# Supplementary material for: Novor: Real-Time Peptide de Novo Sequencing Software
Source: J Am Soc Mass Spectrom. 2015 Jun 30;26(11):1885–94. doi: 10.1007/s13361-015-1204-0 (PMC4604512; doi:10.1007/s13361-015-1204-0)
Supplement: Supplementary file 1 — (TXT 11146 kb) [file 13361_2015_1204_MOESM1_ESM.txt]

scan	mz	z	Real	Novor	NovorAaScore	PEAKS	PEAKSAaScore
1	1496.722	2	AAAAAAAAAAAAAADPVAGDHENIVSDSTQASR	PSGNAAAAAAAAADPVAGDHVAPDAAAAAAPPER	3-3-2-2-2-12-31-42-43-55-43-43-63-94-99-84-77-41-90-44-30-1-1-68-35-89-89-50-62-48-14-3-28-54	WPNRRVWDPVAGDHENLPAAAAAC(Cam)YR	10-6-8-5-5-12-14-59-22-24-56-18-29-18-68-65-55-40-76-82-77-59-37-15-16-9
2	998.1507	3	AAAAAAAAAAAAAADPVAGDHENIVSDSTQASR	RGGRAAAAAAAWPVDQC(Cam)AAC(Cam)GAAAAAAADHR	23-13-13-1-17-25-47-55-55-12-27-25-86-27-2-1-2-5-23-22-6-64-82-91-85-36-79-72-2-9-98	WWLYKFHRC(Cam)ATHEARPAAAFC(Cam)WK	5-5-5-5-5-5-5-5-5-6-7-17-41-19-19-35-83-84-66-38-9-5-5
3	748.8648	4	AAAAAAAAAAAAAADPVAGDHENIVSDSTQASR	RQAAAAAAAAAADC(Cam)GTHAMDDAAAAAAPPLSR	30-7-10-2-2-13-11-37-4-18-20-21-32-1-1-10-43-9-5-2-38-63-77-78-92-72-64-9-1-27-76-54	WPWFWKKC(Cam)HWLC(Cam)RPAAAAAAADHR	8-6-7-5-5-10-5-5-5-5-5-5-5-5-54-90-90-85-79-77-68-8-9-16
4	407.7305	2	AAAAAAAAAR	ALTMGPPK	53-1-1-40-3-1-27-52	GPDRLTR	8-10-21-15-15-12-11
5	1966.018	1	AAAAANNGAAPPDLSLMALAR	AAAAAMPQSSAALLAGNPPTR	25-37-75-59-24-40-63-61-2-70-6-85-77-15-52-38-52-41-34-10-43	AAAAANNGAAPPDLHHRRR	20-21-21-27-21-13-14-10-22-21-9-8-21-30-13-8-5-6-5
6	983.513	2	AAAAANNGAAPPDLSLMALAR	LLENNGAAPPDLSLMALAR	63-1-5-68-84-96-98-99-98-25-19-98-72-91-90-93-97-99-99	KKVNNGAAPC(Cam)C(Cam)AAGHALVK	17-21-19-50-55-61-80-95-51-27-28-72-67-30-40-70-65-28-18
7	991.5105	2	AAAAANNGAAPPDLSLM(O)ALAR	QLNNNGAAPPDLSLM(O)ALAR	61-1-3-60-84-90-96-99-99-27-36-98-72-85-90-90-92-93-99	AHFNNGAAPHAKAAGHALAR	31-23-23-59-62-72-88-96-63-43-40-48-91-73-43-51-76-69-62-48
8	656.0113	3	AAAAANNGAAPPDLSLMALAR	SSASHLEAPPDLSLMALAR	13-4-4-1-1-4-9-92-93-40-49-65-67-45-52-26-75-96-94	SSTFRGFPPDLSLMALVK	7-7-5-5-5-5-14-21-7-10-14-31-61-59-62-70-50-44
9	661.343	3	AAAAANNGAAPPDLSLM(O)ALAR	SSALAFLSLSDLSSPM(O)LAR	11-13-14-67-32-22-31-49-29-12-18-88-88-74-7-7-63-91-98	DWHC(Cam)LAPPDLSLFALVK	10-10-8-7-20-34-22-12-16-24-60-78-40-43-54-28-20
10	733.884	2	AAAAAPAAGGAAPAAETK	GRAAPAAGQAPAAETK	10-17-82-94-99-82-98-99-97-99-84-37-70-95-82-98	KRAPYAAGGAFETK	26-20-69-65-76-95-93-83-84-93-80-92-67-57
11	922.4345	2	AAAAASAVNDYYGTWGQK	RGAASAVNDYYGTWGQK	12-1-40-52-85-99-99-76-97-99-99-34-98-81-68-55-99	RQASAVNDYYGTWGQK	21-28-76-95-97-99-97-98-98-98-94-97-97-46-70-77
12	853.422	2	AAAAASGASNTDSSATKPK	KLNSGASNTDSSATQPK	61-31-38-99-99-99-99-96-90-93-94-63-57-64-85-99-83	RQASGASNTDSSATKPK	18-26-88-94-94-97-98-95-96-96-94-96-95-96-97-60-69
13	569.2837	3	AAAAASGASNTDSSATKPK	AAAAASGASNTDFAGAAGPK	47-66-88-95-99-99-96-50-5-26-26-6-1-10-2-18-52-43-32-53	QRAC(Cam)C(Cam)FTAPGGGAKPK	8-6-43-20-8-8-8-34-7-5-8-38-21-26-10-8
14	811.3895	2	AAAAEASFPSTDDVAAK	FHEASFPTSDDVAAK	43-17-80-96-95-99-90-1-18-37-85-81-99-99-99	FHEASFTTAEASAPR	34-35-79-93-93-95-84-76-76-83-66-50-45-25-18
15	809.359	2	AAAAEDNDENKGNGNK	QREDNDENKGNGNK	31-88-98-83-91-97-97-95-96-92-51-57-45-99	QREDNDENKGNGNK	46-41-98-97-97-97-99-96-96-94-96-50-69-65
16	577.315	2	AAAAEPEKPAAK	AAAAEPEKPAAK	38-43-98-97-99-98-93-99-25-43-82-99	GRAEPEKNPR	19-28-74-98-54-86-88-67-48-67
17	746.8395	2	A(Acetyl)AAAGFNWDDADVK	MNDAVNWDWDVK	22-7-27-19-92-85-45-73-65-99-99-99	VRAGM(O)NWDDADVK	25-41-82-73-94-74-72-90-88-92-95-76-60
18	888.9375	2	A(Acetyl)AAAGFNWDDADVKKR	LAAAGM(O)NSVDDWVKQR	82-23-64-66-84-30-51-66-36-5-57-95-62-53-48-99	VRAGM(O)NWDDWVQKR	32-26-94-91-92-78-83-86-73-84-95-63-44-55
19	771.0797	3	AAAALDKLPYHTLAC(Cam)QELGLR	SSGLVPVVTSSHTLAC(Cam)QELLGR	11-4-15-7-1-1-18-31-42-8-7-28-81-97-90-26-52-27-95-55-28-95	C(Cam)VRPKLFLHTLARTC(Cam)PWR	14-6-5-5-8-44-18-25-35-85-90-88-33-44-29-7-11-16
20	1323.6835	4	AAAALSVGCSAVVKPSGDTPLSALALAQTAEEAGIPAGVFNVITADHSNTAEISK	MRFFFALMKMNHTAGNREGQAQPGMKAGMRLGASPPPGVLHAAFFLM(O)R	6-17-3-1-1-6-38-12-9-6-1-2-6-46-26-6-3-4-15-4-6-4-2-3-19-23-10-19-14-1-3-3-35-1-1-24-1-3-28-17-1-1-12-2-1-26-15-54	RWRRWWEKLRRWWRLC(Cam)C(Cam)LRLWRLGAGYMM(O)MLYWEFLR	5-5-5-5-5-5-5-5-5-5-5-5-5-5-5-5-5-5-5-5-5-5-5-5-5-5-5-5-5-5-5-5-5-5-5-5-5
21	1047.4945	2	AAAANLDMGSDAAFPSLADASK	SLTPLDMGSDAAM(O)PSLAWSK	26-1-1-1-95-98-82-79-67-71-84-95-97-99-65-81-93-92-84-96	LWVLDMGSDAAM(O)PSLANMR	22-18-17-55-89-87-70-65-45-21-48-85-52-48-57-71-26-27-18
22	1055.492	2	AAAANLDM(O)GSDAAFPSLADASK	LLGNNDM(O)GSDAAM(O)PSLAWSK	63-1-1-30-67-95-98-79-89-47-90-95-97-98-93-98-97-90-95-99	LVANNDM(O)GSDAAFPSLAWSK	34-29-28-43-46-88-92-78-66-62-86-96-98-89-91-94-87-62-62-63
23	538.7965	2	AAAANLNYIR	AAAANLNYLR	38-42-98-99-99-97-98-96-99-97	AAAANLNYLR	71-87-90-99-94-98-97-99-99-94
24	796.7513	3	AAAANMLMTLNSGDKQNLLNVAK	AAAANMLMTLNSGRQSNLLFHK	38-28-28-43-92-96-98-9-10-90-16-45-23-14-20-18-12-85-78-16-44-95	KRNRRNYNYHGRFLNDHK	5-5-6-5-5-5-5-5-5-5-5-5-14-21-18-5-5-6
25	810.3725	2	AAAANSSSSNNNSPATR	VNANSSSSNNNSPATR	49-6-40-60-86-96-99-95-80-94-94-99-99-38-95-99	RQNSSSSNNNSAPTR	14-21-69-92-98-98-82-68-85-90-96-33-21-55-38
26	1395.723	1	AAAAPAAGGAAPAAETK	AAAAPAAGGAAPAAETK	55-87-95-76-92-95-96-88-87-98-97-99-43-84-50-74-99	AAAAPAAGGAAPAAETK	28-29-38-54-32-39-46-24-20-70-85-54-44-30-56-27-21
27	698.3655	2	AAAAPAAGGAAPAAETK	AAAAPAAGGAAPAAETK	13-10-86-98-99-82-99-99-91-77-89-76-24-74-95-87-98	RQPAAGGAAPAAETK	33-39-51-90-97-91-90-95-96-72-82-85-95-75-66
28	1465.74	1	AAAAPAANANPEELR	AAAAPAANANPEELR	68-87-89-76-76-87-65-84-96-97-9-58-31-80-76	AAAAPAANAMSNHLR	32-34-41-52-22-30-63-54-56-13-22-21-13-43-27
29	733.374	2	AAAAPAANANPEELR	AAAAPAANANPEELR	7-32-63-98-99-99-98-95-98-98-89-96-93-99-99	NVAPAANANPEELR	40-41-85-87-97-98-94-93-92-85-96-97-91-79
30	489.2517	3	AAAAPAANANPEELR	AAAAPAANANYTGFR	14-35-81-86-19-12-31-62-90-86-40-16-7-14-89	KRWATNAVC(Cam)GFR	8-5-7-7-10-55-49-21-38-26-56-43
31	1607.331	2	AAAAPAANANPEELRLTFASPDTAVFSNAVVK	VLAPASLGNRGPNSAFTLRLPM(O)AVM(O)QSTPGK	21-38-37-29-3-12-1-1-8-0-1-37-1-90-48-80-32-23-23-29-2-11-73-93-79-15-2-5-61-9-86	WWWWWC(Cam)RSAM(O)TLRKKTAVM(O)WKRK	5-5-5-5-5-5-5-63-68-70-29-26-10-5-7-11-11-16-15-5-5-5-12
32	1071.89	3	AAAAPAANANPEELRLTFASPDTAVFSNAVVK	RGAPAANANPKKASEPTM(O)ASAVVDVM(O)SVFHK	19-1-24-50-86-99-99-99-96-21-7-1-16-18-5-1-43-46-69-83-44-1-1-11-77-82-38-15-2-35-94	FRFWWRWQLVRSMSAQANVFWKQR	5-5-5-5-5-5-5-5-5-5-5-5-5-15-9-5-5-5-10-5-5-5-5-5
33	1085.8937	3	A(Acetyl)AAAPAANANPEELRLTFASPDTAVFSNAVVK	RLSHANALVWKGAFTPTASGELPVQQASYR	25-8-1-1-51-26-13-40-9-1-3-71-37-68-13-2-32-62-60-28-2-1-3-35-4-2-3-4-9-46	FPKWWHHKWAWEAMSKAANVFWRKK	5-5-5-5-5-5-5-5-5-5-5-5-5-5-5-5-5-5-5-5-5-5-5-5-5
34	804.1695	4	AAAAPAANANPEELRLTFASPDTAVFSNAVVK	ASSVANSFVNGAKTM(O)AEPTSAAKNVFSNAVAR	53-13-1-40-9-4-9-2-39-5-9-2-5-51-16-18-1-1-26-44-5-1-23-65-99-96-77-47-43-79-46-54	YKFRWVWHRTWRWTFNVFSFHVK	6-7-5-5-5-5-5-5-5-5-5-5-5-5-6-56-74-66-45-12-10-17-8
35	1156.5855	2	AAAAPSSVPSVPAENTQPQQHPK	AAAPASSVPSVPAEASGKPAANSFK	15-8-19-3-20-72-92-78-98-56-95-85-55-78-29-5-1-7-34-56-24-24-12-18-54	RGAPSSVPSVPWNGWPALFMR	15-11-55-37-69-72-82-72-61-61-54-31-31-29-67-71-74-69-31-31-25
36	771.393	3	AAAAPSSVPSVPAENTQPQQHPK	AAAAPSSVPWSTTNGC(Cam)VAAAAPVR	53-11-37-64-77-87-93-95-32-13-4-1-1-6-7-1-16-7-20-2-1-19-23-46	KKNRQPWEC(Cam)AGKSSVSFFR	5-5-5-5-5-5-5-7-5-5-5-5-6-6-27-18-5-5-5
37	931.986	2	AAAAPTISQSISTLTSGMR	GVGAPTLSQSLSTLTM(O)QR	12-24-27-50-97-91-94-99-99-99-99-99-98-99-99-45-64-99	HFPTLSQSLSTLTSSTR	34-34-27-56-97-98-96-98-99-98-98-99-99-97-39-41-49
38	939.9835	2	AAAAPTISQSISTLTSGM(O)R	VNAPTLSQSLSTLTSGM(O)R	10-24-93-97-91-99-99-99-99-99-98-96-99-99-99-12-6-99	M(O)HPTLSKSLSTLTSFGR	29-29-22-26-63-94-97-98-98-98-98-99-99-96-55-27-48
39	1118.9197	3	AAAAPTLSPPADTTITTLYIGNLGPSGAQQVTEK	YRGVQGATRLLLGLPTC(Cam)LGNLGPSGAQQVDDK	13-1-1-6-12-2-22-16-3-3-7-6-22-38-42-3-18-49-52-28-97-82-28-3-10-17-34-73-81-2-9-68	YLLFYFEMMFLYPREPLGNVVKKVETK	5-6-5-5-5-5-17-5-5-5-37-11-5-5-15-5-32-13-5-5-6-17-15-23-17-9-8
40	1574.7353	3	AAAAQNNDLDDFDPLVTSNTGAAFGAAVGAAAAVESLTEEEMFGHQK	VSVSYYGLDDM(O)DPVLTSNTQAM(O)GAAVGAAAANNLPHNARMWRVR	26-17-3-1-1-1-1-26-46-46-62-79-42-13-52-33-28-17-15-4-6-23-43-10-5-45-25-18-40-26-39-1-1-1-1-4-10-40-24-51-7-1-9-46	RRKRRWC(Cam)FMYMWDRRHRC(Cam)GDEHKGVQEEEMFFM(O)R	5-5-5-5-5-5-9-11-5-5-5-5-5-5-5-5-5-5-5-12-30-9-5-5-11-5-8-13-12-5-5-5-5-5
41	1580.067	3	AAAAQNNDLDDFDPLVTSNTGAAFGAAVGAAAAVESLTEEEM(O)FGHQK	VSLVAM(O)HNNNHAGATHTMNLAAM(O)QAVEAAASC(Cam)AGAHNAM(O)M(O)WQQR	26-17-3-1-1-3-2-11-32-33-3-3-0-14-12-6-58-1-1-3-9-13-9-10-24-32-5-62-30-68-1-1-46-7-5-20-16-21-5-41-7-2-9-46	WWWC(Cam)RWAKYLPHKYRRWWNMGRM(O)SLEFFM(O)YM(O)C(Cam)K	5-5-5-5-5-5-5-5-5-5-5-5-5-5-5-5-5-5-5-5-5-5-5-5-5-5-5-5-5-5-5-5-5
42	1181.3035	4	AAAAQNNDLDDFDPLVTSNTGAAFGAAVGAAAAVESLTEEEMFGHQK	ADWWTPM(O)VYNVPPPTSM(O)VPAM(O)GAVAGAAAHAM(O)VEFTFWFTM(O)R	53-17-3-1-1-1-11-4-8-2-44-13-19-1-66-6-5-5-4-27-27-33-19-4-41-85-17-19-17-1-1-22-1-1-1-1-4-7-2-2-15-54	WRRHHYRFNRC(Cam)TVM(O)M(O)RWC(Cam)ERTVM(O)NASVNAWWWYK	5-5-5-5-5-5-5-5-5-5-5-5-5-5-5-5-5-5-5-5-5-5-5-5-5-5-5-5-5-5-5-5-5-5
43	1185.3023	4	AAAAQNNDLDDFDPLVTSNTGAAFGAAVGAAAAVESLTEEEM(O)FGHQK	VSWNNQGTPM(O)DSVHTTSNTGAAM(O)GAAVGRHHTAPVPGPQSPDGPEGK	26-17-3-3-1-1-1-12-3-11-1-8-5-1-1-30-26-7-28-31-18-60-55-50-70-27-55-77-2-1-1-2-16-1-13-1-1-29-12-2-1-24-12-1-28-22-54	YWWYWYWVC(Cam)C(Cam)RYTGAHC(Cam)KERRVPLDDFPTLWRRR	5-5-5-5-5-5-5-5-5-5-5-5-5-5-5-5-5-5-5-5-5-14-5-10-17-5-5-5-5-5-5-5-5-5
44	594.834	2	AAAARPGAPGPRP	MVPLPQPGPPR	15-64-3-11-96-24-89-62-31-37-61	RDPGPPKFFK	35-50-75-33-34-28-39-61-63-54
45	820.1	3	AAAASPVSNLYRPTSASNLFAPPR	LVRAM(O)NGRLMVRMTPEM(O)APPR	40-13-55-5-18-2-2-1-1-6-16-17-75-1-1-45-85-96-75-13-67	DNWWRRMRVAWVSKFAPPR	5-5-5-5-5-5-15-5-7-5-5-5-9-7-23-23-5-5-5
46	1493.75	1	AAAATANVWPEQHK	AAAATANVWPRTHK	39-16-25-56-46-71-57-66-97-98-70-78-55-99	AAAATANVGEQPEHK	18-17-34-39-48-46-37-43-21-62-46-6-48-27-20
47	747.379	2	AAAATANVWPEQHK	AAAATANVWPEQHK	22-17-7-25-95-99-96-99-76-90-75-64-93-98	HFTANVSVPEQHK	43-44-85-95-95-97-91-89-76-88-79-74-77
48	498.5887	3	AAAATANVWPEQHK	AAAATANVWC(Cam)GVFR	33-17-87-95-99-79-24-73-41-23-2-1-1-40	AANKWVWC(Cam)RFR	34-28-26-24-24-34-57-20-17-24-35
49	665.6723	3	AAAAVGYVGAGTVEFIMDPR	AAASSMKMPVNEFLMDPR	25-28-6-1-1-96-4-19-11-1-45-59-66-82-99-91-97-67	RRRRRSGYEMEMDPR	5-5-5-5-5-5-5-15-60-35-80-80-75-18-16
50	671.0037	3	AAAAVGYVGAGTVEFIM(O)DPR	KRVEPSPM(O)M(O)EFLFDPR	12-22-53-6-10-2-4-1-3-66-1-16-43-21-18-67	RHRYYRRPSSHQDPR	5-5-5-5-5-5-5-5-5-12-20-11-11-5-5
51	867.4085	2	AAADAQSAWGETTALDR	AAADAQSAWWTTALDR	10-24-33-28-93-92-99-99-97-99-97-99-96-95-96-99	QAEAQSAWGETTALDR	24-26-50-93-95-98-98-80-73-99-99-99-98-98-86-81
52	1121.901	2	AAADDEDDEGEEM(O)DASEEVEA	MSVEESADM(O)EEGEDDQQVAK	17-22-77-90-88-59-30-82-85-7-1-18-76-87-88-8-47-39-7-46	WMEESADM(O)GSNGEDDEC(Cam)HK	13-14-79-96-89-75-75-82-8-15-48-55-95-86-71-61-18-20-14
53	760.366	1	AAADGPMK	AAADGPMK	49-87-86-86-98-98-70-99	AAADGPMK	54-48-55-56-61-43-55-59
54	564.2965	2	AAADSPHFIAK	AAADSRPQLAK	33-43-74-71-93-64-9-12-98-91-96	AAADSPHFRR	56-66-75-90-95-60-74-90-59-63
55	998.9735	2	AAAEEYPVDIVDLSDDFK	VNEEYPVDLVDLSDHPR	12-7-10-56-86-43-10-65-96-90-94-92-90-1-1-3-83	DNLEYPVDLVDLSWYR	18-18-37-72-71-18-25-56-65-82-87-91-74-27-29-18
56	860.124	3	AAAEHGTIGVLLWRPAMTDQSVVR	AAAEHGTLGVLLGGLDMGNVNKSVVR	38-2-32-32-64-77-49-89-48-95-70-60-2-1-2-3-3-1-22-7-1-4-4-4-28-90	RWHKHRWHNRLGYYKRER	5-5-8-5-5-5-9-7-6-5-20-16-43-48-10-5-17-5
57	803.926	2	AAAEKTESGIAFVGQK	AAAEKTESGLAM(O)VGKK	15-32-24-76-71-88-99-36-24-81-84-96-98-81-80-99	RWQTESGLAFVGQK	15-22-87-95-97-41-24-89-95-96-91-39-59-67
58	887.1403	3	AAAEKTESGIAFVGQKIAEGAGAVAGGAK	RGEQTELKSM(O)VQGLGAVTGAQVAQGK	23-1-23-11-71-33-8-4-16-36-74-3-1-11-31-79-6-22-96-96-93-95-93-10-3-88	RC(Cam)WKRFWRC(Cam)KHSLGAKVEVR	5-5-5-5-5-5-5-5-5-7-10-14-25-33-52-21-33-8-5-5
59	847.78	3	AAAENGTIAVLLWRPAMTDQSAVR	NPMLGSQAVLLWRHGRGPDLPAR	25-17-58-43-11-1-2-81-66-81-64-42-43-7-8-27-12-1-6-47-15-20-27	RWWRVYKRWC(Cam)GATHWHKK	5-5-5-5-5-5-5-9-5-5-5-5-5-5-5-5-5-5
60	843.1083	3	AAAENGTIGVLLWRPAMTDQSAVR	RGENGTLGPSVMRPGNKC(Cam)C(Cam)LAPR	23-1-53-37-71-56-35-21-4-33-8-12-5-6-6-3-1-2-22-13-1-6-54	FRRRLWFWWGDVLAHYYR	5-5-5-5-5-5-5-5-8-7-7-13-16-11-5-5-5-5
61	789.411	1	AAAESNVK	AAAESNVK	50-39-35-44-94-98-83-99	AAAESNVK	34-35-45-76-68-37-49-41
62	459.2565	2	AAAESNVKK	AAAESNVKK	88-95-97-96-95-48-71-98-99	AAAESNVKK	80-92-93-98-93-72-68-94-94
63	1101.569	2	AAAEVLSALYPDEHPHNVLR	AQPSGNSALYQNVHPHNVLR	31-24-16-1-1-93-99-95-98-96-29-7-45-89-76-84-52-42-56-63	RERLSALYPDEHPHNVLR	14-45-14-84-93-94-98-96-61-72-92-90-38-48-57-59-41-18
64	734.7153	3	AAAEVLSALYPDEHPHNVLR	VGGEVLSLAYPEYLGVLVPAR	30-7-1-86-89-89-99-38-3-98-75-1-1-5-1-1-18-9-50-20-46	WWWWLMVLAGC(Cam)ASLVVPK	5-5-5-5-5-9-5-6-6-5-13-40-69-48-39-8-5-5
65	551.2885	4	AAAEVLSALYPDEHPHNVLR	AAAEVLSALYHSYMPGVVAPR	53-17-14-40-40-52-62-76-76-53-3-4-28-16-52-3-26-61-2-10-57	FHRTM(O)FSRC(Cam)HLATVVPVK	5-5-5-6-8-11-15-5-5-7-65-66-24-20-44-7-8-5
66	983.985	2	AAAGGTGTYQWSEGLISAAR	SC(Cam)SSNVDQSVSSLVLSAAR	17-2-15-24-2-1-1-73-3-3-59-1-1-3-81-97-89-87-99	YKHGTYQWSEGLLSAAR	11-12-11-32-62-69-55-38-21-62-7-34-89-59-39-41-25
67	1052.5625	2	AAAGTILQSVTIPESEFIEK	HHLPLQSVTLPDMVPYEK	4-6-72-29-84-96-99-99-99-99-99-36-24-63-34-34-66-99	C(Cam)NLPLKSVTLPSLTLEYR	13-15-20-11-79-71-76-67-43-54-31-52-50-32-41-44-21-11
68	702.0443	3	AAAGTILQSVTIPESEFIEK	AAAGTLLQSVTLPESEFLEK	38-8-3-15-22-62-90-8-12-83-25-84-62-20-31-13-48-60-81-99	C(Cam)KWVKLYLTVEHGTLEK	10-8-6-26-7-10-37-84-54-12-31-15-16-13-38-30-8
69	1137.638	1	AAAHILAVSER	AAAHLLAVSER	66-22-55-10-61-81-93-96-96-77-99	RFSVALAAFR	17-27-48-68-62-69-50-54-46-29
70	569.323	2	AAAHILAVSER	AAAHLLAVSER	20-42-64-93-99-99-99-96-97-86-99	AAAHLLAVSER	44-79-82-88-99-99-98-98-95-97-80
71	666.412	2	AAAHLKPILEIR	AAAHLQLPLELR	38-27-70-86-99-84-1-1-49-71-90-99	NVHLKPLLELR	28-30-46-97-96-51-60-80-95-88-69
72	444.6107	3	AAAHLKPILEIR	AAAHLKPLLELR	29-83-88-67-64-78-92-81-79-82-92-81	RGHLKPLLELR	11-7-55-77-87-55-94-87-97-84-52
73	648.3155	2	AAAHQDPETVEK	AAAHQDPETVEK	18-32-87-86-99-84-80-37-91-99-99-99	RHGQDNQPSEK	28-39-39-90-95-59-28-21-45-84-52
74	1320.732	1	AAAKPFFEQALK	AAAKMLM(O)EKALK	55-55-64-60-51-67-67-95-67-22-99-99	KMAAAKAKENMK	34-49-46-43-41-29-33-25-31-9-27-21
75	660.8695	2	AAAKPFFEQALK	AAAKPM(O)FEKALK	41-69-77-91-80-82-91-96-98-76-93-99	AAAQPFFEKALK	60-73-67-94-88-91-92-95-92-92-91-71
76	440.9157	3	AAAKPFFEQALK	AAAQLMFEKALK	65-70-79-80-15-58-94-92-24-46-84-94	KTTKEFYYLK	23-10-25-22-79-29-27-40-45-74
77	867.4577	3	AAALAEEHTLAIKYPDGTVNTLSSK	SAPAAEEHLVLYKLATLSGNHPGPK	19-3-3-6-12-12-20-61-74-2-11-32-81-76-92-82-54-38-2-61-8-8-7-6-53	KMKRPWKYYKLATGSGWWWK	5-5-5-5-5-5-5-5-26-30-79-56-61-14-11-5-5-5-5-5
78	633.3645	2	A(Acetyl)AALKPSAPEIR	SPALQPSSPLLR	14-3-89-98-91-99-49-17-2-11-85-99	SPALKPSAEPLR	40-37-70-95-95-86-70-66-88-49-89-76
79	465.2773	3	A(Acetyl)AALKPSAPEIRK	LAALQPSAEPLRK	99-78-89-56-81-97-75-97-64-66-55-41-97	VRLQPSAPELRK	8-6-14-11-7-12-37-28-77-39-21-14
80	798.52	1	AAALLLAR	AAALLLAR	72-54-27-22-76-86-99-99	AAALLLAR	23-22-26-31-59-52-52-20
81	399.764	2	AAALLLAR	AAALLLAR	90-95-95-92-99-98-83-94	AAALLLAR	82-89-96-99-100-99-99-69
82	1453.389	3	AAALLYSEPPTATVEEAIADFQAAHEINPDWIENTVYLGK	EYYM(O)SEPRLC(Cam)KPVSAWKLYDYGGLGGVMPAATLLLPPAK	19-17-1-26-97-99-95-7-3-6-1-1-35-39-9-18-1-1-2-31-1-1-3-51-4-13-1-25-6-10-1-2-6-37-50-11-13-20-51	QQHMYRWRWWYEYRYRVTTYVRWYYLLHKK	5-5-5-5-5-5-5-5-5-5-5-5-5-5-5-5-5-5-5-5-5-5-5-5-5-5-5-5-5-5
83	1090.2935	4	AAALLYSEPPTATVEEAIADFQAAHEINPDWIENTVYLGK	VLVKYDSC(Cam)AVSVLNLHESEAESEHLNPDSVLERTGWM(O)K	36-17-1-3-51-3-2-3-7-18-10-1-3-79-44-2-9-5-3-10-1-2-5-6-46-50-51-21-8-18-86-47-10-1-1-3-22-54	RPWYC(Cam)C(Cam)LVHRC(Cam)RPRVREWELNM(O)LKARESYHQR	5-5-5-5-5-5-6-5-5-5-5-5-5-5-5-5-5-5-5-9-11-5-5-5-5-5-5-5-5-5-5-5
84	674.8595	2	AAALVNTEFGLDK	AAALVNTEFGLDK	10-10-71-98-98-93-85-99-99-96-98-96-98	NVLVNTEFGLDK	54-59-96-98-97-97-99-97-85-95-85-72
85	738.907	2	AAALVNTEFGLDKK	AAALVNTEFGLDQK	15-32-98-99-99-98-82-99-99-96-64-95-98-97	VNLVNTEFGLDKK	49-57-81-98-97-97-98-96-65-93-95-92-89
86	492.9407	3	AAALVNTEFGLDKK	AAALVPLHHYEQK	65-93-99-95-95-22-1-1-10-2-2-60-28	YYRYKAGVNSKK	6-6-5-6-6-16-5-5-9-8-10-7
87	1199.092	2	AAALYASNPEADFLDFVGPPFGK	LVNYASNPEADFLDFVGPC(Cam)LR	30-13-16-28-84-98-99-99-75-91-79-67-99-85-97-99-97-90-7-17-63	NVLYASNPEADM(O)LDFVGKRNK	18-19-32-51-43-40-79-39-75-92-94-95-97-98-96-97-94-45-20-27-21
88	799.7307	3	AAALYASNPEADFLDFVGPPFGK	RGLYASNSNAASNGADFVGKNVGK	23-1-28-62-60-42-76-42-22-21-16-29-43-11-76-44-53-72-99-70-3-44-35-84	RRFRMTDLFPNNSC(Cam)GKQNR	8-5-6-5-6-12-21-31-27-6-9-23-46-79-63-21-10-10-5
89	950.8133	3	AAANAGPSVGQNAGNAIQAPPDQPHLLDR	RGNAGPSVSC(Cam)AMYLQAPPLGTVALYTR	30-1-61-43-77-29-9-95-45-47-11-47-77-21-80-82-20-45-29-1-1-2-1-8-3-9-98	WDDKMRWWEMKAPPDRKRKYK	5-5-5-5-5-5-5-5-5-5-6-22-6-5-6-5-5-5-5-5-5
90	1409.777	2	AAANILIDSILLAPPTSELHIFQGSAR	FLLLLLGVLLLAPPHSRNDANNDM(O)R	21-18-1-3-1-3-6-11-87-98-90-71-96-89-82-24-21-22-29-45-73-15-1-18-54	LWHWFVLLLAFMALLNNANLYKK	11-8-7-8-14-15-56-90-89-74-15-15-21-37-49-30-29-28-21-16-10-12-8
91	940.1873	3	AAANILIDSILLAPPTSELHIFQGSAR	GAQALLLDSLLLAYPALPESDLLEHR	39-17-28-1-12-67-67-67-31-95-99-99-99-18-50-18-18-37-27-13-72-86-79-7-9-46	WC(Cam)FRRDRWLYALLLVPRRWR	5-5-5-5-5-6-6-8-6-5-40-57-74-32-7-6-5-5-5-5
92	705.3925	4	AAANILIDSILLAPPTSELHIFQGSAR	C(Cam)HSGPENAELLAPYLALLM(O)GQLYNK	7-4-1-1-2-2-4-12-20-98-95-91-95-22-61-15-39-16-1-3-23-29-7-11-54	WKWWLRRTYYALLLVTDLFFK	5-5-5-5-9-5-5-5-5-7-13-30-60-25-14-12-12-23-9-8-6
93	1268.758	1	AAANLKPTLEIK	AAANLKPTLELK	55-55-29-38-55-99-99-19-84-90-99-99	KMAAGKLKFFK	26-21-8-8-9-32-45-62-30-31-54
94	634.883	2	AAANLKPTLEIK	AAANLKPTLELK	41-69-41-80-99-99-94-71-86-80-99-99	AAANLKTPLELK	59-84-71-91-97-96-74-46-90-96-92-82
95	423.591	3	AAANLKPTLEIK	AAANLQMVPLLK	65-93-95-96-77-70-26-18-2-9-75-77	QRRKTAGGGPLK	7-5-5-45-26-25-9-5-5-8-34-11
96	1029.533	3	AAANLKPTLEIKVEGDLWYSNQYSTFK	LLTLKHHFKGSSEEGVGEGAVVELQM(O)M(O)K	49-8-8-3-49-1-2-8-1-17-1-1-19-12-1-2-9-12-45-25-40-2-7-82-90-56-19-35	WFFWFWWYETALWKHKVWKRR	5-5-5-5-5-5-5-6-19-5-5-21-26-15-14-9-15-9-5-5-7
97	772.4018	4	AAANLKPTLEIKVEGDLWYSNQYSTFK	RHTLHLESYSGMGFGLTPKSELYSTFK	30-7-27-1-2-2-32-17-65-2-1-1-1-4-1-6-1-1-19-39-11-10-57-59-63-51-54	C(Cam)WSFRKYRHFRRWKTHGKSSTFK	8-14-16-9-5-9-6-5-5-7-5-5-21-16-35-35-6-13-35-45-19-30-23
98	1240.0965	2	AAANQVFLLDSGAHYGDGTTDVTR	SC(Cam)HAVFLLDSKHYGDGTTDSLR	15-12-1-1-52-90-90-94-81-98-53-57-95-99-94-6-4-26-41-19-17-63	RRLEM(O)LLDSGAHYGDGTTDSLR	11-11-19-33-80-90-91-89-89-66-62-77-95-83-89-41-33-32-37-21-28-12
99	827.067	3	AAANQVFLLDSGAHYGDGTTDVTR	LLTQVFPEDSQHYGDVEVC(Cam)SR	63-7-1-93-99-99-4-6-67-70-58-64-62-61-44-7-10-63-34-8-46	VMPNMFWHFREDLTHVTYR	5-5-5-5-5-5-5-5-5-5-6-5-34-29-15-9-5-5-5
100	716.8995	2	AAAPAAAAAPAAAAPAAK	AAAPAAAAAPAAAAPAAK	19-17-69-86-76-83-99-99-84-77-76-67-67-84-29-39-97-98	RGPAAAAAPAAAAPNR	19-14-21-74-92-97-98-97-70-70-90-90-92-35-45-35
101	796.9235	2	AAAPAAGGAAPAADSKPAK	GRPAAGKAAPADSQPAK	18-67-97-84-99-98-99-99-1-1-71-82-59-64-71-10-64	VNPAAGGAAPAADSKAPK	21-21-26-71-93-83-82-86-95-45-31-85-90-79-76-33-24-20
102	1324.686	1	AAAPAAGGAAPAAETK	AAAPAANAAPAEATK	61-95-76-92-84-90-87-98-99-99-43-68-43-96-99	AAAPAAGGAAPAAETK	33-35-40-32-43-51-29-48-80-88-57-49-35-62-37-26
103	662.847	2	AAAPAAGGAAPAAETK	AAAPAAGQAPAAETK	12-40-93-97-82-98-98-99-99-89-76-71-95-82-98	VNPAAGGAAAPAETK	24-25-56-83-94-88-85-92-94-37-33-87-95-78-69
104	697.8555	2	AAAPAANANPEELR	AAAPAANANPEELR	9-16-91-97-84-98-95-98-97-76-24-98-99-99	NVPAANANM(O)AHLR	33-35-33-70-94-91-93-90-48-65-69-88-50
105	1146.876	3	AAAPAEAESNENTTVPSNVLSANGGQQTGNQSAPR	TGSPSQNGTPLVDTTPSLVGGDTNPSQTGNQSAPR	19-4-2-1-16-6-12-4-33-5-25-1-1-11-18-37-11-5-52-8-14-32-15-2-1-36-39-38-47-9-70-40-13-35-67	RYHWWYHWRNAAASPVTWSM(O)VC(Cam)M(O)VRR	5-5-5-5-5-5-5-5-5-5-5-5-5-5-5-23-11-5-5-5-5-5-5-5-5-5
106	1262.685	2	AAAPATSQTIPTSSTATVSSIPLVPR	AAARGAAETLPTSTSATVSSLPLVPR	15-8-23-16-2-1-3-86-83-99-99-60-72-3-15-45-55-36-78-56-55-94-43-5-18-57	WQQRVTLPTSSTATVSSLRHLR	11-10-9-6-25-55-77-16-23-28-27-29-39-60-62-73-51-56-10-14-20-8
107	933.9695	2	AAAPC(Cam)VLFFDELDSIAK	AAAPC(Cam)VLFFDELDSLAK	17-16-91-97-96-88-98-99-94-69-88-92-92-88-99-98-99	AAAPC(Cam)VLFFDELDSLAK	51-46-60-32-56-79-98-98-92-85-95-95-91-82-75-68-56
108	622.9823	3	AAAPC(Cam)VLFFDELDSIAK	LLFPVLM(O)M(O)DELDSLAK	63-1-1-9-35-3-61-46-63-32-91-85-2-35-92-99	LVWRQFM(O)DELDRDK	28-22-11-8-32-62-71-84-93-88-85-32-56-32
109	1110.031	2	AAAPEEDFDAILAEMQLADAK	VLLNEDM(O)DALLAEMQLAWK	33-32-5-15-8-64-92-99-87-71-88-92-88-79-76-94-93-61-46	AAC(Cam)HEDFDALLAEMKLAWK	38-37-68-69-95-96-93-96-97-99-100-99-100-97-90-93-89-41-33
110	1118.0285	2	AAAPEEDFDAILAEM(O)QLADAK	AAAHAM(O)DM(O)DALLAEM(O)QLAWK	15-10-70-23-3-2-60-84-99-87-94-95-88-89-70-94-98-91-61-46	YYLEDFDALLAEM(O)QLAWK	25-26-31-70-90-95-96-96-99-99-98-99-96-96-98-88-75-59
111	740.3567	3	AAAPEEDFDAILAEMQLADAK	KGM(O)PSAGMEALPGAEMQLADAK	23-4-49-34-6-7-23-17-80-52-87-4-40-59-59-56-66-96-48-89-85-95	WPYNQSEALEELNQLAWK	14-5-7-9-7-18-85-54-51-75-76-25-39-57-78-73-27-22
112	745.6883	3	AAAPEEDFDAILAEM(O)QLADAK	SLMAGDNLPC(Cam)ALAEM(O)KLADAK	25-1-3-23-60-4-27-5-1-27-28-40-71-83-58-80-91-99-85-97-99	DPM(O)WVFEALLEDAGQLAWK	18-11-27-15-11-37-73-79-84-62-76-55-66-46-86-91-89-39-34
113	1366.662	2	AAAPEKPDAEHDAPQFIEPLDSIDR	DPEPEPLTTHDAPKNAGFPVEEEGR	8-4-1-1-32-40-33-1-2-79-88-99-27-70-17-89-4-28-36-1-13-12-2-15-55	AC(Cam)RRHVAEHDAKPFLEHMGEWR	5-9-5-5-5-5-10-29-33-65-45-5-5-35-51-76-5-5-5-15-6-7
114	911.444	3	AAAPEKPDAEHDAPQFIEPLDSIDR	LPNNAGRGLSHDAPGAM(O)LEDPLPAFR	40-2-9-5-3-8-1-1-38-21-56-42-88-64-2-2-79-80-89-1-1-52-36-10-28-95	FRWYEVFLKC(Cam)VM(O)LEYYKWR	5-5-5-5-6-5-5-5-5-5-50-49-74-81-22-5-5-5-5
115	683.835	4	AAAPEKPDAEHDAPQFIEPLDSIDR	KMDDDPLELSGMAESGLKNAARLDR	30-11-10-1-6-14-21-1-32-2-1-2-1-4-1-1-35-22-54-1-1-5-8-25-54	RWWHFMLWFAPSQGSPLDSLDR	5-5-5-5-5-5-8-5-5-5-5-9-5-5-5-15-20-12-16-15-5-6
116	1021.4858	4	AAAPEKPDAEHDAPQFIEPLDSIDRM(O)EFQSAHFQTK	VSEHKADAM(O)SC(Cam)APAGM(O)KNAC(Cam)MKM(O)GPAAAAPAAAKAAGMFR	26-17-3-1-1-2-10-2-2-1-1-79-42-2-20-13-14-27-5-2-12-19-23-23-1-15-54-8-18-48-17-1-3-17-10-10-1-1-15-54	LYWRWYHMMWLWERRHMMSVNHDWAKFMR	5-5-5-5-5-5-5-5-5-5-5-5-5-5-5-5-5-5-5-5-5-5-5-5-5-5-5-5-5
117	742.7517	3	AAAPPAPAPAPAPPKPAAAPAPAAGK	GGPVPAKAPVYGPNMLVVAFNK	39-7-17-78-64-86-1-1-1-55-10-1-1-2-4-2-1-1-9-21-11-28	YFRRRRRKPWLC(Cam)LYR	5-5-5-5-5-5-5-5-8-5-15-9-8-5-5
118	825.483	1	AAAPPASLK	AAAPPASLK	55-87-86-92-69-91-31-74-99	AAAKHSLK	41-43-49-29-14-25-49-25
119	710.8995	2	AAAPPASLKSPTPGR	AAAPPASLQSPTPGR	41-37-91-97-95-95-95-93-94-92-76-83-29-10-54	GRPPASLKSPTGPR	15-28-39-57-63-85-81-65-82-43-40-16-24-19
120	1149.1035	2	AAAPSVKPTLSESEQVDALQQK	PDM(O)HKPTLSSGSNKVDALKKK	8-1-5-16-75-48-60-31-34-2-1-62-26-42-99-97-96-61-4-10-59	FYWKPTLMTAEKVDAEVLR	23-24-27-61-48-37-59-18-19-44-72-69-82-88-70-40-19-26-11
121	766.405	3	AAAPSVKPTLSESEQVDALQQK	HHQLGEVAGFYEKVDALQQK	7-1-74-41-4-16-14-14-57-14-18-24-69-64-74-91-96-50-92-88	RRWWVYHHM(O)KVDALQKK	5-5-5-5-5-5-5-5-18-26-49-77-77-88-51-38-31
122	578.8385	2	AAAQASALTKPK	AAAKASALTQPK	43-91-59-84-99-98-98-97-96-94-87-77	ELVASSPTKPK	79-80-79-98-98-86-79-96-96-85-86
123	554.3175	2	AAAQEVLLHR	AAAQEVLLHR	47-70-89-92-98-87-98-96-84-99	AAAQEVLLHR	63-78-78-95-99-95-99-99-98-56
124	565.3115	2	AAAQQIIVC(Cam)R	AAAQQLLVC(Cam)R	15-37-84-68-98-34-7-98-94-98	AAQAQLLVC(Cam)R	31-38-24-56-83-97-98-97-97-85
125	549.2855	2	AAAQVAFYEK	AAAQVAFYEK	27-63-97-98-98-98-98-85-99-97	AAAQVAFYEK	65-70-77-95-98-98-98-90-84-79
126	617.8565	2	AAASAYIDLIVK	AAASAYLDLLVK	22-21-90-74-95-99-97-94-62-73-97-97	RGSAYLDLLVK	12-21-69-79-95-82-61-82-95-68-30
127	443.754	2	AAASDKPVK	AAASDKPVK	90-95-88-98-99-76-69-5-99	AAASDKPVK	72-84-89-96-96-92-66-78-65
128	910.389	2	AAASGENC(Cam)GAGGAC(Cam)PVGADK	TPDGGDAM(O)GAGQC(Cam)WAPGR	56-15-1-1-1-3-2-1-51-71-18-52-47-7-1-14-10-54	C(Cam)DFRHTNQPYYYR	11-9-8-6-18-24-22-43-7-15-18-18-9
129	805.4005	2	AAATAANSTINSTFNR	QWAANSTLNSTFNR	14-37-83-99-97-99-98-94-99-97-99-23-61-39	WKAANSTLNSTFNR	27-29-81-98-95-97-89-92-88-97-97-49-46-34
130	1013.028	2	AAATAAVNTLTPQQQQQQR	WAQAVNTLTPQQQQQQR	12-1-19-78-99-96-99-95-99-49-77-85-98-92-97-99-99	SSQPGVNTLTPQKQQQQR	46-46-50-39-31-86-94-97-98-98-59-71-83-82-89-82-71-57
131	675.6877	3	AAATAAVNTLTPQQQQQQR	EQGAAVNTLTPQKQQQQR	34-4-19-48-57-99-17-8-91-91-89-56-50-22-72-89-72-83	C(Cam)WPFRHREAKTVAPNR	8-5-5-5-7-7-8-44-22-21-67-73-26-7-10-8
132	849.394	2	AAATC(Cam)FASTIEEGNQK	GRTC(Cam)M(O)ASTLEEGNKK	12-6-63-82-99-99-99-99-99-99-99-98-81-80-99	WQC(Cam)FASTLEEGNKK	30-32-85-98-98-94-92-98-99-100-93-74-77-67
133	1165.2153	3	AAATHGENYDASPFVFNEDNTAINHFGELLTK	C(Cam)PGHWNYDASKGGTFHFC(Cam)KAAADYNWHAPK	15-1-2-24-42-25-25-20-21-3-1-1-38-45-10-32-91-18-12-1-1-64-64-64-64-64-29-3-9-40	VLTHVVHKYYMC(Cam)FNEDNTPSNHFWLWR	5-5-6-5-6-5-5-5-5-5-5-6-49-14-34-9-18-27-18-34-41-35-44-55-18-11-5
134	1126.113	2	AAATLEVVKPPLAEINGSDEVK	TNPDEVVKPPLAELNYNPLK	15-8-2-25-84-99-99-82-99-95-56-26-53-61-50-2-1-5-24-63	KWLEVVKPPLAELQVWC(Cam)R	26-23-31-79-88-97-97-82-71-61-62-91-94-80-56-35-38-24
135	1063.5693	3	AAATPARPAAQPGNVNVAGTPAPTGTPAVAPAAPR	RQGTPVPAAEYC(Cam)QQAGTPALGSVPLGAPVPAK	25-8-1-7-2-9-4-2-4-26-30-19-1-2-48-40-90-95-69-91-2-1-10-19-52-1-91-77-10-22-20-35	KC(Cam)RWYRWHVTLAGTPALALDNPAVKHK	5-5-5-5-5-5-5-5-5-6-5-8-8-13-19-28-39-15-19-18-5-5-14-5-5-5-5
136	706.365	2	AAATSEDLLAFFR	AAATSEDLLAFFR	22-21-65-80-98-99-79-95-99-99-99-99-99	VNTSEDLLAFFR	30-33-82-95-98-85-89-98-99-99-94-83
137	1021.5083	3	A(Acetyl)AATTTASAFKWPWQYDFPPFFTIQK	SM(O)GPLGASAM(O)QWPGEKPPGSSRKGFTKLK	25-13-1-30-1-1-19-28-47-34-35-40-31-2-16-28-6-27-5-0-83-2-1-1-86-16-31-47-64	AMKHHWWFFMKWPQGSPLMFRWK	5-5-5-5-5-5-5-5-5-5-5-5-5-5-5-10-8-5-5-10-5-5-5
138	982.139	3	AAAVDKEAEAAAAAYAQSQEAYMAHHLR	YFNMEAEAAAAM(O)TAAAQREHMAHLHR	25-5-5-11-81-27-17-3-2-26-53-13-2-1-1-1-1-1-1-2-60-39-82-36-56-99	WRRWHQRYWM(O)FPYGNMAHHLR	5-5-5-5-7-5-5-5-5-5-18-14-20-11-24-23-25-24-5-7-6
139	916.9975	2	AAAVFLINLSDVSAQSAR	LC(Cam)WLLDAKDVSAKSAR	15-36-52-29-87-52-60-60-69-85-95-99-95-79-99-99	RRYPLDQADVSAKWK	18-17-18-14-90-92-88-93-95-97-98-98-95-35-33
140	983.553	1	AAAVNEIAPK	M(O)LVPVLAPK	84-82-29-66-6-94-93-96-67	M(O)LVAAAVHR	32-55-31-32-31-30-15-15-5
141	492.28	2	AAAVNEIAPK	AAAVDVAAAPK	90-95-78-92-57-23-23-50-99-99-85	AAAVNELAPK	82-93-97-98-97-99-98-99-97-85
142	1317.6745	2	AAAYALQESPVVNAVLDENEIVYR	LVYGQQESPVVNAVLDENELVYR	30-7-6-17-22-22-98-99-98-99-99-44-40-99-99-86-94-98-89-93-5-18-54	RM(O)PC(Cam)KESPVVKGVLDENELVYR	9-14-9-12-59-95-92-68-77-85-21-11-88-96-93-97-77-73-62-25-26-18
143	878.7857	3	AAAYALQESPVVNAVLDENEIVYR	STGMALQESPVVNAVLDENELVYR	25-3-1-12-37-70-42-71-46-18-12-5-48-57-86-99-84-72-29-64-95-99-95-99	KKPPKTHSNHVMVMNSHMLVYR	5-5-5-5-5-5-6-23-5-5-6-6-37-51-27-19-5-5-40-62-46-29
144	847.879	2	AAC(Cam)DHIHDWHFGTK	SC(Cam)GLHLHDWHM(O)GTK	8-20-33-13-78-98-99-99-66-87-91-74-72-94	C(Cam)SGLHLHDWHYNR	25-28-39-89-93-99-98-97-92-97-38-38-46
145	565.5883	3	AAC(Cam)DHIHDWHFGTK	AAC(Cam)DHLHDSVHFSAK	30-66-70-73-22-10-79-36-37-2-45-72-41-4-90	YRYANHDWDAPMR	15-18-11-11-15-65-56-40-22-37-12-18-14
146	691.305	2	AACESEAGSTGKDR	LSTC(Cam)SLGSDC(Cam)GPK	30-46-1-1-62-81-81-73-23-7-1-4-83	M(O)PC(Cam)GSLGSTNWR	27-21-18-9-30-38-45-50-46-24-23-13
147	542.795	2	AAC(Cam)GVIALAAPA	EGAALSQPGVR	76-71-76-52-97-92-77-6-3-27-10	WAALSPGQVR	92-92-91-92-89-82-15-44-45-32
148	571.306	2	AAC(Cam)GVIALAAPQ	NSTGPWLAAPK	43-1-1-55-10-68-72-88-84-86-98	WGAALVDNPAK	39-24-93-94-95-70-54-38-29-40-54
149	988.145	3	AAC(Cam)QTAHIFTTVSEITGLEAEHFLC(Cam)R	SPGGMYM(O)LHALMPDLTGLHAHQSAAALR	25-2-3-1-15-16-15-31-1-1-36-1-1-25-22-53-81-26-1-1-1-1-21-10-2-2-21-97	SSWWWWC(Cam)KFYLTGLTVEHYEKR	5-8-9-5-5-5-5-5-5-5-14-24-11-28-5-5-40-19-5-11-5-6
150	741.3608	4	AAC(Cam)QTAHIFTTVSEITGLEAEHFLC(Cam)R	SVWYGMEFTTVSWSLSTALLSDYYR	30-17-3-1-1-4-12-44-39-33-55-70-11-8-4-2-49-12-2-16-3-1-12-4-54	C(Cam)YYNEWNYLLWKKAKAKSDYYR	5-5-5-5-5-5-5-5-5-5-5-5-5-5-5-5-6-5-5-5-5-5
151	882.9625	2	AADAPIAWDPVDVTPVK	AWAPLAWDPVDVTPVK	22-7-52-66-94-99-88-97-22-4-86-95-91-44-37-99	WAAPLAWDPVDVTVPK	18-18-41-79-96-95-90-90-28-27-89-89-91-34-28-37
152	978.453	1	AADAWDTTK	AADAWDTTK	50-74-86-66-86-99-93-84-99	AADAWDTTK	34-34-46-51-73-75-46-63-52
153	489.7305	2	AADAWDTTK	AAWWDTTK	96-34-95-45-89-96-98-99	AADAWDTTK	87-93-96-98-97-95-94-96-91
154	611.2915	2	AADAWDTTKDK	AADAWDTTKDK	22-43-98-99-78-97-94-85-84-98-99	QEAWDTTKDK	62-89-95-95-95-95-83-90-82-73
155	910.427	1	AADAYNSAK	AADAYNSAK	68-87-95-59-86-94-21-98-99	AADAYNSAK	27-28-39-46-65-44-24-39-24
156	455.7175	2	AADAYNSAK	AADAYNSAK	96-95-88-97-98-98-98-98-94	AADAYNSAK	94-94-96-99-98-92-92-91-75
157	924.443	1	AADAYNTAK	AADAYNTAK	50-74-86-84-95-94-21-98-98	AADAYNTAK	28-28-38-52-67-33-22-38-24
158	462.7255	2	AADAYNTAK	AWAYNTAK	90-93-98-97-31-80-87-94	AADAYNTAK	86-92-96-98-96-81-66-73-71
159	1167.565	1	AADAYNTAKDK	AAWYNTAKDK	68-80-64-66-95-82-71-31-55-99	KEAYNTANEK	33-73-50-44-61-38-35-32-63-30
160	584.286	2	AADAYNTAKDK	AAWYGGTAKDK	47-70-98-99-8-0-5-95-63-93-99	AADAYNTAKDK	81-85-90-97-99-94-94-93-97-82-79
161	1178.606	1	AADDSQLALFK	AADDSKLALM(O)K	7-6-71-93-23-54-86-83-94-96-99	AADDSQLALFK	10-10-31-45-33-51-69-35-44-29-15
162	589.807	2	AADDSQLALFK	C(Cam)PDSKLALFK	80-9-78-96-7-5-98-80-91-99	AADDSQLALFK	57-68-72-84-81-30-43-92-98-94-54
163	1543.2345	2	AADEFHIEYPSQM(O)YVADAFPVQSNIVK	GAKETGVLERVPLTSC(Cam)VADASC(Cam)LQC(Cam)AHR	15-8-10-17-1-1-2-30-45-0-2-2-72-3-1-1-99-91-87-64-2-1-78-6-12-2-7-54	WWWEPFYAWWC(Cam)VADAFQLRRRR	5-5-5-11-5-5-5-10-13-5-5-23-62-77-54-51-21-21-6-6-5-5
164	1023.8273	3	AADEFHIEYPSQMYVADAFPVQSNIVK	QGRGSSDVAPM(O)DAVYGSSAFWPVTNKVVK	23-8-13-1-28-13-7-21-1-1-27-68-47-20-35-1-1-2-87-1-6-92-84-25-3-7-2-64-90	RRC(Cam)WWVWYWKYGTGSLPVQSYYK	5-5-5-5-5-5-5-5-5-5-5-5-5-5-8-13-10-8-6-5-5-5-5
165	1029.159	3	AADEFHIEYPSQM(O)YVADAFPVQSNIVK	AATDNSQVNSNDAVVVLVADM(O)APVQSNSPR	38-28-24-6-2-16-9-5-33-1-2-17-2-26-1-1-35-51-70-84-11-7-97-32-81-35-7-2-9-67	WYWWWPWDMEVRYSDLLRRWR	5-5-5-5-5-5-6-5-5-6-5-5-5-23-19-21-11-5-5-5-5
166	1076.5025	2	AADESFETTFLLSDDVYTK	GGTGNAYETYPTLSDDVYTK	17-1-18-1-10-9-21-52-65-85-8-69-99-99-43-57-93-89-59-86	C(Cam)SYLPETTYPLSDRFFR	17-23-26-15-8-93-86-81-35-27-88-88-51-10-14-15-9
167	1276.5895	2	AADETSPLYDADMLQGPSTAELEK	FLGAEGPLYDADMLQGPSTAEVDR	21-3-1-9-16-31-98-89-97-96-98-97-84-99-99-98-97-68-2-79-34-5-18-54	YPQWMWGNADMLKGPSTAENQK	13-8-11-23-10-11-32-50-83-90-92-96-97-91-21-30-35-31-55-17-15-12
168	1284.587	2	AADETSPLYDADM(O)LQGPSTAELEK	YHHHPLYDADM(O)LQGPSTAETLR	6-7-1-2-51-49-86-96-96-87-98-98-98-92-36-11-97-67-56-12-21-63	MEKWDTTGNADM(O)LKGERVWER	8-21-8-8-35-9-9-25-46-81-85-87-91-90-79-45-18-10-10-26-5
169	856.7273	3	AADETSPLYDADM(O)LQGPSTAELEK	HHNVSPFEDADM(O)LKGPSDGENQK	7-1-11-56-77-97-6-57-21-30-15-13-81-88-91-52-31-96-31-66-66-54-97	WWWLLNC(Cam)LFDADEEDHYKK	5-5-5-5-5-14-14-8-5-5-31-46-43-45-19-9-5-11-8
170	948.4483	3	AADETSPLYDADMLQGPSTAELEKYK	AADETSPLPTAAPEAAQGGAGPPNDSASHR	38-13-54-58-93-99-97-91-45-10-8-3-1-1-3-2-36-79-1-1-1-1-13-2-3-2-14-4-9-46	KWLENDYWSKAAGDFHPWAAHWK	5-5-5-13-5-5-5-5-5-5-5-5-5-5-5-5-5-7-7-5-5-5-6
171	666.321	2	AADEVGQYSHVR	AADEVGQYSHVR	20-59-89-90-99-97-16-5-99-98-97-99	SSVLVGC(Cam)MSTYK	39-67-79-89-95-89-79-77-95-41-44-40
172	721.388	1	AADFVAK	PC(Cam)FVAK	82-97-96-94-99-99	AADFVAK	31-31-43-74-69-44-26
173	421.2145	2	AADFYVR	AADFYVR	80-71-88-92-99-97-99	FAADYVR	69-81-95-95-97-95-94
174	1081.0595	2	AADGPHQAVLEMVAVEWPLK	PC(Cam)PGHQAVLM(O)LVAVEWPLK	17-19-41-1-23-60-91-56-98-8-19-96-85-83-95-84-44-24-63	WAMC(Cam)KAVLM(O)LVAVEWPLK	11-11-10-11-70-94-95-95-57-66-91-97-95-98-93-18-37-34
175	721.0423	3	AADGPHQAVLEMVAVEWPLK	LKDALMVAVMEGAC(Cam)EWPLK	40-4-21-1-2-29-15-15-38-39-72-85-44-82-88-96-70-68-99	KKKC(Cam)TWKEDDAVEWPLK	6-10-8-6-18-20-22-31-13-38-71-78-93-71-18-46-38
176	826.427	4	AADGPHQAVLEMVAVEWPLKVDSAENIEKR	MNGNPHVPVSGMMHKWHAAMAAMRDELQR	6-17-1-1-1-11-3-2-24-4-1-50-1-1-21-27-2-1-22-50-3-1-4-1-11-12-6-65-54	WRWWKYYFWWLHWHKPRDKNRK	5-5-5-5-5-5-5-5-5-5-5-5-5-8-5-5-5-5-5-5-5-5
177	830.4258	4	AADGPHQAVLEM(O)VAVEWPLKVDSAENIEKR	SSKMKGFPPEM(O)VAVQGRHVM(O)ELPMTSKQR	12-17-7-1-1-1-1-2-1-17-14-50-63-77-5-1-24-10-19-11-36-9-1-7-1-2-8-65-54	WFWWMWWWKRFRRYGLPMRC(Cam)KR	5-5-5-5-5-5-5-5-5-5-5-5-5-5-5-31-5-11-5-5-5-5
178	701.3785	2	AADGVIVPGGFDKR	AADGVLVHAQHRK	10-12-46-14-78-99-99-1-1-3-46-50-47	ENAVLVPAPAHQR	59-34-71-77-96-97-90-76-54-77-74-54-31
179	856.96	2	AADHIAPPITPHPFTK	AADHLAPPLTFALFTK	22-12-19-56-96-79-98-76-48-99-87-39-36-88-76-64	KEHLAPPLTPHWMR	26-51-30-94-97-88-45-60-86-69-76-52-38-25
180	571.6427	3	AADHIAPPITPHPFTK	QHELAPPLTFALFTK	24-12-32-15-12-9-76-72-88-55-16-79-8-31-95	WKVVYPLTFSKC(Cam)GK	12-8-22-15-9-32-30-80-33-44-27-14-16-28
181	428.984	4	AADHIAPPITPHPFTK	YLSGSAPPLTFSAGGC(Cam)K	36-1-3-7-47-23-75-80-77-65-40-51-49-34-1-6-49	RRSKNMTLFATMTR	26-12-23-20-15-16-20-44-40-72-40-31-27-24
182	838.941	2	AADLADNLIEIDLYK	QELADNLLELDLYK	19-39-99-97-76-80-89-99-99-99-14-99-99-99	EQLANDLLELDLYK	54-30-54-89-80-78-96-98-99-99-99-99-92-90
183	1010.5215	2	AADLAEATSAAYKPAVATNGK	KKNAEATSAAYQPAVATGNK	15-5-27-67-90-85-97-99-99-99-99-87-66-70-96-75-81-15-6-86	REREATSAAYQPAVAMLR	14-43-43-96-96-97-97-97-92-92-78-50-82-86-86-29-41-21
184	674.017	3	AADLAEATSAAYKPAVATNGK	AADLAEATSAAYQPAVFAPR	31-66-83-91-99-99-40-82-97-99-47-58-50-99-48-64-23-1-6-54	RWWMPKYAASTAEAVPR	6-9-7-7-15-39-43-40-39-48-68-82-94-65-13-10-11
185	1639.339	2	AADNSNYVTPVPSVPILPVPDGLAPSTSSQQR	AANNFSNVTKLVGVPLLPVPDGLANGNSM(O)SHK	12-1-17-16-1-5-25-45-13-11-1-1-1-86-90-1-24-76-43-54-17-3-6-89-1-1-34-12-12-2-10-54	WWFRYKYWVDHAPVLVGLAALTWDER	5-5-5-5-5-5-5-5-22-5-5-10-14-18-5-5-5-5-12-5-5-5-5-5-10-5
186	1093.2287	3	AADNSNYVTPVPSVPILPVPDGLAPSTSSQQR	LLSGFSMVTKMTNELPLAVLGGGAPGMSM(O)SHK	49-13-2-25-3-9-7-39-82-16-1-1-1-14-86-16-12-31-1-2-31-1-1-74-11-10-61-8-21-2-9-35	WWWWWKKRVPLLPRQAKPYM(O)AM(O)C(Cam)K	5-5-5-5-5-5-5-5-11-10-46-5-5-5-5-5-12-11-11-7-5-5-5-5
187	1404.0047	3	AADQALLNAAIEDNAMEQDENFTVIDKLESSGISSGDISK	MGVPALLWALNEQGMSGLNRHGLGALDNQESSTHGLHNGK	5-13-13-1-33-56-31-13-41-13-26-7-1-1-45-2-1-6-9-18-6-1-20-7-4-9-1-1-13-32-94-23-43-21-3-24-2-1-9-35	RWWYRWHKFYRFFC(Cam)LLGAGGC(Cam)VPESSRC(Cam)WWR	5-5-5-5-5-5-5-5-5-5-5-5-5-5-5-7-5-5-5-5-5-5-5-7-5-5-5-5-5-5-5
188	1409.3363	3	AADQALLNAAIEDNAM(O)EQDENFTVIDKLESSGISSGDISK	C(Cam)VPVLLWANENC(Cam)GDEHEESTLGAPPPGNMTSGLPHLNGR	7-13-1-9-42-36-13-49-22-50-26-3-2-17-39-9-1-2-1-1-11-76-52-12-1-1-3-57-1-3-26-5-77-75-7-2-19-48-46	WC(Cam)WC(Cam)WRFRWRC(Cam)KWWLGHLWLNLAYWWWK	5-5-5-5-5-5-5-5-5-5-5-5-5-5-8-5-5-5-5-5-6-8-9-5-5-5-5-5
189	1095.842	3	AADQHPWFGMEQEYTLLDIDGHPFGWPK	RLC(Cam)GFNPC(Cam)ANSSYYTLLDLDGHPFSRPK	25-3-3-2-16-3-21-5-3-9-3-11-50-80-38-35-53-70-61-65-2-13-96-56-21-2-61-53	YYRHWM(O)C(Cam)FWLMTLLDLDGHPM(O)RRR	5-5-5-5-5-11-5-5-5-5-5-26-29-20-51-35-21-6-5-5-5-5-5-5
190	1101.1737	3	AADQHPWFGM(O)EQEYTLLDIDGHPFGWPK	AGLSGHPM(O)TQM(O)EGEANEFNDLSFNGLMFPK	38-4-34-2-1-24-95-22-4-63-35-3-5-12-4-1-5-22-67-46-58-21-37-26-8-3-0-2-61-40	LQMC(Cam)C(Cam)NMQMHWWTLLDLDGHPFRRR	5-5-5-5-5-5-5-5-5-5-5-5-5-21-50-56-31-23-8-16-5-7-5-5-5
191	822.1335	4	AADQHPWFGMEQEYTLLDIDGHPFGWPK	HLLVGGTKM(O)STQQNYVLEETSM(O)NDNC(Cam)KR	11-17-1-1-2-1-1-1-13-26-47-5-45-7-9-6-18-77-49-16-39-22-32-8-56-12-10-59	SKC(Cam)WLEWWRYVHRKEMGFNGNWC(Cam)R	5-5-5-5-5-6-5-5-5-7-6-5-6-34-82-61-33-17-5-5-5-5-5-5
192	826.1323	4	AADQHPWFGM(O)EQEYTLLDIDGHPFGWPK	VSYLNMSSAGFEQQYTLLDGSGM(O)DNNC(Cam)QR	26-17-3-1-8-2-2-2-3-24-23-42-60-35-25-6-30-55-19-1-1-74-25-1-12-7-1-10-54	RHQTWRSYWC(Cam)LRRRWEHDGNWC(Cam)R	5-5-5-5-5-5-5-5-5-5-5-5-5-5-5-26-15-5-5-12-5-5-5
193	1263.637	1	AADQSVAMTTIR	AADQSVAMTLTR	22-6-75-57-66-96-84-97-47-38-66-80	AADQSVAMTLTR	31-31-35-20-26-50-44-30-21-16-24-15
194	632.3225	2	AADQSVAMTTIR	SSNPSVAMTTLR	44-13-54-63-96-94-23-14-94-77-94-99	C(Cam)KPSVMATTLR	20-28-21-90-90-60-56-91-78-56-56
195	640.3195	2	AADQSVAM(O)TTIR	C(Cam)PKSWMTTLR	32-4-97-99-59-45-98-99-99-99	C(Cam)PKSVSMTTLR	54-54-89-97-98-85-86-98-97-91-72
196	992.8613	3	AADRLAAEYPIEEDQPPSLEILVPIAR	RVLSVLLGVGPRGHAC(Cam)PC(Cam)HELLVSPPR	30-13-3-23-1-26-17-2-1-1-3-16-0-1-1-11-99-76-46-66-59-95-64-68-2-13-67	WFWYRKTVHKWPGNHDGLLVLPAR	5-5-5-5-5-5-5-5-5-5-5-5-5-5-5-5-5-11-24-21-5-5-5-5
197	974	2	AADSNVSEIAEKLEETLK	AADSNVSELSLQLEEWR	13-10-70-46-27-92-91-95-98-16-6-83-61-99-85-56-39	TYGHVSELLSKLEEWR	43-44-25-43-87-86-95-95-49-35-90-96-98-98-61-41
198	649.6693	3	AADSNVSEIAEKLEETLK	AWSNVESLLTNLEEWR	65-78-98-99-87-2-10-9-2-1-8-4-20-86-55-64	KLC(Cam)RHYWTGLTVAWR	8-7-5-5-11-5-5-22-11-12-12-8-7-8-5
199	1256.5475	2	AADTASDILDNMNNWMTGWTER	PNYSGEPLDNMNNWMTGWEEK	8-4-7-2-1-3-44-96-99-49-87-77-63-90-95-50-77-93-15-18-57	WWWWLDNMNNWMTGWVMR	27-20-21-21-97-96-85-94-89-76-75-97-92-57-74-24-27-18
200	559.6233	3	AADVLHHWLSVWDK	AGEVLHHWLWSWR	24-25-9-7-71-79-65-65-68-91-1-8-40	MRRYHWLWLC(Cam)R	10-8-8-27-51-29-67-56-39-18-11
201	419.9695	4	AADVLHHWLSVWDK	TC(Cam)SVVSFYVSVWDK	43-22-3-3-45-20-27-2-1-51-59-74-32-93	WVALHHWLSVADDK	20-20-20-30-11-9-8-25-52-69-21-16-30-37
202	966.516	2	AADVLHHWLSVWDKVR	AWVLHHSVAQAWGSVAGR	14-35-16-10-52-72-1-2-43-3-1-4-1-1-5-1-3-55	AWVLHHWLWWDKVR	26-49-48-52-67-86-60-67-60-24-25-23-25-14
203	644.68	3	AADVLHHWLSVWDKVR	AANVLHNPLLSVWDPTGK	31-17-10-32-8-26-18-14-15-74-41-21-34-80-54-10-3-41	FNRYYWLWAMVKVR	14-9-5-10-24-60-61-69-30-33-33-34-25-15
204	483.762	4	AADVLHHWLSVWDKVR	VSAVLHHWLWSVDQVR	26-7-22-7-42-87-84-32-35-51-18-4-64-46-39-41	C(Cam)KWPLC(Cam)PPKAPALTHR	5-5-5-5-5-7-5-5-5-7-11-27-8-5-5-5
205	1111.563	3	AADVPNADGVPAVHNINHLLNVLNENAGNDVR	SSNPGPVDRTSTDLGGPGPLLDDPLENAGLTNR	12-4-5-3-1-1-9-45-92-3-2-3-18-18-2-1-8-1-1-69-17-20-9-2-70-77-86-91-34-11-5-31-98	KARPYWWEEHFWKTPSDTLENATRRK	5-5-5-5-5-5-5-5-5-5-5-5-5-5-5-5-5-5-5-18-6-6-5-5-5-5
206	953.502	2	AADVSPFLPSTLFVDQAK	C(Cam)PVSPFLPSTLFVDKAK	29-1-85-99-99-95-99-85-77-92-92-74-99-90-94-99-99	WAVSPFLPSTLM(O)VDKAK	32-33-49-87-71-81-97-86-86-84-92-95-93-84-72-73-69
207	636.004	3	AADVSPFLPSTLFVDQAK	EKVSDELGSC(Cam)LQVDQAK	34-25-86-69-51-16-53-1-1-31-63-82-97-15-4-15-95	KKFRM(O)THC(Cam)LPFSPLK	11-7-7-5-40-10-8-12-62-18-49-74-11-23-34
208	780.366	2	AADWNLDSPAWTGR	QEWNMALPAWTGR	19-39-65-99-93-1-4-98-92-76-99-99-99	AADWNLAMPAWTGR	32-51-51-73-91-94-51-54-88-96-96-86-59-57
209	1259.566	1	AADWPTDVDNR	AADWPTDVQTR	66-74-75-66-52-89-91-84-65-22-99	AADWPTDVDNR	41-44-45-52-23-27-26-14-33-31-21
210	630.2865	2	AADWPTDVDNR	AADWPTDVDNR	18-37-71-82-96-48-56-99-99-87-96	AADWPTDVDNR	56-60-73-90-93-78-79-86-94-85-82
211	1089.059	2	AADWPTDVDNRINHAIAIGK	AMLQPTDVDM(O)AAAHHALALGK	19-4-19-86-15-11-67-62-94-1-1-1-1-1-77-94-98-61-39-55-86	RC(Cam)ALAGKVDMDHNHRRLK	10-13-31-79-39-7-18-70-62-29-24-30-57-57-48-14-27-21
212	887.4405	2	AAEAADKEAGKNQLSDR	AAEAADQEAGKNKLSDR	19-3-46-40-92-87-92-99-98-90-85-12-56-99-56-65-99	SSPAADQEAGKNKLSDR	26-28-55-77-85-95-96-99-96-90-95-88-86-95-67-70-49
213	1076.5455	2	AAEAALGLPPEHWTQIEYR	FGPPKGLPPEHSVMPNEYR	12-12-3-2-19-81-87-99-76-55-87-76-92-2-1-75-98-91-99	WHFLLPPEHSVRSVEYR	15-15-14-21-79-39-26-62-51-38-32-15-21-35-88-60-46
214	859.416	1	AAEADPSAK	AAEADPSAK	55-66-65-86-82-94-82-82-99	AAEADPSAK	38-38-66-79-78-39-32-51-62
215	430.212	2	AAEADPSAK	AAEADPSAK	90-95-97-99-97-63-53-93-99	AAEADPSAK	76-84-97-94-95-69-72-90-86
216	1182.116	2	A(Acetyl)AEAFTKHEVIPDVLASNPPSK	ELAAM(O)TQHEVLPDVLASNPSPK	33-1-1-10-39-68-92-84-26-70-94-87-56-77-78-93-86-85-87-3-18-77	VTLNNSALVDDGGVKSNFFPLR	18-12-15-51-86-92-91-95-95-97-89-51-44-39-30-17-18-29-51-14-27-12
217	788.4133	3	A(Acetyl)AEAFTKHEVIPDVLASNPPSK	LAENNSDPADVLPDVLASNPRR	94-1-14-14-5-14-10-2-27-22-49-98-92-56-78-97-93-75-65-96-46-31	C(Cam)FRRRYWNPTLLASNPRR	6-7-5-5-9-12-11-37-70-85-91-95-85-77-68-35-10-8
218	719.645	4	A(Acetyl)AEAFTKHEVIPDVLASNPPSKVVSVK	KQHGGGGSC(Cam)ADALPTLLASNAVFHTLPR	30-17-1-36-1-1-1-6-1-1-2-7-78-98-1-1-55-23-54-52-1-1-1-1-1-3-10-57	RRFFWFNRNRRLHNGLVFFHR	5-5-5-5-5-5-8-5-5-5-5-10-5-6-5-11-22-5-5-5-5
219	859.374	2	AAEAPAADEESEAAEEK	AAEAPAADEESEAAEEK	13-27-71-92-96-99-98-41-93-96-99-99-98-99-97-94-99	DRAPAADEESEAAEEK	25-18-83-94-96-93-94-98-98-86-97-94-89-95-86-59
220	1751.8367	3	AAEAPAPAPSAEQSDSPASPDAPAPAPEEIGLATPAATNTTNTVSESVAPNASTR	RRRFTWKSTVLDTHQAAELGPEEEGPATAAPDSPASC(Cam)DSEWAWGGGLR	12-3-1-1-1-2-2-5-1-1-39-2-4-7-1-1-7-17-1-1-21-10-18-34-2-1-6-13-1-12-1-16-65-5-8-70-2-5-32-40-70-76-7-2-2-2-21-59	WWWWWWWKWWWRRYRWWRRVNSDTC(Cam)GPSEWARWRK	5-5-5-5-5-5-5-5-5-5-5-5-5-5-5-5-5-5-5-5-5-5-5-5-5-5-5-5-8-5-5-5-5-5-5
221	535.2495	2	AAEDELHER	AAEDELHER	32-70-83-99-75-94-90-98-98	AAEDELHER	70-80-93-97-98-98-96-100-94
222	701.872	2	AAEDLKQQQMLK	AWELKM(O)KLDPR	44-16-47-54-80-25-52-75-86-74-52	RDDLKQQQMLK	14-20-72-85-89-65-56-17-52-70-54
223	636.8495	2	AAEDLKTQQLR	AAEDLQTQKLR	44-80-71-97-99-29-60-79-93-95-99	DRDLQTKQLR	41-29-83-92-82-92-90-81-79-61
224	480.215	2	AAEDPWDR	AAEDPWDR	88-95-99-91-80-19-92-99	AAEDWPDR	86-94-99-95-94-90-97-92
225	590.286	2	AAEEFVASAER	AAEEFVASAER	7-19-71-99-99-99-97-96-99-99-99	AAEEFVASAER	45-59-92-99-98-98-98-99-99-98-92
226	1411.2535	2	AAEELEKEGIHATVIDPFTIKPLDGK	SGGKAKQLEYPALVTAHTGDGTQGHLGK	20-8-19-1-2-4-67-11-11-1-1-77-93-16-88-99-82-13-12-51-6-1-16-26-3-21-32-78	KSWLKTRSKDLVTAHTGSWKGFC(Cam)K	9-5-5-5-5-5-5-15-18-69-66-38-40-51-63-27-11-6-7-15-7-7-8-10
227	941.1713	3	AAEELEKEGIHATVIDPFTIKPLDGK	MLVGKQLTPFYTVLDPSC(Cam)KNKEPR	18-1-7-1-14-43-38-40-23-27-10-42-69-50-92-97-5-2-79-65-43-7-9-54	DRMFPRRRYTVLM(O)GTANPNKLLR	5-5-5-5-5-5-5-5-14-5-15-46-26-9-29-28-34-21-52-20-10-7-5
228	706.1305	4	AAEELEKEGIHATVIDPFTIKPLDGK	RLMKQMGYAQAAQHHAKTLVPSGLGK	36-13-1-19-26-26-15-1-2-9-52-1-2-35-56-1-1-57-60-2-32-1-1-21-51-54	TTRC(Cam)RLGNKTHRTVLRVDVMHDR	5-5-5-5-5-14-5-5-5-5-5-5-5-5-8-5-10-8-5-5-5-8-5
229	1025.9585	2	AAEFGQPDEISIQVESDSE	DRM(O)GQPDELSLQVM(O)M(O)PR	17-8-14-49-82-38-17-85-74-86-64-69-78-62-60-37-61	DRM(O)GQDPELSLQVEMMR	40-37-55-48-57-23-17-97-97-95-96-95-95-93-52-31-22
230	1690.84	1	AAEGAENGQVAIIEYR	AAEGAENGQVALLEYR	68-87-75-62-48-78-59-60-75-96-90-92-94-50-5-89	AAEGAENGQVALYKNR	32-33-62-14-26-60-28-7-23-21-54-62-10-9-21-12
231	845.924	2	AAEGAENGQVAIIEYR	AAEGAENGQVALLEYR	31-6-76-88-78-91-70-94-63-77-97-99-99-88-99-99	RDQENGQVALLEYR	23-67-67-99-96-81-86-97-99-100-100-100-96-93
232	564.2853	3	AAEGAENGQVAIIEYR	DRQGGGPC(Cam)VALLEYR	12-41-63-1-1-1-1-8-90-81-67-98-90-70-82	RYFLLAYSMHAYR	8-11-11-90-91-76-65-40-43-85-72-44-30
233	1063.5437	3	AAEGAENGQVAIIEYRDVDGTEVPTLMLVK	TGLGAKNGEVALLPHGTGGRDRMVTNGEAGPR	19-4-13-8-24-58-24-48-14-82-50-70-66-66-2-6-1-1-11-3-87-55-15-71-37-13-6-7-5-22-35-54	NFHC(Cam)RTWWLWWGKGELMVKRWRR	5-5-5-5-5-5-5-8-6-5-5-5-10-5-25-11-12-39-5-5-5-5-5
234	1068.875	3	AAEGAENGQVAIIEYRDVDGTEVPTLM(O)LVK	RLKMLGEVALLM(O)SLTVDDVC(Cam)QTADLSGPR	36-3-40-21-22-48-6-40-38-81-73-48-12-1-2-1-1-80-76-14-6-1-1-18-36-4-14-61-54	AAAKWLWFWFC(Cam)LRKHVGMVWYHRR	5-5-5-5-5-5-5-5-5-5-5-5-5-7-20-46-5-11-35-5-5-5-5-5
235	1256.7	1	AAEILHGLGFTK	AAEYEAGLGM(O)TK	46-35-52-1-10-86-96-92-96-99-93-99	KHEGLGHLHTK	39-38-67-38-84-51-38-34-40-41-23
236	628.854	2	AAEILHGLGFTK	AAELLHGLGFTK	33-37-71-98-99-99-65-95-85-95-99-99	AAELLHGLGFTK	54-67-92-92-99-98-95-98-90-95-89-63
237	419.572	3	AAEILHGLGFTK	AAELLLSATDPR	65-68-88-95-49-1-1-7-18-1-30-79	HWKFVRMPR	5-5-13-5-5-5-13-13-13
238	783.4125	2	AAEKLESSEYAIVR	TGLQLESSEYALVR	12-1-48-96-99-99-99-92-96-98-94-86-97-99	SSPKLESSEYALVR	29-34-40-75-98-99-98-92-97-97-90-93-82-72
239	448.5837	3	AAEKPAGM(O)AVAAIK	AKC(Cam)QKKVNDPR	65-1-3-10-1-3-6-2-4-29-54	WEDRRNGVALK	9-27-16-7-7-8-5-12-30-27-10
240	762.881	2	AAELPVPEEEEVGR	DRLPVPEEEEVGR	13-43-99-98-98-98-62-81-61-42-22-90-88	DRLPVPEEEERR	48-45-92-88-90-43-79-92-95-88-38-37
241	422.202	2	AAENPADR	AAENPADR	43-87-97-99-77-96-93-98	AAENPADR	77-86-97-96-90-91-98-96
242	667.8075	2	AAENTQIDEESK	AAENTQLDEESK	22-43-56-98-97-99-99-99-98-99-99-99	AAENTQLDEESK	65-79-91-97-98-98-99-99-100-100-92-86
243	809.8875	2	AAENTQIDEESKQR	TGLNTQLDEESQQR	37-8-48-85-92-99-99-99-98-99-99-93-97-99	SSPNTQLDEESQRK	41-46-60-80-97-97-99-99-98-98-94-94-32-33
244	902.4345	2	AAEPDPEKDVASTSTASK	AAEPDPEKDVASTSTASK	22-23-46-85-95-99-97-77-97-70-92-95-94-91-93-79-84-99	DRPDPEKDVASTSTASK	21-14-26-37-19-70-88-94-95-95-91-92-72-67-50-54-39
245	601.959	3	AAEPDPEKDVASTSTASK	C(Cam)EPPPGNVTNGTSSTASK	47-72-2-1-19-3-11-45-47-1-1-75-61-68-38-10-17-84	NHKWWVNSATSSQMK	7-8-7-6-6-9-7-5-44-40-54-43-10-11-11
246	831.4165	2	AAERFEAQANELANK	LM(O)ALENAQAEFPPSK	19-22-96-81-49-95-80-94-72-78-70-23-14-13-96	YPALENAKAEM(O)RPR	46-68-96-98-98-92-96-89-82-98-94-28-30-23
247	1180.596	2	AAERFEAQANELANKVEDLNK	GAGSTPM(O)VKNALTAAAQATNDNLK	13-44-2-1-45-62-27-65-91-90-90-47-48-9-14-36-79-82-1-1-93-41-68-94	M(O)LLDEVKNALENAQAEFRPR	15-21-69-91-96-93-94-93-96-96-93-77-88-85-85-70-39-17-17-15
248	856.1863	4	AAERFEAQANELANKVEDLNKHVNDLAQQR	VSFPANC(Cam)VVNELALYTQNALHHVNNNAQKR	26-17-13-1-8-3-6-1-2-18-26-31-21-2-1-20-17-49-46-76-57-60-51-64-52-73-54-7-15-59	RRYWRKTWWWWDNALHHVNDLAQRK	5-5-5-5-5-10-5-5-9-5-5-26-52-63-83-88-65-65-52-71-54-28-17-5-5
249	1198.5695	2	AAESATTETVEKSGNEESTVEVK	LVGC(Cam)TMVTVEKSGNEEMSSLPK	30-13-14-37-49-59-18-85-96-99-87-78-19-12-31-52-20-7-1-15-10-86	ENWTMVTVEKSNDAYDRLPK	28-11-10-41-51-85-78-73-93-81-52-7-14-38-17-18-26-25-14-37
250	1219.575	2	A(Acetyl)AESATTETVEKSGNEESTVEVK	GAKGSATTETVEQSGTAAEHAHAAR	10-17-10-22-18-7-56-3-7-61-94-87-87-48-46-35-1-1-65-1-1-12-2-8-46	WVWTVMTVEHPSVETTTFC(Cam)K	11-6-6-14-7-7-38-46-82-48-37-46-52-26-10-27-25-11-11-10
251	813.386	3	A(Acetyl)AESATTETVEKSGNEESTVEVK	SGGAGAATTVM(O)LVQSGNEESTVEVK	15-2-8-1-1-10-63-70-62-7-12-21-9-66-52-50-89-60-89-74-61-83-96-94-99	FPRWNFWPESGNEESTVEVK	18-10-8-11-11-11-44-35-80-88-69-85-91-95-88-86-82-84-39-37
252	1080.529	2	A(Acetyl)AESSYGFVYGVSGPVVTAEK	LHNSGAAGM(O)VYGVSGPVVTAEK	70-23-23-32-1-1-1-37-89-84-47-51-85-71-88-47-58-95-97-60-87-67	FKATVVPGSVGYVM(O)GC(Cam)C(Cam)RR	11-14-25-75-63-13-9-43-93-86-74-90-92-71-41-17-16-12-9
253	720.6887	3	A(Acetyl)AESSYGFVYGVSGPVVTAEK	SPESSYPHTMGVSPVGVTAEK	25-17-23-72-46-81-19-2-8-53-72-95-98-23-21-64-76-91-71-77-99	RRSPWGM(O)VGYPGGGVVDPEK	8-14-29-5-6-5-33-35-28-43-31-28-74-37-34-33-30-15-28-15
254	1164.03	2	AAETENDDVAAAPEEADPIAEAK	TMNATPDDVAAPEAEADPLATAR	17-19-4-36-1-1-91-92-99-99-99-49-4-19-79-94-90-54-72-67-20-8-54	EWWNDDVAAGNAALADPLENR	24-10-9-20-39-80-84-88-69-11-9-32-40-55-78-85-11-22-33-14-10
255	664.347	2	AAEVENTPIEVR	EAAVENTPLEVR	41-19-14-98-98-93-97-94-77-99-99-99	SSPVENTPLEVR	34-38-68-98-99-86-85-63-89-99-87-75
256	479.7645	2	AAEVENVVK	AAEVEAAAVK	88-76-88-98-97-33-1-1-94-99	AAEVENVVK	81-82-98-95-96-51-48-89-89
257	726.3385	2	AAEWFDELDLDK	AAEWM(O)MLLDLDK	13-24-89-95-99-1-60-96-98-95-97-98	AAEWFDELDLDK	49-67-89-93-95-54-77-80-98-96-85-72
258	875.9185	2	AAEWFDELDLDKNGK	AAEWFDELDLDKNGK	9-17-50-90-92-99-79-99-77-61-93-79-23-83-96	RDWM(O)DELDLDWLK	15-51-60-92-97-93-84-94-93-94-23-34-46
259	1077.0355	2	AAFAQFGSDLDASTQQLLNR	SGGSLSFGSDLDASTQQLLNR	9-5-3-19-24-35-73-72-91-92-97-98-99-88-73-90-91-98-99-87-99	SSNLSM(O)GSDLDASTKKNLLR	25-26-65-90-88-89-79-89-97-97-97-97-99-95-94-96-55-37-35-26
260	1268.653	1	AAFDKFVEDVK	AAFDKFVEDVK	9-1-39-64-45-83-98-96-90-82-99	AAFAEVFKEEK	12-12-40-37-62-65-59-37-55-55-22
261	977.9885	2	AAFGAPFGSMSVADLGSLTR	AAFGAPFGSMSVADLGSLTR	12-10-55-67-66-94-96-99-99-97-99-99-99-97-99-85-98-42-87-99	FQAAPFGSMSVADLGSTLR	26-29-43-79-80-90-92-93-93-93-94-97-98-99-94-84-63-71-45
262	700.389	2	AAFHKEQTVIQK	AAFHQEKTVLQK	44-27-55-58-97-57-26-56-91-97-98-98	AAFHKEQTVLQK	48-71-65-66-97-99-94-94-97-98-79-80
263	888.9805	2	AAFIDAEALPGISLNFK	ASC(Cam)KAAEALPGLSLNFK	17-41-1-2-30-34-49-89-97-85-3-9-68-59-47-88-99	RVM(O)WEALPGLSLNFK	15-22-21-37-79-90-95-70-24-52-85-59-32-62-54
264	1157.073	2	AAFPAVEAAPC(Cam)FASSFPQIFGK	HRYTKAAHVM(O)LTAKMHMDR	13-23-1-1-7-57-55-3-48-33-23-4-1-2-79-7-1-15-64	YWKHAAAPSC(Cam)AAYFMRARR	5-5-5-5-5-55-40-10-5-5-5-9-22-35-7-5-7-5-8
265	763.4465	2	AAFTIANLPIKPNR	AAFTLANLPLKPNR	41-24-53-63-59-73-95-85-99-83-44-44-29-99	M(O)RSLANLPLKPNR	24-21-25-85-87-90-94-50-66-78-32-57-46
266	560.332	2	AAFVLPQFVK	AAM(O)VLPKFVK	38-75-89-98-97-77-71-93-98-99	AAFVLTRWR	45-81-72-97-96-48-34-60-43
267	976.464	1	AAFWNPDR	AAM(O)AALPC(Cam)R	50-74-97-2-6-60-25-82-90	AAM(O)PNAVMR	31-30-35-56-56-33-15-18-28
268	488.736	2	AAFWNPDR	AAM(O)WNLVR	90-95-99-95-99-1-1-99	AAM(O)PNGLMR	63-76-88-82-90-22-44-79-82
269	1064.538	1	AAGADYGNVVK	AAQDYGNVVK	68-87-32-15-97-96-63-80-99-99	AAGADYGNVVK	23-21-15-35-54-70-16-18-32-35-28
270	532.7725	2	AAGADYGNVVK	AAGADYGNVVK	62-80-96-92-99-99-69-76-97-99-99	AAGADYGNVVK	61-78-75-96-97-98-91-86-93-92-86
271	1311.664	2	AAGAGVPAFYTPTGYGTQIQEGGAPIK	AAQRPFAYTPTGYGTQLGAEDHDR	13-14-53-64-63-16-90-89-99-99-95-84-99-56-25-75-68-54-48-34-35-0-18-54	RWTNLAYTPTGYGTKLRTDDHR	11-17-14-15-23-67-87-92-34-43-38-65-31-66-88-89-33-40-52-31-29-12
272	874.7787	3	AAGAGVPAFYTPTGYGTQIQEGGAPIK	EPEAPSMYTPTGYTGKLGAEGKPLK	34-17-15-96-81-4-40-76-58-8-28-28-51-13-3-51-86-83-60-60-42-48-70-40-97	RNRWKYM(O)FWHSTGGGAEGKLPK	5-5-5-5-5-6-5-7-10-6-5-5-5-12-9-12-23-5-10-10-5-8
273	1500.7595	2	AAGAGVPAFYTPTGYGTQIQEGGAPIKYSK	PTAGVPPWVTPTGYM(O)PATATVTAHRYNK	3-1-16-25-12-45-1-6-55-63-87-95-52-56-23-2-8-77-1-1-47-36-16-45-2-2-10-54	WWPFC(Cam)KTPTGYPNSTTRNARYKLR	5-5-5-5-5-5-12-18-21-27-32-5-5-14-13-6-5-17-24-5-7-7-10-5
274	878.909	2	AAGAHSNENGSSISTPEK	AADVHNEDASEGSTLLK	17-12-19-1-2-61-82-54-15-35-1-1-71-60-33-3-63	YLMSLEC(Cam)EAVSTPEK	9-14-14-22-14-45-31-51-15-11-24-32-12-41-28
275	942.9565	2	AAGAHSNENGSSISTPEKK	VVGQQPM(O)NYYSTGTAPR	13-1-2-1-2-37-46-30-63-97-2-2-15-1-1-3-83	LRQNPFNYYSTYYR	15-8-10-11-37-57-54-79-75-19-19-21-25-17
276	953.405	2	AAGAPMEQEEEEADDSVK	AAQPMEQEEEEADDWK	20-16-70-86-12-43-92-92-91-91-91-98-88-88-50-54	NRNNEQESENGADDWK	11-8-10-11-74-77-94-44-55-9-8-67-74-63-44-38
277	961.4025	2	AAGAPM(O)EQEEEEADDSVK	AAKPM(O)EQEEEEADDTGR	9-17-91-86-12-65-90-71-72-37-87-76-90-90-11-3-55	AQAEDEQEMGVYMQHR	11-12-21-27-12-78-57-90-39-13-43-52-45-18-20-33
278	1064.512	2	AAGATIVHDITEESDADGSIR	AAKTLVHDEDVESWDGSLR	10-19-76-70-95-99-99-99-75-13-57-86-98-86-95-1-6-90-99	C(Cam)NPLVHDMLVESDWRTR	49-49-37-92-99-99-99-88-90-87-99-99-99-97-33-45-60
279	710.0103	3	AAGATIVHDITEESDADGSIR	RGRDDLTYTTESDADGSLR	23-1-1-1-16-1-1-4-47-88-99-90-63-90-99-99-99-99-91	LPKHRTDTEETMAADGSLR	8-5-5-5-5-6-40-38-80-62-33-29-46-84-86-71-68-37-13
280	1315.1215	2	AAGATWDPTNQVFNIPC(Cam)DADAGPIK	SQVGWNKANQVM(O)NLEQDADYFR	13-43-3-14-28-16-17-5-56-68-96-85-76-48-23-59-47-66-67-15-10-54	WWWNPTDGLNM(O)VKKWWFYR	6-5-5-5-5-5-5-5-62-49-49-26-28-6-6-12-8-9-12
281	1682.871	1	AAGAVTPSDPAVTEAVAR	AAGAVTMAPSSAVAHDVK	53-74-75-83-61-52-2-1-28-4-1-52-52-24-2-3-2-1	AAGAVTAMDRAVAHWR	15-13-5-8-10-11-5-5-9-6-17-15-5-5-5-9
282	841.9395	2	AAGAVTPSDPAVTEAVAR	AAGAVTPSDPAVTEAVAR	24-2-23-37-99-99-98-99-98-76-56-86-96-94-64-91-94-99	RNVTPSDVAPTEAVAR	16-24-85-94-86-89-86-51-33-22-81-92-76-77-66-48
283	1003.506	1	AAGDTVVEGGK	AAGDTVVENK	68-87-65-71-85-97-99-93-99-98	AAGDTVVENK	21-23-21-60-81-82-76-66-41-54
284	502.257	2	AAGDTVVEGGK	AAGDTVVEGGK	90-95-97-77-96-98-98-99-83-75-59	AAGDTVVEGGK	89-94-88-97-99-99-98-99-78-45-61
285	864.449	3	AAGDTVVEGGKAAAEKTESGIAFVGQK	KWTVVKGWAAAEKTQEEAFVQGK	15-22-23-93-80-1-25-18-53-47-42-58-60-82-76-6-8-93-71-93-10-3-84	EVWVVWWWRKTESGLAFHFK	8-5-5-5-5-5-7-8-5-10-48-46-20-6-15-28-20-5-5-9
286	514.2625	2	AAGEHIASSGK	AAWHLASSGK	88-91-83-98-96-78-99-99-99-97	KAEHGAC(Cam)VR	63-66-94-96-70-82-82-90-69
287	1436.754	1	AAGFEIIQGFLDR	AAM(O)LM(O)GKLNQTAR	66-74-82-71-65-54-75-92-2-38-37-5-99	AAFLM(O)GQLLDWR	50-48-44-46-35-35-54-46-32-10-10-18
288	718.881	2	AAGFEIIQGFLDR	AAFGELLKGM(O)LDR	22-21-35-60-99-99-99-97-98-99-97-91-99	WC(Cam)ELLKGFLDR	38-41-99-99-100-99-97-98-99-93-82
289	1659.834	1	AAGFNLPNVTVEDQGK	AAGM(O)NLPNVTVEDQGK	55-87-82-83-71-76-98-74-53-98-90-93-75-95-75-76	AAGFNLTTEDEKHVK	17-18-21-50-40-54-83-84-75-27-37-8-8-8-15
290	830.421	2	AAGFNLPNVTVEDQGK	AAGFNLPNVTVEDQGK	13-12-60-52-99-99-99-89-96-97-97-99-87-87-96-96	WC(Cam)NLPNVTVEDKGK	44-45-91-97-81-83-88-94-90-97-87-76-59-72
291	951.49	2	AAGFNLPNVTVEDQGKNK	FAQNLPNVTVEWGWLK	8-1-3-72-96-94-52-63-67-94-91-31-66-18-31-63	C(Cam)WNLPNVTVEC(Cam)LRLK	41-59-46-92-73-59-77-86-88-97-75-71-32-51-54
292	634.6627	3	AAGFNLPNVTVEDQGKNK	AAGM(O)NLPPGRSYPLGKTR	15-17-43-89-99-99-42-25-2-37-2-12-17-18-16-32-26-21	AKRHWLKM(O)GGGGYPATR	7-10-5-5-5-7-5-10-5-8-5-5-8-17-20-10-5
293	522.528	4	AAGFNLPNVTVEDQGKNKGK	QMSGGLPNVTVC(Cam)VAAVTVVGK	30-3-28-63-40-81-63-11-70-85-33-14-39-13-1-2-7-1-1-39-32	C(Cam)C(Cam)TKKYKYLVAGAKPDGK	8-16-12-8-18-13-8-8-27-19-27-25-59-23-16-33-9-12
294	524.2775	2	AAGFNPETLK	AAGM(O)NLLTLK	28-64-81-98-98-4-62-82-99-97	AAGM(O)NVSLLR	83-89-79-97-92-82-79-91-76-75
295	1754.904	1	AAGGAVVDGAAAAGGAVVDGAK	AAGKVVDQAAAGGAAQNQK	25-28-89-83-71-71-91-85-99-99-89-99-49-29-2-1-75-75-93	AAGQVVDQAAAGQVWRK	13-14-24-37-49-54-86-74-86-91-73-33-33-25-8-6-15
296	877.9555	2	AAGGAVVDGAAAAGGAVVDGAK	DPDVVDKAAAGGAVVDKK	41-2-9-98-99-93-99-99-99-96-68-83-87-89-99-86-97-99	EPTVVDGAAAAGGAVVDKK	71-23-31-96-99-99-97-99-100-100-99-98-99-99-99-99-93-88-73
297	585.6397	3	AAGGAVVDGAAAAGGAVVDGAK	AANAVVWGAAAGGAVVDQK	25-24-8-12-65-51-43-36-56-81-94-90-96-65-58-97-98-94-99	SPPYLTGGAAYTSVDKK	6-6-5-12-10-21-25-37-68-48-7-11-30-66-46-23-31
298	1724.929	1	AAGGAVVDGVAAAGGAVVGGAK	AAGGAVVDGVAAAGGAVVNAK	55-95-89-83-24-61-71-83-74-60-99-99-98-99-96-84-84-52-91-46-99	AAGGAVVDRAAAGGAVRQK	19-20-10-8-18-26-38-51-18-40-62-39-12-9-37-21-15-21-17
299	862.9685	2	AAGGAVVDGVAAAGGAVVGGAK	EPTVVDGVAAAGGAVVGKK	12-17-25-98-97-96-79-89-56-73-99-97-75-89-99-99-68-98-99	TPEVVDGVAAAGGAVVGKK	37-17-49-86-96-97-88-92-45-43-95-92-94-97-98-96-63-80-66
300	575.6483	3	AAGGAVVDGVAAAGGAVVGGAK	AAGGAVVDRAAAGQVVGQK	25-10-14-1-59-35-46-26-56-81-59-94-91-98-95-97-99-97-95	C(Cam)HETLRAAAGGAVVGKK	15-11-25-23-29-66-79-81-92-85-69-92-95-93-79-74-52
301	1512.864	1	AAGGEIITLDQLALK	AAGGKNLTLDQLALK	7-28-62-74-56-71-79-65-92-85-96-60-60-95-99	FHTLLTLDQLRR	10-5-5-38-45-49-57-59-26-33-6-5
302	756.9355	2	AAGGEIITLDQLALK	AC(Cam)GPLLTLDQLALK	19-16-2-2-99-99-99-99-78-74-99-85-99-99	QQELLTLDQLALK	52-34-62-93-99-99-97-96-94-96-93-92-59
303	913.0255	2	AAGGEIITLDQLALKSPK	WGPGTLTLDQLALKSPK	12-1-21-1-1-76-72-95-72-15-17-11-1-2-55-75-83	DQRVLTLDAGLRRRR	15-14-10-15-77-77-82-55-49-15-51-16-16-20-27
304	1143.095	2	AAGGIALSYGAHSNLC(Cam)INQIVR	AAGGLALSYGAHSNLC(Cam)LNRSPR	22-16-7-5-26-42-59-78-60-85-65-90-27-17-98-79-51-61-7-1-18-57	LKQALSYGAHSGAVC(Cam)LYRYK	18-14-12-50-51-70-78-46-67-76-54-23-27-35-44-54-20-15-49-27
305	762.3993	3	AAGGIALSYGAHSNLC(Cam)INQIVR	AANLALSTC(Cam)GGPTLGSQGNQLVR	38-8-6-68-43-74-79-16-36-6-2-1-10-3-30-60-60-52-34-6-47-99-99	AEWHWAYLRNGTNGAKRVR	5-10-5-5-5-5-5-5-5-12-9-14-21-26-21-15-16-17-12
306	1307.805	1	AAGGIGQPLGLLLK	AAGGLGQPLGLLLK	68-87-82-18-17-10-3-15-29-32-14-90-93-99	KMLLSGALLHPK	20-34-48-45-27-12-26-35-22-8-5-15
307	654.4065	2	AAGGIGQPLGLLLK	AANLGQPLGLLLK	24-32-68-98-99-84-86-43-99-99-99-99-99	AQGLGQPLGLLLK	57-39-34-96-92-92-26-45-66-96-98-79-60
308	657.339	2	AAGGPTDNSVVTPK	AAGGPTDNSVVTPK	29-24-82-58-97-83-80-2-6-30-99-98-94-79	KKPTDMMHTPK	22-33-27-44-81-66-60-52-85-72-72
309	736.8585	2	AAGGRPDADDLTSAR	SNNPPDADDLTSAR	30-17-7-1-6-9-66-56-57-75-90-4-5-99	RQQDPEGDLTWK	18-15-14-35-29-76-38-88-78-65-23-18
310	1043.071	2	AAGIPVPGIPAEQVNPEAAGVK	AAGLPVPGLPAEQVNPEAAQR	13-23-41-48-99-89-99-74-99-99-95-39-66-81-64-11-22-42-22-28-54	TPNPVPGLPAEQVNLLRNR	37-33-34-48-79-57-51-85-25-27-72-45-86-80-44-40-22-30-18
311	695.7167	3	AAGIPVPGIPAEQVNPEAAGVK	TPNPVPGLPAEQVNPEAARK	42-17-14-71-56-71-7-12-24-27-53-88-98-39-69-32-39-68-73-84	RKWWKVKWPLAPDSC(Cam)K	5-5-5-5-13-46-18-7-12-17-10-21-8-7-7-14
312	972.523	1	AAGISQAQAR	AAGLSQAQAR	28-74-65-89-86-92-56-90-98-99	AAYAGAAHLK	30-25-19-15-7-20-17-12-17-11
313	1102.543	1	AAGIWYEHR	AMAPKYEHR	66-74-8-1-39-93-86-99-99	AMHTAHAAHR	20-20-23-21-20-14-15-31-31-14
314	551.7755	2	AAGIWYEHR	AAGLWYEHR	44-80-89-99-88-99-67-80-99	AAGLWYEHR	49-79-63-92-98-97-97-90-94
315	552.289	2	AAGKDSEVQAK	AKQDSEVGAAK	61-76-97-65-72-34-85-98-94-99-99	QAKDSEVGAAK	50-41-79-93-85-94-90-77-75-73-56
316	1198.643	1	AAGKEGPELQAK	AAQWGPELKAK	45-87-80-64-74-16-5-84-99-82-99	KAAGEGC(Cam)KHLK	24-43-34-19-62-40-14-11-10-15-19
317	685.904	2	AAGKEIEVVLVSR	DLVELEVVLVSR	45-17-15-98-99-82-95-96-98-78-91-99	LVDELEVVLVSR	31-25-27-98-98-99-97-98-98-94-74-57
318	1060.6	1	AAGKKEEVTK	AGAKKEEVTK	55-76-34-65-93-67-84-96-99-99	QAKKEEVTK	21-22-26-70-69-51-25-41-33
319	530.804	2	AAGKKEEVTK	AAGKKEEVTK	53-70-65-91-95-82-91-83-99-99	KAQKEEVTK	37-67-52-93-98-98-94-88-82
320	1269.6205	2	AAGLATMISTMRPDIDNVDEYVR	FAFAEDVNDLYMLDNVDPM(O)M(O)R	15-3-3-1-8-9-16-48-59-71-16-13-16-58-49-61-70-79-7-18-54	YYVRYMDRGVLLDNVDEYVR	12-9-9-6-18-17-20-6-5-17-33-85-87-52-31-38-66-18-18-15
321	856.489	1	AAGLKPTQA	AAGLQPTAK	43-71-82-88-99-47-82-12-19	AAGLQPTAK	48-59-33-62-45-26-28-41-37
322	428.7485	2	AAGLKPTQA	AAGLQPTAK	43-34-51-91-99-54-22-30-77	AAGLQPTAK	79-81-68-86-86-51-46-85-78
323	987.53	1	AAGLKPTQAM	AAGLQPGVM(O)K	68-87-80-85-97-99-19-1-5-19	AAGLQPTAMK	39-32-17-41-55-29-34-28-13-10
324	1003.525	1	AAGLKPTQAM(O)	QLAQPTAM(O)K	60-1-1-97-89-59-22-54-83	AAGLQPTAM(O)K	28-28-14-39-37-27-30-28-11-10
325	494.269	2	AAGLKPTQAM	AAGLQAMTPK	18-37-91-90-84-41-5-1-54-77	AAGLQAGMLR	48-57-70-87-89-79-39-72-57-43
326	1315.741	1	AAGLKPTQAMVTK	AAGFAAAQPALVTK	55-87-74-65-2-23-64-73-30-1-3-90-99-99	KAFMAAGLKNHK	28-28-26-34-43-16-6-17-15-8-9-21
327	1331.736	1	AAGLKPTQAM(O)VTK	LPTEPTLGFQTK	32-3-75-78-54-24-47-16-22-22-98-76	LPTEKVVMWTK	16-10-20-30-11-5-5-5-7-19-16
328	658.3745	2	AAGLKPTQAMVTK	AQLQPTKAMVTK	41-81-99-99-99-70-84-74-55-61-99-99	KALQPQTAMVTK	69-68-86-90-86-73-76-93-97-97-95-95
329	666.372	2	AAGLKPTQAM(O)VTK	AQLQPTKAM(O)VTK	40-40-62-99-94-60-68-87-75-95-84-99	QALKPTGAAM(O)VTK	54-52-59-92-81-70-45-69-82-89-88-57-55
330	439.252	3	AAGLKPTQAMVTK	AAGLKPTQAMVTK	65-93-90-95-65-29-6-73-85-54-87-48-43	HFRVVQAMVTK	21-15-9-32-33-32-57-54-62-39-23
331	444.5837	3	AAGLKPTQAM(O)VTK	AAGLQPTGAAFVTK	65-70-22-67-50-25-26-51-15-47-85-87-68-89	RRQTPAGAM(O)VTK	6-6-8-8-6-15-11-55-41-32-45-21
332	551.5565	4	AAGLKPTQAMVTKAAGQEFKR	LAKKQVVAMVVEAAWETSSR	47-2-3-35-6-8-59-74-80-99-7-45-25-19-1-61-6-1-25-89	RRKKKKYM(O)VSHGGPNNMR	6-5-11-16-25-7-9-7-31-31-14-13-23-43-10-10-10-9
333	555.555	4	AAGLKPTQAM(O)VTKAAGQEFKR	SRPVALSFNYDMASGSHSHR	12-17-1-18-16-4-19-12-10-4-5-2-32-2-10-22-17-1-14-89	RRWWGSHPNRDPRKKSR	8-5-6-15-13-5-5-5-5-5-14-15-22-12-8-8-5
334	432.241	2	AAGLNYVR	AAGLNYVR	96-95-90-99-24-30-99-97	AAGLNYVR	84-92-90-98-90-92-99-96
335	1269.659	2	AAGLQPVSIPGNLVDEFWTDRPR	AAGYMC(Cam)AEPLRPDRLQLPAPALK	10-14-14-20-1-2-1-18-76-28-1-1-71-69-81-60-89-26-9-77-3-21-63	RDRRRNNRPNPRLQLTC(Cam)C(Cam)R	5-6-5-5-5-10-10-7-9-12-21-14-55-19-27-14-8-10-5
336	846.7753	3	AAGLQPVSIPGNLVDEFWTDRPR	ASPGQPVSLDPQSWHNLVALFFK	53-17-3-4-99-98-99-95-82-17-17-3-1-49-3-74-30-1-5-5-1-6-28	MRFLRFTRRC(Cam)YNLSVPEHR	10-5-6-9-5-6-6-5-5-6-6-15-67-56-49-34-30-25-10
337	1026.048	2	AAGLTYQNMFEELPIIIK	LAQTYKNMM(O)EELPLLLK	25-7-14-68-85-91-98-99-99-98-99-99-99-28-99-99-99	RRTYKNMM(O)EELLPLLK	10-11-65-92-92-91-94-95-98-98-97-45-18-69-68-21
338	1034.0455	2	AAGLTYQNM(O)FEELPIIIK	KALTYQNM(O)M(O)EELPLLLK	12-3-48-96-85-99-98-92-99-89-95-99-83-28-99-96-99	RRTYQNM(O)FEELLPLLK	12-28-41-88-91-91-93-90-96-98-98-46-18-70-72-28
339	684.368	3	AAGLTYQNMFEELPIIIK	RVGTYQNMM(O)EELPLLLK	25-1-1-27-47-43-44-38-49-90-95-91-66-57-22-99-99	LVVRDLEEFMNKGM(O)LLK	10-7-10-5-6-83-91-68-39-67-35-43-5-7-38-30-20
340	431.7615	2	AAGLVIYR	AAGLVLYR	38-21-78-99-94-98-91-94	AAGLVLYR	79-83-78-94-98-99-98-95
341	953.9885	2	AAGM(O)SQPSIDGIFSLIQR	LDSM(O)VALLDAVM(O)SLLQR	48-36-2-1-2-57-9-19-81-8-15-96-2-1-15-3-64	FNWNALLERM(O)AEQLR	6-6-6-5-7-10-23-35-11-43-10-27-10-16-15
342	906.934	2	AAGMVWAANTHDGAWVR	NFPAWAANTHDQSPTR	21-12-2-4-86-94-90-84-4-36-93-98-19-1-13-99	SRWWAANTHDQWVR	15-11-25-70-94-89-83-70-68-93-88-22-25-44
343	914.9315	2	AAGM(O)VWAANTHDGAWVR	MVNTWAANAAPNQDGLR	20-13-9-26-70-73-73-25-25-31-9-3-93-52-1-9-63	C(Cam)WVWAANAAGGPQRER	23-30-21-61-74-66-41-41-54-22-22-40-79-21-57-25
344	604.9587	3	AAGMVWAANTHDGAWVR	AQMVPC(Cam)ASPLAVQWVR	40-29-92-83-34-5-98-1-1-74-46-43-36-36-26-64	YWWFHWDVYVRR	6-6-5-5-6-5-15-17-31-40-9-10
345	1032.9955	2	AAGNYAVDSANTAGEAIVDGAK	YELAAVDSANTAGEALVDQK	16-9-10-71-96-91-96-99-99-46-40-99-90-90-98-99-99-93-99-99	HHDSAVDSAKSAGEALQWR	37-37-87-98-98-99-99-99-99-94-93-98-95-99-99-98-55-40-27
346	689	3	AAGNYAVDSANTAGEAIVDGAK	C(Cam)GGTTAVDNASTAWALVDKK	19-60-13-1-1-26-61-18-7-59-42-42-88-76-98-97-99-99-81-99	C(Cam)GLRC(Cam)TKC(Cam)VAGEALVDQK	22-12-22-10-8-8-8-13-17-62-26-84-92-92-83-77-44-30
347	943.551	2	AAGPPVIPPQLMQVLLNK	AAGPPVLPAAGVGNQVLLNK	19-37-82-54-14-10-99-99-1-1-4-1-1-60-70-59-98-97-31-54	FLLLHKNFGLPLAAGFK	13-21-54-74-39-28-22-20-5-14-40-81-40-26-17-20-25
348	951.548	2	AAGPPVIPPQLM(O)QVLLNK	AKPPVLM(O)LGLYDTLNLK	10-24-84-25-28-99-4-24-1-11-78-11-10-86-80-50-63	GC(Cam)RLHELKSSKLAKFK	17-27-20-62-76-69-46-41-52-50-83-89-55-51-33-18
349	629.3697	3	AAGPPVIPPQLMQVLLNK	AAGPPVLHTNTLKVLLNK	25-8-13-1-1-9-47-1-1-43-5-16-43-31-97-95-57-28	FRC(Cam)RKPLDVQVLLNK	5-5-5-9-5-5-65-24-10-8-16-71-71-12-11
350	834.718	3	AAGSDHGSDQPLITNEEWSSTTAK	NM(O)GTSSGMC(Cam)PLTLRAGEESGMTAK	16-7-1-5-58-18-32-3-5-12-45-66-42-10-29-32-1-3-30-7-13-43-19-84	C(Cam)C(Cam)WWWWALTNEKRWEYK	15-17-10-12-12-11-12-37-62-27-54-46-20-15-37-15-26
351	759.1353	4	AAGSGNVDSVC(Cam)ATINNATALIDTVVHGHLR	RQRSKAMC(Cam)ATLLWQLTAC(Cam)GGTAMEHR	30-3-1-9-1-1-13-25-50-50-73-5-32-3-48-21-19-54-1-1-1-6-5-12-10-54	FFWRRHSRKNWWRHSFFMFFK	5-5-5-5-5-6-5-5-5-5-6-5-5-6-8-8-10-10-5-5-6
352	626.782	2	AAGTDGTDFQNR	AAGTDGTDFQNR	44-80-89-54-99-99-99-99-97-90-90-93	AAGTDGTDFQNR	54-71-39-86-98-95-93-94-98-95-86-85
353	859.439	2	AAGTPGEIAGYWHIFK	KATPWLAGYWHLM(O)K	21-4-39-99-88-99-99-84-90-94-97-99-91-99	NWPWLAGYWHLFK	40-45-55-65-79-92-48-68-61-85-89-65-65
354	462.2473	4	AAGTPGEIAGYWHIFKK	ADNPGELASSHALGPKGPK	53-27-62-27-11-76-81-83-2-1-21-12-19-1-1-13-1-3-52	WFRRNLFELYHHK	14-8-5-6-9-10-14-41-51-20-13-14-9
355	817.421	1	AAGVEWGK	AAREWGK	72-95-92-99-86-93-99	AAGVEWGK	31-41-24-50-88-28-24-32
356	409.2145	2	AAGVEWGK	AAGVEENK	88-95-84-98-97-34-87-94	AAREEGGK	77-79-92-93-86-70-72-92
357	637.841	2	AAGVEWGKLTDK	AKVEWGQLTDK	57-82-98-98-78-99-87-96-99-99-99	AAREWGKLTDK	56-76-63-99-93-90-94-95-95-79-69
358	1183.705	1	AAGVLEKPATVK	AAGVLEKPATVK	55-80-48-37-66-88-99-69-21-88-98-99	KWTVKEHKK	31-21-20-27-61-75-22-37-44
359	592.3565	2	AAGVLEKPATVK	AARLEKPATVK	38-43-91-99-99-99-69-51-95-99-99	AARLEKPATVK	46-60-43-98-98-92-69-71-82-73-51
360	955.281	4	A(Carbamyl)AGVLEK(Carbamyl)PATVK(Carbamyl)THLRDM(O)IILPELVGGVIGIYNGK	LVPNGAVGNC(Cam)EAQNSMLVNHALLPELVGRLGLYNGK	47-13-1-14-13-9-9-9-2-11-4-2-17-4-16-3-12-6-41-1-1-37-25-80-35-39-82-56-66-54-84-59-84-23-22-54	KYWRKYVKRLYWWYGLLPELVNVLGLGNYK	5-5-5-5-5-5-5-5-5-5-5-5-5-5-5-10-11-5-13-9-10-5-5-46-13-18-5-5-5-5
361	1573.874	1	AAGVPIFFIVGGPGSGK	KAVQSSAMLVGGQLGK	61-65-83-56-1-1-52-80-99-99-99-93-16-45-74-76	KAVLPM(O)M(O)LVGGQLGK	21-21-21-10-5-30-44-85-76-46-15-29-37-11-19
362	787.441	2	AAGVPIFFIVGGPGSGK	AARPLM(O)FLVGGPGSGK	41-62-99-99-69-99-99-93-97-96-98-12-5-99-99-99	AKVPLFM(O)LVGGGPSGK	46-52-62-52-87-93-91-94-96-91-82-25-32-70-54-66
363	808.944	2	A(Carbamyl)AGVPIFFIVGGPGSGK	NARPLFM(O)LVGGPGSGK	57-7-50-43-23-91-78-88-80-88-55-16-3-99-68-80	NQVPLFFLVGGPGSGK	27-27-30-15-31-85-82-95-95-87-89-28-17-61-31-19
364	525.2967	3	AAGVPIFFIVGGPGSGK	YAPLNPFLRGPGSGK	19-1-1-24-61-93-68-99-75-99-52-19-96-48-60	GKMKRGLFPGGPGSGK	5-7-10-15-6-10-67-24-15-54-54-16-12-61-25-19
365	1018.5513	3	AAHEPPANSIVNIPSQVSIEVLGNGTGLLR	KC(Cam)HLLLNKHGLM(O)MFWEVLGNGTGLLR	14-14-8-1-1-5-2-8-2-1-17-17-1-39-18-53-65-97-96-94-91-83-52-2-21-99	SSKRRRKC(Cam)VRFPLYGYVLGNGTWPR	10-9-5-5-5-5-6-8-5-5-5-5-5-17-16-50-72-88-60-63-21-11-6-5-10
366	764.8975	2	AAHFNSNQLANTIK	AAHFNSLELANVDK	21-27-92-84-93-31-10-19-39-52-34-1-12-99	NRRNSLGNAANWR	7-5-5-39-12-14-5-10-13-29-18-11-15
367	990.512	1	AAHHADGLAK	AAHHADGLAK	82-80-71-86-92-95-59-98-99-99	C(Cam)GLGDAKAAK	39-33-51-27-78-72-29-33-34-23
368	495.76	2	AAHHADGLAK	AAHHADGLAK	43-37-91-98-98-89-96-87-98-99	AAHHADLGAK	71-90-89-99-98-98-86-75-94-83
369	734.8765	2	AAHHALFGASAPYR	AAHHALFKSAC(Cam)QK	38-25-52-97-99-98-97-80-94-98-41-31-29	AAHHALFGASAC(Cam)KK	34-74-81-97-99-99-98-87-94-98-98-61-46-38
370	603.354	2	AAHILIIDSPR	AAHLLLLDPDK	9-16-92-99-98-94-92-86-64-70-91	AAHLLLLDPDK	33-78-69-99-99-99-98-97-69-57-73
371	1108.611	1	AAHLAEQQLK	AAHLAEQQLK	49-76-82-67-92-98-96-90-98-99	KMKQEAFVK	32-52-44-41-89-48-10-16-24
372	554.8095	2	AAHLAEQQLK	AAHLAEQQLK	53-70-75-98-99-75-64-49-46-99	AAHLAEQQLK	57-82-78-99-98-99-85-90-90-73
373	761.9305	2	AAHLTAAGIAMLLNR	AAHLTAAGLAMLLNR	17-16-92-98-88-99-99-99-88-74-86-93-93-39-39	AAHLTAAGLAMLLNR	45-75-77-99-99-99-99-97-99-99-99-99-99-57-51
374	782.376	3	AAHNPEAHLELGETSENQEIR	SSLEKNGC(Cam)PPLGETTDNKELR	15-8-5-6-25-25-1-16-20-3-92-93-94-95-22-19-63-80-83-99-99	RRWC(Cam)PQWLEGTQAMQELR	5-5-5-5-10-5-21-67-44-12-65-38-30-33-66-80-30-12
375	804.9165	2	AAHNSINNYNHLLK	AHANSLGPVDHHLLK	21-1-2-73-55-74-1-1-12-15-2-60-17-72-94	YVMSLNNYNHLLK	25-15-14-55-84-72-39-30-48-43-63-48-32
376	735.379	2	AAHQAAVSNFSPAAK	AAHKAAVSNM(O)SPAAK	22-40-61-88-92-99-99-46-12-95-97-19-55-80-99	AAHQAAVPHNSPNR	20-26-43-89-96-96-89-7-10-29-90-54-39-32
377	713.358	2	AAHTLVQEAQSDR	AAHTLVEAGAQMAR	5-17-10-90-95-97-10-15-65-87-93-79-44-99	AAHTLVEAGAQMAR	27-35-61-86-98-97-95-79-68-97-87-67-70-51
378	587.3045	2	AAIAGGAVSDWR	AALAGGAVSDWR	20-27-36-98-98-90-78-73-50-72-88-99	VRAGGAVSDWR	32-24-91-76-75-82-86-85-95-85-90
379	616.3225	2	AAIAHAGPQHMK	AALAHAGPQHMK	38-16-92-92-91-99-98-84-58-82-91-99	AALAHAGPQHMK	57-69-87-94-99-98-95-92-95-94-89-45
380	624.32	2	AAIAHAGPQHM(O)K	AALAHAGQPHM(O)K	9-6-80-67-92-99-91-22-11-93-6-12	VRAHAGQPHM(O)K	26-27-43-84-82-41-21-24-59-68-59
381	692.6513	3	AAIEEYSSKHEYDMFQK	GSKSPGGLFEHNGPASMM(O)QK	23-5-37-37-4-1-52-1-3-45-17-1-3-26-0-2-21-6-28-93	WWWSAVYWEDNMKFK	5-5-5-8-5-5-5-6-56-5-8-10-6-6-11
382	971.497	3	AAIFTPVLENAEELMTDVFGNYVIQK	RVFTFKLFSGVSC(Cam)TSQGGMPHTVLQK	25-2-24-9-1-1-6-7-1-1-17-3-1-3-1-1-2-5-2-15-3-1-22-13-28-96	LWWRRRMKRC(Cam)EC(Cam)GTATNYRRR	5-5-5-5-5-5-5-5-5-5-5-5-5-5-5-5-5-5-5-5-5
383	1356.202	2	AAIHAEAPEFVEMSVEQEILVTGIK	AALHAEAPEFVEMSVEKELLVSALK	9-4-31-2-3-7-28-9-18-76-92-85-76-50-94-77-63-75-72-62-41-12-14-21-63	FWRRPFFVEMSVEKAHFWRR	22-25-18-7-18-89-95-96-98-92-85-84-98-90-18-16-18-10-8-6
384	904.4707	3	AAIHAEAPEFVEMSVEQEILVTGIK	SGDGTVLLEEQVSLGPEQELLVTGLK	15-8-4-3-8-1-24-32-3-11-34-20-64-18-25-41-63-39-58-97-99-99-99-52-69-99	YMFWKQNLWWVEQELLVTVAK	13-5-5-5-5-12-5-6-5-5-45-77-28-79-90-92-82-69-19-19-14
385	421.5563	3	AAIHAYFDVQK	AALHAYFDVQK	65-93-24-6-58-66-88-89-55-27-81	SNVYYFDVKK	9-9-8-20-23-40-22-43-19-39
386	1346.1875	2	AAIHAYFDVQKIDDYISPITGEPK	AAVKKEFDVQQLDDYLSNYYGPK	15-3-12-1-1-12-37-89-16-81-91-79-72-78-75-98-99-69-84-15-2-61-57	RRWM(O)KDVKKLDDYLSNYWMK	10-9-12-11-12-94-95-97-96-71-66-95-97-98-97-79-74-18-18-18
387	897.7943	3	AAIHAYFDVQKIDDYISPITGEPK	AATESALHADHDDLKKC(Cam)SNYAFVK	38-3-28-5-4-25-1-1-1-1-3-42-67-45-11-24-80-61-94-99-83-7-6-35	RRRYRAQEKLDDYLSNYMWK	5-5-5-5-5-6-5-11-11-9-9-10-66-81-73-62-50-5-5-9
388	1302.681	1	AAIIGSDGSVWAR	AALLGSDGSTALAR	66-74-75-52-65-94-89-96-51-49-70-50-84-99	AALLGSDGSVWAR	44-44-50-38-12-50-67-43-52-61-35-38-28
389	651.844	2	AAIIGSDGSVWAR	AALLGSDGSVWAR	9-32-64-99-97-94-99-99-88-99-95-91-99	VRLGSDGSVWAR	33-25-97-88-94-97-91-94-97-95-84-69
390	529.796	2	AAILESEGIR	AALNVMNGLR	38-8-23-3-1-3-65-48-94-99	AALLESEGLR	63-78-91-96-97-95-99-95-97-79
391	870.427	2	AAILGDTQHEQSWQR	AALLGDTQHEQSWQR	13-27-84-99-92-99-96-99-96-99-99-99-97-99-99	RVLGDTQHEQSWQR	29-39-96-96-98-99-97-99-100-98-98-91-84-71
392	1318.716	1	AAILGFDGAVWAK	AALLGM(O)DKVWAK	7-28-90-35-65-46-83-87-85-48-82-99	AALLGM(O)DKVWAK	10-10-43-45-15-27-37-32-41-19-27-21
393	659.862	2	AAILGFDGAVWAK	AALLGM(O)DKVWAK	12-32-98-99-98-99-94-85-99-67-98-99	VRLGM(O)DKVWAK	35-27-98-96-98-96-93-95-87-86-73
394	1015.8287	3	AAILGGSDPYHGFQPVVDTYNGPVVDNSR	GC(Cam)RDTESPARVGKPVVDTYNGPVVDNSR	39-4-16-15-23-1-1-2-3-5-15-4-53-46-24-96-25-39-73-83-85-16-41-95-69-32-20-96	KKEMWC(Cam)WDHLVPVDTYNGVPVRC(Cam)R	5-5-5-5-5-5-5-5-5-6-5-5-29-38-35-35-55-29-5-5-9-5-5-5
395	1151.617	1	AAINPPVNGNGK	AALNPPVTALGK	66-74-75-76-92-53-46-20-22-54-22-98	AALNPPVNNNK	33-35-50-46-55-12-17-34-32-32-27
396	1279.676	1	AAINPPVNGNGKQ	AALMEFNATLAK	66-74-75-75-95-59-67-42-11-5-1-99	AALMEFNDLKK	26-27-43-35-63-31-31-15-28-27-24
397	1426.3937	3	AAIRDDNPVVFLENEILYGQSFPVGDEVLSDDFVVPIGK	VSKVVVAPLSAM(O)LPAGM(O)LLYGKSM(O)VPMM(O)LM(O)ASHNEVPAAR	26-17-8-2-34-8-5-3-21-9-4-8-36-15-12-1-2-49-25-25-2-1-21-88-7-1-2-1-36-65-6-5-37-93-56-86-15-7-9-46	C(Cam)LRKWWYPWRRPWWWHLM(O)KPLM(O)ASHNKVHMK	5-5-5-5-5-5-5-5-5-5-5-5-5-5-5-5-5-5-5-5-13-8-5-5-5-5-5-5-5-5-5
398	1070.0473	4	AAIRDDNPVVFLENEILYGQSFPVGDEVLSDDFVVPIGK	EHM(O)VPAAFGPTPLVPPQM(O)SQGYLMHAVNAAFFLFLLM(O)R	19-17-2-4-11-1-2-3-11-8-10-2-12-11-1-17-16-71-28-1-1-19-14-8-1-3-1-1-1-3-2-1-2-1-1-2-15-54	KRKWWWC(Cam)WFKMWKKC(Cam)C(Cam)FVVSADHHLLC(Cam)PRLK	5-5-5-5-5-5-5-5-5-5-5-5-5-5-5-5-5-5-5-5-5-5-5-5-5-5-5-5-5-5-5
399	791.383	2	AAIVGM(O)EDEFISGAR	AALVGM(O)EDEFLSQR	10-17-70-98-98-91-94-38-73-96-96-99-99-99	RVVGM(O)EDEM(O)LSKR	34-75-95-91-96-98-87-95-97-99-97-78-57
400	936.984	2	AAIVNIGSDC(Cam)ASQALNLR	AALVNLGSDC(Cam)ASQALNLR	12-17-23-52-84-94-99-91-94-77-66-99-91-99-99-94-99-99	RVVNLGSDC(Cam)ASQALNLR	21-31-86-89-98-95-97-97-97-96-98-98-99-99-87-85-65
401	624.992	3	AAIVNIGSDC(Cam)ASQALNLR	SLSLNEGQGGESAGALNLR	25-2-1-9-4-11-28-2-3-1-2-17-2-1-69-89-99-99-95	RPTRANAAEPYMLNLR	5-5-10-10-14-14-5-5-34-14-40-49-85-72-51-24
402	730.902	2	AAIVNISSTAASVEK	AALVNLSSTAASVEK	22-17-88-98-94-99-99-95-92-99-85-99-99-99-99	VRVNLSSTAASVEK	40-33-95-97-99-99-98-98-98-99-98-97-92-60
403	1141.633	1	AAIVNVIDGNR	AALVNVLDGGGR	7-5-64-53-79-42-30-92-17-2-1-97	AALVNVLDNGR	10-10-23-26-22-38-48-46-15-10-40
404	868.448	2	AAIVSNHELHDFVQR	AALVSNHELHDFVQR	13-17-90-85-94-53-82-99-99-91-90-96-80-71-99	VRVSNHELHDM(O)VKR	31-23-72-86-86-92-99-99-98-99-95-74-77-52
405	1025.5375	4	AAIWPESLSVQHLPGPLHALFDPNQEPSPIPMPPIFR	KKFQYYMSNGLPHQNEGPMKVLEKDEHDKVVKPGK	19-17-1-1-1-1-13-8-1-2-3-2-2-47-15-7-2-2-1-1-1-1-2-8-1-2-1-2-4-2-2-12-1-21-54	C(Cam)HWWVWRC(Cam)RWWLWPKKMRTALAFEVPKTKR	5-5-5-5-5-5-5-5-5-5-5-5-5-5-5-5-5-5-5-5-5-5-5-5-5-5-5-5-5-5
406	1301.6065	2	AAKENQIHSLQDEM(O)NSQDETIGK	EHMMLLHVM(O)EDKLSTEDLTWK	15-5-15-12-27-78-73-35-89-91-75-94-61-86-1-7-73-11-2-20-59	RWYRQSNM(O)EDKLSHAHWWR	7-10-10-7-19-21-46-52-93-81-68-79-88-66-16-15-18-20-10
407	862.742	3	AAKENQIHSLQDEMNSQDETIGK	TTLTENEGFVGADEMGGSKDETLGK	25-8-1-13-15-6-16-3-2-12-15-36-93-79-95-10-1-6-80-96-72-73-69-83-91	RNEFLTFRRDEMVHSSYENR	5-5-26-14-16-6-5-5-5-38-88-74-70-51-30-10-12-16-6-8
408	1046.2898	4	AAKQDVIQGFGPPIEPEPVVENNKVEEEEQPGGNLAKPK	WKRLAAAGGM(O)GPPLEVTHMAAGGGPTTKPTGGTQNSWTAFR	4-3-1-6-1-3-14-2-14-4-43-17-37-52-84-2-2-1-2-1-1-2-1-1-1-15-2-3-7-7-1-1-2-18-4-70-45-15-2-15-54	KKRRRWNWC(Cam)YRWPWWWVNGRNTKNSWRYR	5-5-5-5-5-5-5-5-5-5-5-5-5-5-5-5-5-5-5-5-5-6-9-5-5-5-5-5-5
409	964.0365	2	AALAGANLNPQFVADLLTK	LGRGANLNPQM(O)VADLLTK	70-1-3-88-84-98-99-99-99-53-86-78-77-94-94-99-96-96	VVKGANLNWWVADLLTK	15-19-18-41-88-92-95-94-67-69-93-92-76-74-68-49-33
410	643.027	3	AALAGANLNPQFVADLLTK	FVNSLVVFDFVSVLWR	25-9-32-28-3-2-35-16-38-95-95-4-1-39-55-40	KPVWTFFEPLPMPLPK	5-5-5-5-5-5-41-33-8-30-12-5-5-13-5-5
411	464.7645	2	AALAVNNGAK	AALAVNNGAK	22-42-99-99-98-57-91-91-87-98	AALAVGGNQK	68-82-96-99-98-72-51-92-93-95
412	438.7345	2	AALDMVTR	AALDMVTR	4-32-99-97-94-94-74-51	AALDMVTR	65-67-98-96-95-94-98-96
413	415.735	2	AALEDAIK	AALEDALK	96-95-99-94-92-92-88-99	AALEDALK	87-90-95-85-59-87-93-89
414	922.5045	2	AALEDAIKQLSETVDIK	MGPVDALKLKSETVDLK	14-1-1-26-58-98-99-93-39-11-64-70-96-96-99-99-99	RNNDALKKLSETVDLK	16-22-23-65-93-99-99-97-94-73-94-69-79-86-83-66
415	615.339	3	AALEDAIKQLSETVDIK	AALEWLQQLSETVDLK	22-24-42-31-14-8-30-60-98-99-91-76-90-79-94-95	AALEDRRKLSETVDLK	24-23-27-57-21-15-26-85-92-93-98-79-86-74-50-51
416	443.262	2	AALENVLR	AALENVLR	90-95-99-99-94-97-95-97	AALENVLR	93-94-97-99-97-98-100-98
417	1198.627	2	AALESVNVKPDALQWIEIDER	AANC(Cam)GPNVKPDPSQWLELSGQK	15-8-16-10-3-1-99-98-88-98-87-69-70-92-43-98-88-86-12-1-18-86	LAWVTNVKPDPSKWLHAFMR	24-19-16-18-33-82-90-85-56-57-28-35-87-81-86-57-51-28-29-21
418	799.4207	3	AALESVNVKPDALQWIEIDER	QQQSVNAPKTLLQWLELDER	25-3-17-21-53-46-7-3-5-4-13-72-88-76-99-99-92-99-95-90	KKQWRYVRYQWLELDER	6-6-7-13-6-5-5-5-5-51-35-89-92-79-69-66-22
419	909.476	2	AALFFNPDALDLSPQAK	AALFM(O)NPDALDLSPKAK	9-24-70-68-99-99-99-50-83-94-97-98-87-36-18-54-99	RVM(O)FNPWLDLSQPAK	11-15-40-85-83-28-37-77-74-92-92-21-16-25-34
420	1238.7185	2	AALGLPTLPELNRPVPSPAPPQLK	LTPNPTLPELNRPVPVLARHNK	22-23-2-13-56-52-99-98-97-67-49-26-6-24-68-13-1-1-20-3-10-86	RRLPTLPELNRLVAKHKC(Cam)FK	13-8-23-10-27-81-14-45-41-39-33-51-21-15-16-38-38-15-15-24
421	826.1483	3	AALGLPTLPELNRPVPSPAPPQLK	AALGLPTLNRTHTTAAAPLPKAYK	53-28-56-90-86-91-45-96-1-2-2-1-1-3-6-1-1-9-74-19-13-25-24-28	RRLVVLRKWWGRWRFAYK	5-5-10-5-5-5-5-5-5-5-5-5-8-5-5-5-5-6
422	830.4265	2	AALGSAPNASTYPNVAR	AALGSAPNASTYPGRAR	22-17-85-22-92-97-99-71-91-99-99-99-99-1-1-99-99	RRSAPNASTYYFAR	15-15-35-80-28-38-74-84-89-88-25-26-52-38
423	1024.554	1	AALHVTEGAR	AALHVTEGAR	50-23-85-67-63-59-97-93-99-99	SSKETVFVK	19-23-38-85-70-69-31-32-20
424	625.3435	2	AALIDQSVAYAK	AALLDQSVAYAK	9-16-71-99-99-98-89-80-99-97-98-99	VRLDQSVAYAK	27-20-93-95-92-91-92-95-96-83-41
425	566.3045	2	AALIDSSEVAR	GVVDNFMGHR	24-1-1-18-1-34-57-3-26-99	AALLDSSEVAR	23-27-54-85-77-29-25-68-67-86-56
426	843.452	2	AALILQDDEVAITGEK	AALLLQDDEVALTWK	12-10-85-99-99-99-97-39-28-90-97-99-94-48-99	RVLLQDDEVALTWK	18-27-86-98-92-92-28-54-91-98-98-94-76-63
427	562.6373	3	AALILQDDEVAITGEK	TPGLLQETEVALTWK	25-1-32-60-64-48-4-6-3-89-92-91-84-54-77	WKFRVQYMLTWK	14-9-8-6-61-8-8-30-82-51-19-21
428	446.269	2	AALKDVFK	AALQDVFK	90-76-97-97-92-66-96-99	AALKDVFK	79-93-92-96-99-95-98-99
429	1621.3515	2	AALKEGEKEVTLEDQIVQTNPVLEAFGNAK	LAAKNSNEAGAELEDQLVKTNPVLEAM(O)ELK	25-8-1-16-19-1-2-3-7-19-20-5-22-83-88-27-59-96-92-89-93-76-79-78-74-78-23-3-21-64	VRWRWWWLEDKLVQTNPVLEEFRR	8-6-8-6-8-7-8-33-93-84-63-75-88-79-75-62-22-29-52-68-27-10-8-6
430	1081.237	3	AALKEGEKEVTLEDQIVQTNPVLEAFGNAK	LFSGMAELVPNTQVLPGVQTNPVLEAM(O)GNAK	40-8-1-1-22-9-9-12-4-8-10-21-16-10-21-5-1-91-79-79-86-66-50-97-90-93-90-42-2-68-93	WWYRWRYRC(Cam)KLVKTNPVLEAFVDR	5-5-5-5-5-6-8-5-10-19-56-70-51-63-44-7-10-44-73-30-19-5-5-5
431	811.1798	4	AALKEGEKEVTLEDQIVQTNPVLEAFGNAK	FLAGFVTLPVNTEPTAPPETNPVLEAFGKGK	36-17-3-2-5-5-3-24-9-44-25-26-2-1-1-2-1-1-14-50-71-89-50-80-73-51-64-77-23-22-54	MHRWHYKWVLRWRFNPVLEAFELK	6-7-5-5-5-5-5-5-6-8-5-5-5-5-66-51-63-62-72-44-51-13-8-7
432	408.2353	3	AALKELAQNHK	AALGSLLAGANHK	65-93-97-11-1-28-96-86-1-28-11-3-81	ASPEQLLSLHK	35-55-23-41-21-81-57-51-49-56-40
433	1203.619	2	AALKELAQNHKEYKTEEEFK	YHVLLAKNHKEYQTEELYK	22-1-1-5-64-21-60-37-96-26-40-78-84-89-82-80-4-44-94	YWYLAKNHSLGYKTEKYNK	21-13-12-37-43-60-71-75-11-15-20-86-93-68-80-15-17-34-27
434	557.8275	2	AALKEVLNEK	AALQEVLNEK	51-91-99-99-99-94-99-94-99-99	AALKEVLNEK	67-89-92-98-99-98-98-92-94-77
435	1047.8957	3	AALLDQLEKEGIPIIETSTLTQEGVM(O)GLR	ATTAFVWKDVTSLANQTSTLTKEGVM(O)GLR	38-28-1-2-41-8-23-2-14-1-5-13-10-14-28-2-15-25-4-11-82-96-99-90-83-90-36-69-99	WWWWWVKLKHNTNGVNTKERFVVK	5-5-5-5-5-6-5-9-5-5-5-5-6-5-19-26-30-61-81-23-25-5-5-6
436	1129.076	2	AALLNQYYQQAFEGQLIMR	AAYPEAGNYKKAFEKGNSALK	9-4-10-6-51-1-1-3-73-60-49-78-88-99-1-1-25-2-9-23-63	VKRFWGEWGPKEKWHMR	11-8-5-7-8-19-56-29-14-24-15-45-11-12-11-13-8
437	828.9125	2	AALLSYVGMYYMFK	LLAASMMHTLYMFK	63-48-1-2-62-57-77-17-16-39-93-80-35-37	RPDSYVHTLYMFK	10-10-14-45-51-83-34-45-46-85-51-30-27
438	844.9075	2	AALLSYVGM(O)YYM(O)FK	AALLSYVGM(O)YYFM(O)K	9-18-85-47-94-96-99-98-99-99-99-99-95-99	LVVGSYVGM(O)YYM(O)FK	52-34-38-44-97-98-98-94-96-99-99-98-91-85
439	1429.7097	3	AALLYSEPPTATVEEAIADFQAAHEINPDWIENTVYLGK	RLVYSEPPNGSNC(Cam)VTPRSGRVNLANHSSGSGLC(Cam)QMTLDR	36-13-1-81-99-99-99-8-1-1-28-11-3-1-5-15-10-5-1-10-1-3-1-1-18-22-1-1-3-3-1-53-22-8-25-7-2-9-46	LC(Cam)WHWC(Cam)WKRKKRC(Cam)WRVVSSWGYWHKYLFC(Cam)K	5-5-5-5-5-5-5-5-5-5-5-5-5-5-5-5-5-5-5-5-5-5-5-5-5-5-5-5-5-5
440	511.7935	2	AALNAFLFR	AALNAM(O)LFR	90-95-98-98-99-96-98-85-99	AALNAFLFR	79-91-90-97-96-97-99-99-97
441	763.415	2	AALNELIDHITSTK	AALNELLDHLTSTK	31-27-80-84-80-99-99-97-78-98-95-99-99-99	VRNELLDHLTSTK	28-21-67-99-99-99-98-98-98-98-91-80-74
442	509.2793	3	AALNELIDHITSTK	RVNELLDSYTC(Cam)R	25-1-98-18-33-73-29-39-2-5-35-40	HLHVKAFGGPTHPK	11-16-22-8-7-7-8-5-19-20-20-12-8-9
443	760.9075	2	AALNELVDHVSGAPK	AALNELVDHVSQPK	9-40-70-90-99-99-99-97-87-88-99-85-96-79	VRNELVDHVSQPK	40-49-71-96-99-98-98-97-96-97-95-56-66
444	507.6077	3	AALNELVDHVSGAPK	AALNKNVDHVSQPK	46-58-53-90-47-61-81-86-20-70-62-82-48-60	ALANELVDAHDKPK	29-31-38-14-52-52-38-49-29-46-40-37-21-23
445	535.8325	2	AALNVILAASK	AALNVLLAASK	11-30-92-65-95-98-98-92-92-92-96	AALNVLLAASK	68-63-82-84-97-99-99-98-98-91-63
446	766.766	3	AALNVILAASKNLYETQLTHK	AALNVLTKLKNLC(Cam)GRM(O)HTGGK	38-28-42-33-39-78-37-3-13-45-12-27-24-31-1-1-1-2-1-3-84	KWLRFKLC(Cam)FLGVPALYMR	8-6-7-5-5-17-7-5-18-26-16-35-31-33-50-11-10-21
447	1138.578	2	AALPDFDSEEMINVLTELLR	C(Cam)GSYFDSEEMLNVLTELLR	13-1-1-36-64-99-97-90-79-99-99-81-98-99-96-97-79-56-63	MRLDVDSEEMLNVLTELLR	17-12-34-13-15-92-94-98-99-98-98-96-99-99-95-97-67-33-13
448	1146.5755	2	AALPDFDSEEM(O)INVLTELLR	C(Cam)GSYFDSEEFLNVLTEEPR	17-1-3-61-64-86-97-97-77-27-99-77-87-76-96-97-37-10-57	AALPDFDSEEFLNVLTELLR	27-27-44-19-38-75-93-95-98-95-82-96-96-98-99-91-94-56-55-28
449	759.388	3	AALPDFDSEEMINVLTELLR	RVYGANYNMHLNPDTELLR	25-3-72-3-10-1-3-12-5-29-98-69-5-19-97-99-98-99-99	WWKRWNLM(O)GKENTELLR	5-5-5-5-6-46-65-15-9-12-30-39-80-94-85-62-26
450	764.7197	3	AALPDFDSEEM(O)INVLTELLR	AALC(Cam)AGAC(Cam)GNEM(O)LNVLTELLR	38-11-31-1-1-1-6-2-2-6-50-19-64-68-84-97-93-90-98-99-99	YM(O)WKAFNLYLDSLTELLR	5-5-5-5-5-10-31-26-28-32-48-52-62-79-90-85-65-25
451	1064.647	1	AALPHIITTK	C(Cam)STLAALGGSK	50-1-47-94-69-48-90-8-1-1-99	KYGLAASVKK	30-44-27-50-34-26-9-11-17-19
452	532.8275	2	AALPHIITTK	AALPHLLTTK	38-43-93-99-92-79-72-99-99-97	AALPHLLTTK	70-65-90-87-92-95-91-92-85-62
453	640.3545	2	AALPISSHQLDK	AALPLSSHQMPK	13-24-98-99-98-98-3-3-40-56-7-99	VRPLSVDNHSR	20-15-52-89-59-31-20-15-24-38-21
454	1006.9745	2	AALQIAEQQNEDEEPAEK	MPGPNAEKKNEDEEPAEK	12-2-1-1-81-94-91-85-95-81-94-94-83-98-99-22-87-99	LRLNAEQKNEDEEHC(Cam)K	32-19-30-72-97-98-94-96-95-98-99-100-100-38-41-63
455	1478.693	3	AALQIAEQQNEDEEPAEKATTAITENSEAEPITSTSSADCLK	ADWPPGGDDTLPQSNSDQTLWGLTQLAM(O)AEPLTSTPRWHK	53-17-8-1-12-25-1-1-2-27-12-1-21-3-2-14-12-26-43-8-1-1-28-34-49-7-11-51-65-84-22-40-83-26-51-11-10-2-9-51	YYWRRWWWWNWMWKHTQDSEAEPLTSTNLYWK	5-5-5-5-5-5-5-5-5-5-5-5-5-5-5-11-5-5-5-13-8-51-5-5-10-8-5-5-5-5-5-5
456	875.7907	3	AALQRTYSYLTPDLWKEEALEK	LKAFTTGGASPNPDTPHSSWLWVR	40-3-1-8-6-1-1-3-6-2-4-12-1-25-76-12-3-23-6-3-82-47-20-83	M(O)RRRYRFGFATLYLVC(Cam)WWK	7-5-5-5-5-5-5-7-5-16-67-48-35-16-7-7-7-19-11
457	508.793	2	AALTEVVWK	AALTEVVWK	62-75-97-96-82-81-81-48-98	AALTEVVWK	68-82-86-91-88-81-88-80-68
458	627.3215	2	AAMDLPFFVSR	AAMDLPM(O)M(O)VSR	29-24-71-98-95-90-88-82-82-76-60	WSDLPFFVSR	33-34-88-95-73-56-66-92-78-65
459	882.403	1	AAMEEFGK	AAMEEFGK	9-74-95-95-99-99-93-67	AAMEEFGK	30-31-40-72-84-30-29-49
460	441.7055	2	AAMEEFGK	AAMEEFGK	90-95-99-97-97-86-94-85	AAMEEFGK	83-85-97-97-98-90-82-90
461	1017.54	1	AAMGLAEGGLK	AAMGLAENLK	60-71-74-59-61-95-99-85-99-99	AAMGLAENLK	28-45-43-32-60-80-89-35-48-34
462	1033.535	1	AAM(O)GLAEGGLK	AAM(O)GLAENLK	6-3-52-37-23-98-95-93-84-99	AAM(O)GLAENLK	11-11-17-10-31-59-72-28-37-29
463	509.274	2	AAMGLAEGGLK	AAMGLAEGGLK	5-18-89-87-91-64-93-95-74-88-93	AAMGLAEGGLK	51-56-78-89-98-88-94-56-56-92-84
464	517.2715	2	AAM(O)GLAEGGLK	AAM(O)GLAEGGLK	17-42-89-90-99-98-92-90-83-15-97	AAM(O)GLAEAKR	56-86-80-94-98-98-98-86-65-56
465	749.0967	3	AAMGLAEGGLKTAVITKLFPTR	KTTLAEGVAQTAVLTQLFPTR	25-9-14-91-99-99-59-6-4-36-21-68-76-99-91-60-72-89-19-13-76	RRSHNRRHAVLTKLFPEK	5-5-5-10-8-5-5-12-28-72-88-87-68-73-77-9-30-8
466	562.0745	4	AAMGLAEGGLKTAVITKLFPTR	PMGSAM(O)LGTHTAVLTKSSKGVR	31-27-4-3-5-2-10-4-8-42-4-2-38-49-43-16-2-2-22-16-23-45	WWFLWRDRKAAAGGKKLR	7-5-11-15-5-5-5-5-16-7-5-7-6-16-10-10-25-9
467	760.343	2	A(Acetyl)AM(O)NPEYDYLFK	LAM(O)NPEYDYLM(O)K	82-58-15-77-94-88-75-46-69-85-99-99	YPANPEYDYLM(O)K	46-25-31-93-91-97-88-94-98-99-90-55
468	833.379	2	AAMSSNNSDAEKQNAK	SGESSNNSDAEKKNAK	36-3-41-91-90-95-96-88-99-69-94-95-99-97-98-99	C(Cam)LSSNNSDAEKQNAK	35-84-76-92-90-97-98-97-96-98-98-96-75-54-45
469	841.3765	2	AAM(O)SSNNSDAEKQNAK	AAFSSNNSDAEQQNAK	8-8-80-78-83-60-43-86-99-30-84-59-75-97-80-99	C(Cam)ESSNNSDAEKKNAK	43-72-45-60-55-61-87-85-63-85-82-59-34-56-62
470	734.859	2	AAMTEGDAVITAYR	C(Cam)LTEGDAVLTAYR	46-70-95-98-99-91-65-90-99-99-92-99-99	SWTEGDAVLTAYR	31-33-84-99-95-92-90-97-99-99-98-89-78
471	742.8565	2	AAM(O)TEGDAVITAYR	C(Cam)ETEGDAVLTAYR	57-21-79-98-97-93-98-88-95-90-97-99-99	SSDTEGDAVLTAYR	39-46-85-96-99-94-96-96-97-100-99-99-91-79
472	514.299	2	AANAGLELLR	AANAGLELLR	9-32-83-98-98-99-94-93-96-99	AANAGLELLR	57-86-81-96-93-95-97-99-100-98
473	548.6303	3	AANAVESIAYAVVHTK	AANARTGLTGMSKHTK	62-70-97-99-6-6-6-29-5-1-1-3-12-22-35-41	FYRKFQGGRQQTK	5-5-5-5-5-5-7-5-5-6-9-7-5
474	1498.786	1	AANEDQQIGVNIVK	AANEDQQLRNLVK	68-76-13-44-65-87-50-97-47-79-80-93-99	AANEDKQYLYRK	25-24-35-70-40-56-46-49-26-10-7-23
475	749.897	2	AANEDQQIGVNIVK	AANEDQQLGVNLVK	9-19-7-82-86-87-34-49-57-99-84-99-99-99	QQEDNAALGVNLVK	30-32-85-92-44-30-31-77-87-96-95-95-89-84
476	1626.881	1	AANEDQQIGVNIVKK	QKEDQQLGVARVQK	50-22-21-60-40-64-28-27-54-1-1-37-74-76	YEKPKKLEWMFK	19-45-13-11-43-18-20-21-8-7-8-16
477	813.9445	2	AANEDQQIGVNIVKK	QQEDQKLRNLVQK	61-40-98-88-92-87-28-86-79-98-97-94-99	QQEDQKAVVNLVQK	48-34-88-90-92-90-25-26-82-86-85-86-52-41
478	542.9657	3	AANEDQQIGVNIVKK	AANEDKKRLNTAAPK	62-70-97-91-87-2-7-50-68-15-28-7-3-48-60	HKKPHKKGMADGHR	11-7-5-5-5-6-8-15-18-18-12-5-9-5
479	932.9685	2	AANENLAENLVSIYESK	DC(Cam)SHLAEGGLVSLYESK	41-5-20-7-38-85-99-74-1-13-90-94-99-79-92-93-99	KPC(Cam)LNAEVQVSLYESK	15-11-15-61-55-89-84-40-43-86-94-96-92-79-52-46
480	1030.553	1	AANGIEAGSIK	AANGLEAGSLK	76-76-90-22-37-97-92-79-81-66-83	AAGLNEAGSLK	27-28-10-22-18-85-56-16-29-38-24
481	515.7805	2	AANGIEAGSIK	AANGLEAGSLK	82-95-83-86-99-99-99-96-99-99-98	AANGLEAGSLK	75-82-79-95-99-99-97-93-91-90-91
482	579.828	2	AANGIEAGSIKK	QKGLEAGSLQK	61-89-99-96-98-99-79-49-48-82-77	QQGLEAGSLKK	60-66-92-98-99-95-79-66-86-80-62
483	829.437	2	A(Acetyl)ANIQQQFGEQLLR	LANLQQQM(O)GEQLLR	82-47-61-98-93-83-85-61-84-96-84-75-99-99	NHC(Cam)KQKFGEQLLR	18-19-18-88-89-95-96-87-98-96-98-95-83
484	759.96	2	AANLLVLIHGSGVVR	AGQLLVLLHGSGVVR	47-17-18-33-83-94-84-91-81-35-93-49-26-33-92	QQLLVLLHGSRVR	23-24-35-94-97-99-98-96-80-95-62-39-25
485	1220.6045	2	AANLPNDIVTGAWETYNHAVQR	AANLPNDLVTGAWETYNHANLR	17-23-45-56-18-45-88-98-91-98-99-99-49-98-91-93-93-89-89-15-17-63	RFYNDLVTGAWETYNHAVKR	23-19-18-35-75-96-96-98-90-94-93-99-98-92-89-85-48-27-26-33
486	814.0723	3	AANLPNDIVTGAWETYNHAVQR	AANLPNDVLTQPSMGHALHNSPR	38-28-78-99-83-19-39-6-21-74-28-9-5-23-5-4-5-15-47-6-1-6-67	C(Cam)LLC(Cam)HLWGPLPGYVGMLYYK	9-10-8-5-5-5-5-5-5-8-10-5-23-15-7-6-9-7-15-5
487	508.2805	2	A(Acetyl)ANQNVTKK	LANQNVTQK	85-99-92-92-93-88-79-71-48	LANQNVTQK	74-89-90-95-96-97-96-72-93
488	1045.548	2	A(Acetyl)ANSLPQDISDVELVHLAR	LANSLPQDLM(O)PGELVHLAR	69-26-5-32-95-8-12-95-99-73-64-1-80-61-88-88-97-68-99	RWRQPDLM(O)GPELVHLAR	8-10-6-9-7-40-61-35-10-15-69-74-67-54-37-33-18
489	1225.104	2	AANVDVADLSASFGNLNNFSTPPK	AADRGGNNLSASFGNLNSSSSPTPK	12-7-17-16-4-51-1-10-96-81-76-99-87-78-40-66-91-19-1-1-70-21-7-18-57	RWQVWLSASFGNLNNM(O)TRPR	10-16-14-27-29-95-94-95-96-96-91-67-88-91-21-21-21-16-14-11
490	1639.78	1	AANVEFEPYWPGLF	FGMPEGSTTLGEEER	27-3-48-79-54-15-1-1-1-4-83-61-1-9-4	FMGPAAGEFLTGWQK	14-12-7-20-38-18-8-37-5-7-13-5-7-7-6
491	820.3935	2	AANVEFEPYWPGLF	GLGKEFEM(O)LWGGSGR	26-1-1-13-46-84-99-18-8-85-12-1-1-8-54	LRYWLM(O)EFM(O)YR	37-23-26-72-43-31-94-71-32-29-30
492	1710.817	1	AANVEFEPYWPGLFA	VHLGPQEM(O)LGEPMEK	18-16-40-6-35-54-94-31-18-83-46-48-1-9-53	VHLGPAGEEMTWMPR	5-5-12-5-12-14-5-30-11-5-10-5-5-5-5
493	1838.912	1	AANVEFEPYWPGLFAK	AANVEFFKNGGGYEHAK	25-28-75-61-82-65-16-19-66-65-1-1-1-62-84-93-97	AANVEFFGANGFPRWR	9-9-30-43-70-45-43-15-27-28-24-14-5-5-6-10
494	919.96	2	AANVEFEPYWPGLFAK	LLEEFEPYWPGLM(O)AK	63-1-7-99-98-86-98-99-99-90-59-73-99-99-99	QKVEFEGYNEHLFAK	35-38-56-99-98-99-89-78-51-86-60-89-76-79-72
495	941.4625	2	A(Carbamyl)ANVEFEPYWPGLFAK	LLHTPLETAGSSFESHR	63-48-44-1-1-23-8-0-2-50-1-1-63-79-19-8-50	YRRRATRSC(Cam)FEHSR	5-5-5-5-5-5-8-5-5-18-38-6-7-7
496	613.6423	3	AANVEFEPYWPGLFAK	KQVEM(O)EPYWPGLFAK	13-7-57-53-15-14-89-90-99-98-61-43-57-79-68	KKVEFWYPANEWNK	18-19-33-63-63-67-83-40-21-29-76-20-21-38
497	1391.9643	4	AANVEFEPYWPGLFAKALEGVDVKNLITSVSSGAGSGPAPAAAAAAPAAGGAAPAAETK	VSKKLMQDHDAAPGRPAGSGTNGC(Cam)ASFSQVSGM(O)SQGSGAPRPGAAAPAAGKAKTLVR	26-17-3-1-6-8-27-8-1-2-8-8-2-11-6-4-12-44-15-7-27-3-2-15-1-4-2-2-16-15-2-1-6-16-19-36-33-31-2-1-22-1-3-7-59-89-66-4-69-79-40-75-15-2-2-15-45	RWWWRFYWWFFRWSRWRWYYRRRC(Cam)AVLLAAHRMAWVRR	5-5-5-5-5-5-5-5-5-5-5-5-5-5-5-5-5-5-5-5-5-5-5-5-5-5-5-5-5-5-5-5-5-5-5-5-5-5
498	989.1567	3	AANWDPSAVKEEEEIDSTTNRPPIAPK	AATAQDRVVDPGDQEGKSGFTGRNEFGR	38-11-40-6-47-99-1-1-27-10-23-11-42-1-2-1-39-3-1-18-3-6-53-4-13-7-9-46	QWAHYKPHMLRRVGMLGTPDEWEK	5-5-5-5-5-5-5-5-5-5-5-5-5-5-5-5-5-5-5-5-6-5-6-5
499	987.5245	2	AAPAAAAAPAAGGAAPAADSKPAK	NPVAAAAPAAGQAPAWSKPAK	18-2-27-51-35-78-99-99-60-80-98-80-71-54-10-26-1-8-85-11-54	FYAAAAPAAGKAPPC(Cam)KSPAK	18-20-48-61-86-93-70-69-61-61-82-83-22-20-39-25-26-23-27-21
500	949.461	2	AAPAAAEGETATAAAAAPEEK	RPKAEGETDGAAAAAPEEK	4-1-39-80-97-86-96-96-1-1-99-99-99-99-97-99-70-92-99	QFLLAAAAADGTWEFMR	31-28-33-61-97-99-99-97-90-38-22-86-79-91-31-32-19
501	761.405	2	AAPAAGGAAPAADSKPAK	AAPAAGKAPAWSQPAK	31-51-84-93-92-99-99-99-89-71-86-66-47-85-39-99	YFAGGAAPAWSKPAK	46-51-88-85-83-94-96-78-84-83-88-88-48-56-59
502	1253.649	1	AAPAAGGAAPAAETK	AAPAAGGAAPAAETK	61-95-82-68-65-94-83-98-99-99-43-83-50-93-98	C(Cam)SEAAPAAVLHK	38-55-79-56-78-69-77-70-23-18-11-21
503	627.3285	2	AAPAAGGAAPAAETK	AAPAAGGAAPAAETK	9-24-77-93-99-99-93-98-87-89-50-91-89-82-99	AAPAAGGAAPAAETK	29-35-37-88-96-91-91-96-96-74-88-89-96-83-75
504	1302.9537	3	AAPAASAAAPAEAESNENTTVPSNVLSANGGQQTGNQSAPR	RNRLAASSHGQTTENTTVLAHGFAWGSPETNGQSAPR	16-2-1-19-63-93-1-1-2-6-10-9-50-22-16-63-73-99-1-2-1-1-26-24-31-42-1-1-75-16-1-1-66-19-2-35-67	YLFDYKYWWC(Cam)WDRVALLYWSLWEAYWPK	5-5-5-5-5-5-5-5-5-5-5-5-5-10-5-5-5-5-5-5-5-5-7-5-5-5-5-5
505	1123.197	3	AAPAEAESNENTTVPSNVLSANGGQQTGNQSAPR	AAQAPTQQSSSQTVSPNVLSVTEPETMPAAALR	53-13-28-24-30-1-1-19-1-1-4-2-22-99-29-17-4-27-82-77-18-31-1-1-58-38-10-4-18-2-2-17-59	WMYC(Cam)RWM(O)WRLAYYAEPPVVVFWWR	5-5-5-5-5-5-5-5-5-8-5-5-5-5-10-5-5-5-5-5-5-5-5-5
506	798.418	2	A(Acetyl)APAEQVAAEIENLK	LAKMTAEAYNENLK	70-35-1-2-24-38-72-9-1-1-84-79-93-99	QMNELEAALRRHK	31-45-62-98-98-99-97-95-82-26-25-32-50
507	1460.3813	3	A(Acetyl)APAEQVAAEIENLKVNGGAAGGGVQEDEEDRVTPWEVTTTK	RPVPVC(Cam)AAEEEGVWLPLAADNPMADMTGYEEEAAC(Cam)WMGR	19-3-2-1-9-38-3-7-42-18-12-15-1-6-18-2-10-24-15-14-2-1-3-9-52-21-1-1-29-7-5-76-43-23-90-7-3-9-46	RRLHYYYWWWHWWRHMAKGRAGWEEAAC(Cam)VRFK	5-5-5-5-5-5-5-5-5-5-5-5-5-5-5-5-5-5-5-5-5-5-5-8-37-6-5-19-5-5-5-5
508	1525.823	1	AAPAPTVAAPASSSVTK	AAPAPTVAPAASMAATK	45-87-82-60-60-14-86-80-86-62-72-30-74-17-1-75-93	AAPAPTVAAWRWTK	13-41-23-31-21-29-56-82-70-29-8-26-29-25
509	763.415	2	AAPAPTVAAPASSSVTK	AAPAPTVAASPASWTK	44-43-64-66-99-95-99-98-99-1-1-70-68-95-97-96	AAPAPTVAPGRASMTK	33-41-39-89-83-86-88-95-90-49-52-59-34-34-62-51
510	509.2793	3	AAPAPTVAAPASSSVTK	AAPAHGSSPAAASSTSR	25-28-8-4-6-1-1-53-34-2-46-67-4-8-43-77-81	C(Cam)WKFKPAAFKSR	17-17-22-11-20-56-82-41-20-14-15-20
511	600.3355	2	AAPDINGLTSLK	AAPDLNGLTSLK	17-42-75-48-45-49-27-73-98-67-65-99	AAPDLNGLTSLK	32-74-49-74-81-87-73-90-91-77-68-59
512	996.1917	3	AAPDINGLTSLKIDNLSYQTTPNDLRR	APANMPGPELSKTDPAHATPHMFSGLRR	38-17-15-15-2-21-14-1-25-9-1-5-7-39-60-20-9-9-4-5-17-43-22-1-1-21-2-46	C(Cam)KPVRKRVKRTYPGGKMPGC(Cam)WHC(Cam)K	6-5-5-5-5-5-5-5-5-5-5-5-5-5-6-5-5-5-5-5-5-5-5-5
513	1074.5125	2	AAPEEDFDAILAEMQLADAK	RDPEDM(O)DALLAEMQLADAK	12-1-1-45-48-79-96-98-56-84-72-88-78-76-86-93-99-61-59	GC(Cam)DALKMEALLADDQWRR	14-33-82-89-92-89-93-99-98-99-97-84-56-71-72-28-24-20
514	851.428	2	A(Acetyl)APEESVVAKDEMKR	LAPEESVVAQDEMKR	40-91-96-84-85-99-99-88-88-52-95-97-73-71-99	LAPEESVVAAGDEMKR	40-48-28-62-83-83-95-96-88-79-75-93-98-57-60-39
515	959.1423	3	AAPFALLVDQDGKPDTIDFNKDEEAR	MKPVDLVDQDANPDTLDPQVLLADPR	5-13-1-9-21-82-79-26-10-25-5-2-60-11-18-8-33-11-12-70-39-25-20-1-9-67	WWESLVFVYLWRGGSPHRDYPPK	5-5-5-5-5-5-5-5-5-5-5-5-5-5-5-5-5-5-5-5-5-5-5
516	666.3285	2	AAPFNNWLDGAR	AAPM(O)NNWLDKR	9-10-63-38-32-83-74-96-89-99-99	AAPFNNWLDQR	40-62-60-76-62-66-86-95-95-87-91
517	951.477	3	AAPFNNWLDGAREDLADLVIVHEMR	AAYEHVLM(O)GGHLPYDADLVLVHEMR	38-28-32-5-4-3-15-1-1-86-12-29-31-5-2-36-85-10-2-96-28-10-85-94-98	YKC(Cam)YWWMRPWLRNKLVHEMR	5-5-5-5-5-5-5-5-5-5-37-8-18-31-41-37-17-44-17-9
518	945.462	1	AAPGYHMAK	C(Cam)KGPPGMAK	82-71-1-2-27-52-95-93-99	AAPGYHMAK	21-61-37-20-30-39-30-49-41
519	473.2345	2	AAPGYHMAK	AAPGYHMAK	38-59-75-36-74-75-14-12-98	AAPGYHMAK	46-78-75-65-71-85-66-72-82
520	760.8805	2	AAPIFASQSNLDMR	APALFASEEALDMR	12-1-2-31-70-99-46-35-16-5-96-87-98-99	RVPM(O)ASESLLDMR	14-20-14-78-96-82-80-55-61-96-96-61-39
521	1012.5705	2	AAPILNPSVPGTFALPFGVR	SPAPLNPSVRVM(O)ALHHGPK	20-2-1-1-82-99-94-95-79-20-12-68-97-97-40-3-2-6-83	VRPLNPSVAPSFALHKYK	10-8-7-29-60-37-45-66-11-7-22-60-68-86-39-20-21-19
522	1033.576	2	A(Acetyl)APILNPSVPGTFALPFGVR	LAPLLNPSVC(Cam)LEALPM(O)RR	34-40-6-39-40-73-99-80-78-21-14-50-88-88-77-16-19-99	LHKENPSVM(O)VRALHYKK	19-11-10-26-59-49-52-61-31-9-7-50-88-41-21-23-21
523	675.383	3	AAPILNPSVPGTFALPFGVR	AAPLLNPWPGTFALVMGLR	25-28-2-21-19-3-19-1-56-2-8-54-55-41-4-4-14-63-99	LLYWMRRVFALTWLR	5-5-5-5-5-5-5-5-8-18-31-5-5-9-5
524	689.3863	3	A(Acetyl)APILNPSVPGTFALPFGVR	ALPLPPWPPQPLHNLGYR	25-38-13-40-44-19-22-56-61-2-32-86-88-97-98-1-3-76	LRWHRRHHNVVTWLR	15-5-6-6-5-5-8-7-20-12-23-43-17-16-18
525	1111.6205	2	A(Acetyl)APKLGFFEKIANLTGALYR	KALPLGM(O)M(O)EKLANLTQLYR	9-10-1-1-89-98-67-81-95-87-99-99-64-98-93-81-61-40-59	RRPLGM(O)M(O)EKLANLTKLYR	14-14-12-82-76-90-87-94-90-97-95-95-98-85-49-62-48-33
526	805.494	1	AAPKPPPK	AAPKPPPK	39-74-92-68-72-70-68-52	AAKPPPPK	29-33-26-24-65-67-61-29
527	781.494	1	AAPKPVAK	AAPKPVAK	55-87-82-80-99-11-98-59	AAKPPVAK	39-45-38-28-23-24-39-27
528	679.046	3	AAPKPVVSAPAPADPLSTAFK	GLVLGFYAPAPADYPTRVK	34-1-3-9-1-1-2-19-46-81-38-4-59-1-1-23-21-20-74	WKWC(Cam)RKTAPVNLYGKK	12-10-6-6-10-7-13-33-49-6-16-40-17-6-14-15
529	588.843	2	AAPLAPIWIPQ	APPSAPLWLPK	22-1-1-8-85-96-69-45-84-85-48	HKSAPLWLPK	21-24-46-91-88-91-91-98-76-76
530	1273.9673	3	AAPLQSMEDFGDEILAHAADSVNIQTPPEVVATVQR	TAESNAVVWHTQLNWSNGSWNLQTPPEVVATVKR	19-4-4-2-2-18-6-7-6-3-30-68-36-36-18-45-1-1-23-46-49-44-78-84-97-25-58-92-59-86-7-2-55-98	EDGDFC(Cam)WRQWKDDKKHHNLKTHWVWRRR	11-5-5-5-5-5-5-5-5-5-5-5-5-5-5-5-5-8-24-38-37-5-5-7-5-5-5-5
531	908.4185	2	AAPPIANAEDIEDFDDI	MDDSSVAEDLEDFSQK	47-64-68-33-1-1-45-82-78-57-26-69-71-19-8-82	M(O)VDFDELDEANAFKR	26-28-70-90-93-99-96-95-95-39-81-88-32-33-18
532	597.0057	3	AAPPPPPPPAAAAAAPISPK	AAHGSKKAAAAAAAAPLSPK	25-28-4-17-26-3-1-8-31-7-64-92-92-66-43-3-52-87-62-40	DKRWYSKAAAALPRR	17-16-6-9-8-9-10-60-85-66-61-40-21-13-9
533	1281.717	1	AAPSKPASAVSAPK	KDAAALAPAASAPK	72-42-11-56-51-84-62-69-16-3-84-96-68-48	AATAAALASKHNR	9-10-33-66-66-55-54-63-57-19-9-9-5
534	641.362	2	AAPSKPASAVSAPK	AAPSGAPTKVSAPK	44-70-75-92-99-64-94-49-24-38-98-90-85-83	AAPSKPC(Cam)GVVAPK	32-65-52-55-83-78-82-33-51-71-90-78-51
535	427.9107	3	AAPSKPASAVSAPK	THSPVTSAVVKR	14-2-47-1-17-13-7-4-85-2-1-40	AAVQAEGGPVKVR	13-21-11-11-28-30-5-6-9-54-19-19-25
536	1048.985	2	AAPTDETNIEEGGAPGDEPVK	ASAPEETNLEEGGAPGMLPVK	19-18-1-1-51-49-96-96-87-44-73-99-99-99-98-65-87-93-17-7-99	RWELTNLNGSGGARMM(O)C(Cam)K	11-15-90-81-61-59-87-15-7-33-68-75-87-50-32-21-25-32
537	699.6593	3	AAPTDETNIEEGGAPGDEPVK	AAEAELRATEEGGARLEPVK	38-28-11-6-9-47-22-17-29-50-75-33-80-81-35-86-86-15-43-84	C(Cam)RHMRAGGEELNVESHSK	11-6-7-19-32-59-24-18-50-82-60-18-14-41-19-13-14-26
538	1177.554	2	AAPTDETNIEEGGAPGDEPVKEK	LSSAPETNLEEGQPTAEPVPC(Cam)K	30-3-1-6-37-96-51-69-56-99-44-73-88-99-56-49-88-87-58-5-11-76	TWRREALEWGAQM(O)RYDNR	18-15-13-13-97-90-95-97-83-70-86-68-68-31-31-39-23-12
539	785.3717	3	AAPTDETNIEEGGAPGDEPVKEK	C(Cam)PVVETM(O)SSVYSLYHEPSPR	46-8-5-29-95-53-23-1-1-69-6-78-17-3-15-13-22-3-6-67	C(Cam)PVVKTGAHVGYSMETHDHTK	5-5-5-5-5-10-5-5-5-5-5-5-8-6-15-5-5-5-5-5-5
540	828.07	3	AAPTDETNIEEGGAPGDEPVKEKK	TGEKPATVQEEWQGTQM(O)YNLR	42-3-22-19-7-12-20-1-10-21-40-30-19-1-1-25-4-1-1-17-59	WRWWWPKWVGDNEHVWSK	5-5-5-5-5-5-5-5-8-5-8-6-21-5-5-5-5-5
541	625.814	2	AAPTFAMESLGR	AAVVM(O)AMESLGR	38-42-75-63-99-99-83-99-88-99-99-99	AAVVM(O)AMESLGR	57-55-60-85-95-95-82-91-94-92-73-74
542	1074.5635	2	AAPTVQTEGEAVVAPEEPKPK	LGGVLQTEDAAVVAQGGLYMR	30-2-1-5-31-57-61-84-39-75-11-20-96-98-17-3-1-5-11-4-54	RWPKTEPVVAC(Cam)LLEYMR	15-13-9-54-67-88-73-93-69-67-76-35-35-76-37-26-23
543	1005.039	2	AAPVPPGVPGAPGAPIAPSEEK	AAPVPPGVPGAGPAPLPASETR	20-40-62-17-85-95-95-86-89-62-37-40-5-24-33-33-5-24-16-3-56-41	SHNPPGVPGAKPLPLWWR	14-15-14-29-32-21-38-46-30-52-37-49-40-18-29-15-17-24
544	1450.7435	2	AAPVVLTSPPTEDTLQQNTLWPEQHK	PQLPDTTAPLEDNEVQNTLWSDAAFK	3-3-16-2-7-10-1-39-19-16-53-65-75-7-37-57-25-45-79-86-26-21-1-2-20-54	C(Cam)WMRLWTEDENVKNTLWKLLHK	11-6-6-5-8-6-20-48-35-40-21-46-57-35-37-55-51-21-15-14-8-18
545	748.3555	2	AAQDAQVGGTDTYAK	AAQDAQVQSDTYAK	5-24-52-95-79-97-98-59-50-94-93-99-99-99	NRDAQVGSADTHPK	18-15-61-87-83-89-33-26-30-81-70-39-27-49
546	1310.674	1	AAQEFINYLNK	YNLGVLNYLNK	26-34-16-33-80-99-91-69-61-74-99	YNLGVLNEFNK	31-46-67-27-43-77-61-16-10-29-23
547	655.841	2	AAQEFINYLNK	AAQEM(O)RAYLNK	11-19-77-87-98-18-8-91-87-91-99	AAQEFQVYLNK	43-43-69-94-89-30-40-84-94-79-74
548	451.241	2	AAQELANGK	AAQELANGK	82-95-98-99-97-99-83-95-75	AAQELANGK	73-91-92-99-98-97-92-93-97
549	1010.1183	3	AAQELDAPIPEGDDDEEKEEAGKDAEEK	RLENDAPLPEGDDNWNGDGTYAC(Cam)GHVR	36-3-51-1-91-93-21-74-42-37-2-42-68-23-62-55-5-1-1-4-6-10-15-5-3-5-46	WYYYEWC(Cam)RDQYGTPLTFAC(Cam)RHR	5-5-5-5-8-5-5-5-6-5-5-5-17-22-38-7-6-33-9-5-5-5
550	518.799	2	AAQEVLLHR	AAQEVLLHR	47-55-89-99-99-98-93-89-99	RNEVLLHR	54-67-99-94-99-99-99-69
551	654.813	2	AAQFESEGGEKR	AAQFESEGGEKR	44-80-99-99-98-98-97-99-96-87-90-99	NRFESEGWQR	22-18-94-96-81-97-71-92-45-40
552	1093.0925	2	AAQFGLLLDDIAITHLNFGR	AC(Cam)WGLLLDDLALTHLNFGR	22-1-13-6-11-95-99-95-97-99-99-99-95-98-84-61-44-90-88	C(Cam)AWGLLLDDLALTHLFAKK	33-41-49-20-49-99-99-99-99-99-98-99-99-99-99-38-37-33-24
553	729.0643	3	AAQFGLLLDDIAITHLNFGR	AAKM(O)GLLLDLDATGPNLRTAK	38-28-58-99-66-52-10-57-38-9-58-67-64-50-11-26-46-6-7-6-28	MVWGNLHRYATLGDAKPKK	5-5-5-5-5-27-5-5-6-8-12-9-5-8-9-5-5-5-5
554	466.234	2	AAQGEKGDR	AAQGEATQR	88-80-92-93-88-12-1-25-99	AAQGEKGDR	68-88-91-88-95-79-62-88-95
555	746.391	2	AAQGQAPPIPSMAPR	LSAALAFC(Cam)MRVPR	30-3-9-49-99-69-2-16-76-4-2-95-48	VDGALAMVKPAYEK	16-21-16-59-88-86-91-37-22-25-60-26-52-20
556	754.3885	2	AAQGQAPPIPSM(O)APR	RDALAM(O)VPQPTHR	41-28-64-90-85-84-23-32-68-38-2-4-99	DRALAFVPGAAYEK	30-22-56-38-81-89-49-28-22-57-62-26-54-20
557	954.9455	2	AAQLAADATNEDEEYVAK	AAQLAADATNEDEEYVAK	12-3-25-35-93-57-84-97-99-64-95-94-81-93-97-97-99-99	RNLAADATNEDEEYVAK	16-22-68-97-98-98-99-99-97-99-96-99-99-97-77-80-69
558	1018.9925	2	AAQLAADATNEDEEYVAKK	AAKLAADATNEDEEYVAQK	12-18-27-92-94-88-97-99-99-84-65-90-79-96-99-96-93-98-99	NRLAADATNEDEEYVAKK	21-16-71-95-97-98-98-98-79-93-97-99-99-79-79-60-62-44
559	679.6643	3	AAQLAADATNEDEEYVAKK	AAQLAADATLGNLGGGHSC(Cam)PR	31-66-95-99-99-99-67-83-75-7-44-7-17-1-6-8-1-1-1-11-54	YYKWWLNVGAGFNAYGK	5-5-9-15-5-5-5-5-5-15-8-10-15-14-6-5-5
560	1318.642	1	AAQLEAASEAAMR	AGAALEAASEAAMR	45-74-1-2-56-30-85-95-75-97-69-73-87-53	AAQLEAASELC(Cam)R	11-11-21-37-56-61-38-34-75-31-22-21
561	659.825	2	AAQLEAASEAAMR	AAQLEAASEAAMR	22-32-64-95-94-98-78-13-99-87-90-99-99	AAQLEATGEAAMR	51-70-68-97-99-96-33-19-98-99-98-94-85
562	667.8225	2	AAQLEAASEAAM(O)R	AAQLEAASEAAM(O)R	9-4-40-96-95-99-64-49-98-88-94-99-99	NRLEAASEAAM(O)R	25-20-92-99-98-97-96-99-99-98-91-85
563	707.8885	2	AAQLELIWVSER	YLHVLLWVSER	61-1-1-10-87-73-65-73-95-63-99	LNRELLWVSER	46-39-29-82-95-94-92-94-96-93-68
564	742.421	2	AAQLNIKLTNGNAR	AAQLNLQLTNELR	5-6-21-96-94-99-39-40-94-59-70-11-63	NRLNLALGTNELR	24-22-83-83-91-18-20-14-74-54-69-35-16
565	790.419	2	AAQLQALQGNPNAQR	ADDPLALQGNPNAKR	20-4-8-1-33-11-96-97-99-69-92-80-74-49-99	YRAPPNGSHLLAQR	19-15-35-34-48-86-79-40-37-65-82-62-41-70
566	1378.232	2	AAQM(O)AGLTVLQLINDGTAAALSHGIFR	C(Cam)APC(Cam)GLTVLKLLNDGTAAALSHFGLR	11-16-2-27-5-2-11-90-91-91-78-99-91-93-64-45-83-78-78-78-78-73-15-1-21-63	MC(Cam)RRRVLKLLNDGTAAALSHWMR	8-9-6-8-8-62-73-69-93-92-81-83-10-22-62-76-75-74-49-37-14-15-14
567	913.8257	3	AAQMAGLTVLQLINDGTAAALSHGIFR	SVGTGAGLTVLQLLPTM(O)QQLGQGYYK	30-13-7-1-2-32-52-52-65-92-77-25-50-99-43-1-1-18-6-95-43-3-36-68-44-93	RWEWNERWWLLKLAERRRR	5-5-9-5-5-22-5-5-5-18-38-25-68-28-45-9-5-5-5
568	919.1573	3	AAQM(O)AGLTVLQLINDGTAAALSHGIFR	AAQM(O)AGLTVLKLLNDGSGNGLGWALLR	38-28-66-89-78-94-88-99-95-93-65-68-72-8-58-36-1-53-6-1-11-7-19-14-22-17-40	LFFPWWHRRWHGYGGLKLKDR	5-5-5-5-5-5-5-5-5-5-9-5-5-5-5-13-15-10-5-5-5
569	685.6213	4	AAQMAGLTVLQLINDGTAAALSHGIFR	RNAMVATVLQLLNDDEKQTPAGGLGK	30-3-12-12-17-18-22-74-86-33-92-55-54-5-51-17-26-16-22-24-10-4-1-21-15-54	WRWRRPFDRWLLAAGGGGKYYK	5-5-5-5-5-5-5-5-5-5-12-7-5-6-7-9-12-9-14-5-5-5
570	689.62	4	AAQM(O)AGLTVLQLINDGTAAALSHGIFR	LAGEANDSTLQLGSGQLAGNVTTSVPVR	47-21-11-1-3-4-48-3-57-86-95-94-21-1-1-30-2-12-7-1-2-1-4-1-2-1-23-45	WFRYRHEHKVTDQLSTALGVRR	5-5-5-5-5-5-8-5-5-5-5-5-33-60-23-17-5-6-5-5-10-5
571	852.465	2	AAQNFIDLLSEIIEK	GSMAGKLDLLSELLEK	12-6-36-3-3-15-98-80-68-93-97-96-84-82-80-97	NRNFLDLLSELLEK	21-49-59-68-85-92-92-88-94-98-95-71-55-23
572	916.5125	2	AAQNFIDLLSEIIEKK	QAANM(O)LDLLSELLKTR	18-1-20-21-55-73-98-96-97-64-53-92-64-9-3-39	WVVM(O)LDLTDLLLTRK	16-17-16-73-92-90-95-46-51-61-84-77-24-19-18
573	952.4685	2	AAQPLPKEEPPEDPEEK	RNPLPKEM(O)APHDPEEK	29-20-51-68-97-68-59-74-1-1-65-95-79-70-82-99	RNPLPKEEWHDEPEK	11-15-15-41-24-31-56-72-19-20-80-50-17-78-43
574	539.8225	2	AAQVALIHQK	AAQVALLHQK	33-42-89-92-98-99-99-75-99-98	RNVALLHQK	20-28-93-96-98-97-89-82-89
575	1157.9023	3	AAQVVEEQIDQEM(O)NKLENLEEDDLEVIRR	RLVVQMKLDC(Cam)C(Cam)PTAVVTAPHPLLSM(O)STGMDK	36-3-32-4-11-45-50-74-79-3-2-5-10-6-1-1-10-3-1-23-3-2-21-43-1-1-5-1-3-9-35	RRFAWWERRRYC(Cam)PLEGDAEWNWYLR	5-5-5-5-5-5-5-5-5-5-5-5-5-5-5-5-5-5-5-5-5-5-5-5-5
576	1080.079	2	AARPDGVWPEGDPLLEPIVK	GLMGPELPGNGEVGPSRPPAVK	67-1-1-1-16-49-64-12-3-74-49-84-70-84-12-28-77-76-25-46-85-77	C(Cam)HRGRWLGEVPLLEPLAR	31-30-21-27-30-38-35-14-50-30-28-59-87-94-41-62-32-18
577	720.3887	3	AARPDGVWPEGDPLLEPIVK	MLVGALLLPGNGDPLLEGDHK	33-3-14-3-10-32-27-23-3-26-11-88-81-99-31-69-84-59-41-14-97	DRRLRRPEGDPLLEGDHK	19-7-5-11-9-14-38-86-56-85-73-89-92-95-41-18-18-29
578	702.3805	2	A(Acetyl)ARPLVTVYDEK	KFDYVTVC(Cam)DEK	5-29-43-38-90-71-71-41-90-86-99	KM(O)DYVTVLPGHK	50-79-96-96-94-92-88-55-48-17-32-44
579	934.476	2	A(Acetyl)ARPLVTVYDEKYEAT	TSFFQEDYVTVPLPPK	37-51-2-15-98-81-87-98-85-83-22-5-72-44-10-83	FTAYKEDYVTVTM(O)KR	33-61-43-56-94-99-96-95-88-88-93-32-28-29-15
580	1240.643	2	A(Acetyl)ARPLVTVYDEKYEATQSQIR	FAFHM(O)TVYDKEYEATQSKLR	15-3-17-6-60-21-79-57-94-23-52-94-93-90-80-41-12-2-42-63	FNKLFTVYDRTYEATKQLSR	10-10-8-12-40-71-74-73-75-15-25-67-92-63-25-21-12-18-23-15
581	620.8255	4	A(Acetyl)ARPLVTVYDEKYEATQSQIR	TKWSQTALPDHSDPLATQSKLR	42-31-2-3-27-68-71-23-1-39-4-2-30-3-4-39-47-25-11-40-93-63	WHFC(Cam)RRRRPDYVTFSKLR	5-5-5-7-5-5-5-5-5-18-26-77-56-51-55-44-16-5
582	791.6785	4	A(Acetyl)ARPLVTVYDEKYEATQSQIRLPAVFR	PAAPAKNTVYDEQYQETEDYVTNTFLR	3-17-7-5-6-16-7-16-28-32-21-32-90-80-43-33-2-70-92-52-7-27-43-1-1-21-63	RRRRRKMSHRKMVQEDYVTNDFVR	5-5-5-5-5-5-5-5-5-5-5-5-5-16-73-48-52-24-14-6-5-5-5-5
583	607.3275	2	AARPQMPSSLR	AARPQMPSSLR	9-18-70-92-65-99-89-76-63-99-99	RAAPQMPSSLR	46-43-43-70-71-90-67-76-88-94-86
584	616.32	2	A(Acetyl)ASAEDIAWKK	LASAEDLAWQK	99-99-97-99-99-96-80-84-43-35-37	LASAEDLAWQK	72-73-89-97-99-98-98-95-96-57-61
585	1610.1975	2	AASAEETNNESEVNELDADEPMLQDLDNR	LEGKEGKEETETDELDADEPMLQDNPMR	30-8-1-16-18-2-1-20-12-45-28-36-94-82-83-97-99-96-58-97-65-78-67-78-15-1-13-54	FFYVWNC(Cam)EWNELDADEPMLQDWRR	8-8-8-8-7-18-10-9-5-48-93-82-79-84-93-90-18-24-46-26-27-14-10-16
586	1073.801	3	AASAEETNNESEVNELDADEPMLQDLDNR	SEADRPTMESEVNELDADEPMLQDLDNR	25-8-2-11-13-2-3-15-25-12-40-78-28-50-67-46-84-92-93-66-10-94-99-29-35-36-54-98	WWWNNWQEWDLETDEDLLQDWRR	5-5-5-5-8-12-12-74-59-74-71-80-60-74-88-37-44-79-71-37-5-5-5
587	1079.1327	3	AASAEETNNESEVNELDADEPM(O)LQDLDNR	LDDLDSGEAEVSTNELDADEDEVAADLNDR	40-14-10-1-1-9-6-3-3-7-8-19-43-28-49-48-57-64-88-93-41-11-65-1-1-47-55-7-9-40	WWWWWWPM(O)ANVWGTEEDLQDLDNR	9-11-5-5-5-5-9-12-77-45-37-45-13-39-90-67-39-60-52-45-45-7-7-5
588	907.0015	4	A(Acetyl)ASAQKLLGRLGTVGVGLSIAGGIAQTALYNVDGGQR	RLYVVDSGMSTTVTAKLLVVVALSC(Cam)DTNVDAAKK	36-3-1-1-8-13-2-2-22-15-2-1-1-2-1-8-1-1-2-1-1-22-2-1-1-1-1-69-75-89-5-2-22-59	WFRRKWRWRKKKWRFFNADTNVDKNR	5-5-5-5-5-5-5-5-5-5-5-5-5-5-5-5-6-8-10-5-16-18-11-5-5-5
589	1218.632	3	AASATSPLTPPPSPPPLAPSVASVAPEISATEEKEEK	SGRTSPLTPPPSPPLPAPWAADANPPEGLSATAYNR	19-8-6-6-37-65-14-85-79-40-33-16-11-13-12-16-64-45-24-3-3-45-79-6-1-12-11-3-8-24-5-8-20-7-9-46	WRKHRYWC(Cam)RNHYRARPRHQYAWRWK	5-5-5-5-5-5-5-5-5-5-5-5-5-5-5-5-5-5-5-5-5-5-5-5-5
590	994.214	3	AASAVAPEANPAPVPTATKPSPFAPAIAPLR	SVGGVAPEANGLLAAHATKADAAAAAAPAALPR	30-13-13-1-85-99-34-29-56-99-15-6-1-18-2-53-19-8-79-1-8-1-2-3-8-28-2-1-28-44-3-9-67	WLRHWRNWEFLTLALPKDFVPKK	5-5-5-5-5-5-5-5-5-5-5-5-7-5-11-8-5-5-5-5-5-5-5
591	867.39	2	AASDDDEEEEPVATKK	AASDDDEEEEPVATKK	34-69-64-82-87-99-93-95-99-97-99-65-99-97-98-99	QTDDDEEEEPVATKK	51-40-76-81-99-100-99-99-99-46-73-94-90-83-60
592	604.7755	2	AASDEWETTAK	AASDEWETTAK	44-70-97-97-98-92-99-92-99-99-99	AASDEWETTAK	72-85-88-96-97-96-99-92-93-85-66
593	679.3513	3	AASDKQKFFAQQLHASMK	AATTKKKFM(O)AASPNHASMK	25-28-1-1-63-33-21-39-88-76-7-2-1-31-92-98-58-55-99	AGC(Cam)FHRFFAKKVNYYK	31-43-59-46-84-71-61-87-80-80-85-78-37-22-24-27
594	1352.633	1	AASDLNDQEVYK	AASDVENQEVYK	7-28-89-88-62-82-90-83-91-90-89-99	AASDVQDQEVYK	10-10-31-46-27-21-55-46-55-26-29-20
595	676.8205	2	AASDLNDQEVYK	AASPMNDQEVYK	31-69-71-86-85-99-99-97-98-99-99-99	AASDLNDQEVYK	70-74-85-98-99-97-97-96-100-99-95-93
596	1116.9077	3	AASDLNDQEVYKIDIPANRYDLLSVEGLAR	DLDNLDEEVYQLDLHVLGNPVKAADRGVLK	36-8-2-41-10-28-8-54-74-67-69-60-83-76-1-1-6-4-53-22-10-20-15-29-22-4-21-4-21-35	KWWWNRPRLNFC(Cam)TGGGKVPGGYEWLRK	5-5-5-5-5-5-5-5-5-5-5-5-5-5-5-5-5-5-5-5-5-5-5-5-5-5-5
597	963.446	2	AASDTSDPDRTSSPYSLR	TKMDDGLVRTSSESPM(O)R	56-17-3-1-1-1-3-35-27-48-43-92-41-3-1-18-99	WWDC(Cam)LVRTSSEHPPR	14-12-12-11-28-48-59-45-45-62-59-25-14-14-27
598	1049.8683	3	AASEAPQASVPAPTQAPAAPAQAPQMAPQAPPK	ADVSGPAGASVHATGQAPAAAPQALQPAGWAGHK	53-13-2-1-1-10-6-29-47-79-99-17-8-1-1-28-56-72-20-88-82-88-59-26-22-1-21-29-10-25-28-52-4-35	WRRRPC(Cam)WFWAPAAQC(Cam)SHVSAAKKYK	6-5-5-5-7-9-5-5-5-21-7-14-21-10-5-18-32-15-12-12-10-5-5-5-5
599	1055.2	3	AASEAPQASVPAPTQAPAAPAQAPQM(O)APQAPPK	RLAAWQSVPAATPGAPAAAPQAAPVSC(Cam)GPAPPK	36-3-5-16-25-11-82-89-37-19-13-8-11-8-64-65-30-88-1-4-69-46-2-7-6-44-32-42-21-61-5-13-40	WLEWHC(Cam)PYFKAPATPQAWAVSPKAPPK	5-5-5-5-5-5-5-5-5-5-17-5-5-5-5-6-28-7-5-5-5-5-5-5-5-5-5
600	1357.3967	3	AASEAPQASVPAPTQAPAAPAQAPQMAPQAPPKVDLLQLIK	PGFGAPKASVPARGLAPAAPPNGSNAAPAPAASRTNVDHAPNK	15-3-13-1-47-50-73-95-43-84-65-40-1-0-75-26-19-41-63-65-1-1-1-1-1-4-20-25-4-2-15-22-1-1-1-7-1-2-11-22-2-13-51	WKRWRVPYC(Cam)YFYTRWLKLKMKWLREWYK	5-5-5-5-5-12-5-5-5-5-5-5-5-5-5-5-5-5-5-5-5-5-5-5-5-5-5-5
601	1362.7283	3	AASEAPQASVPAPTQAPAAPAQAPQM(O)APQAPPKVDLLQLIK	ELNAVAGASVPAYYAPAALPRSSLAPAATPQWVSAAGSC(Cam)SR	36-13-13-1-9-31-31-43-79-72-95-40-3-2-60-47-35-33-23-11-21-2-1-60-2-6-14-9-30-16-10-10-14-32-9-14-16-12-3-25-46	KYHHFYWWRRRRVKRNKEESYWAPKWHKK	5-5-5-5-5-5-5-5-5-5-5-5-5-5-5-5-5-9-5-5-5-5-5-5-5-5-5-5-5
602	707.321	1	AASEDSK	AASEDSK	68-95-58-94-99-95-98	AASEDSK	39-37-44-79-77-59-23
603	802.3583	3	AASEEREEEEKESSEQPDTPK	DKTPDQGC(Cam)KEEESQESPDTPK	25-25-50-19-11-20-1-1-19-34-1-79-90-61-14-17-70-24-30-62-40	YDYWRWM(O)QTASKTDPDTPK	5-5-5-5-5-8-21-19-7-7-21-22-30-29-5-6-22-5-5
604	611.862	2	AASELALVHALK	AASELALVHALK	41-50-71-40-84-99-99-94-91-90-99-98	AASELALVHALK	49-68-59-82-85-95-98-96-97-90-89-76
605	545.283	2	AASEVWEAVK	SSALVWEAVK	11-43-13-52-99-74-78-69-92-99	AASEVMALAAR	38-41-40-75-93-70-68-72-82-79-63
606	846.3983	3	AASFASELKGSTFPHSEEENAAEK	C(Cam)DTASELPYLFPHSC(Cam)LNDAAQK	7-2-15-58-39-47-65-51-1-1-21-77-83-89-19-7-45-29-1-1-54-95	AAC(Cam)C(Cam)WWYWLPHSC(Cam)ARTKKR	12-17-5-5-5-6-6-5-7-34-18-63-31-31-13-8-8-8-5
607	1125.086	2	AASFNPTKPVVAASVEPLYC(Cam)K	AASFNPTKPVVAASVEPLYC(Cam)K	17-12-26-27-96-99-80-91-99-91-71-79-95-99-99-87-99-95-52-61-54	FQTNPTKPVVAASVEPLYC(Cam)K	21-21-20-34-56-71-86-45-59-91-91-92-89-89-98-48-67-69-41-45
608	750.3933	3	AASFNPTKPVVAASVEPLYC(Cam)K	YLDVDANVPPVASVEPLYC(Cam)K	33-1-1-19-37-31-15-30-9-1-35-93-90-65-85-87-93-97-92-95	FHRKVVLWMGSVEPLYC(Cam)K	12-8-5-19-16-10-11-21-8-11-56-57-90-52-71-73-59-48
609	1412.677	1	AASHVSGDSLTPDR	AASSSTGYSLTPDR	41-12-64-75-25-16-1-1-98-92-96-62-60-99	AASSNGLSDGSYKR	22-21-23-15-15-15-70-60-33-22-52-10-10-16
610	706.8425	2	AASHVSGDSLTPDR	AASHVSGDSLTPDR	22-69-87-97-99-99-95-21-35-91-99-97-70-99	QTHVSGDSLTPDR	31-34-60-97-98-94-96-90-93-95-65-63-80
611	471.5643	3	AASHVSGDSLTPDR	C(Cam)SWHVAALTPDR	41-31-18-59-56-1-43-96-92-97-27-69	VHWEEMLTPDR	23-18-29-34-33-14-62-78-39-39-41
612	1532.781	1	AASLAAESTVDGEAIK	AASLAAESTVDDAALK	14-10-70-85-76-88-87-99-99-97-84-74-60-60-89-98	AASLAAESTVDWRR	5-6-22-35-41-54-76-75-72-83-85-23-6-5
613	766.8945	2	AASLAAESTVDGEAIK	MPNAAESTVDGEALK	14-4-8-71-98-99-99-99-99-95-71-87-99-95-99	WRAAESTVDGEALK	29-22-85-99-100-99-98-98-99-97-99-98-92-82
614	1012.0155	2	AASLALLEYPSLNSTTDEK	HHHDLEYALLSGVAGFEK	4-6-34-56-99-95-88-3-1-62-2-1-51-70-9-1-80-99	KM(O)HNLEYPSLNELYKK	19-20-18-19-73-96-96-62-49-77-90-81-57-30-57-41
615	964.1553	3	AASLALLEYPSLNSTTDEKM(O)ENVIHK	EGGVALLEYPSLTGQTTKLYM(O)ALAYGK	30-13-13-2-90-99-99-99-37-36-7-20-1-1-1-1-16-1-3-72-6-2-39-37-11-9-35	TRRLLEYWC(Cam)WWGGPSVYELKYK	5-5-5-21-23-44-5-5-5-5-5-5-5-6-8-13-15-31-12-5-10-6
616	1075.8437	3	AASPTGYYSSPM(O)SPPIAQQIYTSM(O)SIIM(O)GK	TVM(O)SRGYSSPPHLPGPDNGPYTSYLALM(O)GK	25-12-18-1-1-20-55-9-31-81-1-27-31-14-1-1-17-65-11-11-80-84-96-64-3-1-92-82-48-35	M(O)WQWYRYC(Cam)RRWFKYTSM(O)LSLGFK	5-5-5-5-8-5-5-5-5-5-5-5-9-6-15-34-7-5-5-29-5-5-5
617	773.101	3	AASSRPTPAATPLAVATPKPSTPK	AGDSAAGLLVAVAPVVSTLVGPQPK	38-8-20-3-1-1-12-2-11-12-4-21-42-18-38-86-18-1-1-1-1-1-7-75-40	WEVRRRQPLAVATTFVYPK	5-6-5-5-5-5-5-5-5-41-41-37-22-10-6-5-5-5-5
618	825.42	2	AASSVGITDAVMSWVR	C(Cam)RVGLTDAVMSWVR	31-40-46-99-99-99-96-99-99-99-99-81-99-99	RC(Cam)VGLTDAVMSWVR	22-29-49-82-98-98-97-97-97-99-99-97-86-73
619	833.4175	2	AASSVGITDAVM(O)SWVR	C(Cam)PGTGLTDAVFSWVR	21-1-3-75-72-95-98-93-76-99-93-97-86-97-99	WQTGLTDAVFSWVR	25-27-71-73-90-92-92-90-90-97-95-93-77-62
620	1000.5035	2	AASTDSVFSHLAWINQPR	TKTDSVM(O)SHLAWLNQPR	12-14-3-92-93-99-99-97-56-73-98-82-99-93-90-96-83	C(Cam)ERSVFSLHAADLNKPR	32-63-22-69-86-79-56-56-49-93-61-77-96-77-56-21-15
621	1484.2025	2	AASTINEFGPGTTYQNVISEEHATSSQK	VQSGAMLM(O)GPGTTYQNVLSEEHAYVLR	15-7-2-2-1-7-42-25-8-1-96-81-95-54-40-46-62-99-87-93-90-89-93-15-2-21-63	WHHDKQRGTTYKNVLSEEHAM(O)PMR	8-9-7-11-10-5-5-6-56-72-65-46-45-56-96-79-92-92-70-54-8-5-9-5
622	989.8043	3	AASTINEFGPGTTYQNVISEEHATSSQK	LDTNNEM(O)GPGTTSSGWSLMVGKFPPEAK	36-14-6-3-99-99-99-99-63-4-47-9-7-1-1-9-18-78-31-23-7-10-13-1-11-28-9-84	RRMWWRGWWRRLTQGGEM(O)NC(Cam)TK	5-5-5-5-5-5-5-5-5-5-5-5-5-5-5-5-24-5-5-5-5-5
623	1137.887	3	AASVNGTVLPENWWEQLDDSTTGGGGAPGAPTKK	LTEVGTVLPQM(O)GPGQEENNNVPPDTNAAVTM(O)R	36-21-2-85-41-43-95-95-99-8-1-2-3-2-3-14-3-1-25-56-4-4-25-5-5-41-10-11-37-7-9-46	ARRRC(Cam)FYYQWPVWGKGLMTC(Cam)LC(Cam)VTFR	5-5-5-5-5-5-5-5-5-5-5-5-5-5-5-5-5-5-5-5-6-5-5-5-5-5
624	890.4205	2	AASVNPIDVDMSQGYGR	AASVNPLDVDMSQGYGR	8-8-25-67-92-97-96-98-99-99-99-89-99-99-90-98-99	C(Cam)APNPLDVDMSKGYGR	56-54-55-92-87-93-97-98-97-95-95-95-71-70-54-55
625	1150.113	2	AASVTVISNTPEPLPVFGSDIGK	C(Cam)LGTPLSNTPEPLPVFGSDGLK	26-1-1-1-30-99-99-84-65-99-95-36-40-96-43-83-90-74-74-11-17-63	RC(Cam)DPLSNTPELPPVVAKLHR	7-10-29-78-93-90-85-91-60-78-34-15-14-22-55-32-13-19-12-7
626	767.078	3	AASVTVISNTPEPLPVFGSDIGK	C(Cam)LRVLSASGLLLPVPFGPFAGK	7-3-4-85-91-3-1-1-3-2-58-2-2-47-60-70-79-6-18-19-35-74	C(Cam)RLFRWPLNHGLAFARER	5-5-5-5-5-5-5-7-5-5-5-21-18-7-6-5-12-5
627	1187.0865	2	AASVTVISTEPSLPHSMYEPEK	VKTTVLSTEPSLPHSMYEEPK	15-1-3-16-85-99-77-87-96-81-96-96-90-91-65-87-77-53-15-10-76	WWRLSTEPSLPPELGAAC(Cam)FR	14-15-21-85-54-56-79-25-33-50-27-25-70-50-23-48-35-20-21-22
628	1195.0835	2	AASVTVISTEPSLPHSM(O)YEPEK	GHGGYGLSTEPLSAYSMHNRVR	17-19-41-3-1-6-91-99-49-55-99-95-68-62-24-23-29-9-4-2-20-45	WWRLSTEPSLAYSMGASYRK	10-10-15-82-76-50-77-27-14-18-41-39-25-26-14-26-21-12-9-12
629	791.7267	3	AASVTVISTEPSLPHSMYEPEK	DNVTVLSTEPSLPGPHLGEPADK	30-4-45-45-72-87-87-89-96-69-40-82-24-1-3-20-32-1-9-6-26-35-84	WWRLEC(Cam)WSFVGQGGLAKHR	5-5-5-20-20-5-5-5-5-5-5-10-7-10-32-10-5-5-5
630	797.0583	3	AASVTVISTEPSLPHSM(O)YEPEK	AAGETVLSTQPSNGDLHSLAHQR	38-28-3-5-83-99-96-96-74-6-38-6-11-2-1-12-20-6-35-6-1-6-46	WWRLSWPDETTGYSLAHKR	5-5-5-23-15-5-5-5-7-5-5-5-15-21-27-11-5-5-5
631	1049.2083	3	AASVTVISTEPSLPHSMYEPEKTIVTTTR	KKATVNSVMM(O)M(O)RPTTHGSGSALM(O)GALAPPR	30-13-1-15-37-1-99-84-99-1-3-17-34-1-1-17-14-1-1-4-4-40-19-22-2-17-31-5-22-67	FYKWRRRYHWRTVWTELKAC(Cam)M(O)R	5-5-5-5-5-5-5-5-5-5-5-5-5-5-5-9-5-5-5-5-5-5
632	485.7775	2	AASWGLLPR	AASWGLLPR	5-32-41-92-99-99-99-92-85	AASWGLLPR	43-52-54-81-83-94-96-89-66
633	773.037	3	AASYMDDKPVIAESMPELGHR	GATYMDSLSEALDRVPQNHGR	28-7-28-11-37-57-17-27-5-33-79-55-11-1-1-97-14-35-3-3-83	FWWWWWLAESMPELPPR	5-6-5-5-5-5-30-52-85-52-21-16-45-33-10-12-14
634	778.3687	3	AASYMDDKPVIAESM(O)PELGHR	NDYMDDPRALAESFPELGHR	25-14-51-3-40-54-14-6-28-81-79-96-67-26-80-27-55-13-3-90	AAYRWMYEALATM(O)YNLGHR	15-18-8-5-8-8-8-88-79-71-28-29-23-24-23-43-21-17-23
635	580.0298	4	AASYMDDKPVIAESMPELGHR	LPSGQAGDRPVLAESLSSMC(Cam)NK	47-6-7-1-10-27-5-3-22-15-55-73-63-15-47-39-6-34-2-2-15-54	C(Cam)WWWWWRSTRGEGKAHK	5-5-5-5-5-5-5-5-5-5-6-27-5-7-7-8-5
636	886.938	2	AATAANEAISAGQWQAGR	M(O)GPPVMALSAGQWKAGR	36-2-1-17-1-2-74-88-40-84-99-88-88-88-90-95-99	WDVPMALSAGQWKQR	17-19-14-10-17-71-85-83-79-81-92-92-92-51-35
637	567.7995	2	AATAARPFDSK	AATAARPFDSK	38-42-59-58-95-23-16-3-99-98-99	KDAARFPDSK	49-40-44-68-50-43-32-80-87-85
638	853.9305	2	AATATGTVWLNSLC(Cam)NK	C(Cam)LAAGTVWLNSLC(Cam)NK	61-2-1-1-9-55-71-39-73-98-97-96-97-99-99	KWTGTVEAVNSLC(Cam)NK	19-19-48-30-62-66-59-16-41-86-80-90-59-52-54
639	786.387	2	AATDGSITDEPKNPR	AATDGSLTDEPKNPR	29-16-76-98-83-88-99-99-99-99-99-77-96-99-50	KDDGSLTDEPKNPR	43-67-73-56-87-97-97-97-98-52-63-83-79-72
640	1469.822	1	AATELVLGAESPAIK	AATELVLQESAPLK	6-6-71-75-62-94-99-97-74-99-5-1-89-99	C(Cam)VLLVLGAESPRR	7-7-45-71-81-93-67-81-94-82-7-7-6
641	735.4145	2	AATELVLGAESPAIK	YNAHVLKESPALK	7-41-26-35-98-98-99-99-97-99-26-95-99	WWLVLGAESPALK	21-22-28-88-97-88-95-99-95-39-43-72-45
642	942.508	2	AATELVLGAESPAIKEER	AAMVLVLKESSPPQEER	9-18-1-1-95-99-99-99-99-99-81-4-1-61-84-94-99	WWLVLGAESFQVRHR	33-34-77-96-99-93-97-99-97-67-69-69-32-43-54
643	889.916	2	AATEVVMNMYPFYSR	DDLQVMNMYPM(O)YSR	90-5-1-1-94-93-92-99-80-92-87-69-94-99	MKPDVMNMYPFYSR	32-33-23-35-92-96-90-90-92-80-82-90-78-62
644	1568.2375	2	AATFQAFDQFGNQLLNSHHYAAGDIENR	SNMVVDGAASPDGPQPKDSHHYAAGDVGSLR	15-4-1-1-1-3-4-5-5-2-1-17-47-9-68-7-24-57-1-1-87-92-86-86-77-83-12-2-2-21-50	WYWWFYEHKLLNSHHYAAGDPKMR	6-6-5-5-5-5-15-18-22-10-9-12-5-5-63-56-54-37-17-32-5-6-7-8
645	1045.8277	3	AATFQAFDQFGNQLLNSHHYAAGDIENR	DGAFKAFDKFGNQLGDNTGFC(Cam)AADGDQLR	19-4-15-15-11-86-95-86-73-45-58-6-22-45-20-39-20-1-1-5-10-72-67-1-15-36-4-47-98	FLC(Cam)WFEHWLYRHSKHYC(Cam)LAYYR	5-6-5-5-10-17-5-5-5-5-5-5-5-28-18-19-29-10-9-5-5-5
646	1156.1713	3	AATGEEISAEELGGADLHC(Cam)GESGVTDYYAHNDK	EGGWQNSAEELPANMHDVEGNPHGGAQAAHLDK	23-13-1-21-23-1-54-53-21-50-70-10-16-9-1-35-1-1-4-5-18-3-1-1-4-1-1-1-3-47-31-55-94	WWWDREHWWHHLYEEGGMMC(Cam)WRHR	5-5-5-5-5-5-5-5-5-5-5-5-5-10-20-5-5-5-5-5-5-5-5-5
647	1011.4825	2	AATGHAVAPSSDNSIGYFEK	C(Cam)NYAVAPSSDNSLGYFEK	21-1-3-99-99-99-99-96-86-78-92-59-94-79-43-61-82-99	HHYAVAPSSDNSLGYYLK	27-29-27-90-96-96-54-62-80-75-71-81-89-70-78-55-49-45
648	1030.5365	2	A(Acetyl)ATITDDIVATVLESIEEK	SSTELPDLVATVLESLEEK	21-19-7-9-37-11-71-92-59-85-77-99-61-69-69-58-63-98-99	DC(Cam)FLPPLVATVLESLEEK	19-24-43-25-14-28-86-95-96-95-96-99-99-98-96-85-87-46
649	1534.7565	2	A(Acetyl)ATITDDIVATVLESIEEKSYEDEKEK	KDPGTC(Cam)ALVATVLESMEAVRYEDDSLAK	13-31-3-3-6-1-2-3-38-5-11-55-62-83-12-15-64-24-54-43-32-40-73-40-2-21-8-94	RRWRWWWMESSHGLTAVLLYC(Cam)M(O)K	10-10-17-5-8-7-7-55-78-54-59-48-27-52-63-74-85-93-61-10-10-10-18
650	1023.507	3	A(Acetyl)ATITDDIVATVLESIEEKSYEDEKEK	RKNTNDNVRNNGASLEDGQGVVSFDPHK	30-4-40-90-28-54-1-99-24-9-3-10-24-39-27-38-3-1-1-2-2-3-16-6-2-25-28-84	LAWEWWKLWRETGVGDLVLWYSM(O)K	6-5-5-5-5-5-5-5-5-5-5-5-5-5-5-5-12-26-26-5-5-5-5-6
651	945.1303	3	AATLANIHSFVENLPEGYDTSVGASGGR	EMDAGNYAAMAKPPLVVFHTSVGASAAK	34-1-1-3-2-1-1-1-1-1-1-4-1-5-30-13-2-27-1-1-50-93-56-22-22-3-9-35	HVKRRWYYYHAKAEGM(O)GWWHR	5-5-5-5-5-5-7-10-9-5-5-17-8-30-11-23-7-5-5-5-5
652	1538.2405	2	AATLDAHSQVLDEQKPMEEQVNPSFYK	HNGYAHSSQEEQVEKEDLPAANPGLNLK	12-1-1-16-1-11-43-14-22-28-78-71-51-49-95-98-73-93-36-1-1-90-50-12-14-4-21-86	RWYRRM(O)M(O)QEVKQEDLVQSRYWR	6-10-9-8-7-9-10-33-61-38-79-82-95-92-82-62-52-49-9-14-14-9
653	1546.238	2	AATLDAHSQVLDEQKPM(O)EEQVNPSFYK	EVKDAHSKSEEKLMGAEDLPAANNGYC(Cam)K	11-1-4-9-33-39-51-55-25-32-61-61-46-38-37-52-96-70-57-14-2-2-73-3-2-2-20-76	YYLLWWWEEDKQEDLVQSWRYR	9-9-12-12-12-8-8-77-31-14-52-61-83-66-45-22-21-19-10-7-10-6
654	1025.8297	3	AATLDAHSQVLDEQKPMEEQVNPSFYK	ADGLDAHSKVLDEQQPMEEQVLTSVAHK	38-8-1-24-61-72-81-57-44-28-60-4-26-12-94-93-14-51-39-22-93-41-6-3-21-2-9-78	RFWFFVVHM(O)TTQQEDLVQSWRYR	5-5-5-5-5-6-5-5-5-5-5-20-20-45-43-32-21-14-23-5-5-5-5
655	1031.1613	3	AATLDAHSQVLDEQKPM(O)EEQVNPSFYK	HNGYAHSKVLPFQQDM(O)DLVQSPESGYK	7-1-48-12-79-40-33-36-55-23-42-53-40-66-4-46-70-85-44-44-41-19-45-12-2-54-84	C(Cam)FLWC(Cam)SKWC(Cam)RKQEDLVSQRYWR	8-10-11-9-8-28-14-5-5-5-33-59-85-82-85-61-8-7-6-8-8-5
656	769.6243	4	AATLDAHSQVLDEQKPMEEQVNPSFYK	LFPVPSLTHDDEQDPAAMEQVNPSFYK	47-21-1-11-16-3-3-3-3-9-63-17-34-6-12-1-1-18-24-65-99-94-97-70-32-65-54	FFYSLGWVQHWREMPKEVNSPFYK	5-7-5-5-5-5-5-5-5-5-5-5-18-5-5-19-45-61-57-18-5-16-14-6
657	773.623	4	AATLDAHSQVLDEQKPM(O)EEQVNPSFYK	LPVEDSPLAANDEQPGLPQHEVPLHTC(Cam)K	47-6-4-8-3-7-22-12-2-4-29-63-14-34-1-3-1-1-12-38-67-99-94-29-1-1-15-54	RWEWRYFFWWNSHKKVGGSDEYK	5-5-5-5-5-5-5-5-5-5-5-5-5-15-55-43-30-18-13-8-17-5-9
658	1392.992	3	AATLPTEFGQNLSLENLDTTISSHYSEHSTTESGTAGGPR	GGQLVC(Cam)SETVPDSLELNDTTLSSSNVVQNTGSGQSNQVVR	39-17-3-5-2-3-5-83-18-19-4-56-95-63-28-13-44-50-24-22-25-6-39-1-1-24-19-26-17-12-34-3-6-12-89-7-2-2-9-46	RRMKEM(O)WFMMFRM(O)WWHTTVVAGGGRYFWWM(O)K	5-5-5-5-5-5-5-5-5-5-5-5-5-5-5-5-5-5-8-8-5-5-5-5-5-5-5-5-5-5-5
659	1044.9958	4	AATLPTEFGQNLSLENLDTTISSHYSEHSTTESGTAGGPR	KLPFVVFKFC(Cam)HLSGTPRM(O)TDSSTGHVDSSEM(O)HSPTPK	36-17-1-7-1-3-73-4-1-1-1-3-2-1-24-10-15-28-4-12-2-1-5-25-16-1-2-4-1-20-39-3-2-1-7-22-57	FLLHRYWRFFFWDKWFWFHGDQMSFM(O)WWK	5-5-5-5-5-5-5-5-5-5-5-5-5-5-5-5-5-5-5-5-5-5-5-5-5-5-5-5-5
660	1389.723	1	AATQLKEEGSDIK	ASTDSGEEQQPLK	55-1-1-54-14-13-97-71-85-52-60-99-99	KMDSGEEKLQPK	34-55-56-59-41-94-90-66-41-29-21-21
661	695.365	2	AATQLKEEGSDIK	AATKLQEEGSDLK	41-50-30-86-99-84-99-99-84-94-99-99-99	KDQLKEEGSDLK	54-45-74-96-94-98-98-68-88-90-92-84
662	463.9127	3	AATQLKEEGSDIK	ANGKKNEEVC(Cam)LK	41-1-18-88-26-42-85-86-29-3-66-81	RRNWEEKMLK	5-5-7-18-54-44-29-44-49-14
663	844.4655	2	AATQLKEEGSDIKLGK	QDKLAGM(O)GTPDLKLGK	21-5-28-96-91-13-90-84-1-1-43-98-88-99-76-94	QDQLQFGEALLKLGK	28-67-57-80-94-90-66-96-67-82-99-97-76-25-34
664	1146.0835	2	AATTMEGAIEAAEELGYPVLVR	DTGLLTMNEAAEELGYPLLLK	13-23-3-2-3-1-23-56-98-84-63-91-98-99-99-93-96-1-5-23-63	RMVPVYGATAAEELGYHLWK	6-10-8-8-11-54-32-15-19-38-49-73-74-79-52-72-12-20-14-22
665	1154.081	2	AATTM(O)EGAIEAAEELGYPVLVR	SKSGNFGALEAAEELGYPVPDR	20-23-2-3-16-28-8-59-90-98-98-44-86-97-99-97-88-99-58-44-13-54	SPWTEYGGLAAEELGYVPVLR	18-14-7-8-21-66-39-35-69-71-67-96-97-98-94-95-22-11-14-19-8
666	764.3917	3	AATTMEGAIEAAEELGYPVLVR	SSVTTEQLEAVDDLGYPVLVR	11-5-20-9-17-56-3-30-9-24-24-1-2-93-95-96-94-57-91-88-97	SSRRNEWC(Cam)AAGGRGYPVLVR	9-8-5-5-5-45-12-5-5-26-10-10-28-54-54-14-21-43-27-9
667	840.95	2	AATVPDRAPDAVIEQK	C(Cam)NELVAVLAPPLEQK	8-12-71-11-13-60-1-2-49-13-17-99-99-91-99	HHELVAWPRDPVPK	61-61-97-97-95-93-60-52-57-56-41-45-28-55
668	560.9693	3	AATVPDRAPDAVIEQK	RSVPRADTHSGLEQK	26-1-98-38-37-13-46-1-1-8-1-8-68-44-28	LEHHHKTKETPVPK	9-18-8-7-10-7-7-8-40-15-17-51-14-15
669	756.4025	2	AAVADPATLAAWAQR	LQADPATLAAWAQR	32-22-93-78-93-82-52-90-72-98-88-91-87-92	LQADPATLAAWAQR	38-31-74-89-49-59-79-75-93-98-95-93-80-69
670	755.371	2	AAVAGGFDTGDYLPR	KLAGGM(O)DTGDYLPR	9-57-93-98-75-87-82-98-55-89-98-99-95-61	LQAGGM(O)DSWYLPR	37-29-74-86-85-90-96-83-83-97-98-63-69
671	1626.907	1	AAVAGGLNDVESLVALK	YNAVAHLVEEAVALK	26-25-31-5-14-1-2-92-97-45-60-90-78-89-99	KMAVAAFVAEFLTTK	5-5-25-30-30-22-21-18-18-46-6-20-5-5-9
672	813.957	2	AAVAGGLNDVESLVALK	AAVAGGLNDVESLVALK	13-24-84-88-94-98-98-86-98-99-98-97-87-90-94-99-99	QLAGGLNDVESLVALK	34-50-94-95-94-99-99-99-98-99-98-99-99-80-78-76
673	542.974	3	AAVAGGLNDVESLVALK	C(Cam)VAVMAHVESLVALK	33-23-18-1-6-1-1-71-81-42-13-91-92-99-95	AAVAFTAHVEVTVALK	12-11-22-24-8-8-9-9-50-93-55-50-88-82-68-39
674	1136.619	2	AAVAGGLNDVESLVALKDLFNR	VLVGGNNDVESLVALQDLTTSK	21-3-1-7-7-5-60-83-99-99-99-99-99-95-97-87-74-79-9-2-18-54	RRRANDVESLVALQDLNFR	25-23-10-16-70-84-86-95-95-96-97-96-98-87-89-48-24-26-15
675	758.082	3	AAVAGGLNDVESLVALKDLFNR	AAVAGGLNVDQPRRGVGNPNGPR	38-8-78-95-97-98-99-52-3-2-33-6-4-11-5-18-69-71-37-2-1-6-54	TRKYRVFNVQLRGNLHDR	5-5-5-5-5-5-5-5-5-5-5-5-8-32-38-5-5-5
676	960.96	2	AAVDAGYVPNDMQVGQTGK	AAVDAGYVPNDMQVGQTGK	22-12-27-52-88-90-87-99-99-46-3-80-96-95-79-81-87-95-99	LQDAGYVTTQDAAPGQTGK	21-17-35-40-51-85-92-52-31-30-23-37-49-40-48-65-48-28-30
677	968.9575	2	AAVDAGYVPNDM(O)QVGQTGK	QLDAGYVPGGDM(O)QVGQTGK	21-18-52-92-90-86-99-99-3-1-10-22-59-95-79-73-98-95-99	YTYGYVPAASM(O)SPARMR	22-23-22-68-92-95-75-61-30-48-73-59-48-56-25-33-20
678	640.976	3	AAVDAGYVPNDMQVGQTGK	C(Cam)VPAC(Cam)QKNDTTGVGKTGK	31-22-6-68-47-16-45-25-45-97-4-1-90-81-80-78-72-68	M(O)RWPC(Cam)PNDTRTGKTGK	5-5-5-5-5-7-15-19-29-5-15-34-34-15-5-5
679	1391.728	1	A(Acetyl)AVDVNQPITGHK	LTSGRPGAPGVDHK	91-7-2-10-20-27-24-1-84-54-99-91-82-99	LAVDVGNAKYWR	43-31-32-46-66-20-18-21-33-11-11-17
680	696.368	2	A(Acetyl)AVDVNQPITGHK	LAVDVNQPLTGHK	82-80-55-92-99-66-90-68-84-91-62-61-99	SPVDVNGAPLTGHK	32-43-60-94-97-91-40-60-82-93-93-70-72-54
681	551.2935	2	AAVEDVIEQK	AAVEDVLEQK	17-50-89-53-70-84-88-95-92-92	AAVEDVLEQK	57-75-82-95-95-96-97-99-84-82
682	1607.912	1	AAVEEGIVPGGGVALLR	AAVEEGLVPNGVALLR	68-82-75-87-67-65-81-97-76-26-30-88-17-6-46-99	AAVEEGLVPGGGVALLR	39-38-35-68-75-21-50-66-14-8-8-10-40-27-34-34-13
683	804.46	2	AAVEEGIVPGGGVALLR	LQEEGLVPNGVALLR	19-22-93-95-96-99-99-93-95-83-95-98-84-99-99	SSLLARGGPVLGEVPR	26-29-52-86-76-57-51-26-51-86-85-61-90-28-21-39
684	536.6427	3	AAVEEGIVPGGGVALLR	SSLLVAVVPGGGVALLR	11-4-21-10-40-36-33-75-59-63-33-70-59-87-95-52-97	HFRQTVPGGGVALLR	30-15-9-14-15-57-51-45-39-44-81-89-94-92-25
685	876.1697	3	AAVEEGIVPGGGVALLRSLTALKNYK	AAVEEGLVPGLRELRGPLDTEYNK	53-8-45-91-99-99-99-90-63-4-13-1-7-2-13-11-1-30-6-11-69-7-6-84	MKKMHWKGTKKNKAC(Cam)VLGVLLR	5-5-5-5-5-5-5-5-5-5-5-8-5-5-8-38-43-21-11-8-7-5
686	548.7735	2	AAVEGEEHVR	AAVEGSGNHVR	38-75-89-99-91-1-1-68-87-94-99	AAVEGSGNHVR	60-79-79-99-76-65-20-82-86-95-93
687	1000.0105	2	AAVEIQQHISPEIAYDSK	SGTRPLQHLSPELAYDSK	28-4-5-1-1-75-96-91-6-6-15-39-85-95-90-84-50-39	M(O)SNYALLLSLHKHYHR	15-13-13-82-90-95-54-50-68-76-88-80-20-21-21-11
688	1183.1	2	AAVEKDSVNVVAVNDPFISIDY	ELGKWWNVVGLNDPM(O)LRHGK	33-1-3-1-10-43-42-83-99-3-13-42-82-64-81-79-33-1-18-55	WYFFRNVVLGNDPAVQFHR	8-8-7-16-16-63-65-86-46-18-77-82-45-49-22-10-11-11-9
689	657.8125	2	AAVELEDPEDAR	SPGELEDLLDAR	44-2-1-88-96-99-94-1-1-95-46-18	LQELEDPEDAR	39-32-97-97-99-91-46-81-89-59-43
690	845.9785	2	AAVENADVIVIPAGVPR	AAEVNADVLVLPARPR	22-1-39-34-73-64-60-71-88-88-99-77-79-64-67-99	RDVNADVLVLPARPR	39-54-46-50-51-75-76-97-97-97-55-54-70-61-56
691	1090.535	2	AAVENGASHVDISGEPAWIEK	AAMPNGASHVDLSWPAWLEK	15-3-17-3-36-36-31-46-52-99-89-97-94-92-99-91-93-97-95-94	QLQDQSHVDLSWPAWLEK	38-32-24-54-63-88-90-98-97-98-94-95-46-56-85-73-62-27
692	727.3593	3	AAVENGASHVDISGEPAWIEK	C(Cam)DLGGAPAPPDLSGEPAWLEK	17-14-74-1-1-9-7-14-7-9-54-94-92-91-73-61-18-44-72-92-99	QLM(O)QYKQDLSGEPAWLTR	16-20-29-10-9-9-9-48-75-65-62-90-52-33-38-30-14-7
693	1014.4935	2	AAVFSMTPDGYPLVGPYDK	LQM(O)SMTPTAYPLVGGGM(O)NK	30-14-54-60-79-97-99-63-23-78-99-95-98-94-3-1-3-66-99	QLM(O)SMTPDGYPLVGDFLK	21-30-35-40-71-90-41-54-70-85-38-74-95-80-55-45-46-46
694	1022.491	2	AAVFSM(O)TPDGYPLVGPYDK	KMESFTPDGYPLVGGGM(O)NK	17-12-52-81-88-99-97-77-95-86-98-95-99-83-6-1-3-87-99	MEKSM(O)TPDGYPLVGPFMK	21-49-38-65-71-92-45-56-74-88-40-76-95-81-33-30-32-50
695	1353.305	3	AAVFSMTPDGYPLVGPYDKNYWM(O)STGFLDGVSSGGGIGK	ATKSSMGRNM(O)GTPNSSC(Cam)PSYSGMTLLSTFGDRGMSVLR	53-13-13-1-16-12-3-3-14-1-1-15-4-13-2-1-6-11-16-6-1-1-1-1-2-39-3-19-1-1-83-92-25-13-22-2-21-59	WWWWWYRFKFWWWTYLLSGM(O)LDRWDWR	5-5-5-5-5-5-5-5-5-5-5-5-5-5-5-5-15-10-5-8-10-24-19-5-5-5-5
696	1358.6367	3	AAVFSM(O)TPDGYPLVGPYDKNYWM(O)STGFLDGVSSGGGIGK	TVFGSMTPDGYPPDGYPLSRTQLAGQSGM(O)LDRSTGRGGK	19-12-1-1-6-2-10-17-11-14-11-47-1-11-17-8-3-12-16-10-22-32-1-1-34-2-12-69-57-96-79-48-33-21-2-3-1-28-94	C(Cam)WQHLYYWWFM(O)KRHTKHMTSGFLDRWDWR	5-5-5-5-5-5-5-5-5-5-5-5-5-5-5-5-5-5-7-5-5-5-9-6-5-5-5-5-5
697	518.7865	2	AAVGHVNNVR	AARHVNNVR	62-91-85-98-99-80-86-95-99	AAVGHVNNVR	45-79-76-86-95-95-90-85-90-79
698	1305.728	1	AAVHHLTSSLAAK	C(Cam)GAVKLTRLC(Cam)K	22-1-34-16-77-92-86-96-62-99-99	C(Cam)GALSSTLKQLK	18-10-33-41-33-45-82-74-31-29-37-20
699	653.368	2	AAVHHLTSSLAAK	AAVHHLTSSLAAK	38-27-91-93-99-99-85-91-63-99-76-91-99	QLHHLTSSLAAK	60-71-79-98-99-95-66-61-90-90-76-79
700	435.9147	3	AAVHHLTSSLAAK	AAVHHLTSSLNR	66-82-64-38-56-80-50-51-13-53-26-40	KMKKLTSAENR	25-30-22-29-57-62-69-38-57-31-41
701	1038.57	1	AAVIHGSDLR	MAVTSGGFLR	50-39-25-64-91-91-1-1-99-99	SSLTTGLFGR	8-9-26-35-25-32-18-10-5-17
702	519.7885	2	AAVIHGSDLR	AAVLHGSDLR	22-42-89-98-99-23-72-20-96-99	QLLHGSDLR	26-39-88-92-48-62-49-93-79
703	1452.732	2	AAVLFNIGSLMSQIGAAQQFHTDDEIK	YDAANPPEKEQC(Cam)VAAGAKM(O)HTDPFLK	6-7-2-1-11-1-1-42-21-91-19-21-5-72-86-55-51-48-80-93-79-90-44-4-21-86	YVKKC(Cam)C(Cam)FMSKAVAKAKM(O)HTKC(Cam)RR	11-5-5-5-5-6-18-71-21-18-5-5-33-26-40-71-55-48-30-8-8-6-5
704	968.824	3	AAVLFNIGSLMSQIGAAQQFHTDDEIK	KLLM(O)NLGSLMSKLGAAGGEC(Cam)AGLNFHAK	36-18-56-99-67-99-93-40-43-61-95-19-23-32-80-25-1-20-8-20-13-39-39-60-4-8-5-84	WMRRREC(Cam)EKKLEGGMTSGLPFHAK	5-5-5-5-5-10-5-19-5-5-6-7-5-5-6-9-11-5-11-8-15-5-5-5
705	974.1557	3	AAVLFNIGSLM(O)SQIGAAQQFHTDDEIK	AAPDFNLGSMELTNAGAHVAPSGLPLELK	38-13-17-64-91-99-99-93-97-14-40-2-3-17-6-24-4-1-1-2-2-36-10-16-63-16-66-47-84	C(Cam)WYWWWVKKRGMGFYGLNLKNK	6-5-5-5-5-5-7-5-5-5-5-7-5-11-17-35-34-18-26-10-9-7
706	878.9255	2	AAVMHDILDMMPDGIK	AAVMHDLLDMMPDGLK	9-18-62-96-72-92-91-99-70-69-88-90-28-4-14-96	LQMHDLLDMMPDVAK	28-21-56-85-97-98-98-96-96-93-26-31-26-29-51
707	719.892	2	AAVNPESIAASRPR	EEPPESLAASRPR	14-6-92-97-35-86-90-36-17-30-41-99-96	RDTLLEAAASVHR	25-54-48-25-25-61-39-46-38-51-19-21-29
708	841.478	1	AAVPDAVAK	LQPDAVAK	21-81-94-6-98-99-84-98	KMGAAVHK	26-29-28-66-33-33-29-23
709	421.243	2	AAVPDAVAK	AAVPWVAK	96-95-98-99-43-81-93-87	AAVPDAVAK	90-83-94-87-59-48-82-87-69
710	1182.575	1	AAVPSGASTGVHE	AAVPSGASAAPRK	55-87-76-82-68-68-85-99-1-1-38-87-67	AAVPSGASTYMK	34-35-39-32-37-14-51-35-31-31-13-11
711	591.7915	2	AAVPSGASTGVHE	AAVPSGASTHER	12-43-89-99-99-91-99-98-95-2-1-41	AAVPSGASTYMK	63-54-68-71-93-75-90-90-90-50-52-45
712	1253.613	1	AAVPSGASTGVHEA	AAVPSGASTYAMK	43-29-86-85-39-65-93-47-34-12-22-35-48	AAVNVVSTSM(O)MK	28-29-40-34-63-48-34-16-10-10-21-17
713	748.3735	2	AAVPSGASTGVHEALE	M(O)LAEHHSFPVRR	38-40-61-42-32-8-1-2-3-58-53-55	FLAEHWSAELHR	27-34-37-56-30-26-35-44-67-28-21-15
714	1764.924	1	AAVPSGASTGVHEALELR	AAVPSGASTGVHEALELR	25-4-64-22-14-74-56-70-64-65-56-85-97-89-75-99-99-99	SSLELAVAAETLYNRK	9-9-30-54-37-18-6-5-8-21-9-8-5-5-5-5
715	882.966	2	AAVPSGASTGVHEALELR	AAVPSGASTGVHEALELR	24-37-91-96-84-88-99-99-94-99-78-80-75-94-98-97-98-99	QLPSGASTGVHEALELR	26-37-38-54-40-85-94-92-68-60-66-97-93-94-96-86-68
716	903.9715	2	A(Acetyl)AVPSGASTGVHEALELR	SPVPSQSTGVHEALELR	20-5-91-98-84-78-43-59-72-45-61-47-45-59-78-65-39	WPPSGASTHREALELR	22-18-25-51-28-49-61-48-33-23-85-66-70-77-45-21
717	588.98	3	AAVPSGASTGVHEALELR	AAVPSGASTRNDVHNLR	47-37-93-91-46-58-14-31-52-54-12-1-1-1-1-60-40	KLPSRC(Cam)FNRPTM(O)NK	5-9-5-8-5-5-5-5-9-9-8-9-9-6
718	1090.5515	2	AAVPSGASTGVHEALELRDGDK	QLPSGASTGVHEALELRDGDK	22-91-98-43-37-61-59-59-30-86-52-75-70-92-97-80-90-72-11-6-77	QLQYGLELAM(O)ANEKLEWK	14-20-24-10-5-82-92-83-82-51-38-33-89-21-35-35-30-21
719	727.37	3	AAVPSGASTGVHEALELRDGDK	AAVPSGASSGPHAAHALGSQNHR	53-11-57-91-58-41-91-9-1-1-1-26-1-1-10-2-9-3-43-52-1-6-40	AAWRREFRHC(Cam)YKWWK	6-6-9-5-5-25-8-5-5-5-5-5-5-5-8
720	929.1583	3	AAVPSGASTGVHEALELRDGDKAVHLGK	AAPWKTSGPPATPDPSAMGKGRKASYR	53-13-17-45-64-45-5-41-5-4-1-40-40-1-1-12-34-8-22-12-2-1-7-1-22-11-46	KKLHWYHC(Cam)TKMRVPAPPFFWR	5-5-5-5-5-5-5-5-5-5-5-5-6-5-5-5-5-5-5-5-5
721	694.3197	3	AAVQNGDHANEQEYHELR	AAPEDGDHWGPDVGFLELR	25-28-15-32-21-35-6-13-7-1-1-25-5-4-1-3-92-82-83	WHHWFSAC(Cam)LGNMHELR	5-5-5-5-5-13-6-5-5-5-20-20-12-54-26-6
722	1044.037	2	AAVSVYGVADLLALDEDTHK	LPGC(Cam)YGVADPEALDEPMPR	30-2-1-40-71-77-74-96-87-43-10-99-99-98-9-53-5-10-83	WLQYGVAGANVALNARNNR	14-21-14-69-60-77-70-44-68-62-60-91-85-79-73-22-18-19-11
723	696.3607	3	AAVSVYGVADLLALDEDTHK	AAVSVYGVADLPSQVVMGAPR	21-5-62-99-99-99-99-97-32-44-38-2-2-52-41-26-26-1-1-6-54	C(Cam)HLKWPTRKMASYVPGR	7-6-7-5-5-5-5-5-9-26-14-25-69-54-20-5-8
724	870.471	3	A(Acetyl)AVTELPKMNQELAGAVREGLELK	SPVTELKGTTGC(Cam)HFTC(Cam)GYVETHK	30-2-55-86-24-23-21-1-7-36-79-4-10-2-1-2-2-20-5-13-32-54-90	KKKLLFKKFVWNGM(O)SMMEGYK	5-6-5-5-5-5-5-7-8-5-5-5-6-18-9-10-14-31-5-5-15
725	1541.872	1	AAVTNSPLIIAMVNK	AAVTNSPLLLAMVNK	25-6-90-56-71-60-43-29-92-97-69-78-90-74-97	FMVLALLDLHKNK	29-38-35-40-35-70-38-10-15-8-8-8-6
726	1557.867	1	AAVTNSPLIIAM(O)VNK	AAVTNSPLLLAM(O)VNK	53-6-77-16-47-61-52-83-92-92-71-67-20-62-99	QLTNSPLLLAM(O)VNK	19-33-27-26-26-14-25-66-50-46-25-25-26-23
727	771.44	2	AAVTNSPLIIAMVNK	AAVTNSPLLLAMVNK	20-12-64-88-99-99-77-1-60-99-98-97-99-93-99	LQTNSLPLLAMVNK	27-21-79-91-94-76-41-94-98-98-96-93-76-63
728	792.943	2	A(Carbamyl)AVTNSPLIIAMVNK	NAVTNSSHVLAMVNK	31-26-39-85-99-99-3-1-79-70-95-98-99-33-29	RKTNSSHVLAMVNK	19-28-89-88-93-75-48-72-97-97-96-94-50-46
729	779.4375	2	AAVTNSPLIIAM(O)VNK	QLTNSPLLLAM(O)VNK	42-50-95-99-99-95-95-99-99-98-99-99-96-99	QLTNSPLLLAM(O)VNK	51-51-63-95-97-62-79-99-99-98-96-92-85-74
730	1049.9745	2	AAVTQDQLGITGDDYDDSSK	VAATQDQLGLTGDDYDNFR	63-1-1-5-3-51-69-61-80-99-99-75-64-49-75-39-15-10-50	WRQMPQGLTGDDYDFNR	15-10-21-39-12-18-54-96-94-86-78-82-44-43-23-25-24
731	514.2885	2	AAVVFVEHR	AAVVFVEHR	62-80-97-99-96-94-99-97-99	AAVVFVEHR	59-87-85-99-99-98-99-99-96
732	1433.681	1	AAWEAGQPDYLGR	AAWEAGQPDYLGR	68-87-89-82-94-90-71-97-68-38-50-47-93	AAWEAGKNDC(Cam)RR	41-39-37-65-57-22-44-23-31-12-9-21
733	717.3445	2	AAWEAGQPDYLGR	EAQEAGKPDYLGR	14-1-64-88-99-99-78-3-76-95-97-81-36	AC(Cam)PEAGPQDYVVK	28-35-89-99-97-90-79-72-87-95-54-55-44
734	878.468	2	AAWLNDPLKKDDIEK	AAWLNDKLPKDDLEK	13-24-76-96-51-63-64-1-1-91-74-89-57-82-99	QEALNDKPLKDDLEK	18-37-15-75-75-84-81-65-85-91-96-96-85-63-27
735	424.229	2	AAWMALGK	AAWMALGK	90-95-97-91-96-92-68-43	AAWMALGK	76-87-88-87-89-95-82-74
736	1270.9977	3	AAYALGGLGSGFADNREELIAIAQQALAHSNQVLVDK	SGNTNPETTHALHTGNFLLAAFRHLAHSNKVNVNK	15-2-53-22-1-11-9-1-1-9-13-36-17-1-1-16-12-24-13-25-5-1-37-82-77-82-94-91-12-22-27-58-13-56-99	RRC(Cam)YKPC(Cam)SWYKKKHGNGMLHLAHSVKNWLR	5-5-5-5-5-5-5-5-5-5-5-5-5-5-5-5-5-5-6-5-19-18-25-5-5-5-5-5-5-5
737	1285.333	3	A(Carbamyl)AYALGGLGSGFADNREELIAIAQQALAHSNQVLVDK	SGSQNLLDPLVKSTDGPLNNLGNPGAALAHSPAGGLC(Cam)LK	12-4-2-2-6-1-11-12-19-2-2-3-1-1-27-1-1-38-80-6-5-11-52-3-17-1-2-82-76-82-89-7-10-72-93-97-78-79-99	MKTYRWWRRRRWHGHLAHDNAHVRNLC(Cam)LK	5-5-5-5-5-5-5-5-5-5-5-5-5-5-6-11-5-5-5-8-16-11-5-5-14-18-7-11-5
738	1282.156	2	AAYALQESPVVNAVLDENEIVYR	ASM(O)ALQESPVVNAVLDENELYVR	12-1-2-7-14-16-88-97-87-84-99-93-95-87-97-99-86-90-89-93-15-18-46	VHRPQESPVVNAVLDENELYVR	32-18-12-30-70-94-90-37-51-96-93-95-95-98-97-98-80-75-70-30-30-22
739	1458.226	2	AAYAPFFGYMGAASAQIFTVLGAAYGTAK	AM(O)SSGC(Cam)KLNPGGAASKALFTVLQAM(O)NMK	15-10-8-10-1-1-13-11-1-1-1-65-84-99-89-1-7-77-63-93-92-86-86-86-12-14-8-54	WWWHYEMGAASAKLM(O)TVLKKFC(Cam)R	8-9-7-6-6-16-79-73-90-92-91-73-56-89-91-59-60-79-65-9-9-10-5
740	1466.2235	2	AAYAPFFGYM(O)GAASAQIFTVLGAAYGTAK	AAYAC(Cam)C(Cam)AGYFGAASAKLFTVLGAAYASAK	13-1-22-37-7-16-13-1-2-79-88-84-97-99-8-12-98-93-62-89-93-94-89-78-12-13-28-8-54	KPVVLC(Cam)PRTFYHVAAGFHLQC(Cam)C(Cam)DR	5-5-5-5-6-5-5-5-27-18-5-5-5-56-70-51-66-33-56-33-8-6-8-5
741	972.4867	3	AAYAPFFGYMGAASAQIFTVLGAAYGTAK	FGGGGPHAGSNLEHSALQM(O)TVLGAAYGTAK	23-3-3-1-49-43-1-2-31-3-2-1-1-7-18-15-12-1-23-12-52-99-99-96-85-99-64-82-19-35	WWDWWKRRHC(Cam)EAAPVLGAAYKTK	5-5-5-5-5-5-5-5-5-5-15-5-5-5-14-62-37-54-44-15-7-5-5
742	977.8183	3	AAYAPFFGYM(O)GAASAQIFTVLGAAYGTAK	FMLFAAGMYC(Cam)SC(Cam)ASHC(Cam)SVLGAAYGTAK	25-1-3-22-55-55-1-25-14-25-2-6-20-16-3-1-2-17-99-99-97-92-90-86-83-11-35	VYLQWHDKKWYDDGFVLGAANLHR	8-7-8-5-5-5-5-5-7-5-5-11-5-5-27-51-87-55-65-63-5-6-5-6
743	991.8217	3	A(Acetyl)AYAPFFGYM(O)GAASAQIFTVLGAAYGTAK	AEHDSAQLPLHSQTLVHGSNLGAAYGTAK	38-28-1-1-21-16-18-16-19-14-26-21-2-18-3-7-3-1-16-31-97-93-64-64-37-79-94-56-91	HWERAYWAVQMKDYGSLNKAHVQR	5-5-5-5-5-5-5-5-5-5-5-5-6-5-5-8-10-6-8-10-10-5-5-5
744	685.3248	4	AAYDALKKDDDEEDQEERESLLR	EEKTDEEGGDTVLEDPFPRAASAM(O)K	30-17-3-2-22-34-29-3-0-14-3-1-5-5-4-10-3-2-39-1-1-4-1-15-54	FRWMQDMNMAFYLHTVSKNYR	5-5-5-5-5-10-6-5-5-5-5-5-5-15-24-14-21-12-5-5-5
745	1221.561	1	AAYFGMFDTAK	AAYFGMFDTAK	60-71-95-88-72-86-97-96-60-98-98	AAYM(O)GMFWTK	34-29-44-61-35-59-62-12-12-32
746	1237.556	1	AAYFGM(O)FDTAK	PLASQC(Cam)M(O)DTAK	1-15-87-70-34-45-90-48-66-54-98	LPATDM(O)MEWK	15-10-21-24-21-16-5-20-8-16
747	611.2845	2	AAYFGMFDTAK	AAYFGMFDTAK	41-64-92-98-99-97-93-87-93-99-99	AAYFGMFDTAK	83-91-88-99-97-98-97-91-85-87-85
748	619.282	2	AAYFGM(O)FDTAK	AAYFGM(O)FDTAK	22-43-89-97-95-91-99-93-93-99-99	AAYM(O)GFFDTAK	71-79-80-98-95-95-96-91-78-68-85
749	940.5037	3	AAYGSVLQGYHNQVKPHVAPVQAAVSK	QM(O)GDTLKGTKANKVQPHVNGPAVVVSK	15-4-14-10-15-48-59-15-7-1-5-43-46-24-43-99-3-10-1-1-1-10-1-1-36-25-35	HPWKFWHQPWWMGSVLNAKKKK	5-5-5-8-16-11-5-5-5-8-12-10-5-21-19-8-5-8-6-18-13-7
750	433.243	2	AAYGTALAK	AAYGTPSAK	88-95-89-91-34-90-98-98-99	AAYGTALAK	85-89-96-79-69-68-88-92-79
751	1196.6225	2	AAYHPQVNTARPVSVSPAPSAGSK	YAAHPKVNTAVPRWSPAERNK	17-1-1-55-56-27-94-63-76-80-1-1-70-80-95-68-9-12-10-36-94	WKQKPVNTARVPWSAPMHMK	7-7-7-46-41-73-65-66-37-26-7-5-40-74-13-9-20-10-10-16
752	798.0843	3	AAYHPQVNTARPVSVSPAPSAGSK	ANTRPKVNPC(Cam)AMPGPSPALAAGSK	38-28-3-21-88-22-48-43-23-1-2-4-2-1-1-38-8-5-1-2-28-47-36-84	MTRAKRFPWNPKVYAMMHK	5-5-5-5-5-5-5-5-5-5-5-6-9-7-5-11-6-6-15
753	776.8995	2	AAYISYIHQSFPR	AAYLSYLHQSFPR	22-40-85-99-92-86-16-60-87-56-39-87-99	DRFSYMHKLNNK	20-14-82-96-88-60-60-61-81-43-29-23
754	570.7885	2	AAYLAFEEAR	AAYLAFEEAR	9-32-89-99-99-93-92-96-98-99	AAYLAFEEAR	65-59-71-98-97-97-99-99-91-79
755	860.9675	2	AAYLAFEEARLPELK	AAYLAFEEARLPELK	9-2-59-72-99-92-86-94-97-33-29-54-70-94-99	RM(O)DAFEEARLLLLK	10-16-16-89-95-98-98-89-77-97-87-39-60-35
756	1055.5345	2	AAYNQNADWIENLLFLSK	KGC(Cam)TTNADDATYGNFFLSK	8-4-4-1-3-76-75-83-49-77-7-11-2-1-18-94-97-69-99	FSESPGGATEALDLQLFLSK	10-19-35-9-6-26-28-55-55-74-30-9-12-18-14-50-82-55-48-45
757	516.2985	2	AAYQVAALPK	AAYQVAALPK	68-95-83-98-20-51-88-99-94-99	AAYQVAALPK	76-87-82-93-98-99-99-100-97-67
758	1444.6553	3	AAYYSNGNVEIASNWLM(O)EHM(O)DDSDINDLFVIPSGTPSAR	C(Cam)SYGSLSQGELASREYYYM(O)TPTNLGNELM(O)VLPSC(Cam)RPR	7-3-13-1-28-10-5-1-10-28-48-63-8-4-1-1-24-1-1-1-5-3-9-9-1-4-12-91-86-97-99-95-10-21-1-9-67	YFC(Cam)DWWWWWWWWKWYGGMKYLFVMRKWHK	5-5-5-5-5-5-5-5-5-5-5-5-5-5-5-5-5-5-5-5-25-23-25-8-5-5-5-5-5
759	588.788	2	AC(Cam)EATDIAIGR	AC(Cam)EATDLAGLR	12-54-76-90-82-74-90-99-40-30-38	SDASATDLALGR	28-33-46-79-96-93-94-96-93-92-43-20
760	829.4385	2	AC(Cam)GVTRPVIAASITQN	EMTLSAALSGAWRHK	19-37-66-59-88-91-99-98-17-24-2-19-34-68-54	EMTLSAALSKWRHK	56-33-81-96-95-96-96-94-45-35-33-22-30-45
761	1150.6055	2	AC(Cam)GVTRPVIAASITQNEGSQLK	YSHSGENQTLSAAPVLLGSKLK	19-20-18-24-17-22-99-65-99-47-35-91-83-43-29-70-69-90-70-9-42-86	QKMSGENQTLSAALVPKRWR	14-14-14-71-81-98-94-94-96-97-95-97-98-97-26-16-18-14-21-12
762	767.4063	3	AC(Cam)GVTRPVIAASITQNEGSQLK	YETRKSHHGSLTQNEGSKLK	34-28-1-1-16-1-1-8-7-63-99-81-64-45-96-89-49-52-99-99	C(Cam)FKRVFEESLTKNEGSKLK	23-18-10-6-10-9-29-29-21-57-80-50-56-94-68-57-55-62-22
763	1123.508	2	AC(Cam)LPDC(Cam)VDAYEPC(Cam)FILFR	TENPDC(Cam)VDAYEHGPLLLM(O)R	21-22-55-16-19-61-94-95-99-91-94-25-1-1-43-51-79-40-54	GWTDPC(Cam)VDAYEPFC(Cam)LLFR	5-11-19-14-9-30-59-88-86-89-85-25-18-17-45-49-27-19
764	1605.762	1	ACLVDLEPGTMDSVR	DGDVDLESC(Cam)LDVLR	27-3-15-36-83-54-56-1-1-47-68-44-98-99	SSLVDLEPGTMDWR	7-7-18-26-41-43-57-19-9-22-15-9-8-14
765	837.3875	2	AC(Cam)NMYGIDVDQFLK	SGNSMYGLDVDKM(O)LK	13-3-64-67-76-98-90-80-99-86-81-76-70-45-99	AC(Cam)NMYGLDVNEFLK	27-28-72-92-97-76-94-92-92-77-90-63-75-63
766	702.3465	2	AC(Cam)NQLGTFLSHR	AC(Cam)NQLGTFLSHR	38-70-44-79-97-98-93-93-99-88-31-99	AC(Cam)NAGLGTFLSHR	49-79-72-78-60-97-84-84-90-98-91-62-73
767	952.4913	3	AC(Cam)SGNNQNLAVLHNTLQTNFLASIVR	MVTAAALFHSVGGHNTLQRGFDATLLK	11-45-5-1-1-1-23-10-14-13-45-1-1-23-14-46-91-70-21-11-33-18-96-30-5-21-35	C(Cam)C(Cam)EELHSLVLFYRKSKM(O)LALWR	5-5-6-6-5-5-5-6-5-5-5-5-5-28-20-16-43-49-29-5-5-5
768	1341.128	2	ACTYATISAPFSCPVTDGSLSDFSIK	C(Cam)PFHRLSGDTPPM(O)TDGSLSDRYR	40-6-2-16-4-56-45-9-70-71-1-2-16-87-95-80-89-95-94-93-2-10-54	SWHRMLSGDTVLETDGSLSDRYR	8-8-7-5-7-35-28-14-33-31-8-11-67-66-74-37-57-70-51-50-10-15-18
769	1398.1495	2	AC(Cam)TYATISAPFSC(Cam)PVTDGSLSDFSIK	SFGSDAATMAPFSC(Cam)PVTDGSLSDYALK	15-22-21-2-1-1-3-2-2-99-99-95-98-96-18-19-98-93-36-59-47-38-41-66-3-21-63	AC(Cam)YWWTAFPSC(Cam)PVTFASLRRYR	10-13-7-7-7-7-62-18-14-55-45-5-7-57-50-49-38-34-15-8-11-7
770	894.421	3	ACTYATISAPFSCPVTDGSLSDFSIK	KMSM(O)TTNGSNTFPVTDSGLSDM(O)SLK	25-4-21-7-1-2-5-3-13-33-55-4-1-70-68-59-6-3-99-85-90-96-62-17-35	WC(Cam)WLTWHTVPFVDSGLSDYRR	5-5-5-5-5-5-5-5-5-5-5-5-21-31-18-44-18-15-5-5-5
771	932.4353	3	AC(Cam)TYATISAPFSC(Cam)PVTDGSLSDFSIK	YNSMATLSSEVSC(Cam)PVGFDGPSDFSLK	47-7-26-23-61-84-55-37-1-6-69-61-70-38-47-1-2-9-3-1-94-93-52-31-55-93	C(Cam)RYM(O)WWQRM(O)PVTM(O)ASLRRYR	5-5-5-5-5-5-5-5-6-7-11-11-18-25-22-12-5-5-5-5
772	1079.0595	2	AC(Cam)VEIEAEKLPQALESLEK	ALM(O)GALEAQELPQALESNKK	33-1-1-1-4-42-97-78-94-86-97-77-11-86-98-99-23-3-85-64	KM(O)SLPEAEQLKPAEEWVR	11-11-10-15-56-92-83-85-57-91-22-29-59-61-61-25-18-12
773	719.709	3	AC(Cam)VEIEAEKLPQALESLEK	AC(Cam)EVNQAEQLLKAPEDLTK	38-35-12-12-13-3-6-54-17-87-35-53-31-11-46-77-15-20-93	FAHTRMRNKTHTAPFWR	5-5-5-5-5-8-10-7-10-9-15-10-9-5-5-5-5
774	749.0483	3	AC(Cam)VLAAQANC(Cam)PVYIVHVMTK	AC(Cam)VLAAKAADSETTAAQAALVGR	38-35-59-99-99-81-27-37-22-1-1-10-1-1-34-76-96-93-38-28-30-32-40	YC(Cam)YVWRMKTTAAGAAALVGR	5-5-5-5-5-5-5-5-5-5-5-18-5-9-13-21-28-11-5-5
775	849.4607	3	AC(Cam)VLFNPVAPGLSNHAVNLVLNAR	AC(Cam)VLM(O)DPVAYREPGSPVPFLVGR	38-4-49-79-99-12-97-84-13-2-5-7-1-2-8-1-1-5-28-18-78-33-40	YQWLPKRRYFGKSMNFLRR	5-5-5-5-5-5-5-5-5-5-5-5-5-9-43-48-41-5-5
776	1303.133	2	ACVNNGIADFNSCFLYEVPLLFR	APASGFDVEPTLDRLYEVPLEMR	15-17-27-18-1-1-2-65-88-5-16-29-6-4-99-99-97-99-96-79-12-7-54	FWRRVM(O)YMHVM(O)YEVPLC(Cam)KK	12-13-9-11-48-26-23-24-26-41-37-66-94-79-25-44-18-20-15
777	1360.1545	2	AC(Cam)VNNGIADFNSC(Cam)FLYEVPLLFR	AC(Cam)VLWVADM(O)NSLHGLYEVPLM(O)LR	15-12-17-5-7-5-57-28-57-73-53-50-1-1-82-97-99-81-95-43-15-21-63	TERRWADFNSC(Cam)FLYEVLPYPR	6-19-5-5-7-46-51-60-49-46-48-56-69-96-98-74-15-7-10-7-6
778	869.0913	3	ACVNNGIADFNSCFLYEVPLLFR	SSFLVLPYQDC(Cam)SGLMYVPLLM(O)R	12-4-64-33-24-40-49-38-50-45-16-5-8-46-49-13-78-94-52-81-82-99	HLEEYHLLDEC(Cam)WHVVPLLM(O)R	5-5-6-7-5-5-5-5-7-7-5-5-5-5-46-21-31-26-13-7
779	907.1057	3	AC(Cam)VNNGIADFNSC(Cam)FLYEVPLLFR	LGTQDDVAC(Cam)TDGNVPTDSEVPPEFR	40-13-1-1-6-2-5-46-19-17-29-2-1-10-1-3-2-65-91-99-95-3-58-95-90	HGKNYKYYYRFPNDEVWHFR	5-5-5-5-5-5-5-5-5-5-5-5-15-11-63-45-5-5-5-5
780	949.804	3	AC(Cam)VNNGIADFNSC(Cam)FLYEVPLLFRK	EVTNDGEGLFLSHM(O)HLHMALGVNPGR	34-12-33-33-3-1-10-3-2-1-27-28-1-1-1-2-4-9-34-31-3-21-10-4-48-40	HWKYWMKRWWGGAFSGALTWHR	5-5-5-5-5-5-5-5-5-5-5-5-5-5-5-5-6-12-5-5-5-5
781	1100.4995	2	AC(Cam)VTTC(Cam)PANSFNFNVDNIR	GSSVTTC(Cam)PANSFNM(O)NVDNLR	13-7-36-52-51-66-99-98-84-90-95-91-97-99-88-95-99-61-36-39	WTNMC(Cam)PANSFNFNVWRR	25-27-35-86-92-41-52-87-89-89-91-97-88-89-68-33-27
782	663.3015	2	AC(Cam)YDLQQHYK	AC(Cam)YDLQQHYK	57-79-99-90-98-84-99-93-99-99	SSGYDLQQHYK	61-60-50-97-96-98-92-95-98-93-90
783	1168.028	2	AC(Cam)YSGIFIGGSQISDGGWTAC(Cam)K	MVGGHGLM(O)LGGSQLSDGGWTSGSK	4-4-2-1-3-53-81-99-99-99-99-99-88-99-99-99-99-50-51-97-19-2-5-77	M(O)TM(O)QQFLGGSKLSDGGWTC(Cam)AK	34-32-30-27-29-94-98-90-89-83-85-96-95-96-62-60-79-82-35-34-30
784	779.0213	3	AC(Cam)YSGIFIGGSQISDGGWTAC(Cam)K	DDKHRM(O)MTPLLSDGATATAC(Cam)K	13-5-1-5-19-11-33-1-1-40-54-44-2-2-2-1-1-99-98-92-99	MWWFRC(Cam)YRESAPWTAC(Cam)K	5-5-5-5-5-5-5-9-24-8-25-27-31-63-67-27-6
785	992.472	1	ADAAEAAVM(O)K	WAAEAAVM(O)K	72-8-16-86-90-95-97-99-93	ADAAEAAVM(O)K	8-10-14-16-60-54-48-56-43-38
786	488.7425	2	ADAAEAAVMK	AWAEAAVMK	90-95-98-99-82-82-98-98-99	WAAEAAVMK	90-99-99-99-99-98-98-98-97
787	496.74	2	ADAAEAAVM(O)K	ADAAEAAVM(O)K	88-85-86-99-99-98-88-45-96-99	WAAEAAVM(O)K	96-99-99-100-98-98-98-96-93
788	1057.48	1	A(Acetyl)DAAEGEQPK	LDAAEGEQPK	84-94-84-80-80-93-55-52-20-97	LDAAEGGGPDR	55-61-70-92-96-49-15-12-14-20-7
789	1056.544	2	ADAAHPPFINMVTEAISSIK	LKSHPPM(O)LTGNLM(O)PEWTK	30-2-1-65-87-60-44-44-51-1-1-86-7-1-49-18-20-76	EFRLNM(O)LTGADWVPRYK	25-10-11-15-9-15-59-23-5-8-11-31-33-48-10-15-21
790	704.6983	3	ADAAHPPFINMVTEAISSIK	FAKSM(O)ASSHAMVTEALSSLK	19-4-5-1-26-1-1-5-1-26-88-82-67-34-73-97-95-55-68-99	WHRFRHNMVTEALSLSK	17-22-11-11-7-45-59-56-79-79-90-79-95-86-46-25-34
791	795.0747	3	ADAAHPPFINMVTEAISSIKDR	ATRHPGKGDNMVTEALSLGTGDR	38-28-19-87-62-1-1-5-1-42-30-92-57-86-45-14-85-1-1-8-1-23-99	MSSC(Cam)AVPRLYVTEALSSLKDR	8-5-5-5-7-5-5-6-8-5-14-15-33-44-57-22-13-17-9-7-9
792	800.4063	3	ADAAHPPFINM(O)VTEAISSIKDR	RGDHPFGSLGQQTEALSSLKDR	31-15-9-33-58-5-2-1-57-12-10-10-64-79-4-2-90-35-26-45-23-99	RWRWVAKC(Cam)HTEALSSLQDR	5-5-5-5-6-5-5-5-5-16-23-9-22-13-8-10-8-5-5
793	596.5578	4	ADAAHPPFINMVTEAISSIKDR	SVAHANARLNMAMGGLLGC(Cam)NVAR	30-13-12-1-1-34-7-21-37-31-95-32-35-15-3-15-1-12-1-2-53-39-41	RLWLYWVSNMNMNDVSKVK	5-5-5-5-5-5-5-5-5-21-12-9-5-11-5-5-5-5-5
794	600.5565	4	ADAAHPPFINM(O)VTEAISSIKDR	ADAGHVLAANNSMLNLQQSSTTR	53-14-30-1-1-9-24-1-8-1-79-17-4-8-11-35-1-1-17-1-31-21-41	ADKWYKKC(Cam)C(Cam)PHKRM(O)RYR	11-14-6-6-6-8-8-10-8-7-7-25-14-12-7-10-14
795	983.5055	2	ADAALVVTWYNTASAISGR	VEGGVVVTWYNTASALSGR	21-1-1-1-12-72-86-94-97-98-97-55-94-99-99-98-79-87-80	ERRVVTWYNTASALSGR	37-13-11-69-96-97-95-97-95-95-95-98-98-98-66-35-39
796	976.498	2	ADAAVVVTWYNTASAISGR	EAARVVTWYNTASALSGR	8-4-1-3-42-27-91-95-80-73-70-84-99-93-98-99-90-88	AC(Cam)SLPPTWYSKASARTR	21-25-45-71-10-15-90-85-87-45-45-85-88-78-10-16-8
797	1448.14	2	ADADLGDFHGETPYNVMFGPDICGPTR	GQALYAAPGLGETPYNVMM(O)GPDMC(Cam)AHK	15-22-5-19-3-0-1-2-2-5-99-88-99-97-75-52-93-91-95-84-2-28-42-12-2-18-46	WYYRSWGETPYNVMM(O)GLVMAHC(Cam)K	11-6-5-5-14-14-24-72-69-9-14-41-61-78-86-19-13-10-28-8-7-8-5
798	984.7697	3	ADADLGDFHGETPYNVMFGPDIC(Cam)GPTR	DGTVGGTDDNPVTTC(Cam)LVMM(O)GPDLC(Cam)GPTR	23-12-1-1-2-8-12-23-25-39-3-24-76-14-32-53-92-98-32-1-76-72-86-94-90-31-13-99	WWDSYNVMFEMNVMFGLVLC(Cam)PWK	7-5-5-5-5-5-10-6-6-23-10-18-32-78-79-60-60-44-56-34-5-7-12
799	953.474	2	ADADLTAISNDSSLSVQAK	C(Cam)DPLTALSNDSSLSVQAK	12-1-1-83-91-99-99-99-91-99-99-98-98-99-99-98-98-99	YAHNTALSNDSSLSVKAK	52-54-45-49-97-99-99-99-97-98-98-99-99-99-99-86-86-60
800	635.9853	3	ADADLTAISNDSSLSVQAK	EQDLTALSNDSSLSVQAK	34-7-27-27-68-11-52-18-42-8-17-91-57-91-94-93-82-84	WWLTNRMM(O)APASVQAK	20-19-35-18-9-11-22-23-27-22-69-70-73-59-39-27
801	1007.4855	2	A(Acetyl)DAEAAATHPDHGQAIPTAK	ENGDLLTHPDHTLAPMPR	18-1-1-8-13-85-63-73-1-8-19-1-4-73-2-7-3-83	RATSLANAHTTM(O)TAATDHK	5-5-5-17-56-21-6-8-20-11-12-7-38-73-32-8-9-8-5
802	671.993	3	A(Acetyl)DAEAAATHPDHGQAIPTAK	LLAMRGTHDC(Cam)TAGTLDPGK	77-9-21-41-31-6-10-3-1-1-52-82-1-3-25-5-8-24-68	RWWWEAFPPAWYYR	5-6-5-10-26-10-8-5-5-20-25-9-10-7
803	725.362	2	ADAFATMGPLVSNR	STSEATMGPLVSNR	17-10-2-42-93-98-99-93-4-43-89-99-39-54	C(Cam)PFATMGPLVSNR	40-51-65-85-90-98-90-55-73-96-85-69-50
804	733.3595	2	ADAFATM(O)GPLVSNR	MAAMATFGPLVSNR	30-1-1-9-68-71-4-7-10-83-99-57-41-54	MSWATM(O)GLPVSNR	15-11-11-41-40-27-15-28-20-59-55-48-34
805	960.995	2	ADAINDQVQLFQNGIFK	WALNDQVPGSFKNLGM(O)K	20-12-51-67-80-75-57-28-1-3-99-93-70-1-0-95-99	M(O)YSSDKVLQM(O)KKRFK	10-11-11-11-37-52-56-13-10-78-80-15-12-41-30
806	645.983	3	ADALM(O)ASGVDEKDSIAQAK	AWLFASRDTGMNRSPAR	31-92-99-99-96-16-19-74-1-1-3-31-4-1-3-11-46	WWWFWPDGTGVTNKR	17-10-9-8-10-11-39-15-10-8-34-24-15-14-15
807	1243.628	1	ADALNAINNAEK	WALNALNDAQK	57-82-71-66-91-91-83-52-30-47-76	WALNALNNAEK	45-57-61-48-82-79-12-6-29-60-25
808	622.318	2	ADALNAINNAEK	WALNALNNAEK	41-69-99-99-99-99-97-98-94-98-99	WALNALNNAEK	68-93-98-98-99-99-98-97-95-90-80
809	511.762	2	ADALNIDYK	GEALNLDYK	4-43-85-99-99-96-88-98-98	WALNLDYK	85-97-98-90-96-97-95-90
810	697.334	2	ADALQEGASQFEK	WALQQESKM(O)EK	57-27-99-99-88-97-99-97-95-99-99	C(Cam)PLQEKSKM(O)EK	34-26-90-96-99-95-96-91-95-92-62
811	1174.9995	2	ADANGTDQDEFNNETLYFER	GKAGSEDKDELM(O)DETLYEM(O)R	17-23-33-36-1-5-38-51-89-97-11-42-36-50-95-97-99-4-18-54	EELLC(Cam)QDEAMMGNTLYEFR	54-31-18-31-35-39-63-92-17-18-29-6-23-69-95-90-59-37-32
812	567.32	2	ADAPPAAAPPKK	DAAPPAAAPPKK	78-82-86-73-25-71-88-95-25-1-13-97	WAPPAAAKGHK	61-89-77-51-62-89-87-44-35-39-54
813	730.374	1	ADASPAAK	VSASPAAK	89-87-89-77-95-71-46-99	VSASPNR	34-33-46-65-34-28-16
814	999.502	2	ADASSGMVLLTGNSHPELAK	WASSGMVLLTGNSHPELAK	36-7-1-1-15-12-95-99-94-98-32-71-87-83-96-34-73-31-39	SENC(Cam)EVLLTGNSHLLRR	18-43-34-18-41-71-97-98-95-60-67-84-95-38-37-21-17
815	1007.4995	2	ADASSGM(O)VLLTGNSHPELAK	ESNTM(O)GVLLTAPLNNGPAAK	8-5-34-1-1-1-96-99-99-99-40-9-60-26-64-15-1-39-59-70	WMRFNLLTGNSHEPRR	27-15-11-15-60-94-98-90-51-61-79-79-46-15-18-13
816	839.4205	2	ADASTITPEELDFIR	LGSSTLTPEELDM(O)LR	47-1-1-39-98-99-99-98-55-39-99-93-98-99-99	WTGTLTPEELDFLR	54-56-46-86-98-98-82-90-92-97-94-90-89-78
817	836.3795	2	ADATNVNNWHWSEK	ADATNVNNWHWSEK	31-51-83-54-99-98-88-73-66-85-81-87-99-99	QETNVMPEGHWSEK	33-70-78-92-96-82-69-87-55-98-96-78-88-57
818	878.953	2	ADAVDHVIFGNVVASSR	LSGVDHVLM(O)GNVVASSR	60-1-1-37-83-97-99-99-99-99-86-96-93-90-19-8-39	WERHVLFGNVVASSR	18-28-8-46-94-88-79-70-73-76-90-68-39-18-9
819	586.3047	3	ADAVDHVIFGNVVASSR	FNWVANGFSKSVASSR	16-11-6-14-87-50-50-97-1-1-19-71-93-93-68-46	KFRWNGFSSAGVASSR	5-5-5-5-18-9-7-5-5-11-8-72-54-26-11-8
820	692.38	2	ADAYISLINYLK	WAYLSLLNYLK	34-77-89-99-99-99-77-96-99-98-99	WAYLSLLNYLK	54-51-95-99-98-98-99-97-95-95-92
821	1593.703	1	A(Acetyl)DDAAQAGDNAEYIK	LDDPEDGDNAEYLK	96-89-93-92-55-64-84-77-96-74-79-81-91-99	LDDAAQAGDNAEFEK	29-33-50-25-17-40-72-49-43-23-54-46-22-51-20
822	797.3555	2	A(Acetyl)DDAAQAGDNAEYIK	LDDAAQAGDNAEYLK	48-1-15-66-97-99-70-90-48-54-66-96-99-99-99	M(O)LGPAQAGDNAEFEK	43-44-12-19-91-78-81-85-89-86-93-98-59-80-43
823	768.889	2	ADDDGLITAVFPFR	SSFPPALTAVFPM(O)R	12-3-5-12-2-22-99-99-91-99-95-50-82-99	DYGHNLTAVFPFR	22-16-8-30-34-92-85-86-92-95-43-28-18
824	1190.554	1	ADDDGQETVIK	WDDNAETVLK	72-89-88-59-54-97-63-81-89-81	WDGSDVAERR	29-48-20-31-26-24-33-54-21-20
825	595.781	2	ADDDGQETVIK	ADDDGQETVLK	82-95-97-99-98-58-88-98-95-99-99	WDDGQETVLK	80-97-99-92-82-96-93-96-96-63
826	1047.471	1	ADDEAQKDR	WDEAKQDR	84-86-95-89-88-74-74-99	WDEAQGWR	49-61-86-51-43-15-39-32
827	524.2395	2	ADDEAQKDR	ADDQAEKDR	62-90-91-85-82-99-92-89-99	WDEAQKDR	72-95-95-90-93-95-98-96
828	1231.569	1	A(Acetyl)DDEEEIIQK	LDDEEELLQK	91-94-82-62-79-98-94-68-20-80	LDDEEELVNR	52-65-74-88-96-96-87-17-18-21
829	1014.487	2	A(Acetyl)DDEEEIIQKVEVKPDE	M(O)DLPNQQLDLLENQQGR	21-16-40-12-81-11-84-87-86-91-78-91-78-93-12-10-55	RRC(Cam)NEVQSGPLENQNAR	8-9-11-45-94-66-37-15-22-59-93-98-90-90-24-27-25
830	1153.501	1	A(Acetyl)DDELETYR	LDDELETYR	96-94-86-80-96-99-98-66-43	NNDELETYR	10-11-49-92-81-88-65-41-40
831	1206.544	2	ADDENRSSEYDTLLAAEANAEK	ADDTFLPRLTDYSNAAEAC(Cam)PGK	12-22-47-7-4-1-1-84-14-22-88-58-75-12-99-92-82-86-33-46-39-55	HHWAEAALLTDYESSWAC(Cam)HK	15-14-23-87-98-97-98-98-97-94-88-83-85-45-45-35-31-20-18-15
832	804.6987	3	ADDENRSSEYDTLLAAEANAEK	M(O)GAADTPAGKHAEENLAAEANAEK	15-1-22-42-4-1-1-16-2-8-1-5-2-8-44-22-19-99-91-99-85-32-94-99	WWMRQKDYDVQSGAEANAEK	5-5-5-5-5-5-9-8-11-5-5-6-8-49-89-69-26-20-40-9
833	798.3575	2	ADDEYEEILEDVR	DM(O)APYEELLEDVR	41-8-2-41-65-86-73-88-97-69-84-97-99	WEDYEELLEDVR	20-43-21-70-98-93-94-98-99-96-85-63
834	1125.1075	2	ADDFVLNSEYLQTVIVVVPK	SSSSAQLNSEYLQTVLVVPAR	17-1-3-1-1-2-96-96-98-98-98-87-95-37-65-99-99-99-73-20-54	FNVVSNNSEYLQTVLVVVPK	14-14-43-18-10-10-78-89-97-89-90-71-63-65-91-90-88-50-15-11
835	750.4073	3	ADDFVLNSEYLQTVIVVVPK	LM(O)GMVLGGC(Cam)LNAAFGSLVVVPK	40-1-5-11-61-28-26-1-9-38-30-1-1-4-22-26-77-93-79-99-93-53	RWVYYYRNLHGSLVVVPK	10-18-45-9-9-23-6-34-44-37-40-75-90-89-88-86-21-9
836	1038.1467	3	A(Acetyl)DDGLGDVPMETESMPQYTISHVIEAHK	M(O)PVGLGDVWLGMVLGSPDMLGTLADGLEPR	15-17-10-12-86-98-66-97-12-1-1-25-8-12-3-1-1-59-52-13-13-4-18-17-9-73-61-3-9-67	QWC(Cam)GTAWHWRRRC(Cam)GNNDNADGLLLR	5-5-5-5-5-5-5-5-5-5-5-5-5-5-5-5-5-5-17-24-12-37-11-5-5
837	1043.4783	3	A(Acetyl)DDGLGDVPMETESM(O)PQYTISHVIEAHK	VQNGDGDVPFLETSFMGLLNDPNLSSSM(O)K	28-8-10-3-50-99-99-97-86-2-22-12-38-28-52-1-1-1-3-39-12-1-35-16-34-4-2-9-84	RWDYYPM(O)NMWM(O)RGHRSGSVDGLPER	5-5-5-5-5-5-5-5-5-5-5-5-5-8-5-10-6-18-43-49-29-54-5-20-11
838	1181.8807	3	A(Acetyl)DDGLGDVPMETESMPQYTISHVIEAHKSDTK	VM(O)PGLGDVM(O)VPDEDYSRYGSSTSGM(O)PVLTPLPK	28-8-21-11-88-12-15-91-13-45-7-4-24-28-26-5-1-74-25-1-1-6-1-1-34-2-11-11-4-1-26-22-40	EC(Cam)C(Cam)FYWWKEAFKC(Cam)MHNPTDWVPGLLLR	5-5-5-5-5-5-5-5-5-5-5-5-5-5-5-5-5-5-5-5-5-5-5-18-15-5-5
839	1187.212	3	A(Acetyl)DDGLGDVPM(O)ETESMPQYTISHVIEAHKSDTK	DMPGLGDVPM(O)DLMPSASTATAPMMVNKVDGLEPR	19-14-21-6-14-21-69-88-82-11-3-17-23-25-1-1-28-14-1-2-13-1-28-1-1-1-1-7-4-1-70-7-9-67	YYWRDKHTKHFWWTSGDVVNVWM(O)C(Cam)WR	5-5-5-5-5-5-5-5-5-5-5-5-5-5-5-5-5-5-5-5-5-5-5-5-5-5
840	1058.537	1	A(Acetyl)DDLGLDLGK	LDDLGLDLGK	72-94-90-97-93-85-88-99-77-99	LDDLGLDAAR	40-52-68-90-66-86-72-22-22-12
841	446.7245	2	ADDLSFPK	ADDLSFPK	88-96-98-97-99-99-94-59	ADDLSFPK	78-90-95-98-98-96-94-98
842	962.443	1	ADDNADTIK	DADNADTLK	80-64-95-72-51-97-70-95-99	ADDNADTLK	23-29-60-45-74-73-33-59-48
843	1408.642	1	ADDPGAYMEVVNK	WDYPVC(Cam)EVVNK	57-86-39-47-87-49-98-55-31-68-99	WDPYVVEC(Cam)VNK	38-41-17-25-45-33-45-8-35-34-29
844	704.825	2	ADDPGAYMEVVNK	SVDGTETMEVVNK	14-24-52-50-9-86-51-48-48-53-96-33-29	WDPQYMEVVNK	38-67-88-88-95-93-98-88-93-50-48
845	557.791	2	ADDPVLESLR	GEDPVLESLR	32-72-95-71-96-99-99-99-99-99	WDPVLESLR	82-97-97-99-99-100-97-99-96
846	424.2303	3	ADDPVLESLRR	ADDPVLERVTR	91-93-99-93-97-49-40-19-1-3-79	WPC(Cam)VKDPQLK	25-18-21-24-22-59-23-56-55-22
847	1364.6865	2	ADDSMLQYLDAPAAAPGWIPALSVQK	QGPAAHAQYLDAAPAAPGWLPVGSVQR	15-1-3-1-1-1-1-1-47-93-89-99-1-1-65-88-87-4-1-99-87-7-1-3-5-18-46	WEC(Cam)ERYLDAPAAAEPNLSPRKVR	6-11-5-10-5-14-57-50-54-5-8-23-57-9-5-6-56-15-5-5-6-6-5
848	1187.006	2	ADDSNPTEVELSGDDLTC(Cam)SGYK	WAMNPTEVELSGDDLTC(Cam)YSGK	17-20-5-5-98-68-87-97-96-45-99-88-34-81-83-96-90-25-1-18-55	WRC(Cam)ETPVELSGM(O)VPTC(Cam)C(Cam)M(O)K	17-8-10-48-25-48-87-93-66-56-60-49-70-67-90-68-49-20-12
849	967.4483	3	ADDVKDTAGETFENIHHSATTAVDEAR	PGFVKNTAWRHAQLHHSATGDVDEAR	1-1-10-5-27-8-25-6-9-6-17-1-1-31-66-87-27-59-23-31-22-18-27-90-20-76	YHWRTFWWDLDHHSVWWWEK	5-5-5-5-5-5-5-5-5-5-5-15-57-19-19-9-5-5-8-7
850	725.8383	4	ADDVKDTAGETFENIHHSATTAVDEAR	GMGEDVAVGWQDLAGGGAQVLQDGVDEAR	39-17-7-8-2-2-2-2-1-11-16-3-7-60-8-6-21-1-4-16-1-1-1-3-89-89-89-76-54	WWWRKWWC(Cam)WC(Cam)C(Cam)FLVAVDEVK	10-10-6-5-13-6-6-5-6-7-5-16-41-48-46-72-44-61-10-8
851	782.745	3	ADDVLDVGAAQLEEELHLALPK	WDVLDVQATPHLPKPYELPK	37-30-97-99-99-99-95-65-20-37-13-53-18-19-23-3-22-67-62-40	SRRNPLSC(Cam)GLMTNMVDLLLR	5-5-5-5-5-5-5-5-5-7-5-5-19-15-67-68-75-24-5-5
852	1246.583	2	ADDVQDVPLSHEVTSYPTEFSR	DANVEDVPLSHEVTSHSEHYAR	17-40-3-4-1-63-99-99-84-87-73-80-88-91-99-1-1-41-45-15-10-54	DWRWVPLSHMPTSYVWEM(O)R	16-18-5-9-61-19-33-52-51-31-24-74-86-88-27-11-30-12-18
853	831.3913	3	ADDVQDVPLSHEVTSYPTEFSR	ADDVQDVRSTSGSSTSRVDQPER	53-28-8-85-83-17-53-36-14-14-3-1-1-1-93-85-88-13-57-57-11-28-90	WWHEPYC(Cam)WC(Cam)TSRVDRVVR	8-5-5-15-10-30-5-5-5-60-57-51-70-30-9-8-10-12
854	1378.633	2	ADDVQDVPLSHEVTSYPTEFSYEK	ALDTKDVPLSHEVTSYPTEM(O)SYEK	26-38-47-28-42-85-86-19-95-91-94-91-98-89-99-98-99-84-78-74-74-15-10-86	M(O)YWFVPLSHEVTSYPTEFSYEK	16-17-15-14-60-18-50-90-94-98-95-96-96-96-33-43-71-59-40-24-48-38
855	919.4243	3	ADDVQDVPLSHEVTSYPTEFSYEK	ADDVKDVC(Cam)VC(Cam)GSVTSYPC(Cam)VDEVPGK	38-28-15-85-96-40-95-14-6-1-3-11-26-97-69-90-99-50-10-36-24-5-22-21-84	WDVRWAWNQYTSRKDTHSYEK	10-12-22-9-14-5-5-12-5-5-37-41-9-43-43-26-18-14-9-21-15
856	1118.054	4	ADDVQDVPLSHEVTSYPTEFSYEKLPEHVIPVVIEETEK	VSYFFKGKDLGYWM(O)SC(Cam)TANNKTDKRVLSGQLDSEGWHK	26-17-3-1-3-1-1-22-16-1-1-2-11-2-4-8-1-1-9-8-4-1-1-2-1-1-5-68-34-10-40-69-69-15-2-2-22-54	WYHRWRLWRRWWWWWWAFVPVSNALDSWWHK	5-5-5-5-5-5-5-5-5-5-5-5-5-5-5-5-5-5-5-5-6-5-9-5-8-10-6-5-5-5-5
857	1317.4113	4	ADDVQDVPLSHEVTSYPTEFSYEKLPEHVIPVVIEETEKKDEPSLK	MRREDRTLLAALC(Cam)AVYGC(Cam)NPSFNPGLLHVLSC(Cam)PAM(O)ALPPGTVAEGVLR	6-17-1-8-15-37-8-1-1-5-2-4-2-2-9-1-1-3-6-38-5-3-24-10-1-1-5-12-40-62-2-1-1-14-4-1-37-9-1-3-63-51-36-56-12-2-21-63	EWWWRWRRYYRWWWWEKVWWEFKGDKGYTKKDERLR	5-5-5-5-5-5-5-5-5-5-5-5-5-5-5-5-5-5-5-5-5-5-5-5-5-5-5-5-5-5-5-5-8-5-5-5
858	953.422	1	ADDYDQVK	ADDYDQVK	50-74-76-75-98-93-93-99	WDYDQVK	51-61-79-69-26-26-37
859	746.285	2	ADDYNSDDGYGGSR	WDYNSDDGYGGSR	41-50-98-98-99-99-99-64-88-93-78-31-39	WDYNSDDGYGGSR	46-66-89-98-99-99-98-79-89-85-54-54-38
860	1002.9755	2	ADEADELLKGVEDGEGMVK	ALMADELLQGVEDWTADK	61-32-24-33-52-67-93-99-85-32-90-93-93-93-12-14-8-99	WWEELLQGVEDWRMK	39-26-50-94-94-97-74-48-92-99-98-95-57-69-55
861	976.8113	3	ADEADELLKGVEDGEGMVKYEDFIKK	SGKNDELLNGLGAAFGDQMTVC(Cam)DFLQK	12-4-23-15-12-11-13-28-19-4-23-3-17-2-4-4-2-68-22-46-4-2-80-56-24-64-99	WYWHALC(Cam)NKRKGEEQAVTYFWR	5-5-5-5-5-23-8-8-6-5-5-5-19-52-9-20-21-10-5-5-5-5
862	483.251	2	ADEAYLVGK	ADEAYLRK	88-88-99-98-99-94-89-95	WEAYLVGK	88-98-98-98-99-95-92-93
863	885.468	2	A(Acetyl)DEDILVDGRPLSSLK	QMSSAHGVDGTLLLRGK	31-34-59-59-1-1-19-33-93-22-10-70-72-73-23-3-99	QMSSPLPGDGTLLLVNK	22-25-31-32-10-18-10-8-50-18-23-94-88-50-16-18-35
864	767.361	2	ADEETRKAEEEAR	TTASAQAAQAEEEAR	22-7-25-12-47-24-1-1-94-77-86-51-89-78-99	SSAEEWVAELWAR	27-34-40-92-90-40-25-35-67-56-51-49-35
865	1098.543	1	ADEHGESILK	FGTM(O)GESLLK	82-41-80-64-89-86-70-62-93-99	FGTPGDVFMK	28-22-39-30-16-11-10-25-31-26
866	1031.454	2	ADEILDDQENTWNGANEK	YHQLDDQENTWNKDQK	22-1-1-97-76-96-98-78-73-99-99-98-99-99-87-99	YHQLDDFENVWPQNEK	37-21-21-95-95-97-95-89-74-80-85-83-92-60-84-50
867	687.972	3	ADEILDDQENTWNGANEK	DSLLLDDEQNTADNQENK	23-4-42-83-41-38-49-42-48-71-57-39-61-91-59-8-28-93	WMQWWTNAWDDLGQPK	8-12-8-9-62-57-75-31-32-75-84-91-29-18-13-23
868	890.411	1	ADELEDAK	ADELEDAK	50-74-70-92-99-99-84-99	ADELEDAK	27-31-80-86-90-28-45-38
869	686.8575	2	ADELKNDVGNAVK	ALMLQNDVGNAVK	61-34-72-96-99-98-93-49-54-86-95-82-99	WELKNDVGNAVK	50-90-90-97-95-97-93-38-69-57-57-73
870	977.9605	2	ADELYTEALQLTTDEDK	PM(O)SPYTEALQLTTNMNK	34-1-1-1-89-58-90-96-86-96-96-99-99-3-3-87-99	YAHGYMVALQLTTDEDK	29-32-15-8-63-43-46-70-96-77-89-95-89-54-76-56-41
871	1136.09	2	ADENLKTDLLNAEVLENLEK	SLNDLQTDLLNAEVLENLEK	26-31-17-27-72-79-94-77-70-84-18-96-99-94-99-99-72-53-85-86	QM(O)LPGKTDLLGQEVLEPQMK	11-12-28-9-19-92-94-95-96-96-50-65-99-97-97-97-11-16-15-24
872	1118.034	2	ADEQQHEQTLSDMLYLVSK	GELGSQHEQTLSDMLYLWK	21-22-28-2-3-67-55-52-63-52-96-90-94-18-39-93-97-61-46	M(O)WTHHEKTLSDMLYLWK	15-15-14-14-65-98-91-93-94-92-90-59-69-82-66-25-20
873	736.837	2	ADEQQYEDPHLK	WEQQYEDPHLK	57-61-96-91-41-47-99-98-83-99-99	WEQQYEDPHLK	38-72-65-86-35-62-90-32-57-82-54
874	1040.421	1	ADESTGSMDK	WESTGSMDK	62-70-94-53-85-97-52-18-98	DAESTGSMDK	21-19-65-39-19-18-30-25-30-27
875	1147.8557	3	ADETTTAEPSTTTATESSTSLAESNDQEPAVATK	VM(O)AVGAGSLRTAC(Cam)STGLM(O)ESAPGTADVEASNVGDK	28-4-15-3-1-1-1-6-4-4-3-3-2-30-38-11-17-7-9-4-2-6-10-8-2-4-77-97-20-7-1-45-3-9-64	RLRC(Cam)WWRKVHKWSWSC(Cam)M(O)YEAC(Cam)M(O)HR	5-5-5-5-5-5-5-5-5-11-5-5-5-5-5-5-7-7-61-6-5-5-5-5
876	1372.696	1	ADEVITQDPVSAK	SVEVLTQDWPAK	68-87-81-73-95-83-97-97-18-20-68-99	SVEVLTQDPWAK	32-32-78-56-69-74-65-77-22-27-31-24
877	686.852	2	ADEVITQDPVSAK	EWVLTQDPVSAK	8-43-91-99-99-96-93-76-19-99-99-99	EWVLTQDPVSAK	80-62-94-99-98-96-97-59-76-92-86-83
878	1222.9637	3	ADEVITQDPVSAKQEVLPEHVPSEIPEEPVAVSK	VM(O)PALATGDPVDVVVMVLPEHVLAELLLEGQMHK	25-2-2-16-60-14-1-1-69-63-24-3-1-12-10-8-43-91-33-37-25-90-4-1-44-97-1-2-81-47-18-1-9-64	EWVWKC(Cam)RRWWRNLVRGNESLTPRWMHK	10-5-5-5-5-10-5-5-5-5-5-5-20-7-5-5-12-20-8-40-8-5-5-5-5-5-5
879	917.4748	4	ADEVITQDPVSAKQEVLPEHVPSEIPEEPVAVSK	LWDLTQVVLAELTEVM(O)VVPASC(Cam)GALPEEASTGHK	47-21-6-43-12-60-10-9-3-18-6-19-39-16-33-7-3-19-1-10-1-1-5-53-82-95-75-75-8-8-2-2-22-54	WYKVRFTYRHWYRPRDGLTGEAHRGFRR	5-5-5-5-5-5-5-5-5-5-5-5-5-5-5-5-5-5-5-5-6-5-5-5-5-5-5-5
880	749.7223	3	ADFDVKIDEVTQIGDVVVER	LLM(O)FAVPDAASTQLGVDVVER	77-10-5-7-16-29-76-16-1-1-12-23-47-82-22-17-67-98-98-96-97	LWWWRWTM(O)VLGDVVVER	22-10-9-8-10-21-20-34-43-84-19-46-74-83-77-71-25
881	1134.539	2	ADFEMTTDEVTQIGDVVIER	DGDEVSQMLAHGQLGDVVELR	17-1-1-10-14-3-3-81-32-54-3-3-88-90-64-79-72-89-12-17-63	EMDQWDGLAHGQLGDVVKNR	41-8-8-7-7-31-23-49-69-59-37-57-95-45-66-69-86-12-12-7
882	1172.501	1	ADFEYWGER	ADFEYWWR	55-87-63-84-93-98-86-76	ADFEYWWR	39-43-54-76-67-55-54-49
883	586.7545	2	ADFEYWGER	ADFEYWGER	61-88-98-99-99-88-91-99-99	WFEYWGER	71-96-100-99-98-94-99-97
884	1095.5705	2	ADFVPLLIDKQFEPDSDIK	GEM(O)VPLLLDKKM(O)EPDSDLK	17-24-1-16-73-2-37-87-85-13-15-94-98-87-91-19-3-61-63	WFVLPLLDQKFEPDTWR	21-17-11-15-9-70-82-74-48-51-82-96-25-34-14-15-8
885	1500.759	1	ADFVVESTGVFTTK	WFVVESTGVM(O)TTK	57-82-67-90-86-89-95-94-88-74-52-89-98	WFVVESTGVWYK	18-49-57-70-93-83-80-49-78-10-11-26
886	750.883	2	ADFVVESTGVFTTK	VFSVVESTGVM(O)TTK	22-5-72-98-99-99-44-73-98-99-97-99-98-99	WM(O)VVESTGVFTTK	48-67-93-97-98-44-41-90-95-98-98-95-90
887	820.3925	2	ADGATGIVSSSNSSTASK	QWTGLVSSSNSSTASK	21-17-83-99-99-99-99-99-99-95-86-91-86-85-99-99	WQTGLVSSSNSSTASK	31-38-80-81-96-99-99-95-93-88-95-82-76-62-67-52
888	1411.702	2	A(Acetyl)DGEAVISTVNNVEEVHGQLFEVAPR	LNWVANSTVNNVEEVHFGNLVPQNK	34-5-19-4-23-17-12-16-28-46-89-95-8-17-80-87-3-1-3-81-93-47-4-20-59	NMRWDKGPNNVNGSVHRC(Cam)DVLVVR	5-5-5-5-5-5-5-5-14-17-17-5-5-5-24-35-5-5-8-21-8-5-5-5
889	941.4707	3	A(Acetyl)DGEAVISTVNNVEEVHGQLFEVAPR	AAEAAAVNSLSRLGELDWHVM(O)VPVDR	53-13-28-31-23-3-4-4-50-9-1-1-1-4-23-14-3-6-76-5-15-94-70-7-9-46	RRC(Cam)FPWC(Cam)M(O)WWEGSVLGLVVVLR	5-5-5-5-5-5-5-5-5-5-15-5-10-14-5-5-45-34-5-5-5-5
890	1032.521	2	ADGIFAPGGAIANLYAMNAAR	LNEFASHNGGQLYASTAVGK	30-14-23-62-88-1-1-1-1-3-1-59-43-51-8-1-4-28-8-54	WMWATYMKGLYAKWTK	14-7-7-17-5-6-16-6-5-26-40-29-8-9-10-9
891	1202.561	2	ADGIHPNGVC(Cam)STNFLTC(Cam)SGGIAR	ALGDHPNGVC(Cam)SGMSSLTC(Cam)SGGALR	17-34-67-16-81-99-89-98-94-70-37-5-6-37-30-83-99-49-91-16-13-1-17-63	LKDHPNRC(Cam)SNTFLTC(Cam)SYYK	16-11-32-55-55-56-67-82-73-34-45-72-90-75-68-62-21-23-33
892	764.0287	3	ADGIHPNGVCSTNFLTCSGGIAR	EDDGGMTRSRQPVLGMSGGLAR	34-4-3-4-15-1-5-16-18-1-2-1-13-4-1-1-95-95-98-95-81-76	WWPFHRWWFM(O)GPSGGLAR	8-5-5-5-6-5-5-5-15-24-5-13-66-17-5-15-23-12
893	802.043	3	ADGIHPNGVC(Cam)STNFLTC(Cam)SGGIAR	SSALGSSETNFNQM(O)LTC(Cam)SGGLAR	11-4-50-8-8-1-1-2-18-31-21-24-81-95-92-98-92-97-96-47-49-96-99	WVFRWFTWNFLTC(Cam)SYYK	12-7-6-5-15-6-5-15-13-68-82-85-84-75-18-14-14
894	690.878	2	ADGISHALTSIAPK	ADGLSHALWDAPK	22-31-23-14-91-88-94-87-55-86-71-85-83	RSLSHALGEWPK	15-21-81-82-80-84-86-39-90-85-26-30
895	780.369	2	ADGKENNDENLVNK	YAHENTQENLVNK	22-1-1-47-74-87-35-86-98-98-86-94-99	KNEENNDENLVNK	54-46-79-94-90-90-93-98-86-96-94-87-88
896	989.1673	3	ADGLDNAKNTAAVQVLSDAQHASEVALEK	KM(O)LPDSSAPQAVQVLSDAKHASEVALEK	15-12-27-5-4-13-7-13-4-5-35-28-14-43-88-90-67-17-11-20-80-43-86-91-91-73-46-96	FKGQDVHYHEKVLSDAHKASEVRER	7-8-5-13-14-15-5-5-5-18-7-14-60-26-30-38-18-18-34-15-51-12-5-18-5
897	742.1275	4	ADGLDNAKNTAAVQVLSDAQHASEVALEK	SVWVPETKGSAVQPNSGVASGKDDRTHR	30-17-3-1-2-1-1-3-3-6-52-50-71-2-1-45-25-10-43-6-2-64-8-9-4-2-10-54	C(Cam)EEWWFGFRNRRWKGANTPRRR	5-6-5-5-5-5-5-5-5-5-5-5-5-10-19-38-14-5-5-5-5-5
898	792.077	3	ADGNAPVAVTHLSDATWHTAIVK	WGNAPVASATAPPKTASVYLASSK	62-44-42-99-88-45-49-2-2-38-3-17-2-19-17-13-6-2-4-3-2-12-3-84	WGLHMARFFAALKDGC(Cam)TKHK	5-5-5-5-5-5-5-5-5-5-5-5-5-8-5-5-5-5-5-9
899	1331.618	2	ADGNQVILAWEESIGYMPGHTMDK	NAVNQNGLAWEDTLGYMSYSGMLK	13-19-1-1-1-1-1-33-90-43-65-5-1-37-43-95-99-45-7-1-0-14-42-86	YRKHLLAWFHAC(Cam)YMWEYC(Cam)K	5-5-5-5-8-51-43-52-22-5-5-5-19-61-5-15-5-7-12
900	888.0813	3	ADGNQVILAWEESIGYMPGHTMDK	ANGDQVLLDGNLGPEAGDDQGGVPEPK	53-28-41-16-72-94-99-99-4-3-3-24-2-2-10-2-2-80-16-4-1-1-35-3-26-22-40	WWC(Cam)YRHFRC(Cam)GNLDLMPWHK	7-5-5-5-5-5-5-5-5-5-7-22-12-43-15-8-6-6-5
901	1249.347	4	A(Acetyl)DGQVHDELMMDQQQQQGVVPQQGDIHLSPIDKDLGDAALENNVR	ADWEELAVGVESQVAGQGVVRPFAGVQHHNGEPEQSTGEPALERNGR	53-17-3-1-7-8-7-8-1-2-8-3-13-16-2-3-3-4-1-1-34-13-3-2-12-10-3-3-19-3-1-59-7-37-32-8-1-1-1-1-61-62-16-1-3-15-54	WYYWWQWWRKWWRGWVWWWKKKPGGYMHYC(Cam)WWR	5-5-5-5-5-5-5-5-5-5-5-5-5-5-5-5-5-5-5-7-8-5-5-5-5-5-5-5-5-5-5-5-5
902	930.953	2	A(Acetyl)DGSELYTVESILEHR	MPGSELYTVESLLEHR	34-51-39-39-86-87-68-99-99-98-98-66-51-83-79-99	MPGSELYTVESLLEHR	49-75-67-95-99-99-100-99-99-99-98-98-98-98-69-76
903	1133.539	2	ADGSFC(Cam)QPVSPGLFTIEPTDK	APAADPNEPVSWNNTLEPGMR	17-17-1-1-23-17-1-55-70-71-99-63-39-19-49-54-96-87-3-10-54	GMHTLPEPVSWNNTLEERR	5-12-12-12-17-9-69-43-43-70-61-21-34-55-69-91-37-12-13
904	953.9905	2	ADGSGQAIHDVSGQKPIAR	ANSVSGALHDVQSGQLVPK	24-5-2-1-1-1-93-70-67-6-23-41-4-9-85-3-1-3-83	RWLMLRDVAATVC(Cam)C(Cam)R	6-10-12-54-70-73-68-62-48-46-59-54-17-19-11
905	636.3297	3	ADGSGQAIHDVSGQKPIAR	ADGSGKALHDVSSNGYSGGK	31-66-67-86-79-40-79-84-87-81-73-50-39-1-1-6-4-1-7-28	YGRRC(Cam)YVYKGSWRR	5-5-5-5-7-10-12-38-50-10-12-7-5-9
906	1024.4825	2	ADGSPDAETLQASQFPASGAK	C(Cam)LGPDAETLQASQM(O)PASKK	42-11-9-29-25-81-97-99-99-99-99-99-94-99-77-96-89-91-99	YESYAETLQASQFPASQK	35-67-44-48-94-99-91-94-97-98-97-98-98-79-85-65-66-52
907	866.45	2	ADGTDAFIGLLHVTSSK	ALC(Cam)DAM(O)LGLLHVTSSK	21-38-14-88-99-99-99-25-43-99-98-93-88-19-12-99	MGRDAM(O)LGLLHVTSSK	15-8-34-67-88-96-98-70-90-97-97-95-79-29-29-39
908	577.969	3	ADGTDAFIGLLHVTSSK	ADGTDAFLGLLPHYNK	24-56-48-95-99-98-97-80-96-46-45-2-32-19-67-57	ARVWFLQHGAAAYNK	10-5-7-21-20-14-8-15-7-23-24-19-14-14-7
909	956.9615	2	ADHANSKLDLSDLWDGR	SVHANSQLLDSDLWDGR	8-17-81-93-49-80-99-99-39-10-97-93-78-76-90-90-55	AC(Cam)YNSKLMPSDLWATR	40-46-67-90-93-92-92-34-26-74-89-86-74-55-31-18
910	655.841	2	ADHIPDLTGFPK	WHLPDLTGM(O)PK	19-92-97-99-69-20-68-24-64-85-83	YC(Cam)LLNLDLMR	30-32-87-40-26-26-22-79-51-65
911	437.5633	3	ADHIPDLTGFPK	FGHLPPLTGM(O)PK	13-31-24-74-62-1-76-73-67-76-85-97	WWYLLTGM(O)PK	17-17-15-46-79-65-29-73-61-55
912	488.513	4	ADHIPDLTGFPKIEELR	LLPEVPLTGM(O)VGPPPMMR	63-30-1-32-4-2-53-95-93-92-6-1-1-38-53-17-34-82	TWRKSKDWTLDVFLR	14-17-7-10-17-15-21-22-40-69-37-24-25-51-28
913	1222.68	1	ADHQIAVDILK	WAGHLAVDLLK	57-80-48-22-65-98-96-60-94-93-98	KMLDVALHPAK	29-30-59-71-66-61-68-15-21-27-21
914	611.8435	2	ADHQIAVDILK	ADHGALAVDLLK	33-31-1-40-6-77-74-82-99-99-99-99	YC(Cam)KLAVDLLK	56-59-89-98-92-92-95-97-96-90
915	1031.537	1	ADIAENALSK	WLAENALSK	72-80-64-82-95-85-82-80-98	WLAENALSK	43-65-55-74-33-44-34-39-22
916	516.2725	2	ADIAENALSK	ADLAENALSK	96-95-99-99-99-91-91-97-99-99	WLAENALSK	80-97-99-99-96-98-98-95-74
917	774.0403	3	ADIDNSEVSQRPSSPFGGITDK	WLKTSM(O)APQYGSELMTLYGK	24-42-1-1-64-14-12-14-6-2-1-7-32-38-10-36-39-23-23-28	YKKWRM(O)LWTGTNC(Cam)VWM(O)K	5-5-5-5-5-5-5-5-6-5-11-21-10-10-5-5-5
918	458.741	2	ADIELAER	ADLELAER	88-98-99-98-99-94-93-99	ADLELAER	54-74-98-99-98-98-100-94
919	958.9335	2	ADIEVSC(Cam)FDYDGIDAVK	WLEVSC(Cam)FDYDGLDAVK	35-26-21-86-96-66-97-87-93-80-5-39-54-74-66-99	QHYVSC(Cam)FDYDGLWVK	21-22-21-80-97-96-97-94-93-89-37-69-57-61-55
920	996.987	2	ADIGLDDDKAYLHFGQSK	QGLGNDDDKYALHM(O)GKSK	22-82-28-3-1-9-81-74-85-1-1-78-97-90-47-10-27-70	NWRQDDKAYLHFPFR	11-12-8-11-60-65-83-51-44-79-91-67-27-45-27
921	664.994	3	ADIGLDDDKAYLHFGQSK	ADLGLDVDSGAYLHM(O)FPR	31-40-64-6-13-87-27-1-1-1-37-86-95-84-80-7-3-67	QWQFLLWSGM(O)PLAEDR	12-10-6-6-41-45-15-10-6-44-22-27-18-28-13-7
922	745.88	2	ADIGVAMGIAGSDVSK	WLGVAMGLAGSDVSK	61-85-88-98-99-98-95-90-93-98-96-75-82-98-99	LWGVAMGLAGSDVSK	35-28-23-69-97-98-96-98-97-94-98-90-82-48-38
923	753.8775	2	ADIGVAM(O)GIAGSDVSK	WLGVAM(O)AVAGSDVSK	53-85-86-98-99-98-16-73-98-98-82-93-95-96-99	VPC(Cam)VAFGLAGSDVSK	37-28-76-91-98-98-94-97-98-96-98-93-92-86-72
924	711.386	3	ADIIPVDIVANMIIASASYR	ADLLPSGLLGEADLLASASYR	38-28-38-86-80-9-5-32-17-24-28-28-50-97-91-92-99-91-92-90-83	WLLTLPRDALWLASASYR	24-40-44-11-16-7-21-33-23-32-45-95-93-91-82-88-60-33
925	702.9145	2	ADILASLPLLHNK	GKNLASLPLLHNK	21-16-32-29-90-91-97-84-24-35-55-50-54	LWLASLPLLHNK	28-21-43-74-91-91-39-51-67-33-35-30
926	468.9457	3	ADILASLPLLHNK	WLLASAPLPALPR	53-90-99-99-59-1-1-74-85-32-6-2-81	WPRGLKNPALPR	39-19-37-12-61-23-51-41-63-49-28-38
927	840.968	2	ADILQKPIDEVGNIR	WLLQQPLDEVGNLR	19-55-96-91-99-99-87-86-91-22-2-2-41-99	WLLQKPLDEVHFR	40-59-75-90-94-85-85-94-98-89-46-49-60
928	1005.998	2	A(Acetyl)DINPNHTIYVNNLNEK	LMPNPNHTLYVNNLNEK	69-40-2-40-70-55-90-91-93-99-97-76-73-99-80-95-99	MPLNPNHTLYVNNLNEK	37-70-83-95-80-87-92-99-100-99-98-98-97-99-79-93-63
929	854.9965	2	ADIVAQIDVLDKLPAK	DALVAQLDVLDQLPAK	41-40-30-52-84-92-87-92-77-87-99-88-74-99-39-96	WLVAQLDVLDKLPAK	34-65-60-87-94-98-98-97-97-96-94-95-39-50-69
930	570.3333	3	ADIVAQIDVLDKLPAK	ADLVAKLTAGKVNGVPR	46-27-95-99-99-53-59-16-3-1-1-2-7-1-16-45-54	WLVRRPPVGNYVPR	49-59-60-11-11-21-14-30-21-29-44-43-25-49
931	1011.4565	2	A(Acetyl)DKEEQGGGEQDDVSFLR	VQEEEQGLEEDDVYSPR	24-16-20-95-60-71-72-83-61-73-77-77-77-3-1-14-83	NLEEEQGGWKDDVM(O)PMK	15-21-79-90-98-91-54-48-43-48-73-98-95-21-16-23-16
932	563.282	4	ADKPGTPEIVDWDKDHADLK	LM(O)DGHPELVC(Cam)LTAFGM(O)WLK	47-3-2-1-41-77-59-73-46-5-1-1-39-27-1-5-36-61-63	WDLENWFMRMLGGPAWLK	7-11-15-18-13-6-7-6-5-12-17-18-10-14-14-38-44-15
933	837.892	2	ADKYFGDLSNEYPR	WQYFGDLSNEYPR	19-40-74-52-84-95-93-86-9-12-76-35-61	WKYFGDLSNEYPR	34-61-81-96-70-84-94-88-37-69-83-38-39
934	614.8305	2	ADLDVVNQNIK	WLDVVNQNLK	53-9-97-99-69-20-92-99-99-99	ADLDVVNQNLK	62-71-85-95-92-48-48-87-88-86-74
935	1239.0905	2	ADLESAMQEILAQFQAAGGEGGQR	WHGM(O)WC(Cam)TLLAQM(O)QAAWWLR	15-1-2-1-1-1-10-87-97-90-83-58-91-98-88-11-1-17-63	YEYWWM(O)LLAKM(O)QAAWWLR	12-30-11-11-12-12-90-97-92-82-86-89-95-92-48-22-29-11
936	826.3963	3	ADLESAMQEILAQFQAAGGEGGQR	STDNQGGAGSTTKALGQTAAGGELER	25-7-1-8-6-21-1-8-9-10-26-23-2-3-79-43-38-8-63-97-95-85-93-58-46-95	WWWQYLNQANTLAAAGWQNR	5-5-5-5-5-5-5-8-7-18-6-5-10-39-52-33-41-5-7-11
937	876.0823	3	ADLEWKVPEDDGGAPIDHYEIEK	LWEWKPVEDDNANSQAQSAPVNK	40-13-24-31-32-17-6-11-49-44-13-47-5-7-62-31-32-4-2-11-6-36-95	WWWPWDWANNELKKNDYFK	8-6-6-5-14-6-5-24-29-13-24-12-24-8-8-21-8-21-17
938	821.944	2	A(Acetyl)DLFAGKPLINQEGK	LDLFAGQPLLNQEGK	74-66-31-95-95-99-91-99-71-90-70-66-98-96-99	QGRM(O)AGKPLLNQWK	50-18-24-95-97-94-96-79-91-96-74-66-67-67
939	548.2987	3	A(Acetyl)DLFAGKPLINQEGK	LDLFQQPLAQREGK	82-48-91-83-83-82-89-98-16-47-10-28-67-68	M(O)DRRLLPQGARWK	18-14-10-10-65-55-14-63-51-79-21-21-31
940	1285.167	2	A(Acetyl)DLFAGKPLINQEGKELDGGDALR	EPDFAGKPLLC(Cam)PNGQELDVMNPK	15-37-28-32-51-46-25-80-74-81-77-7-1-47-17-98-94-99-48-22-4-35-57	WWWWPLLSFHGKELDVWRK	16-17-14-27-24-45-59-13-13-28-17-30-93-83-77-56-21-16-26
941	857.114	3	A(Acetyl)DLFAGKPLINQEGKELDGGDALR	LLDFAGQGGSSPLPVPGC(Cam)LDVERGK	49-7-1-69-32-48-11-19-2-1-11-13-1-1-24-18-8-5-79-72-87-16-4-33-28	TTREFWRVAYEGKELDVRWK	5-5-5-12-5-5-5-5-5-5-13-5-8-54-51-59-34-5-5-5
942	1303.2767	3	A(Acetyl)DLFDEFIEPGVKNEIMDVEEAPENPM(O)EKLDSAK	RKFGDEFHAAAMPMDRMGGVEEAPAGRLFEDGQER	19-13-1-5-10-14-6-2-1-4-34-22-2-3-27-60-1-1-10-14-4-49-67-33-15-30-34-77-77-35-16-21-22-8-46	KYRREHNWWWC(Cam)WC(Cam)GVDHGLC(Cam)KLFEDWRK	5-5-5-5-5-5-5-5-5-5-5-5-5-5-5-5-5-5-5-5-5-20-11-8-5-5-5-5
943	921.441	2	ADLFEEYAQMVGLNNK	M(O)LNAPTSHAQMVGLNNK	21-6-40-32-29-15-9-5-53-45-93-91-84-98-65-50-54	YPWEEYAQMVGLSLR	15-10-14-34-75-57-86-86-89-91-90-95-21-31-12
944	739.37	2	ADLHEFYQVDLK	VSLHEM(O)YQVDLK	36-17-80-47-98-91-80-87-88-99-91-97	KMDVQYFEVYR	56-57-90-86-81-90-86-91-39-44-33
945	493.2493	3	ADLHEFYQVDLK	VSMEHEYKVDLK	23-15-2-3-19-30-88-88-90-74-77-90	WLHEM(O)YKVDLK	46-32-21-71-55-67-89-93-92-88-73
946	866.944	2	ADLIATEGFTYFEKK	WLLATEGFTYM(O)EKK	19-83-99-99-99-96-30-99-79-21-98-93-98-96	WLLATWM(O)TYFEKK	43-82-95-99-98-92-87-93-93-87-95-81-75
947	493.6087	3	ADLIKYIEVESAK	ADLLKYLEFNPR	66-90-99-64-19-79-95-62-11-7-17-54	YWLAKLGGGVESAK	8-7-9-27-23-50-5-7-14-51-67-22-21-22
948	629.8075	2	ADLLADDGFHGK	LWLADDFGHGK	70-64-96-99-99-97-1-1-87-94-98	MPALADDC(Cam)PLR	54-28-71-97-96-97-95-67-37-57-37
949	887.4165	2	ADLNAGDNGDVAIANESK	AQVDAGDNGDVALANESK	22-18-10-21-87-1-1-81-2-1-56-99-99-84-83-7-7-54	C(Cam)PRAGDNGDVALANSEK	11-8-11-38-7-16-39-9-15-49-89-97-88-44-17-39-12
950	1103.438	1	ADLPDDDDDL	WLMDPDNGR	72-86-57-57-66-76-2-1-4	MDAMPDHMR	41-46-32-23-17-28-10-17-12
951	552.223	2	ADLPDDDDDL	MPAPDDDSQK	88-46-2-98-93-97-66-2-1-19	MDDDDDLHK	67-76-87-55-89-73-28-35-21
952	504.286	2	ADLPTHVVR	ADLPTHVVR	62-93-98-98-59-88-89-96-99	WLPTHVVR	83-87-80-73-63-80-89-67
953	1400.775	1	ADLSVQVIALTDR	WLSVQVLALTDR	57-95-42-34-20-63-92-84-94-62-74-76	DALSPHSLAHKPK	17-16-29-12-5-5-10-21-11-6-6-5-5
954	700.8915	2	ADLSVQVIALTDR	WLSVQVLALTDR	52-31-52-98-84-92-98-99-90-98-93-94	LWSVQVLALTDR	38-31-80-93-96-98-99-99-99-98-75-48
955	1573.7765	2	ADLSVQVIALTDRLEDAEGTTDSQIESNR	SDPTLVTTPGRTRLEDAEGTSEYRM(O)YGK	20-10-10-2-10-1-5-7-2-3-18-16-39-63-83-93-96-98-95-35-15-19-3-1-12-36-8-55	TKWKWWFYRLEDAEDMKWRC(Cam)RR	5-5-5-5-5-5-5-5-10-33-49-39-30-66-5-5-7-5-5-6-5-5
956	1049.5203	3	ADLSVQVIALTDRLEDAEGTTDSQIESNR	SSNHMGVLALTDRLEDAEGTTDSKLESAAK	11-8-10-1-1-1-22-82-54-62-50-18-25-38-58-42-59-86-90-13-11-91-91-92-97-92-56-3-3-95	FVFERM(O)AYFEADHTKFYDSKLETKK	8-5-5-24-5-5-28-15-13-85-51-51-24-20-20-18-32-70-84-85-86-89-10-11-25
957	787.3923	4	ADLSVQVIALTDRLEDAEGTTDSQIESNR	ANNSVDAEMGPSPQPLGPHVVTDSKLESNR	53-17-7-12-43-8-2-32-1-5-23-15-21-1-1-12-8-23-1-24-40-24-65-81-80-95-93-87-65-54	LWWKRTKWHC(Cam)RWGWMDSKLESNR	5-5-8-5-5-5-8-5-5-5-5-5-10-7-15-50-73-78-70-73-50-5-5
958	1092.2187	3	ADLSVQVIALTDRLEDAEGTTDSQIESNRK	FVTGVAHNSPNTPRGYLQTGTDSQHKYNGK	25-8-13-1-12-1-1-3-3-9-14-12-21-1-1-1-1-29-6-1-45-83-71-35-2-2-4-1-48-35	LWWRRYKHVPLDAFAKMYSGTWC(Cam)FR	5-5-5-5-5-5-5-5-5-5-5-5-5-5-5-6-5-5-5-5-7-5-5-5-5
959	850.954	2	ADLVLRPDDTMVSLR	GKVNLRPDDTMVSLR	19-35-15-39-26-20-94-55-80-96-64-96-90-88-99	SSLSVMTDADVLHVVK	21-22-43-41-65-51-61-82-50-45-38-48-22-21-21-14
960	567.6387	3	ADLVLRPDDTMVSLR	DALVLRPAM(O)LMVPMK	37-40-64-99-85-39-40-1-1-85-86-93-38-11-28	LWVLRM(O)QGSPWRR	9-6-35-49-21-18-6-5-26-22-11-8-7
961	1228.69	1	ADLVNNLGTIAK	WLVNNLGTLAK	57-19-22-61-79-92-95-52-54-54-98	WLVNNLWRK	14-20-14-27-27-34-5-7-25
962	614.849	2	ADLVNNLGTIAK	ALDVNNLGTLAK	61-32-24-99-99-98-99-99-98-85-99-99	WLVNNLGTLAK	70-91-99-96-97-98-94-96-98-92-65
963	585.296	2	ADLYFANVEK	WLYFANVEK	34-94-98-94-91-90-26-99-99	WLYFANVEK	74-96-97-98-96-90-89-93-78
964	758.8935	2	ADMAQEIALLQASR	DGC(Cam)QLLAALWVDR	17-1-5-95-59-73-9-8-59-4-1-2-99	QNDNLMNLLKASR	18-19-21-24-37-29-43-95-98-97-92-70-54
965	1158.4935	2	ADMSLTGGDDHTLAM(O)SSMSASSK	ELAFGTNDDHTLAM(O)DEPHMR	35-1-1-22-17-57-1-1-57-24-71-62-87-49-83-89-47-7-18-54	WMDWDNDGRLVC(Cam)VEM(O)M(O)AR	6-5-5-5-5-5-21-5-5-14-11-5-6-49-6-6-6-5
966	783.3283	3	ADM(O)SLTGGDDHTLAM(O)SSM(O)SASSK	ADM(O)SLTGGWGPQLAVVGGRSASSK	38-28-12-56-90-99-84-48-16-1-1-3-64-23-28-36-49-22-8-57-76-9-20-74	WFWPTMGWYNAHATEC(Cam)YK	9-10-5-5-12-5-5-5-5-5-6-14-25-14-28-7-7-10
967	491.262	2	ADNFFVLR	ADNFFVLR	24-95-92-96-99-90-96-99	WNFFVLR	89-95-97-98-98-99-98
968	1402.141	2	ADNLNDIPFSHEVTSYPTEFSYEK	WLGGNDLPFSHEVTSYPTEFNAHGK	19-1-7-13-15-57-60-10-1-12-64-85-82-75-99-99-90-1-13-51-12-2-1-39-55	YYRC(Cam)LDFYSALTSYM(O)NLRHWK	10-11-5-5-38-5-5-21-10-5-19-63-67-77-9-9-18-6-9-8-6
969	935.0967	3	ADNLNDIPFSHEVTSYPTEFSYEK	TPTLDDLFPYSTTTSYPTEM(O)THLR	56-7-10-56-6-43-93-9-6-20-27-30-4-82-42-56-66-4-33-66-7-1-21-59	WWWNWRWNHTSYDERVYYR	6-5-5-5-5-5-5-5-5-45-56-56-18-39-5-5-7-7-5
970	1385.1485	2	ADNLNDIPLSHEVTSYPTEFSYEK	ALTKNDMKNSSEVTSYPTEM(O)SYEK	17-32-1-1-27-63-40-78-36-1-2-93-87-94-97-99-99-84-78-82-57-15-10-59	C(Cam)YYRLPLSHEVTSYPTEFSYEK	16-18-16-10-67-20-55-76-83-99-95-95-96-95-31-40-68-55-38-22-46-39
971	1406.6515	2	A(Carbamyl)DNLNDIPLSHEVTSYPTEFSYEK	LDPMLSC(Cam)TVYAPLTSYNSLC(Cam)FTMK	34-40-16-3-17-1-2-1-1-34-8-6-40-97-56-59-2-1-65-32-15-1-10-54	RWWKC(Cam)EAYSTGHSYNSRWFYK	5-6-5-5-5-12-5-11-10-6-5-5-21-34-7-7-11-14-7-7-14
972	923.7683	3	ADNLNDIPLSHEVTSYPTEFSYEK	RAADNDLPM(O)YSPATSYPVMMQLPGK	19-13-2-60-33-79-99-63-1-13-14-4-9-91-82-88-99-23-74-12-4-18-22-21-84	VYPFC(Cam)WFYVRTSVGMHNWTYR	5-5-5-5-5-5-5-8-5-5-39-19-9-5-26-11-5-5-6-5-5
973	1129.808	4	ADNLNDIPLSHEVTSYPTEFSYEKLPEHFIPVVIEESEK	YYC(Cam)C(Cam)GRGFFVFPVDQLRQGRNENWRVVPVGRWWVGR	19-3-1-1-1-1-1-2-1-5-1-1-9-45-12-27-2-2-16-8-11-9-23-1-1-25-4-3-35-65-1-2-2-3-15-54	RWWWWKKRWMWWWWWWWKSNPKLSM(O)WWYK	5-5-5-5-5-5-5-5-5-5-5-5-5-5-5-5-5-5-5-5-5-5-5-5-5-5-5-5-5
974	1117.808	4	ADNLNDIPLSHEVTSYPTEFSYEKLPEHVIPVVIEESEK	AGKKKLLHLVVAC(Cam)HDVPNDGYC(Cam)QLM(O)YAEVLEPLRPDM(O)R	53-17-17-1-1-6-12-11-1-1-8-2-11-1-1-22-95-1-1-3-1-1-3-3-22-20-2-2-30-77-11-9-45-1-1-7-15-54	WWWWQRDYAKVYWWWWWVNDVTVQFKLWRHK	5-5-5-5-5-5-5-5-5-5-5-5-5-5-5-5-5-5-5-5-5-5-5-5-5-5-5-5-5-5-5
975	1149.8318	4	ADNLNDIPLSHEVTSYPTEFSYEKLPEHVIPVVIEESEKK	HM(O)FFC(Cam)M(O)GAGSLFSTYLLHVM(O)DEKLLLHVKKAFGC(Cam)RFTR	11-17-1-3-21-9-9-4-2-2-17-10-2-4-64-7-1-1-1-2-12-17-27-25-1-3-18-11-1-1-19-1-1-34-1-2-15-41	LLWYYC(Cam)WWFPRRMVRYYRMVLYLWPMKLHWRK	5-5-5-5-5-5-5-5-5-5-5-5-5-5-5-5-5-5-5-6-5-5-5-5-5-5-5-5-5-5-5-5
976	1494.7467	3	ADNLNDIPLSHEVTSYPTEFSYEKLPEHVIPVVIEETEK	ADWFDLVPVLYVDHVVQVM(O)PGPQQLSNVYLVPVLEM(O)SPR	53-17-3-2-2-2-3-6-5-21-21-23-2-1-2-15-10-27-9-2-2-18-9-18-2-9-25-57-80-96-16-1-15-28-66-2-2-9-67	RKKGFRHWWWYWWWWWGFPWNYLLFFRWFK	5-5-5-5-5-5-5-5-5-5-5-5-5-5-5-5-5-5-5-5-5-5-5-5-5-5-5-5-5-5
977	1121.312	4	ADNLNDIPLSHEVTSYPTEFSYEKLPEHVIPVVIEETEK	ADEYM(O)LAGQNHTATSYPAAYPLAPYVHDVYLHAATKRFGR	53-17-3-1-6-21-8-7-2-2-2-1-2-12-16-50-72-1-1-5-7-1-1-1-15-39-22-28-14-10-70-1-3-5-19-15-1-3-15-54	KVWLDNRRC(Cam)YWFWWWWDEVHTLYLLARWWRR	5-5-5-5-5-5-5-5-5-5-5-5-5-5-5-5-5-5-5-5-5-5-5-11-5-5-5-5-5-5-5
978	839.942	2	ADNNLDHIVEVIQAK	WNNLDHLVEVLQAK	17-16-28-87-84-84-98-99-99-73-69-99-88-99	C(Cam)GKLVEVLHDLMHK	32-19-82-97-95-99-97-96-89-94-86-34-38-61
979	981.513	2	ADNTLTEQEVKDFVKPK	KLC(Cam)LMVQEVQDFVQPK	35-31-3-40-0-1-54-83-94-91-96-96-95-99-99-86	KDQVM(O)VREVKWWWR	23-38-61-89-85-40-17-90-78-86-21-23-24-15
980	1386.162	2	A(Acetyl)DNWGSENVVADAAPATEAPEVALFGK	LAKSEGADSGVVAGSLPATEAPEVAEC(Cam)R	34-1-4-16-32-21-12-14-19-29-17-75-45-3-1-71-93-70-57-93-97-46-45-57-67-15-18-46	C(Cam)WYYENVVADAAAPTEALLVAMWK	13-8-8-8-21-17-41-67-74-56-56-57-31-23-76-92-83-44-28-24-22-12-13-10
981	924.444	3	A(Acetyl)DNWGSENVVADAAPATEAPEVALFGK	YGPPNGSETPNAWAPATLSEPVALM(O)GK	23-1-2-1-1-51-29-40-17-2-27-40-43-95-90-15-67-1-1-3-1-50-85-65-54-48-35	QRNWRKPFTDASSHLSM(O)GWHWK	5-5-5-5-5-5-5-5-5-5-18-6-5-6-5-14-19-5-5-5-5-5
982	933.4877	3	ADNYAIHEVLPSKVDPLVSLMMVEK	ETM(O)KC(Cam)AVGRPDVRRLVEEEHRSK	34-3-7-4-1-2-33-3-3-1-4-28-1-1-81-60-38-3-7-21-2-9-35	RFC(Cam)WWFYWKVLLVSNWVPRR	5-5-5-5-5-5-5-5-5-5-5-49-15-9-15-5-5-5-5-5
983	877.369	2	ADNYETEDVEEFHR	ANDYETEDVEEFHR	22-31-54-88-99-95-99-99-99-97-99-99-99-99	WNYETEDVEEFHR	44-71-93-99-99-99-99-99-100-100-99-92-82
984	1195.614	2	ADPHDIAGLQISGDIELSGIQIQ	AGMAGLGSLELMSGPQLGALM(O)GQGK	22-10-16-3-32-26-12-51-38-91-38-76-72-59-1-97-61-3-73-34-4-4-28-8-94	YLSHGSLELMSGPKLGAM(O)NQLK	32-34-15-15-34-70-95-98-96-94-92-50-61-90-80-50-74-20-21-23-59-35
985	797.412	3	ADPHDIAGLQISGDIELSGIQIQ	C(Cam)VQLGSLEMPGSLM(O)LLSGLQLK	19-15-88-29-11-17-14-10-7-1-39-70-24-17-44-59-66-79-84-63-99-99	EEQNHWPPLHVHQLSGLQLK	37-33-21-10-14-7-5-5-76-30-10-6-11-54-28-29-52-44-30-24
986	1108.522	2	ADPLRVDNPLYDPDSEVSDV	MTSVSEPDDANSTNGPPVAAKK	9-17-43-76-27-8-3-17-63-82-19-1-2-83-4-1-1-34-7-1-13-59	WDWM(O)VLDYPLNDYWKR	18-12-10-15-11-18-79-39-17-30-78-28-19-16-18-9
987	620.784	2	ADPSNDFGVYR	ADPSNDFRYR	44-93-97-47-72-80-97-93-94-99	WSPNDFGVYR	74-35-39-70-76-86-67-90-88-82
988	1085.552	2	ADPTALVVLHQC(Cam)DLGEYLR	SGHTWVVLPGTVADLGEYLR	15-3-7-16-67-67-65-84-28-3-56-12-21-88-93-38-57-15-17-99	WPVWVVLHQC(Cam)DLWLYR	23-12-18-54-86-92-92-85-75-61-79-91-71-37-31-46
989	804.08	3	A(Acetyl)DPVDIKTETPELTPEVKEEK	DLPVDLSTLGTPELTAHLGGFEK	36-18-7-56-99-67-19-4-53-56-79-25-52-94-82-6-3-34-1-8-48-73-68	HRTYNWTLMDVNLLLVEHR	5-5-5-5-5-5-7-10-5-5-5-10-38-33-49-5-16-5-5
990	687.401	2	ADPVPVLVWLHK	ALVVPVPDWLHK	73-55-55-47-91-82-12-12-77-72-97-98	ADPVPVLVWHLK	59-63-44-90-63-83-35-26-79-40-51-60
991	1062.507	1	ADQAENSLSK	ADQAENSLSK	82-87-70-73-72-96-99-52-5-76	WQAENSLSK	46-52-82-93-66-40-37-41-32
992	1339.697	1	ADQAESSLHLIR	SSLPC(Cam)GSLHLLR	66-25-85-54-1-3-52-92-38-99-77-76	WTLNSSLTYVR	28-38-54-32-33-27-29-15-10-10-16
993	670.3525	2	ADQAESSLHLIR	ADQAESSLHLLR	44-77-91-98-99-95-85-97-93-99-99-99	WQAESSLHLLR	67-82-98-100-99-97-94-95-99-97-57
994	447.2377	3	ADQAESSLHLIR	SVQAESSLYSLR	33-8-99-90-90-72-34-46-24-28-68-81	WQPRC(Cam)VQPLR	52-73-22-16-22-48-56-41-70-38
995	1448.7295	2	A(Carbamyl)DQEHIDAGLLSTNFDMIQALPLNVK	NNWAHNWGLLSTPAELLGADLHHTTK	11-5-9-43-16-4-16-70-96-87-99-80-10-24-73-97-90-90-93-93-92-82-25-9-56-94	FEC(Cam)WNWGLLSTAPELLGAPALYFLK	9-17-6-6-6-6-46-82-89-78-76-68-45-81-75-86-54-72-57-72-81-9-9-15-22
996	1456.2295	2	A(Acetyl)DQEHIDAGLLSTNFDM(O)IQALPLNVK	LNPVQAMPAGLLSTNM(O)DM(O)LQALLPNVK	48-14-2-6-3-4-44-10-11-71-64-98-94-57-37-57-94-98-29-41-57-89-1-1-1-15-86	YVRWFYARDFNTSLLGADLYRER	6-6-5-6-6-5-12-9-66-25-9-28-66-90-93-73-55-56-59-9-6-25-6
997	965.824	3	A(Acetyl)DQEHIDAGLLSTNFDMIQALPLNVK	STGNLPLAQLMDM(O)TNEGVGVPALPLNVK	15-1-1-4-1-1-1-52-61-60-23-86-86-14-48-54-1-3-70-13-18-32-88-95-28-21-83-93	NMWRFMEMDFNTERGVPALKVPVK	5-5-5-5-5-5-11-10-18-20-8-8-10-5-7-15-15-51-73-10-7-6-13-9
998	971.1557	3	A(Acetyl)DQEHIDAGLLSTNFDM(O)IQALPLNVK	M(O)PDLLPAQLM(O)DM(O)SQSLPLQALPLQGR	25-17-22-12-2-58-4-1-16-50-55-60-59-39-47-39-14-23-56-56-88-31-84-7-9-46	REYRYYYYM(O)NTSLPLQALPLQGR	5-6-5-5-5-5-5-6-12-5-5-8-18-5-18-19-27-34-5-9-5-5-5
999	890.7567	3	ADQELAMYSHDNIIC(Cam)GITSVAFSK	EPPKVSVDGC(Cam)NAYALC(Cam)GLTSVAM(O)SK	34-2-1-11-5-28-43-10-25-19-43-26-1-17-99-80-81-82-82-89-90-97-90-44-99	WPWWYHLNAYALC(Cam)GLTWAPHK	9-5-5-13-5-23-26-25-39-63-66-79-65-70-74-90-75-48-6-8-15
1000	952.4835	2	ADQGDLISFGMVPELVGR	C(Cam)LGRLLSM(O)GMVPQNVGR	42-1-2-25-99-99-89-2-2-97-94-99-12-11-90-98-99	C(Cam)AVLRLSGM(O)MVC(Cam)LLHK	21-18-28-41-30-88-82-9-18-74-85-40-43-27-19-12
1001	878.8027	3	ADQHMTITLVDIVTGQIVHSASIGK	ADQHMTLLTKKAANTVLNTMFTGK	38-7-2-92-59-2-64-15-9-5-1-4-5-32-13-7-37-82-90-26-7-1-44-93	KYWYRGFNRKVPKLNTMNYR	5-5-5-5-5-5-5-8-5-5-15-10-24-27-29-43-34-6-6-10
1002	659.354	4	ADQHMTITLVDIVTGQIVHSASIGK	YRFAC(Cam)VLTVDLVTGAVKQM(O)PPPR	12-3-2-4-4-17-15-75-71-59-72-88-88-48-2-26-32-22-12-1-3-13-57	WYFKMC(Cam)RPRLNYLTRVFRK	7-6-5-12-5-5-5-5-5-5-18-18-38-28-11-15-20-5-5
1003	1194.5805	2	ADQLSEQLNAITQQSDDTVSPK	VDGRSEQLNALTQQSDDAEALK	15-4-2-3-78-66-43-95-97-99-12-24-99-82-75-93-93-11-4-14-23-63	DRRSEQLNAVDQQSDDKQQK	9-7-5-15-20-8-48-79-80-40-44-80-90-91-88-82-11-13-11-9
1004	1563.754	1	A(Acetyl)DQLTEEQIAEFK	LDQLTEEQLAEM(O)K	96-79-61-62-85-49-96-97-85-70-38-79-93	LDKHLQEETC(Cam)YK	50-65-61-62-91-81-96-95-89-20-21-56
1005	782.381	2	A(Acetyl)DQLTEEQIAEFK	LDQLTEEQLAEM(O)K	74-16-25-99-98-98-98-98-81-88-89-99-99	LWGLTEEQLAEM(O)K	55-45-28-90-98-99-99-95-98-99-99-93-83
1006	1251.1085	2	A(Acetyl)DQLTEEQIAEFKEAFSLFDK	LNELTKEELAEC(Cam)DEAQGTLLPK	34-36-17-7-51-28-65-94-52-76-83-18-72-73-81-1-1-80-58-49-10-57	KRREEEELAEM(O)QEAGKTWHK	10-7-6-24-70-79-83-75-95-93-71-57-87-60-8-33-71-15-15-14
1007	1130.5477	3	A(Acetyl)DQLTEEQIAEFKEAFSLFDKDGDGTITTK	LDGALTEEQLPDC(Cam)MTAM(O)SLRAYDHQGLPLK	40-13-8-2-49-81-85-74-50-65-21-11-68-5-4-5-9-38-46-4-22-39-82-1-1-1-67-31-24-35	MNKWWWERWRWFSLFDKDATTWWK	5-5-5-5-5-5-5-5-5-5-5-5-5-12-16-15-13-12-5-5-5-5-5-5
1008	588.2685	2	ADQPESSASGAR	ADQPESSASQR	41-59-94-97-99-97-99-99-99-99-99	WQPESSASGAR	69-88-89-98-94-92-97-92-82-87-86
1009	1126.5015	2	ADQQAEYDELTEQLEDQAR	WQQAEYDELTEQLEDQAR	19-40-56-93-99-99-99-65-99-99-99-97-95-99-73-33-18-54	WQQAEYDELTEAGLEDQAR	51-87-86-98-100-99-99-100-100-99-100-92-91-100-100-98-46-51-43
1010	1362.639	1	A(Acetyl)DQTASAEVATEK	LDQTASMSPGEVK	96-90-82-43-85-86-72-71-4-11-22-87-83	MNMAVM(O)ASARHK	27-26-46-56-85-56-48-48-55-8-11-23
1011	681.8235	2	A(Acetyl)DQTASAEVATEK	MQPTASMPAATEK	31-26-2-92-99-41-46-17-2-70-90-98-99	C(Cam)PVTASAEVATEK	24-20-25-89-95-87-65-86-86-96-88-89-60
1012	1509.9528	4	A(Acetyl)DQTASAEVATEKMDTAEAPAAAPAASAAAPAEAESNENTTVPSNVLSANGGQQTGNQSAPR	ADWREASVPMGNGTAAALRTGC(Cam)HPYAAYNHASAAHTAAM(O)YGAYGSANVDLGSAFHAQR	53-17-3-1-15-11-16-21-2-11-5-27-4-4-1-1-2-1-1-1-1-20-2-1-11-66-58-1-1-7-5-2-1-1-1-1-33-16-16-1-1-9-1-1-27-15-75-4-5-15-16-16-16-24-3-2-15-54	WRWWRWWWC(Cam)MYLWC(Cam)RRWWRRWWWWAVVAMPANVDAWAC(Cam)WHR	5-5-5-5-5-5-5-5-5-5-5-5-5-5-5-5-5-5-5-5-5-5-5-5-5-5-5-5-5-5-5-5-5-5-5-5-5-5-5-5-5
1013	1513.9515	4	A(Acetyl)DQTASAEVATEKM(O)DTAEAPAAAPAASAAAPAEAESNENTTVPSNVLSANGGQQTGNQSAPR	ADWREASVATLNGTLQEEDMAPAATKATC(Cam)HAQTAPAAAYPSVLNGTNGMPVM(O)TGHAQR	53-17-3-1-1-3-16-17-8-3-17-21-8-17-8-5-6-1-1-24-88-10-12-36-10-20-88-5-1-1-5-2-4-5-2-1-15-2-16-48-3-3-31-50-34-41-75-47-1-1-61-30-1-1-3-2-15-54	RWWRMWC(Cam)WWWWWFWWC(Cam)C(Cam)M(O)LWKKKRRAMYYPKDEMRWWFR	5-5-5-5-5-5-5-5-5-5-5-5-5-5-5-5-5-5-5-5-5-5-5-5-5-5-5-5-5-5-5-5-5-5-5-5-5-5-5
1014	1126.5165	2	ADRDESSPYAAMLAAQDVADR	GQRNMSSPYAAMLAAQDVADR	15-22-15-2-2-95-68-97-91-84-93-94-98-98-29-74-84-79-61-40-46	EC(Cam)AVDVSPYAAMLAAGSTWPR	31-14-25-77-80-73-74-21-30-69-72-79-86-85-62-26-20-33-18-14-14
1015	751.347	3	ADRDESSPYAAMLAAQDVADR	SC(Cam)LVDQAATGC(Cam)MLAAKDVADR	14-1-19-41-73-47-25-3-15-1-12-81-91-43-87-97-74-78-96-95-99	RDWEWGKMC(Cam)GTAAKDVADR	10-15-13-44-7-5-19-38-9-5-34-74-85-92-92-91-86-65-45
1016	756.6787	3	ADRDESSPYAAM(O)LAAQDVADR	SSWVDQAASC(Cam)AM(O)LAAKDVWR	11-8-3-4-9-38-20-20-33-3-70-53-91-93-74-95-81-99-95-98	AKMWWDNC(Cam)AM(O)LAAKDVADR	7-10-8-7-6-14-11-17-55-41-85-77-91-92-74-69-82-52-40
1017	1287.653	2	A(Acetyl)DRNSIGENAAALIGNTPMVYINK	KSSPHVDLTNGLLAAANWYTC(Cam)QK	15-3-2-29-3-11-1-5-63-35-13-38-90-90-86-78-93-85-1-1-1-18-57	YRWEQTTNGLLAAANWMKKHR	8-6-8-20-7-8-79-63-60-97-96-93-93-90-87-84-12-13-12-11-6
1018	1295.6505	2	A(Acetyl)DRNSIGENAAALIGNTPM(O)VYINK	AGVGGFFPFTNGLLAAANEGVFMM(O)R	21-9-16-4-3-1-15-1-11-91-79-2-75-65-80-63-87-86-52-49-22-7-1-8-54	RRHWLMTNGLLAAANWVYM(O)DR	5-5-6-7-9-7-54-41-31-66-69-71-45-44-59-43-25-10-10-10-12
1019	523.9443	3	ADRPYFSFLIANR	KC(Cam)ALYNSFLLANR	31-17-69-9-42-14-24-76-79-96-95-90-97	C(Cam)M(O)YAKWKLLANR	14-16-15-25-15-10-11-82-88-85-75-73
1020	886.9643	4	ADRPYFSFLIANRNDPSDFIEPLTLNHILR	EDM(O)M(O)LLVPDELM(O)NTLATNFLEPLTLPLPGLR	19-17-1-1-1-8-1-1-11-42-50-10-23-22-1-1-14-19-4-58-63-97-57-79-84-20-1-1-7-21-63	HWWRWKKWWWWWDWEPLTLLKHVR	5-5-5-5-5-5-5-5-5-5-5-5-5-5-61-13-5-5-12-5-5-5-5-5
1021	1211.607	3	A(Acetyl)DRREPIPVDPVDVGELSELDNLAHLAAHGGDGR	MLSKEYVLEVM(O)YMVPADDTLPSNHLGSNHLGR	5-8-13-5-1-1-2-9-16-15-0-3-1-1-11-2-1-1-34-33-23-2-1-51-42-4-1-12-3-5-48-40	YYRFLWRWWFKAKNADLPNSHTRNC(Cam)FR	5-5-5-5-5-5-5-5-5-5-5-5-5-5-5-5-6-6-5-5-5-5-5-7-5-5-5
1022	908.9573	4	A(Acetyl)DRREPIPVDPVDVGELSELDNLAHLAAHGGDGR	SSHDNPDVHAMPSQVEAGATVTLVKAHLAAGNDHR	12-17-7-11-2-2-11-4-40-12-11-61-17-21-15-17-1-1-10-45-55-4-9-8-7-76-61-61-69-26-3-16-16-19-54	WWRDWWYWWYHFRRTRNGAARRKHR	5-5-5-5-5-5-5-5-5-5-5-5-5-5-5-9-5-5-5-5-5-5-5-5-5
1023	574.7725	2	ADSAEQC(Cam)LVR	WSAEQC(Cam)LVR	34-80-72-99-99-98-65-93-99	WSAEQC(Cam)LVR	79-95-86-98-92-91-93-90-79
1024	1217.6287	3	ADSAIIGDIPHSVEHFSNLVPLEIAGIQSQTTYK	DSGPTLGVQLQGKGLPVNEDPPLGQGAGLQVGLSSHK	26-13-13-1-11-49-23-22-22-12-24-12-11-38-38-1-42-37-13-3-0-96-43-48-2-7-46-37-17-39-31-36-65-19-2-9-94	YWYKWWWWRWYLVNREFFKRLPWR	5-5-5-5-5-5-5-5-5-5-5-9-27-5-5-14-7-11-20-15-26-5-5-5
1025	913.4735	4	ADSAIIGDIPHSVEHFSNLVPLEIAGIQSQTTYK	LLLATQSKLGAC(Cam)GYAHTNGFGFC(Cam)SAGLQSQTTYK	49-21-6-8-10-21-50-23-24-31-32-1-1-1-1-1-2-41-2-1-13-1-2-1-53-74-56-71-89-89-77-56-65-54	YKWRWFGGDRKKFYFWGWMGLKSKTTYK	5-5-5-5-5-5-5-5-5-5-5-5-5-5-5-5-5-5-5-10-30-29-46-35-10-10-5-5
1026	822.8685	2	ADSAWDQYEAGIYR	WSAWDQYEAGLYR	41-25-52-82-97-91-99-99-99-68-69-98-99	DNDWDKYEAGLYR	32-31-70-81-97-98-98-99-96-61-85-88-68
1027	807.3245	2	ADSEESAETEESSSR	WSEESAETEESSSR	29-40-78-99-99-97-99-99-99-99-97-99-95-99	WSEESAETEESSSR	41-44-81-99-99-99-100-99-100-100-99-90-80-66
1028	1445.674	1	ADSFFNFFEPPK	WSFFNM(O)FEPPK	57-89-34-47-66-88-92-91-22-7-52	WGPEAEPARYNR	21-9-14-59-27-44-12-12-10-9-9-5
1029	723.341	2	ADSFFNFFEPPK	WSFFNFM(O)EPPK	65-93-99-99-99-99-99-99-99-42-99	WSM(O)FNFFEPPK	51-79-95-98-91-94-99-100-98-96-96
1030	830.9045	2	ADSFFNFFEPPKSK	DASFFNFFEPPKSK	54-40-46-27-96-94-2-3-92-97-17-46-80-99	QYEFNYMEPRRK	27-26-62-56-66-14-15-91-39-16-28-38
1031	1324.613	1	ADSFNQTASAGQK	WYANQTASQQK	57-76-23-25-69-91-99-82-93-91-98	WYANQTASQQK	44-51-40-18-18-23-67-38-33-37-29
1032	662.8105	2	ADSFNQTASAGQK	ADSM(O)NTQASAGKK	41-69-92-83-99-8-2-99-95-99-99-99-99	WSM(O)NTGAASAGQK	37-44-85-79-46-14-61-94-94-92-61-73-75
1033	849.8865	2	ADSGMAAMYGMAAQVPK	ADGAM(O)AAMYGMAAQVPK	22-1-2-1-1-86-95-99-99-98-98-99-71-96-87-99-83	DQSMAAMYGMAAQVPK	18-17-15-18-91-87-96-97-92-96-98-98-94-68-32-24
1034	873.879	2	ADSGM(O)AAM(O)YGM(O)AAQVPK	C(Cam)M(O)VAAAM(O)YGM(O)AAQVPK	12-4-38-63-99-99-95-99-84-80-97-98-98-85-99-83	QDYAAAM(O)YGM(O)AAQAPR	44-80-83-87-97-97-97-97-92-95-98-98-96-39-30-17
1035	1449.661	1	ADSHGEFNLSGSTK	ADSHWM(O)NLSGSTK	19-74-63-71-73-88-90-92-94-52-50-99-98	WSHWM(O)NLQGM(O)K	22-50-35-32-56-38-49-18-15-28-23
1036	725.3345	2	ADSHGEFNLSGSTK	C(Cam)SYGEFNLSGSTK	5-4-52-93-99-86-70-92-99-97-89-94-99	WSHGEFLNSGSTK	39-73-63-93-99-97-83-75-84-71-80-77-60
1037	483.8923	3	ADSHGEFNLSGSTK	M(O)MLSAGHNLSGSTK	10-1-29-29-1-1-4-12-87-76-89-51-32-44	WQWNENLSGSTK	29-37-17-24-78-78-91-76-55-44-43-27
1038	780.9355	2	ADSLFPIVSAASIAAK	SWLM(O)PLVSAASLAAK	33-40-87-99-94-20-83-49-11-54-55-94-91-82-99	C(Cam)LLFPSVRVSLNR	24-34-78-90-66-44-52-28-38-73-77-41-35
1039	1275.6275	2	A(Acetyl)DSNDTHAPPEPVLEVPPPQEIR	LDNSDTHAPLLPPDEVPPSGPPER	52-38-2-1-75-19-89-99-91-68-56-24-1-77-69-96-99-35-79-42-8-3-28-54	WLC(Cam)WHAPPEDPPEVPLKWHR	18-25-17-21-63-90-87-56-80-22-15-38-96-94-88-63-34-27-26-15
1040	850.7543	3	A(Acetyl)DSNDTHAPPEPVLEVPPPQEIR	PVYGQPMC(Cam)MLPVLEVPPPPC(Cam)LR	1-1-1-1-9-18-1-5-33-70-62-1-46-35-55-12-45-35-3-10-76-90	WEWYQC(Cam)PLPLLEVPTKAEYK	5-10-5-5-10-5-5-6-5-9-20-52-32-21-7-7-8-30-6-5
1041	1567.692	1	A(Acetyl)DSSSFFSSAFSSAK	LDSSSFFSSAM(O)STGK	96-76-66-55-88-88-83-89-96-43-68-62-12-3-37	LDSSSFFSSRM(O)C(Cam)K	38-35-29-27-43-46-79-76-30-12-9-9-9
1042	784.3495	2	A(Acetyl)DSSSFFSSAFSSAK	LDSSSM(O)YASAFSSAK	82-1-46-82-99-98-91-86-90-99-88-95-58-98-99	MPSSSM(O)YASAFSSAK	38-19-26-86-94-93-81-79-93-94-99-97-68-68-45
1043	824.377	2	ADSTSTETPATNAEPR	LC(Cam)TSTETPATNAEPR	19-19-42-99-90-92-93-99-61-99-86-97-98-79-83	WSTSTETAPTNAEPR	33-27-45-57-92-98-93-48-32-79-87-90-97-60-56
1044	833.8895	2	ADTAFNFEETPATPR	SALSFNM(O)EETPATPR	21-3-9-7-99-98-98-99-99-99-98-83-99-99-83	FAATDNFEETPATPR	24-31-31-77-83-94-96-99-99-97-85-88-94-57-48
1045	1228.57	1	ADTDYSITAGSK	WTDYSLTASGK	57-63-83-72-97-98-99-93-74-20-93	WTDYSLTQSK	41-56-60-83-78-79-34-31-32-28
1046	614.789	2	ADTDYSITAGSK	WTDYSLTAGSK	61-78-84-81-99-99-98-98-99-82-99	WTDYSLTAGSK	57-88-95-97-95-96-92-83-68-78-60
1047	1160.0735	2	ADTELQKEDEVPMTATVSLNK	ANTSGAVGQEDEVPMTATVNSLK	12-18-5-16-2-1-15-44-94-99-99-19-20-99-87-89-74-93-95-15-3-30-63	KGFKVTATMPMPDEGAGKYYK	12-6-11-12-48-44-52-45-39-30-23-16-75-90-21-39-20-13-15-14-21
1048	773.7183	3	ADTELQKEDEVPMTATVSLNK	YPLSPSSTPQTVPMTATVSLNK	19-4-18-76-32-1-1-20-12-6-26-75-99-76-56-72-70-95-99-89-81-88	WWRWWC(Cam)VATGPTATVSLNK	10-8-5-6-6-6-24-32-9-5-14-44-77-82-83-56-60-35-15
1049	779.0497	3	ADTELQKEDEVPM(O)TATVSLNK	EMLSVTNMNGVTPQTATVSLNK	34-4-27-2-9-9-1-3-9-1-36-1-1-46-17-23-48-83-91-92-72-84	KC(Cam)WWVMWVEWEGGARLNK	5-5-6-11-14-10-21-45-33-9-23-14-17-27-23-49-17-16
1050	701.391	2	ADTFPVQLELLR	WTM(O)PVQLELLR	41-64-71-92-88-96-98-98-62-82-99	AHPEPVQLELLR	28-30-32-80-73-73-73-91-90-84-92-79
1051	1025.4465	2	A(Acetyl)DTGEKDTETTASGTDGHSK	LAPSM(O)QDTETGDSWSPPSK	48-2-7-27-42-97-81-91-89-96-59-84-99-56-11-94-4-86-94	TYYDTDTETTASGKFGHR	15-16-19-37-32-87-94-98-68-66-68-88-48-41-43-11-23-29
1052	683.9667	3	A(Acetyl)DTGEKDTETTASGTDGHSK	DDVGEENTETTASGTDPPSK	25-1-85-23-53-42-45-35-37-41-91-80-90-38-59-47-6-0-85-93	WYC(Cam)RWHTTASGGTHDSK	5-5-5-5-5-15-32-51-78-44-15-21-34-8-7-21-8
1053	877.787	3	ADTGIVTM(O)VPVTTQGVIWNVDKDR	TQGGNVTM(O)VSGDGPLPPM(O)AHLVVPPK	42-4-32-10-1-99-99-99-96-1-1-1-7-34-19-1-1-21-33-1-3-2-16-3-13-40	WWREFVRRWGQGTVETVWPR	5-5-5-18-15-16-5-5-5-5-5-5-7-9-32-44-49-9-8-14
1054	1224.5535	2	ADTGVLDGYHINPLEESDMTDR	GETRLDGYHLNPLEESDMSER	21-22-28-32-75-96-77-74-96-99-93-54-24-88-83-60-79-25-1-18-46	SWWPDGYHLNPLEESDSKC(Cam)K	27-17-16-16-78-25-43-85-93-84-27-45-95-96-44-44-21-21-20-15
1055	1232.551	2	ADTGVLDGYHINPLEESDM(O)TDR	WASVLDGYHLNPLEESDMTMR	19-1-1-14-16-92-32-2-88-99-97-11-17-91-90-4-4-25-1-18-57	SQRWNGYHLNHDSEHELWR	15-19-7-10-16-15-32-79-90-75-21-24-67-86-18-39-24-19-11
1056	816.705	3	ADTGVLDGYHINPLEESDMTDR	LGDGTLDAAPAC(Cam)NPLEESDMSER	40-13-36-21-60-65-92-99-19-1-16-30-60-74-29-96-86-95-90-31-1-10-76	ATYWDSAQWFPLEEANLHNR	7-5-5-5-38-25-9-5-5-7-8-28-79-68-10-7-18-6-14-12
1057	822.0363	3	ADTGVLDGYHINPLEESDM(O)TDR	DMPVNDGPATSGNPLEESNLHNR	25-3-1-55-3-84-66-5-6-31-1-1-59-51-8-82-93-79-52-21-11-20-76	WFFFENEHAQKMESNLNHR	20-23-21-8-32-19-20-8-8-35-31-31-75-73-40-33-14-34-26
1058	1489.681	1	ADTTENTGYVGAYK	WTTENTGYVQYK	57-82-53-82-65-65-75-96-99-93-95-98	WTTENTGYVQYK	35-55-43-69-35-34-20-35-46-27-27-27
1059	745.3445	2	ADTTENTGYVGAYK	WTTENTGYVQYK	57-73-88-98-98-95-77-56-99-99-99-99	WTTENTGYVQYK	43-68-96-99-97-98-86-93-99-97-92-95
1060	634.0187	3	A(Acetyl)DTVRGIWQSIVQTKR	LMALWGLRQSLVQTQR	69-2-6-52-34-0-33-10-73-95-74-76-52-8-18-40	LC(Cam)KKTLSKWHAMLQR	18-8-7-7-8-45-70-66-49-29-10-10-17-14-8
1061	730.8605	2	ADTYAQTIGHLDR	WTYAQTLGHLDR	19-68-75-98-99-97-99-99-94-99-97-99	SSEFAQTLGHLDR	32-31-51-27-92-96-96-97-94-98-98-86-70
1062	1036.495	1	ADVAEEFQK	ADVAEEM(O)KK	55-87-82-71-86-99-93-93-97	WVAEEFQK	49-60-60-90-89-30-44-59
1063	518.7515	2	ADVAEEFQK	ADVAEEM(O)KK	96-99-99-99-99-94-64-98-99	WVAEEFQK	95-96-99-100-99-92-90-92
1064	765.378	1	ADVDAFK	WVDAM(O)K	72-89-88-99-99-93	ADVDAFK	26-30-52-81-76-57-27
1065	916.485	1	ADVDVNKR	WVDVNVGK	84-63-82-99-99-88-52-19	ADVDVNKR	26-30-43-81-39-27-50-33
1066	458.7465	2	ADVDVNKR	ADVDVNKR	96-85-96-81-94-76-73-62	SVVDVNGAR	52-57-92-98-95-85-45-77-69
1067	1361.6445	2	ADVEENVESAQPGAEVGTEHNAELVK	GELLLAC(Cam)ESAQPGAEVSLSHNWPEK	21-22-1-3-16-10-25-78-99-90-84-97-38-63-88-97-18-13-78-78-74-23-1-28-86	WWWVVESAQPGAGNGAESHWRRR	34-30-18-22-54-96-90-87-79-54-30-43-38-52-65-81-88-61-74-30-22-25-18
1068	908.0987	3	ADVEENVESAQPGAEVGTEHNAELVK	YGGHENVESAQPQEVAANDGQSVAHK	13-3-7-2-86-86-99-79-61-99-87-15-52-40-78-17-14-23-1-1-13-2-37-5-28-90	M(O)RLWHRLYAFLEGM(O)EVNEMHK	5-5-5-5-5-6-10-11-7-5-8-39-11-40-86-45-32-45-10-5-9
1069	504.5883	3	ADVELDREYVFR	WVEVEREYVM(O)R	19-99-99-3-32-23-72-95-85-39-40	WYHPHKNAGVFR	32-27-18-30-32-21-62-55-52-77-79-44
1070	1316.601	1	ADVGSYSEYPTK	ADVGSYSEYPTK	49-87-89-65-60-43-95-99-94-17-11-99	WVGSYSEWFR	26-23-11-29-31-51-66-12-12-7
1071	658.8045	2	ADVGSYSEYPTK	ADVGSYSEYPTK	31-69-86-99-99-99-51-73-89-94-98-99	WVGSYSEYPTK	71-83-96-99-99-97-99-98-85-81-75
1072	1274.602	1	ADVGTYSEHPAK	AGWVSANHHPAK	27-74-63-54-52-2-12-90-38-77-68-76	WQEGVGSPTWK	21-24-40-9-19-19-17-5-11-33-27
1073	637.8045	2	ADVGTYSEHPAK	ADVGTYSEHPAK	41-86-92-97-98-99-91-99-92-99-98-99	WVGTYSEHPAK	82-80-79-98-98-97-99-96-86-85-63
1074	425.539	3	ADVGTYSEHPAK	ADVGTYMRSFK	91-98-99-80-99-93-41-2-12-41-77	WRHGMAELM(O)K	40-51-46-21-77-46-77-76-59-56
1075	924.4425	2	ADVGTYSEHPAKNTETK	GEVGTYSEHPAKNTETK	21-22-44-23-9-96-99-94-99-84-58-86-75-31-38-86-86	C(Cam)SVPYSEHPAKNFRR	22-26-17-13-77-71-82-69-79-84-92-40-24-19-15
1076	994.0165	2	ADVTNTPTSSAIHIFSAVR	ANSGGNTPTSSALHLFSGLR	22-36-10-1-40-96-96-99-96-70-62-99-99-99-90-94-74-12-9-99	SWLNTPTSSALHLM(O)RTR	41-34-55-57-78-68-76-88-96-95-93-96-99-90-50-63-52
1077	663.0137	3	ADVTNTPTSSAIHIFSAVR	SVVTNTPSGWQDLTNVLR	25-24-85-99-99-91-34-8-5-4-8-7-10-18-26-36-23-59	RKFMKTM(O)C(Cam)SGVSGNVLR	5-5-5-5-5-5-5-5-19-9-7-6-5-43-13-12-6
1078	903.1283	3	ADVTNTPTSSAIHIFSAVRGDTGVYK	KNGSNTHHPMVGFPVVLGNHTNHGR	30-7-1-24-84-95-74-7-2-22-23-1-1-2-59-16-29-10-20-14-6-7-3-6-46	DWLKRYVMYYHVVHSKTYYR	7-5-5-5-5-5-5-11-5-5-5-5-15-12-11-10-29-6-6-5
1079	1430.665	1	ADVVDGEVTDDAPK	WPTDVSVTDDAPK	57-28-3-94-59-43-92-99-90-85-88-68-52	ADVVDWVTDDAPK	7-8-29-40-44-80-81-59-55-33-27-6-7
1080	1599.752	3	ADVVDGEVTDDAPKNSQEDDDLTIGASPDAGLAFHFVQPSDANVVR	MRGGRFPGAAQGPVVRGAYGNDVDLSQAVRKAM(O)HDM(O)VM(O)GC(Cam)NC(Cam)GR	5-17-1-1-1-8-1-4-1-1-3-11-19-1-1-1-1-10-15-17-3-21-2-1-4-5-45-25-2-2-1-2-11-38-21-3-19-1-1-7-2-3-9-46	WWWHMWWWWWYWWWWYAGFRMHWVKLWRVQR	5-5-5-5-5-5-5-5-5-5-5-5-5-5-5-5-5-5-5-5-5-5-5-7-5-5-5-5-5-5-5
1081	1200.066	4	ADVVDGEVTDDAPKNSQEDDDLTIGASPDAGLAFHFVQPSDANVVR	SYC(Cam)M(O)WNGGFGSHAGWLSGRAMVGGGASPDPSDGTVKSAAEKVKRVR	19-17-1-1-1-3-8-16-3-1-1-1-1-5-1-9-5-1-7-28-5-1-6-2-88-88-63-50-58-60-1-1-2-39-25-8-1-1-9-1-15-2-12-1-15-45	C(Cam)QYWWWC(Cam)MHWWWWWWWWWRGTVSGAAKWLKRVR	5-5-5-5-5-5-5-5-5-5-5-5-5-5-5-5-5-5-5-5-5-11-5-5-5-5-5-5-5-5-5-5-5
1082	798.739	3	ADVVEWADVTSRDPYLLVAM(O)K	LLGVGHNGHVVDMDPYLLVAM(O)K	77-10-24-24-1-1-6-1-4-3-27-1-1-44-92-63-72-70-29-7-20-99	RC(Cam)M(O)NWWVKKLKSALTDWR	5-5-5-5-5-5-5-5-5-5-5-8-9-24-5-5-5-5
1083	939.9275	2	ADVYMFDEPSSYLDVK	VWYMM(O)DEPSSYLDVK	24-19-21-62-77-77-77-98-69-87-97-94-93-99-99	MNNYGFDEALSYLWR	24-30-51-24-14-90-95-95-35-51-79-87-88-61-43
1084	947.925	2	ADVYM(O)FDEPSSYLDVK	FLGMM(O)FDEPSSYLDVK	17-1-1-3-60-98-99-87-44-17-87-64-30-90-99-99	FVDSFM(O)DESPSYLWR	38-34-30-25-60-93-94-96-17-12-82-84-87-30-22
1085	980.448	1	ADWADFQK	ADWWFQK	55-87-96-92-84-98-99	EGWADM(O)KK	62-20-57-85-79-35-54-63
1086	1046.552	1	ADWIELATK	WWLELATK	62-40-90-99-98-98-93-99	WWLELATK	25-23-54-82-55-33-46-24
1087	523.78	2	ADWIELATK	ADWLELATK	96-99-74-99-99-90-93-98-98	WWLELATK	62-85-95-97-93-91-90-56
1088	894.932	2	ADWWKEPGLEDSVTR	SVWWQEPGPYPM(O)APK	17-24-25-60-80-80-43-1-66-12-31-68-7-3-83	WWWKEPGLEDRMR	56-57-79-94-99-84-63-74-88-82-38-49-38
1089	596.957	3	ADWWKEPGLEDSVTR	M(O)KPWWAPGLEDSVTR	25-25-41-69-20-19-19-1-32-90-73-84-77-94-83	WWWFLPGAEGADPTR	30-33-52-51-25-14-9-49-79-43-73-72-66-45-45
1090	760.8375	2	ADWWTNSAHYNR	ADWWTNSAHYNR	15-31-90-80-98-19-18-29-81-94-98-99	WWWTGSQHYNR	37-55-65-74-11-20-28-86-82-76-67
1091	519.2675	2	ADYEAISIR	GEYEALSLR	18-43-97-87-98-96-98-99-99	WYEALSLR	90-89-97-97-98-91-99-96
1092	1472.3963	3	ADYENTGPPIYPGLGPPALPLSPM(O)PQGPPPNIPPSSIYSM(O)PR	RC(Cam)C(Cam)DTGLLSSAPNLPPALPLSDEPQGAAALRKVPEKEWDR	19-3-1-4-29-10-6-13-1-1-56-95-1-3-47-1-35-99-63-12-28-22-21-7-5-25-1-1-1-31-39-40-1-1-58-18-8-2-9-46	WRWWWRKRWFWYRRRLMNNFTYC(Cam)FWWWR	5-5-5-5-5-5-5-5-5-5-5-5-5-5-5-8-5-5-5-5-5-5-5-5-5-5-5-5
1093	926.424	2	ADYHTFDILEDEEVR	ADYHTFDLLEDEEVR	20-70-37-86-99-89-98-88-97-96-99-98-97-99-99	WYHTFDLLEDEEVR	37-68-71-97-97-98-99-99-99-99-97-97-83-65
1094	617.952	3	ADYHTFDILEDEEVR	ATQGGM(O)C(Cam)QLLEDEEVR	25-9-13-60-2-1-1-9-29-89-76-51-83-84-96-84	HWWHELESSGAEEVR	8-7-6-12-67-46-24-5-21-6-34-75-84-40-31
1095	437.213	2	AEAAAGNNR	AEAAAGMPR	11-12-70-54-89-56-33-50-81	EAAAAGNNR	72-66-94-98-87-63-52-66-39
1096	799.9235	2	AEAAAPSIADSLNQLK	DVQATPVWSLAANVK	6-12-33-51-46-15-28-31-9-18-1-2-22-70-99	MNPATRVHVYWPK	23-25-19-86-66-45-61-46-45-45-19-15-35
1097	1459.692	1	AEAADALINDVDDK	AEAADALLNDVDDK	65-95-82-67-95-86-86-90-83-95-93-90-95-99	AEAADALLNDVDDK	22-49-50-60-65-86-88-92-74-63-38-38-39-23
1098	730.3495	2	AEAADALINDVDDK	AEAADALLNDVDDK	22-24-73-93-99-97-99-98-71-87-96-93-96-98	AEAADALLNDVDDK	39-89-84-97-99-99-100-99-98-99-98-99-88-73
1099	938.8033	3	AEAADALINDVDDKGASIQRPGMLTDK	SPSADALLNNSQDTGTVLGTVMLAVPDK	25-2-2-16-89-75-92-95-53-15-6-66-64-1-1-31-20-10-31-22-1-15-29-51-42-2-9-99	C(Cam)WWWFRYKFLPGGGTYRLQHR	5-5-5-5-5-5-5-5-5-5-5-5-5-10-18-7-5-6-5-5-5
1100	944.135	3	AEAADALINDVDDKGASIQRPGM(O)LTDK	QAAADANLNNVDDKFVNRGC(Cam)EAPAAAK	15-17-1-1-37-54-3-72-36-5-43-40-44-26-1-1-25-4-1-6-6-13-2-3-2-31-97	KAFRWQC(Cam)HKWSYGGDMKWFRR	5-5-5-5-5-5-5-5-5-5-5-5-5-5-5-8-5-5-5-5-5
1101	598.7995	2	AEAAGLGDHIDK	EAAAGLGDHLDK	25-21-99-99-97-99-84-83-86-96-91-99	AEAAGLGDHLDK	63-93-92-99-93-98-97-97-98-98-88-74
1102	762.395	2	AEAAGLGDHIDKQAK	SLAAGLGDHLDQQAK	17-20-83-88-98-92-97-82-76-94-76-90-99-87-99	DRAGLGDHLDKQAK	28-20-79-40-87-90-96-97-98-98-96-71-76-74
1103	835.419	2	AEAAHQAAVSNFSPAAK	SLAAHQAAVSNM(O)SPAAK	26-52-7-12-75-99-66-91-98-90-76-47-85-94-39-83-96	RWHQAAVSNFSNPR	16-22-71-95-99-97-93-92-89-95-96-71-29-32
1104	783.3965	2	A(Acetyl)EAASEIPEKFFGK	LEAASELPEKFM(O)GK	82-45-89-99-82-99-98-98-31-32-18-95-66-96	QNAASELPEKFFGK	52-41-79-86-97-99-98-48-67-62-80-80-65-78
1105	857.3927	3	AEADFFNNYLADAQRPVDC(Cam)EPK	AKADFM(O)AHLALASC(Cam)EPC(Cam)M(O)MNAAK	53-8-43-4-73-64-3-1-13-23-18-25-1-1-2-1-39-9-6-4-11-8-28	WC(Cam)WFRYWRHFTDEVYYR	5-5-5-11-5-5-5-5-5-12-5-8-15-5-5-5-5
1106	701.85	2	AEADLTNALNASGR	DRDLTNALNASGR	17-40-74-93-98-55-16-99-98-99-99-90-88	RDDLTNALNASGR	22-32-90-95-85-78-79-96-95-96-98-46-50
1107	630.82	2	AEAELIETQEK	AEAELLETQEK	22-21-73-90-99-78-73-98-96-97-98	EAAELMLVQEK	65-41-93-97-98-78-82-67-92-90-62
1108	859.905	2	AEAFSEEAKFFAESR	LSAFSEEAKM(O)FAESR	52-40-44-8-35-88-99-73-84-84-94-68-46-69-50	FRDSEEAKM(O)FAESR	21-13-18-62-92-95-82-74-90-90-59-81-50-28
1109	1100.49	1	AEAFYAGDEK	EAAM(O)YAGPM(O)K	72-71-90-67-99-99-61-85-84-99	EAAM(O)YAGPM(O)K	69-59-59-61-77-70-30-27-38-29
1110	550.749	2	AEAFYAGDEK	AEAFYAGDEK	22-21-99-97-98-96-98-96-91-99	EAAFYAGDTR	79-57-97-98-97-97-90-97-82-72
1111	1828.929	1	AEAGENKIVELEEELR	AEAGENKLVELEEELR	25-37-82-74-47-59-71-34-97-76-92-90-36-54-87-76	AEAGENKLVELEEELR	18-44-27-11-48-33-35-66-41-73-61-75-54-54-39-20
1112	914.9685	2	AEAGENKIVELEEELR	SLAGENQLVELEEELR	21-38-40-88-67-92-89-99-78-73-89-99-99-97-98-99	RDWNKLVELEEELR	16-23-50-66-89-95-21-48-93-99-99-98-87-65
1113	610.315	3	AEAGENKIVELEEELR	SLAGQLSRVELEEQNR	25-38-41-53-40-6-21-37-70-91-99-93-99-91-78-99	LSKSSFYVELEEELR	19-14-44-22-23-24-26-89-91-85-97-96-94-88-60
1114	1277.18	2	AEAGENKIVELEEELRVVGNNLK	QASSTPQLVELAC(Cam)RLRVVPMGLK	12-35-2-1-17-1-87-92-16-98-47-2-3-60-47-93-93-42-44-7-3-69-94	C(Cam)WKPQLVEQQDELRVVWVLK	11-12-11-31-49-94-95-97-56-54-62-98-97-69-77-74-23-25-57-32
1115	639.094	4	AEAGENKIVELEEELRVVGNNLK	LSAAQATVAVENRSNEVLPPLAM(O)R	47-48-42-1-1-7-1-31-41-86-75-58-23-3-12-27-43-98-26-1-9-2-7-41	DRLWKEWRRWKKDYGGAFR	6-5-5-5-5-10-5-5-5-5-5-5-38-10-5-6-7-7-5
1116	1269.161	2	AEAGKIPTELIGTIDFDQSGSFLK	VVEELPVMLLGTLDM(O)DVPLYM(O)K	15-24-16-12-35-81-26-65-70-97-84-43-81-89-76-95-15-43-35-12-20-76	M(O)HRFVPLLLGTLDFDVPLM(O)YK	9-10-6-9-9-6-18-95-95-71-56-67-89-82-79-67-55-46-18-19-48
1117	846.4433	3	AEAGKIPTELIGTIDFDQSGSFLK	YNESGFALFDHLDFDKSGSEMK	53-6-15-2-7-22-1-2-3-13-13-54-87-64-37-48-90-94-92-73-83-99	RLLWWMLWRAMLDQSGYRR	5-5-5-5-5-5-10-5-5-9-13-18-25-48-46-23-5-5-8
1118	1112.998	2	AEAHILDEDYDSAIEDYQK	AEAHLLDEDYDSALEDYQK	13-10-47-56-99-99-91-49-94-79-80-76-75-99-79-86-72-86-57	NFFLLDEDYDSALEDYQK	23-25-74-99-99-99-100-99-98-98-98-99-99-100-98-78-39-37
1119	742.3347	3	AEAHILDEDYDSAIEDYQK	SGGTYLGQMVYDSALEDYQK	8-4-31-7-1-2-1-8-2-23-39-86-86-75-95-99-95-96-97-99	SYLWC(Cam)MC(Cam)RDSALEDYKK	6-6-7-5-10-17-6-5-34-43-78-94-91-65-46-34-21
1120	649.8528	4	AEALFEPKSGLVGSIASTISGLFSSK	TVKLLAVPVSANKNPSFSSTSM(O)SSK	42-13-2-2-60-1-4-6-2-1-10-1-1-10-8-59-51-2-1-2-65-93-78-47-54	RRHRVDMYTKRASTLSGLFSSK	5-5-5-5-5-5-6-5-5-5-5-20-25-39-52-41-22-48-38-18-13-11
1121	579.8225	2	AEALNSLLAEK	VTALNAELAEK	12-32-94-98-96-2-7-99-95-99-98	EAALNVTLAEK	62-38-83-96-89-41-43-87-85-89-61
1122	658.3775	2	AEALTAVVSDVIK	AEALTAVVSDVLK	5-18-90-98-98-92-78-73-82-14-98-99-99	AEALTAVVSDVLK	32-63-88-97-96-92-49-49-93-96-95-89-77
1123	695.7117	3	AEALTAVVSDVIKQDQIER	AEALTAVVSTLLQQDQLER	31-75-64-83-99-99-82-85-82-3-6-36-22-63-72-36-77-79-71	WWRMQQLLTSVVATLPR	21-22-9-11-37-21-38-40-41-65-67-84-79-78-82-63-43
1124	1073.8463	3	AEAVGYVLC(Cam)C(Cam)DADILEIFGYTGDLAQEVK	M(O)PEEADLGTYGM(O)LPLELM(O)GYTGLDAEQVK	15-17-15-22-6-10-6-1-5-49-25-16-40-6-39-33-39-23-90-68-80-90-31-36-90-36-31-56-98	C(Cam)RWMNLRYFLELNNEGYTGRRWER	5-5-5-5-5-5-5-5-15-23-49-33-12-10-69-35-68-74-44-5-5-5-12-5
1125	1317.177	2	A(Acetyl)EAYQIQSNGDPQSKPLLELYVK	VPVLLELVQEVNPVGNSQLQMNGR	41-2-27-25-18-37-64-54-22-9-28-29-8-36-65-48-68-54-51-89-5-2-8-54	RRYELQSNGDDPVPLELELYVK	7-7-12-24-31-55-72-62-57-67-33-18-13-21-49-69-67-66-55-13-11-9
1126	878.454	3	A(Acetyl)EAYQIQSNGDPQSKPLLELYVK	EPSYQLQSNGNPVSSAPLLELYVK	34-2-22-49-42-88-20-26-47-57-3-12-7-1-1-35-19-17-73-65-61-32-28-93	YRRKLEKQRRDGPGQGGELM(O)DK	10-5-5-10-11-21-17-8-5-5-35-12-24-5-13-5-6-63-20-7-18-12
1127	585.7575	2	AEDAAEDFFR	AEDAAPFFM(O)R	41-27-99-99-98-21-1-97-99-99	EADAALMM(O)M(O)R	70-44-92-96-95-67-49-93-93-48
1128	929.89	2	AEDEEEVEDDEEPVPK	AEDEEEVM(O)PDEEPVPK	22-21-2-2-99-99-99-46-29-95-98-95-94-23-99-83	ENSNEEVM(O)PDEERHK	44-24-18-19-97-98-93-56-45-91-99-99-20-30-25
1129	1375.0033	3	AEDEGILCVEGIAGGPVHIDYNCVPSVVYTHPEVAWVGK	FGVGKAVEVHVYAGHVMGGC(Cam)GTAGLHLSHATHPEVAREGK	15-23-45-2-1-4-8-2-12-22-26-22-5-1-9-13-8-8-16-1-1-2-1-11-17-1-2-4-1-3-70-96-38-58-89-73-22-46-77-64	NSPWRDRMWWWHYRRAGLPSKSC(Cam)SHTHRRC(Cam)R	5-5-5-5-5-5-5-5-5-5-5-5-5-5-5-5-5-5-5-5-5-5-5-9-5-5-5-5-5-5-5
1130	1031.5045	4	AEDEGILCVEGIAGGPVHIDYNCVPSVVYTHPEVAWVGK	C(Cam)C(Cam)M(O)M(O)LGTGAGRC(Cam)QGPTNVRVDTPFKPEADGVLRRQR	7-3-1-6-8-8-4-4-8-1-2-2-1-1-1-5-4-23-20-41-21-37-50-1-1-1-58-18-9-45-20-53-1-1-15-54	QNQWWRWFC(Cam)WWRVRFMC(Cam)KYGYNRLRRRK	5-5-5-5-5-5-5-5-5-5-5-5-5-5-5-5-5-5-5-5-5-5-5-5-5-5-5-5
1131	1060.0153	4	AEDEGILC(Cam)VEGIAGGPVHIDYNC(Cam)VPSVVYTHPEVAWVGK	C(Cam)C(Cam)M(O)M(O)LMKLANADPVTEATSC(Cam)PPRVNADSVQELKLAQR	7-3-1-6-88-3-1-1-1-7-10-7-4-9-1-2-4-4-16-41-10-3-7-1-7-22-4-1-1-4-1-17-3-2-2-15-54	M(O)RHRMC(Cam)RYHMAVTRHRWWRRADSVTRLYNYR	5-5-5-5-5-5-5-5-5-5-5-5-5-5-5-5-5-5-5-5-6-5-5-5-5-5-5-5-5-5-5
1132	962.974	2	AEDELNGFGAGALTGAIYR	ARKSDNGM(O)QQLTQLYR	22-3-28-12-45-87-38-41-97-99-99-99-81-69-91-99	RAQSDNGM(O)KGALTQLYR	14-56-69-74-78-85-71-94-95-71-85-99-98-89-91-48-39
1133	1211.5795	2	AEDIEEILAEIDGSQIEEYQK	PGSEGVC(Cam)LLAELDGSKLEEYQK	8-1-3-1-5-1-3-71-91-52-76-96-99-98-91-93-97-97-98-15-18-46	EYYESKLAELDGSQLEEKYK	41-19-18-51-17-18-98-99-99-98-97-95-98-98-99-100-99-32-33-39
1134	1232.585	2	A(Acetyl)EDIEEILAEIDGSQIEEYQK	SHGGVEELQSGPMEALLEEQAPR	15-3-3-1-7-23-68-64-48-99-94-30-46-83-96-83-35-83-73-11-1-18-57	YFC(Cam)NEQLAELDGSKLEEYKK	33-25-24-44-93-81-98-99-99-98-97-96-99-99-99-100-99-41-43-46
1135	808.0557	3	AEDIEEILAEIDGSQIEEYQK	HHHHHKGPLDLEAGC(Cam)EEYKK	7-4-1-1-50-9-1-1-49-86-80-67-85-4-3-99-99-92-94-99	C(Cam)MHLRRKVDLEAGC(Cam)EEYQK	5-5-5-15-5-5-5-5-55-59-86-57-17-32-91-92-19-17-31
1136	822.059	3	A(Acetyl)EDIEEILAEIDGSQIEEYQK	LEDLEELLAELDGSQLEEYQK	69-66-32-91-31-27-31-66-7-47-70-23-30-59-92-91-99-91-96-85-97	MKEC(Cam)FLQSATLEALSTSEYQK	8-8-23-5-6-35-28-11-8-8-54-85-39-50-16-8-8-61-46-31-38
1137	1121.525	3	A(Acetyl)EDIEEILAEIDGSQIEEYQKFFDAFDR	TMGFYELLAELNGSLEGPGDLEALLEYM(O)DR	19-4-25-15-21-25-31-14-7-22-42-30-8-28-13-18-6-1-38-63-47-20-63-82-50-37-57-66-32-84	RWKEKHM(O)HRC(Cam)EDDRNLEALLEYDM(O)R	5-5-5-30-5-5-5-5-5-5-30-5-5-5-15-79-85-71-79-32-21-16-5-5-8
1138	1183.2303	3	A(Acetyl)EDIEEILAEIDGSQIEEYQKFFDAFDRGK	ADNGLEELLAEPTLEDGPSGPPDM(O)GAEPEELPNK	38-17-13-1-9-9-9-12-7-4-8-1-13-1-3-1-1-1-8-1-3-1-4-10-72-93-34-62-90-86-85-31-13-51	WWDWWLC(Cam)SNMWKTKQDRGGALLEELNPK	5-5-5-5-5-5-5-5-5-5-5-5-5-5-6-5-12-6-23-33-66-39-55-71-17-5-5-5
1139	601.302	2	AEDIYVQAHR	AEDLYVQAHR	41-43-79-99-32-45-90-96-92-99	AEDLYVQAHR	68-92-95-98-91-96-95-99-96-71
1140	512.2835	2	AEDLLLHGR	EADLLLHGR	25-24-91-96-99-99-98-87-62	AEDLLLHGR	46-90-92-99-98-96-98-93-65
1141	852.434	2	AEDSLATHQLTVQYK	AEDSLATHQLTVQYK	21-10-58-54-94-99-98-91-82-76-98-94-97-98-99	EWSLATHQLTVQYK	61-33-89-93-97-99-99-98-99-99-99-99-94-94
1142	568.6253	3	AEDSLATHQLTVQYK	AEDSLATHAGLTVAGYK	31-72-99-95-91-84-70-59-38-12-11-55-7-2-3-32-28	YFMNLPWGGTVKYK	11-7-6-7-24-7-5-5-5-41-15-17-29-21
1143	919.437	1	AEDVAEGTK	AEDVAESAK	4-13-95-94-99-99-99-55-99	AEDVAEGTK	13-32-45-84-81-87-12-39-46
1144	517.9187	3	AEEADRKYDEVAR	AEEAAEAKYDEVAR	46-72-93-91-29-10-12-24-59-75-52-70-85-97	WWLWQYDEVAR	14-18-16-12-59-45-63-68-62-39-33
1145	1131.0745	2	AEEATVEGLQQGYIVAPSDKR	SLEGDVEGLQQGYLVAAVEQR	33-31-31-2-1-95-98-83-90-97-97-90-52-99-99-99-1-2-63-40-54	AEDWVEGLQQGYLVAWLRK	16-38-15-15-39-72-56-86-89-90-88-95-99-98-97-21-31-17-16
1146	729.7975	2	AEEEADEEGHTEL	EAEEADEEGHTNK	68-64-93-93-96-93-99-96-96-51-95-10-48	EAEEADEEGHTNK	82-74-95-99-96-98-99-99-74-88-89-56-35
1147	1592.744	1	AEEEEFLLDNVER	AEEEEFLLDNVER	25-74-82-82-95-83-92-84-91-36-37-62-76	AEEEEM(O)LLDRWR	28-56-79-79-71-66-68-72-79-9-14-29
1148	796.876	2	AEEEEFLLDNVER	SLEEEM(O)LLDNVER	8-50-48-97-93-71-99-99-99-93-99-99-99	SSM(O)HEFLLDNVER	50-59-49-54-98-98-99-99-98-97-98-97-79
1149	554.762	2	AEEEFNIEK	AEEEFNLEK	41-76-99-99-99-96-86-99-99	AEEEFNLEK	72-90-99-99-98-95-95-96-84
1150	997.0903	3	AEEEKEAKKDDDEEEKEEEEGHDEL	GAMDPMLVVGDQEEEDDDLAC(Cam)EGHSNR	39-13-28-9-2-2-32-14-2-1-6-49-48-1-9-97-62-24-6-10-21-83-91-52-2-9-46	YNPYWYWWEM(O)FPEKEEGC(Cam)RM(O)R	5-5-5-5-5-5-5-5-5-5-5-5-35-14-24-35-5-5-5-5-5
1151	794.9075	2	AEEEVVQTIDQTVK	C(Cam)DAPNVTKLDQTVK	23-20-1-3-5-97-12-2-99-98-97-93-66-99	LFHC(Cam)VNDLDKTVK	30-21-14-16-82-15-15-80-86-90-59-59-33
1152	1105.5777	3	AEEFKAINTVVLAASTDSVFSHLAWINQPR	SVGVTALYAPPLASAMC(Cam)ATMTSHLAWLPELR	25-8-8-2-1-1-1-1-2-21-1-52-12-2-1-1-1-18-43-9-3-22-40-90-70-62-90-75-7-21-40	KRWWRVYLWELLWALMSLAWEWHR	5-5-5-5-5-5-5-5-8-5-5-14-8-12-18-11-12-24-21-11-5-5-5-5
1153	546.801	2	AEEFKDIIK	SLEFQDLLK	67-93-99-98-84-98-83-99-99	SLEM(O)KDLLK	44-57-97-97-91-93-98-97-93
1154	848.9055	2	AEEFTEDSKTQQGVK	SLEM(O)TEDSQTQQRK	25-34-58-98-97-98-98-94-99-96-89-93-19-99	AEEM(O)TEDSQTKKRK	44-71-95-94-98-100-99-97-95-98-97-97-76-59
1155	869.9105	2	A(Acetyl)EEFTEDSKTQQGVK	YAHM(O)TEGWSTQQRK	36-1-1-50-84-99-15-5-50-41-70-59-19-99	LEEFTEWGSTQQRK	50-56-55-95-97-97-63-45-60-86-78-91-55-54
1156	947.961	2	A(Acetyl)EEFTEDSKTQQGVKR	ELEM(O)TEDNTTQKRKR	61-32-58-95-94-96-99-42-79-84-94-90-39-51-99	FSHFTEDTNTQAGRKR	22-20-19-90-97-97-90-66-68-84-95-74-50-35-33-43
1157	416.227	2	AEEILEK	AEELLEK	96-99-97-93-96-94-98	AEELLEK	89-96-96-96-97-97-94
1158	1371.702	1	AEEIVISGNFHR	LSELVLSGNM(O)HR	44-10-52-54-79-84-73-3-15-79-74-98	AESSQVLTPFHR	23-49-29-21-16-17-30-17-15-29-31-14
1159	686.355	2	AEEIVISGNFHR	VTGNAVLSGNFHR	11-43-41-4-98-99-99-99-98-95-89-94-99	AQTAAVLSGNFHR	59-67-32-34-94-98-99-98-89-96-97-88-79
1160	457.906	3	AEEIVISGNFHR	AEELVLSGPQSNK	91-93-99-49-51-91-72-65-2-8-2-1-27	TVEPDLMGLGSPR	12-12-52-14-44-60-22-5-17-23-25-17-15
1161	1344.737	1	AEELKKEVEAAK	AFKAVEQQPGAAK	7-16-64-71-51-49-95-49-18-4-82-99-99	KC(Cam)EVEAGKPKAK	26-38-63-31-81-25-5-25-7-10-26-17
1162	1592.297	2	AEELRDVIPNAYILNQFGNPANPEAHYK	QSMDGPQGPQNGM(O)QKVLYAPNLVPVHAYK	19-13-7-16-3-7-31-1-1-42-25-26-65-77-2-15-51-81-64-1-1-93-93-23-68-12-2-36-94	EWHWWWWFKVKGMRNQGPKPWWK	19-5-5-5-5-5-5-43-30-5-5-5-5-5-8-15-5-7-10-5-5-5-7
1163	1061.8673	3	AEELRDVIPNAYILNQFGNPANPEAHYK	QGGFGAPVVLTLGSSTNLLSSGNPANPEAHYK	15-1-13-13-1-10-6-6-18-43-6-60-6-28-13-26-52-52-61-19-20-81-30-50-50-88-54-58-63-45-64-93	FFERFMWWNKNLLSSGNPANLLANWK	5-5-5-5-5-5-9-5-5-15-26-52-38-6-6-25-26-22-26-41-7-5-6-5-5-6
1164	796.6525	4	AEELRDVIPNAYILNQFGNPANPEAHYK	LHAAAMFALPNAYTSRNRGQSLHAGPEM(O)R	47-21-1-3-16-51-1-2-70-88-39-47-89-16-44-8-19-10-43-2-5-50-1-3-10-1-7-10-54	WWWLFYTNVVRC(Cam)TYSVTAPRM(O)FRK	5-5-5-5-5-5-5-5-5-5-5-5-7-8-5-5-5-5-5-5-5-5-5-5
1165	664.3163	3	AEELRQEQEHSQHVDR	SSDVPAALDQEHSKHVDR	15-8-26-23-4-1-1-18-22-42-90-97-1-22-64-78-88-98	FLKHKSHEQDDADQHR	10-10-6-35-8-10-37-82-44-51-39-24-48-11-14-19
1166	510.253	2	AEEMVWVR	EAEMVWVR	14-21-99-99-90-64-86-99	EAEMVWVR	76-52-98-82-82-95-97-91
1167	518.2505	2	AEEM(O)VWVR	AEEM(O)VWVR	6-24-89-88-87-88-99-99	AEEM(O)VWVR	54-90-97-97-96-97-98-93
1168	1492.765	1	AEEQLKQEGVAYK	SLEQLQQERAYK	15-28-56-71-72-71-67-85-96-96-99-99	AFQEKLYATMYK	5-5-22-59-29-46-38-23-8-8-25-20
1169	746.8865	2	AEEQLKQEGVAYK	SLEQLQQEGVAYK	61-70-84-97-90-88-99-99-99-99-95-99-99	AEEQLKQERAYK	44-90-91-88-97-88-86-99-97-98-92-93
1170	498.26	3	AEEQLKQEGVAYK	AEEQLQKERAYK	47-65-98-76-72-87-75-88-90-85-48-43	FMYEKKEGVAYK	11-10-10-24-43-61-80-46-79-59-46-48
1171	602.284	2	AEERAEAGENK	AEERAEAGENK	9-32-55-24-85-89-92-65-80-98-99	YPEGAEANQPK	66-57-97-81-92-98-91-52-66-77-83
1172	1157.58	2	AEERAEAGENKIVELEEELR	QSNRAEAGENQLVELEEAQAK	13-2-3-81-23-29-69-83-98-75-51-64-86-98-68-87-95-25-17-7-46	WLWAEAWNKLVELEENQR	24-30-21-68-89-80-71-80-88-94-84-96-85-92-91-31-32-45
1173	772.056	3	AEERAEAGENKIVELEEELR	M(O)SHGGVTEKNQLVELEEELR	17-10-1-1-17-13-4-20-40-17-43-99-90-91-80-51-83-78-76-90	YRWREEHQLVELEEELR	5-5-5-5-10-10-5-18-43-40-62-72-73-39-33-26-5
1174	579.294	4	AEERAEAGENKIVELEEELR	TVSQMQLEPTANPELEEELR	42-11-26-17-11-24-30-70-42-0-2-11-34-24-55-81-86-85-83-89	WTQRNC(Cam)RKAVPELEEELR	6-6-10-5-10-7-5-6-5-5-5-85-89-85-89-85-43-12
1175	760.3998	4	AEERAEAGENKIVELEEELRVVGNNLK	SVGFPGVPLAMKNVPM(O)DPQNMAPVGQQGR	30-17-3-13-1-25-12-16-4-2-2-19-6-51-11-2-16-1-50-71-22-2-4-59-44-3-2-10-54	EKKTGRKRRFMKC(Cam)FKNMANEWHR	14-5-9-7-5-5-12-5-5-6-5-5-5-6-71-66-45-15-28-30-6-7-5
1176	1109.537	1	AEEVLEYEK	AEEVLEYEK	7-13-82-94-99-99-96-99-99	AEEVLEYEK	13-33-73-85-85-86-30-70-30
1177	555.272	2	AEEVLEYEK	SLEVLEYEK	45-31-99-98-94-92-94-72-99	AEEVLEYEK	44-72-98-97-97-98-67-78-68
1178	938.462	1	AEFAPFEK	AEFAPFEK	49-95-59-94-93-94-99-99	AEFAPFEK	46-75-75-92-54-61-83-34
1179	833.946	2	AEFAPFEKFPLDKK	SLFAPFEKMEPDQK	26-34-58-94-97-75-85-58-67-1-1-99-98-99	AFEAPFEKFPLDKK	50-56-86-74-48-59-96-95-92-45-63-90-86-79
1180	556.3	3	AEFAPFEKFPLDKK	AEFAKNHTPAPEVQK	23-94-97-91-2-1-5-1-1-77-25-33-31-60-28	AWRWFWFGARRK	22-10-6-9-27-12-12-8-31-24-12-13
1181	1471.6807	3	AEFDPFLHPPQPSNPWISDEASFWNQPTDTSSAEIPTEK	ADWTLTVM(O)QLESEPWLGAVVQAGTHVMASVMTDGDPVPDDK	53-17-8-1-5-1-1-11-13-12-9-39-3-1-26-1-1-3-1-1-18-2-4-11-3-4-47-90-34-8-1-1-1-2-2-1-41-44-7-9-51	YEYEWWKFWWYWNWWC(Cam)HVMASLRFERLLWR	5-5-5-5-5-5-5-5-5-5-5-5-5-5-5-5-5-5-5-5-5-5-5-5-5-5-6-5-5-5
1182	1238.9113	3	AEFLPEGQETAGEEYDDVEKEPNESVPDVPGLPK	C(Cam)VSNPEANETAVSEYDDVEKEQPDWPDVPGLPK	15-3-9-21-86-52-10-17-45-63-55-36-30-26-50-45-72-63-65-16-31-39-61-44-78-70-24-86-30-3-5-35-40	YLWFMKRFC(Cam)RMDVDYRVQPDWM(O)WWQR	5-5-5-5-5-5-5-5-5-5-5-5-5-5-5-5-5-5-5-5-13-5-5-5-5-5
1183	424.256	2	AEFLVIR	AEFLVLR	43-84-99-99-96-96-99	AEFLVLR	55-82-97-99-99-98-97
1184	955.9535	2	AEFNAHVQVPDSNTPER	AQM(O)DAHVKVPDSNTPER	13-19-7-25-81-92-93-99-99-94-53-96-74-85-44-47-99	SSWTAHVQVPDSNTPER	31-33-24-26-44-94-98-94-97-86-88-83-80-82-34-71-56
1185	637.6383	3	AEFNAHVQVPDSNTPER	M(O)AENAHVKVPDSNTPER	19-5-33-10-19-20-53-40-71-97-71-49-70-83-27-7-40	MKWC(Cam)YKVPDSTGGEPR	5-5-5-5-5-9-18-21-17-23-14-15-6-23-5-12
1186	1278.101	2	AEFPESADAAGDVLSHLVSSFDYK	AQM(O)VQSADAAGDVLSHLVSSFSYR	11-43-4-1-1-23-73-96-88-99-99-93-17-43-94-96-91-61-90-97-78-19-18-46	C(Cam)WARSADAAGDVLSHLVSSFDYK	12-11-10-8-51-76-88-92-91-79-89-61-70-79-90-85-77-85-33-32-20-20-26
1187	852.4033	3	AEFPESADAAGDVLSHLVSSFDYK	AEFPESAWAMNLLAMFSSFDYK	53-28-95-91-72-97-97-15-10-1-2-4-3-7-3-8-34-43-31-55-34-68	ALYDWHYRWC(Cam)RESALHTYK	5-5-5-7-5-5-5-5-5-5-5-6-5-39-16-6-5-17-10
1188	1114.542	1	AEFQELYSK	AEAGFELYSK	45-87-88-3-4-97-99-93-94-99	AEM(O)KELYSK	22-46-33-66-89-77-37-49-23
1189	557.775	2	AEFQELYSK	SLM(O)QELYSK	61-87-91-95-95-97-90-99-99	AEFQELYSK	39-71-85-92-99-97-91-77-56
1190	874.757	3	AEFSADPFAHEFGITINPAMTEVK	AQM(O)EAEVNLTSSELTLNVAEETVK	38-28-6-8-2-1-15-13-15-25-1-1-4-50-92-86-63-57-4-7-17-36-36-93	WWWWWRWFVTLNVDYNHK	5-5-5-5-5-5-5-7-7-59-40-30-22-6-5-6-6-15
1191	958.937	2	AEFSFTGDAWTNVSADAK	TVHPM(O)TGDAWTNVSADAK	52-32-1-1-39-95-72-95-99-62-99-61-72-90-80-95-50-42	VTYAM(O)TGDAWTNVSWAK	19-19-16-16-63-83-73-79-91-82-95-85-86-92-55-29-22
1192	1633.7985	2	AEFVPSAPPPAYEFSADPSTINAYDLDLIR	VGKC(Cam)WALYPAPLM(O)SSVPSC(Cam)APAYDLAPSNK	41-1-4-34-54-62-2-1-31-13-6-72-98-30-29-48-52-56-15-75-43-72-52-73-15-2-2-10-7-54	KRTC(Cam)RWRRRFSADC(Cam)THNAYDKYYR	5-5-5-5-5-5-5-5-5-41-17-15-22-8-5-5-9-19-18-16-5-5-6-5
1193	1089.535	3	AEFVPSAPPPAYEFSADPSTINAYDLDLIR	GDNC(Cam)PSAEM(O)HYRGNGNTALGGLAYDLKKLK	39-12-28-84-42-2-33-1-1-1-15-1-1-31-1-2-1-1-3-2-1-6-60-41-12-28-5-3-21-35	YWWWWRRRNDNHFGMPLYVRWNK	5-5-5-5-5-5-5-5-5-7-5-5-5-5-5-5-5-5-5-5-5-5-5
1194	1488.806	1	AEGDAAKPPVNPIPL	MPNTAKLDLSATAR	82-64-16-62-18-91-69-74-70-4-1-1-9-4	LDNTAKLDLMVQK	35-21-15-16-32-68-61-24-18-9-9-9-7
1195	744.907	2	AEGDAAKPPVNPIPL	MPKSAQGGC(Cam)KALLK	41-54-42-31-86-91-23-3-2-23-60-32-68-67	NNKSAKGASGSNLLK	31-30-55-63-85-88-24-30-18-10-29-44-67-60-44
1196	1028.558	2	AEGDAAKPPVNPIPLQVPDK	SDRVGQPPVLAPVPGAGVPDK	19-1-1-55-62-80-15-76-84-50-15-7-38-35-34-74-63-91-65-13-99	KTEVGAGPPVNPLLWAAAHK	18-11-27-63-13-33-43-73-38-41-56-19-45-28-18-46-38-21-20-39
1197	686.0413	3	AEGDAAKPPVNPIPLQVPDK	SLGDAAKRHNPLSSGLPAHK	36-38-60-79-95-68-69-19-53-66-52-64-16-3-8-1-1-24-14-28	HRWRC(Cam)KLTM(O)KKAAEPK	5-5-5-5-13-10-12-7-7-29-41-34-48-18-5-5
1198	1768.5343	3	AEGDAAKPPVNPIPLQVPDKEFEDGPVQSQNPNEGAEVVIPDSEAAAEAVPA	YYRC(Cam)QAVLVSPPMEHAHVGPAERPDHPTEPGLAGLMVSVLVAEC(Cam)C(Cam)M(O)R	19-3-1-3-27-38-38-22-8-16-2-1-52-42-5-16-1-1-9-6-12-21-1-1-6-6-2-10-2-1-3-1-8-6-34-2-3-19-16-35-17-34-25-7-2-9-46	KGHWWWWWWDWYTWDWWWDRWHPNGAVKKPLVAKRRRR	5-5-5-5-5-5-5-5-5-5-5-5-5-5-5-5-5-5-5-5-5-5-5-5-5-5-5-5-5-5-5-5-5-5-5-5-5-5
1199	1326.6525	4	AEGDAAKPPVNPIPLQVPDKEFEDGPVQSQNPNEGAEVVIPDSEAAAEAVPA	YC(Cam)C(Cam)M(O)RPAVVGPYLEEYSYHVYGTTHYLPLALGGNAMVVLAKSKPRR	19-3-1-3-1-1-38-50-27-6-1-5-11-2-1-1-28-12-4-5-1-1-2-5-23-22-1-1-17-34-37-1-1-3-1-9-18-10-35-37-31-19-2-1-13-47	WRRRWLWRRWEWRWYFWFWRRC(Cam)SYTDLWVAQYM(O)WK	5-5-5-5-5-5-5-5-5-5-6-5-5-5-5-5-5-5-5-5-5-5-5-5-5-10-23-5-5-5-5-5-5-5-5
1200	1556.1165	2	AEGEEDDVNVWEDNWDDETHESEFSK	AQSGGDDDVNVWEDNWDDETHEQHNAK	13-14-2-2-1-16-47-86-74-28-33-46-99-97-64-74-99-93-93-93-89-89-15-2-28-7-59	QKEM(O)AC(Cam)MYWEDNADDDETHERFFK	7-8-18-18-6-6-6-7-74-95-87-51-33-41-95-88-93-66-62-81-8-10-11-19
1201	1037.747	3	AEGEEDDVNVWEDNWDDETHESEFSK	SLGEEDDVNVWEDNWDDETHESEYAK	36-38-60-50-97-96-92-99-84-69-81-96-46-68-68-78-79-4-15-26-49-42-48-54-20-64	KKC(Cam)NM(O)YWC(Cam)WDLM(O)NDYTGSEVC(Cam)YR	5-5-5-5-5-5-5-5-5-14-5-5-5-5-6-5-5-6-18-5-5-5-5
1202	996.464	1	AEGEGYVGSK	AEWGYVGSK	68-87-84-99-96-98-79-96-99	AEGEGYVGSK	27-55-27-80-65-72-43-23-40-31
1203	873.3865	2	AEGILENDQM(O)EHSEK	QAGNLEMC(Cam)WRHESK	21-16-41-14-99-99-65-31-43-46-93-15-3-96	C(Cam)LPLEMC(Cam)PGGMHSEK	17-23-13-89-97-51-46-45-24-21-46-71-27-55-45
1204	526.7785	2	AEGLALADHR	AEGLALADHR	41-53-67-95-99-99-89-94-96-98	EAGLALWHR	73-48-88-92-98-99-98-98-95
1205	660.8	2	AEGLDEEATETR	AEGLDEEATEEK	31-38-98-90-98-99-97-99-93-99-31-44	EAGLDEEATETR	68-41-83-97-98-100-100-99-99-99-81-61
1206	1273.917	3	AEGLQEGSGKDQDLSDDLSSEPGMIGTVDEEIPASSR	PYHTEMEDVVNLVMSESLSPGMLGTVDEELPASSR	15-6-1-1-33-23-9-9-8-17-64-42-1-2-23-17-69-77-56-95-29-41-91-64-58-60-98-66-86-97-95-18-16-19-64	DYWDEFFRRLC(Cam)RNSESPGMLGTVDEELWRR	5-5-5-5-5-5-5-5-5-18-5-5-5-20-14-5-5-5-15-34-17-28-27-26-70-68-51-8-7-8
1207	985.499	1	AEGLTGFYK	AEGLTGFYK	68-87-82-60-92-99-95-99-99	AEGLTGFYK	31-59-33-67-82-67-74-62-52
1208	493.2535	2	AEGLTGFYK	AEGLTGFYK	96-99-58-99-99-91-70-98-99	AEGLTGFYK	72-91-89-98-96-83-77-93-91
1209	1602.809	1	AEGLTKEQQEDAKR	EATAVKEAGQEWKR	27-35-74-11-26-60-85-77-79-54-99-55-87-99	AM(O)RPKEAGQEWKR	17-16-22-23-34-81-33-6-12-70-27-33-20
1210	1167.5665	2	A(Acetyl)EGNQQDAFLGLAPEEEKFAK	HATTMKDAFLGLAPHADYSC(Cam)K	13-1-3-1-13-23-97-90-90-98-2-3-98-93-19-82-9-41-12-10-54	ERKQKDAM(O)LGLASFADYC(Cam)SK	44-9-13-14-52-77-87-90-91-7-22-75-39-41-57-40-38-22-21-26
1211	1212.0575	2	AEGSDVANAVLDGADCVMLSGETAK	DALC(Cam)VANAVLDQDSDMLSTGATR	17-17-1-3-63-74-70-83-99-97-97-91-85-2-1-52-94-88-25-4-2-20-64	WWWANAVLDKDSDMLSDWGK	23-16-16-67-66-77-95-98-96-91-84-12-24-87-89-75-19-20-9-14
1212	1240.568	2	AEGSDVANAVLDGADC(Cam)VMLSGETAK	LSDNEANAVLDGADC(Cam)VMLSTTQR	30-13-16-2-10-91-95-99-97-99-99-70-94-78-64-80-99-99-99-15-1-18-54	WWWANAVLDQDC(Cam)VMLSC(Cam)VVK	17-18-17-91-89-95-97-99-98-94-95-81-90-98-98-80-21-23-21-30
1213	654.326	2	AEGTATATETLSR	AEGTATATETLSR	19-39-79-88-94-94-99-99-99-99-99-91-93	EAGTATATETLSR	63-38-35-79-90-96-97-97-97-96-96-79-66
1214	1009.459	1	AEGVTDFDR	AERTDFDR	50-74-63-61-76-93-93-59	AEGVTDFDR	43-69-14-27-32-65-37-59-57
1215	505.2335	2	AEGVTDFDR	AEGVTDFDR	22-45-90-99-99-96-64-59-85	TVGVTDM(O)DR	46-49-81-95-96-94-92-94-70
1216	1307.66	1	AEGVVEFLSGGSR	AEGVVEFLSNSR	22-37-74-60-52-94-84-92-99-70-79-76	AEGVVEFLSNSR	25-52-13-28-33-49-39-45-48-30-32-19
1217	654.3335	2	AEGVVEFLSGGSR	AWVVEM(O)LSGGSR	22-32-98-99-99-99-99-99-99-43-97-87	VTRVEM(O)LSGGSR	29-30-75-98-99-98-98-98-95-84-78-65
1218	1191.577	2	AEGYDTDSLAIHSTINATDFIK	KAGPWPDSLALHSTLNATDEMK	13-6-14-1-20-1-25-62-72-95-98-82-91-86-84-86-79-23-14-25-28-86	M(O)RRYESLALHSTLNATDEMK	14-8-7-10-46-38-52-70-85-85-54-26-69-65-30-21-20-66-35-30
1219	799.421	2	AEHILQNEELFVR	AEHLLQNEELFVR	13-17-56-99-98-93-16-40-90-93-93-97-99	SSYLLKQDELFVR	46-79-87-99-99-96-81-83-99-99-92-86-77
1220	767.3965	2	AEHVLDLAHIACNK	SLHVLDLAYLM(O)DK	35-13-56-78-98-93-23-34-17-31-10-6-99	TFDALHVEALVYR	16-17-17-62-82-81-65-82-60-97-95-59-48
1221	795.907	2	AEHVLDLAHIAC(Cam)NK	AEHVLDLAHLAC(Cam)NK	14-43-61-77-99-99-85-93-92-93-79-80-82-99	AEHVLDLAHLAC(Cam)NK	34-66-79-98-99-99-99-99-99-100-99-84-71-70
1222	530.9407	3	AEHVLDLAHIAC(Cam)NK	AEHVLDLAHLAC(Cam)NK	22-46-99-91-73-90-22-97-78-85-9-27-47-71	LSSWMHALDLVYR	25-21-39-38-34-65-74-55-50-67-82-61-35
1223	782.6533	4	AEHVLDLAHIACNKNTCPGDVSALRPGGIR	VHTVLMPAHLAYPGDVMPVLHSPDLVYR	28-14-42-73-14-2-2-16-55-29-69-32-22-1-1-6-44-11-22-27-49-22-3-39-62-63-65-54	LWGKYWEYWWNWWRGAVLPLVYR	11-10-5-5-5-5-10-5-5-6-18-9-10-6-11-27-25-12-6-73-54-18-11
1224	708.3805	2	AEIANLFDGPQLK	AELANLM(O)DGPKLK	19-12-67-95-94-98-99-99-90-27-39-98-99	AELANLM(O)DGKPLK	33-57-62-85-87-97-98-97-90-61-50-79-51
1225	881.772	3	AEIESNVEKPVGESVPQETATETAK	NHMM(O)NVGAEVPWSVPRTTATETAK	16-2-5-17-64-39-15-1-12-3-8-50-61-57-99-23-49-72-32-31-91-34-28-84	C(Cam)GTLRVYC(Cam)WWSVLVSRATDWK	5-5-5-5-5-5-7-5-5-9-15-22-10-10-7-5-13-10-14-11-9
1226	696.364	2	AEIGISMGSGTAVAK	SLLGLSMGSGTAVAK	30-52-39-98-99-99-99-96-97-95-84-92-99-99-99	AELGLSMGSGTAVAK	40-70-92-88-98-97-97-94-97-86-95-89-87-80-54
1227	704.3615	2	AEIGISM(O)GSGTAVAK	AKNGLSM(O)GSGTAVAK	15-43-11-91-99-98-96-97-62-64-54-84-99-99-99	AELGLSM(O)GSGTAVAK	28-55-55-82-95-95-93-37-46-38-73-86-88-79-51
1228	839.499	2	AEIIDALNNLPILIR	SPELDALEVLPLLLR	17-1-37-67-60-91-95-40-44-99-92-83-69-98-99	RRNDALMPLPLLLR	23-23-31-68-75-89-73-67-97-79-89-97-77-49
1229	862.449	2	AEIKDFDKPLAGEYK	SLLQDFDQPLAWYK	17-34-89-92-97-70-99-99-54-83-89-97-76-70	VTLQDFDKPLAWYK	49-44-61-91-96-98-97-97-50-79-95-96-88-81
1230	709.873	2	AEILKDLDSDTAK	AELLKDLDMATAK	38-21-85-98-88-74-73-95-1-1-72-80-97	LVTLQDLDSDTAK	23-19-19-92-72-79-94-93-56-68-54-54-26
1231	868.4415	2	AEINEAVEFIESVASK	AELNEAVEFLESVASK	19-34-31-61-83-82-98-98-69-99-99-87-99-93-95-99	ALENEAVEFLESVASK	25-31-45-70-90-97-98-99-98-98-99-96-95-71-63-55
1232	579.297	3	AEINEAVEFIESVASK	C(Cam)GSLPLVEM(O)LESVASK	7-1-29-1-1-7-12-76-75-81-96-97-93-96-92-95	KPPHC(Cam)LFEVHSVASK	6-8-6-6-7-69-77-91-48-40-85-72-76-48-37
1233	701.901	2	AEIPASTGFLVGIK	VTLPASTGFLVGLK	36-43-96-99-63-91-59-73-74-65-28-51-93-99	LSLPASTSTEVAVK	30-26-67-69-82-81-82-26-27-84-71-52-39-63
1234	747.8795	2	AEIPESTGFM(O)VGIK	AQNPESTGFFVLGK	44-25-35-41-11-4-52-70-1-1-99-1-2-98	C(Cam)GVVFFGHKC(Cam)RK	15-8-31-50-18-15-55-40-16-17-13-33
1235	495.2843	3	AEIPKDITIEQVK	LSLPTAALTHC(Cam)GSR	24-45-25-5-6-1-2-31-55-12-1-1-2-28	RRRFTM(O)HAKHK	5-5-5-12-26-8-7-5-7-6-5
1236	1329.651	2	AEIQWGASGADYVVESTGVFTTIEK	LLSQWGASQDYVVESTRFPM(O)SLK	49-7-6-17-5-4-78-97-65-80-81-80-74-88-98-97-23-73-21-7-3-21-63	FMYWGASGADYVVESTRFRFLR	21-13-12-12-6-70-94-55-72-93-95-90-88-99-97-96-91-41-14-21-29-14
1237	702.4225	2	AEISKPPIPARPK	KNASKVHAKKHR	47-16-55-84-88-1-1-90-22-31-39-41	LSLSKPPLGKAHR	35-30-40-65-93-89-51-67-40-66-60-45-28
1238	468.6177	3	AEISKPPIPARPK	SLLKAPLLETYR	60-68-89-35-1-1-21-65-1-5-23-89	LNLVKQEKLYR	18-11-28-25-28-17-38-15-30-35-15
1239	760.41	2	AEIVAPSTAHPALDK	AELVAPSTAHPALDK	22-24-96-97-96-93-99-20-1-61-63-59-91-97-99	KANVAPSGDHSALPR	46-43-45-88-97-89-86-31-70-92-86-83-80-55-25
1240	766.8895	2	AEIVTTDHIGSAYR	AKNVTTDHLGSAYR	24-24-77-40-36-74-93-53-46-73-97-59-59-99	ELAVTTDHLGSAYR	41-26-18-78-75-82-72-60-88-79-68-50-33-43
1241	1063.0293	4	A(Acetyl)EKAENLPSSSAEASEEPSPQTGPNVNQKPSILVLGMAGSGK	RPFGLPMGKKDEASEEPSDNPPPEESAEWGPSDNLGEPR	19-3-6-1-6-16-4-1-1-1-2-38-52-50-51-82-86-27-1-1-1-10-27-28-12-39-30-47-1-1-1-4-10-16-1-1-12-15-57	WWWRYWYEMRFWWWKEEM(O)EVRNALKRLLR	5-5-5-5-5-5-5-17-5-5-5-5-5-5-5-25-10-5-5-5-5-5-10-41-5-5-5-5-5
1242	558.3023	3	AEKDTAVHELYGLVK	AKESYLEHVTAPTVK	31-9-40-63-10-34-21-27-58-13-34-27-8-77-82	WWRWHELYLRK	8-8-5-9-52-66-45-37-35-19-18
1243	799.869	2	AEKEESYSSLADNR	AEKEESYSSLADNR	19-45-44-83-88-99-99-93-99-87-93-99-98-99	AEKEESYSSLWNR	28-55-62-96-99-98-98-98-96-94-92-70-74
1244	729.361	2	AEKHEFQAEVNR	AEQHEFKAEVNR	33-43-91-99-99-88-72-98-93-35-91-99	AEKHEFQAEVNR	50-84-65-97-99-96-93-97-99-86-78-68
1245	1780.908	1	A(Acetyl)EKNDVAEQPADKPVK	QNQNTLAEQPGEPNLK	50-63-23-56-63-74-65-98-96-67-75-79-11-22-90-99	QLTKELWQPAEYFK	15-23-18-45-57-32-21-43-10-13-21-8-8-18
1246	594.6397	3	A(Carbamyl)EKNDVAEQPADKPVK	AGLEDTLAEQPAGSVPAR	25-2-21-30-43-16-24-53-59-59-98-4-1-11-7-2-7-74	M(O)LQPRLQEAMRQHK	20-16-11-8-7-15-48-78-43-57-39-54-23-34
1247	807.0873	3	AEKPKKEAKPAAAAAQPEDDEPK	LKMDHGVTQPAAAAAQM(O)GHDLLK	40-8-5-6-4-3-9-12-8-3-14-56-69-74-58-90-13-22-43-57-17-7-28	WWHWWKPAAAAAKPAATWKR	5-5-5-5-5-16-9-5-33-60-59-69-82-37-43-15-5-5-5-5
1248	851.0397	3	AEKQESGEGQTDDSGEGGGIGEGGTAK	KAEQESGGDAATDDSGENGLGEDGNK	19-11-4-12-42-45-53-5-1-7-3-42-57-61-69-90-94-27-5-96-86-79-23-5-20-93	YGYFKFHTTDDSGENGLWEER	5-5-5-5-5-6-5-5-37-27-55-51-21-86-44-29-83-60-13-12-5
1249	737.347	2	AEKYEYDVTEAR	SLQYEYDVTEAR	52-70-80-83-81-98-76-95-93-87-98-99	TVQYEYDVTEAR	33-34-73-97-99-96-96-95-91-97-88-78
1250	1212.655	2	AELANDEYLSVTPHLEGLVILK	LAEATKEYLSSLPHLEC(Cam)HVVK	25-13-17-7-1-2-54-89-97-99-5-47-90-75-94-99-51-12-2-10-59	LWWKEYLSEAAYLELGVLLK	12-9-7-7-72-60-91-85-80-48-25-30-81-87-14-5-10-15-12-17
1251	808.7727	3	AELANDEYLSVTPHLEGLVILK	SLLANDEYLSVTYNVMHTLLK	33-32-78-99-71-88-30-52-50-95-93-88-5-12-70-31-10-4-34-23-28	SKPYKRKMVSYTNVMVVTHR	5-5-5-5-5-5-5-5-5-5-5-5-5-8-5-5-5-5-5-5
1252	877.9285	2	AELAQNASHGQGIEAMK	AELAQNASHGQGLEAMK	22-18-56-42-30-80-90-97-99-51-54-99-81-91-57-98-99	NKAAQNASHGQGLEAMK	25-27-26-88-79-84-90-90-95-66-76-84-95-99-91-86-83
1253	1189.5813	3	AELAQNASHGQGIEAM(O)KEAEALELDELIAQNEK	SSVDQALDQDNQRGVTPEPDLELDQVQAAGSQR	12-13-2-10-13-17-4-5-7-9-17-13-24-1-1-13-2-1-1-28-87-65-81-96-62-21-15-53-2-13-2-9-46	RWWWFFC(Cam)C(Cam)C(Cam)FWRVTSELDKVKKKWK	5-5-5-5-5-5-5-5-5-5-5-5-5-5-5-18-10-15-5-5-5-5-5-5-5
1254	437.2255	2	AELDAAQR	AELDAAGAR	43-63-99-98-97-99-99-55-99	AELDAAQR	73-91-99-97-98-98-96-82
1255	1003.0285	2	AELDKIAEEIGEFLTAQK	LSLDKLAEELGEM(O)LTAQK	19-13-85-37-96-99-99-99-44-25-99-98-99-99-91-89-99-99	HHATLFEGELEALSLLPK	22-22-68-94-97-96-97-81-88-79-97-96-97-35-48-29-15-32
1256	669.0217	3	AELDKIAEEIGEFLTAQK	HHATLM(O)EYLWFLTAKK	7-11-31-1-3-27-68-10-87-78-52-97-94-86-81-99	MWKFNWLEFYLTAKK	8-8-14-8-21-55-79-79-43-48-82-72-71-52-23
1257	619.285	2	AELDLMESDSK	AELDLMESDSK	22-32-83-95-88-98-91-97-95-91-99	AELDLMESDSK	63-94-97-98-98-98-99-94-94-71-74
1258	973.495	1	AELEKAQGQ	AEMAQPAAGK	68-87-60-68-77-10-5-46-99-99	EAMAKNPGR	59-46-60-32-29-13-5-16-15
1259	1146.637	1	AELGKDVSSIK	EALGKDVSSLK	27-52-90-48-37-92-83-89-38-82-99	KMSSVTTHKK	26-39-38-43-54-51-26-11-11-25
1260	573.8225	2	AELGKDVSSIK	SLLGQDVSSLK	73-82-99-91-84-94-77-76-63-99-99	AELGKDVSSLK	63-91-95-92-96-96-90-85-90-87-74
1261	422.743	2	AELIEAAK	AELNKAAK	96-99-96-12-1-91-97-99	AELLEAAK	89-96-97-90-95-91-95-94
1262	1569.302	2	AELKEEIVEPNNGPPTTSSGAAAASAAAVVASK	LHANYELAEPNNEGGPLSSKAAASAAAEGGLK	34-1-1-1-1-13-48-28-5-19-7-37-83-8-1-1-45-78-66-45-45-26-40-51-31-17-15-12-4-3-21-63	C(Cam)YFKELRRVNGPKMWMEVLEHKMR	5-5-5-5-18-14-5-5-5-41-44-33-12-5-5-5-57-21-25-40-5-5-5-5
1263	1046.5373	3	AELKEEIVEPNNGPPTTSSGAAAASAAAVVASK	SSTKVAATKAC(Cam)FNGPPTTSSGAAAASAAAVTQR	12-13-13-4-18-9-36-1-2-14-23-13-15-51-44-6-7-40-47-18-81-32-33-83-95-97-83-78-73-85-45-19-46	QQWRTWHMLRPPTTSSGAAAASAAAVRTK	5-5-5-5-5-5-5-5-5-5-5-5-5-9-33-25-13-18-25-51-68-70-43-44-17-14-5-5-5
1264	687.8595	2	AELLLSDNEDKK	LSLLLSDNEDQK	74-64-93-99-99-98-99-1-4-95-94-99	AELLLSDHPHDK	50-80-72-99-99-97-95-52-55-41-46-60
1265	736.8205	2	AELMDSQTSDYGR	AKNMDSQTSDYGR	13-43-51-98-98-94-99-97-95-99-98-93-92	AELMDSQTSDYGR	39-78-82-95-97-98-95-97-98-99-98-73-79
1266	1327.5695	2	AELNGHVSPSNSDDNNESSSNSQHK	QANNGHVSPSNSDDNNESSSNPALAK	12-40-5-6-48-42-30-98-62-78-81-59-29-45-59-57-97-60-73-51-15-11-4-28-20-94	RRWQC(Cam)SENNLPNMC(Cam)SVTC(Cam)WR	8-8-8-9-9-56-74-49-65-51-17-15-14-15-83-61-31-14-13-18
1267	885.3823	3	AELNGHVSPSNSDDNNESSSNSQHK	ASPGDGHVSVGDNDDNNESNGDGLLAK	38-7-3-4-6-8-13-99-66-28-1-1-6-39-68-42-61-5-46-1-1-33-16-7-19-15-97	RRRM(O)WEWNDM(O)GHVM(O)VEC(Cam)WK	5-5-5-5-9-15-9-18-37-5-5-5-24-22-48-55-18-18-10
1268	664.2888	4	AELNGHVSPSNSDDNNESSSNSQHK	TVMM(O)GSPSWLSDGGQSTNADAGTPDR	42-14-9-1-1-8-2-58-60-8-10-1-1-4-1-2-26-1-2-2-3-1-6-11-8-41	M(O)WWTWWYYC(Cam)LM(O)PSDVRWR	9-8-5-8-8-12-5-5-5-6-5-7-16-26-9-6-8-5
1269	1079.556	1	AELNNFLMK	TVLNNM(O)LMK	6-12-89-82-91-95-82-80-99	YMLM(O)ALPPK	34-45-54-30-43-38-5-7-20
1270	540.282	2	AELNNFLMK	AELNNFLMK	82-94-99-92-14-40-93-99-99	AELNNFLMK	85-96-98-83-39-40-86-91-89
1271	548.2795	2	AELNNFLM(O)K	AELNNM(O)LFK	41-46-99-97-36-56-99-99-99	AELNC(Cam)TLFK	66-92-91-96-78-78-97-94-66
1272	1242.608	2	AELNNFLMKELAEDGYSGVEVR	C(Cam)EGWRLMKELAEDGYSVLEAK	21-3-1-7-12-81-81-81-95-90-88-88-95-22-51-19-1-1-28-14-54	RWWC(Cam)LMKELAEDGYYKHAK	9-14-11-11-71-75-78-94-96-94-97-91-45-65-14-15-15-39-25
1273	1250.6055	2	AELNNFLM(O)KELAEDGYSGVEVR	VDPDDFLFKELAEDGYSRKAGK	24-1-1-27-8-67-91-71-86-95-95-95-94-95-56-60-98-73-15-1-18-55	VQWQFLKM(O)ELAEDGYSRPMR	30-15-15-15-29-77-32-55-97-90-91-97-95-32-50-76-27-15-22-13
1274	834.073	3	AELNNFLM(O)KELAEDGYSGVEVR	SSVGVENPNPEAPKLDGYSGVEVR	15-4-4-1-1-13-5-5-5-1-10-67-9-1-45-36-6-39-99-95-99-99-94-98	YWWRRLRWSEYGDSREVR	5-5-5-5-5-5-5-5-19-82-27-20-40-77-55-77-16-14
1275	1216.629	2	A(Acetyl)ELQFPGVYVEDVGHLAFGTLK	NQLKM(O)PRYVEDVGHLAM(O)DKR	17-66-5-40-87-99-87-67-79-79-79-60-78-66-87-76-67-7-18-59	QLNQFPGVYVEDVGHLAVYRK	30-25-18-44-92-82-65-82-94-79-90-78-74-75-73-90-71-28-25-18-18
1276	888.944	4	AELQRELDELNERLDEQNKQLEIQQDNNK	C(Cam)VDDQQQNAAVEPAALMAGKPEQLKNKKDAER	7-3-1-5-21-12-4-17-2-4-63-6-2-1-1-5-2-1-4-1-7-6-50-55-19-15-51-62-83-12-15-54	WWWEWWVWWDYPFRNKLELKKDVEK	6-9-5-14-5-5-5-5-5-5-5-5-5-5-5-39-44-39-23-18-9-8-5-14-10
1277	1294.639	2	AELSADPFAHEFGITINPAMTEVK	AQYMLHSAHEM(O)GLTLNPAMTSLR	15-10-16-2-19-1-16-74-58-89-95-98-90-98-78-99-87-31-43-23-4-21-63	RYRMAPGGLTLGM(O)EGPRFEMFR	14-10-7-30-18-22-34-40-72-67-89-59-78-95-31-23-23-40-55-15-15-9
1278	1302.6365	2	AELSADPFAHEFGITINPAM(O)TEVK	KALYM(O)HAAHEM(O)GLTLNPAM(O)SNQK	13-14-13-5-16-1-3-83-79-98-52-74-51-34-91-86-87-38-36-19-1-18-57	RRYFHAAHEM(O)GLTLNMWWLR	10-10-12-30-11-14-75-79-93-57-35-68-74-83-81-29-18-19-24-11
1279	863.4287	3	AELSADPFAHEFGITINPAMTEVK	AQNSAGGTYGLGPVVLTLNPAMM(O)GPR	38-28-6-18-10-1-1-38-3-6-51-6-1-24-37-62-92-77-97-76-63-89-83-7-6-67	KWREEC(Cam)MRPVLTLNPAMDWR	5-5-5-11-11-9-7-5-5-21-38-62-75-61-29-22-45-19-5-5
1280	944.8193	3	AELSDPSKHLVEIGTGYFVELDREK	AKNSDDVVSGGGYYNKAAFVELDSGLR	38-28-5-6-47-2-1-1-1-5-1-1-1-1-32-8-1-2-90-75-80-91-79-9-1-21-59	WLWWRWYKNGTGYYVLLDVWK	5-5-5-5-5-5-5-6-7-6-12-8-14-26-22-28-30-14-5-5-5
1281	610.8175	2	AELSGQAIEFR	AKNSGKALEM(O)R	31-64-91-98-99-91-99-98-99-89-99	AELSGQALEFR	62-90-92-96-96-97-99-99-100-97-95
1282	967.531	2	AELSIFNVPIWQTFLR	YGPVPFNVPLWQFTLR	12-1-16-1-1-89-23-51-90-29-85-86-15-1-9-99	RTKKM(O)NLTAMQHRFR	6-9-9-11-49-40-41-32-56-73-14-14-10-15-24
1283	807.3595	2	AELTDEGDYIC(Cam)TAR	AELTDEGDYLC(Cam)TAR	21-24-60-88-90-99-99-99-99-99-94-98-99-99	AELTDEGDYLC(Cam)TAR	35-86-87-95-99-100-96-98-98-100-99-93-88-70
1284	1281.615	1	AELTQQMFDAK	SLLTQQMM(O)WK	15-16-76-6-39-51-83-96-89-99	RPPFMKAM(O)C(Cam)K	6-8-26-37-24-43-21-9-9-15
1285	1725.99	1	AELVLEPFVLLAAANR	AELVLEPFVLLAAANR	9-74-70-73-52-88-13-21-88-84-84-36-1-3-9-4	AELVLEKC(Cam)APLKRAK	17-39-32-29-33-48-11-5-8-10-45-7-5-7-5
1286	863.499	2	AELVLEPFVLLAAANR	SLLVLEPM(O)VLLAAANR	21-6-89-91-99-99-96-83-78-94-95-95-98-88-94-99	EALVLEPFVLLAAANR	75-49-50-90-98-98-66-55-55-95-99-98-95-88-72-57
1287	576.002	3	AELVLEPFVLLAAANR	SLLVLEDEVLLAAANR	36-38-85-50-51-48-2-13-43-99-87-99-84-96-77-98	VKHHLLDKAGPVAANR	5-5-5-6-54-78-29-15-29-9-31-77-76-81-37-33
1288	584.3225	2	AELVTSHPSVK	EALVTSHPSVK	57-59-99-99-99-28-3-76-56-46-99	AELVTHSSPVK	39-80-95-97-86-32-32-76-77-74-68
1289	1351.359	3	AELYTPDDDERLNIVTPVQIGGLAPLSGQDYPQTIPR	M(O)LTLTPSNDRATTNLVTPVKLGGLAPGNVDDYHVLSQK	36-8-1-11-43-15-9-6-5-25-3-2-6-26-21-40-56-47-5-51-49-58-8-21-93-60-3-1-1-64-85-72-3-2-13-2-9-35	C(Cam)KKYRWLRFWFYWWTVKVRGTDDYRHKDR	5-5-5-5-5-5-5-5-5-5-5-5-5-5-11-5-5-5-5-5-5-5-9-14-5-5-5-5-5
1290	1013.7713	4	AELYTPDDDERLNIVTPVQIGGLAPLSGQDYPQTIPR	KKVSKRFDAGGSPLM(O)QVTEMTVLRDSGQDYPVLLNR	19-17-1-1-1-5-3-20-26-32-25-9-21-38-84-5-45-16-6-45-41-52-32-1-2-17-55-50-47-83-26-13-12-0-15-54	WWWWKQLFRYRRKWTFRWLFASRWC(Cam)C(Cam)R	5-5-5-5-5-5-5-5-5-5-5-5-5-5-5-5-5-5-5-5-5-5-5-5-5-5-5
1291	921.399	1	AEMDAQEK	AEMDAQEK	45-87-90-97-83-84-88-99	EAMDAQEK	70-59-68-82-73-45-75-40
1292	461.2035	2	AEMDAQEK	AEMDAQEK	96-99-99-97-96-96-88-99	AEMDAQEK	79-94-98-95-89-79-96-93
1293	1077.5	1	AEMDAQEKR	AEMDAQEKR	22-37-74-79-84-90-50-99-97	AEMDAQEKR	34-63-43-51-55-27-48-41-25
1294	539.254	2	AEMDAQEKR	SLMDAGAEQR	19-12-99-99-98-99-76-98-22-62	AEMDAGEAKR	50-95-87-98-92-86-97-92-86-54
1295	840.919	2	AENAQLHEKNEELR	EANAQLHEKNEELR	44-40-32-42-80-99-98-99-74-89-82-99-98-99	QWAQLHEKNEELR	32-61-75-86-96-99-99-97-86-98-99-92-79
1296	560.9487	3	AENAQLHEKNEELR	AQDAQLHEQEAATLR	47-58-82-91-45-16-88-68-20-47-31-1-1-56-98	WQRRNEYVYPNR	5-5-5-5-6-13-8-16-9-14-11-16
1297	889.458	2	AENEDAQPILTIQAHK	AQPM(O)DAQPLLTLQHAK	40-7-1-55-92-65-94-98-87-88-86-95-66-13-17-67	EWQDAQPLLTLQHAK	67-30-31-92-95-93-63-81-97-91-91-72-71-70-66
1298	1658.762	1	AENGSGDASLEPENLR	AENGSGDASLQPAAGGTR	53-37-63-51-61-24-63-84-87-59-71-94-1-3-26-1-6-76	VTNGSGDASLEHRC(Cam)R	17-17-23-12-23-12-29-28-21-29-60-9-6-9-14
1299	829.885	2	AENGSGDASLEPENLR	LSNGSGDASLEPENLR	48-38-19-53-34-68-88-99-99-99-99-99-97-86-99-99	WQGSGDASLEPENLR	32-34-35-80-56-75-94-96-96-98-54-84-84-80-65
1300	893.9325	2	AENGSGDASLEPENLRK	SLNGSGDASMHTVAGVRK	61-50-59-53-62-48-94-98-94-51-1-1-48-18-4-49-55-99	AYHSGDASQNKDPLRK	27-26-19-31-31-60-89-82-41-32-62-46-31-50-25-30
1301	596.291	3	AENGSGDASLEPENLRK	SLNGSGDAAEEGLSGPPTK	46-60-99-88-99-98-59-88-4-30-65-8-23-3-27-8-2-10-60	RYNWRM(O)AGASHFFK	5-7-5-5-5-5-5-5-8-16-10-10-10-16
1302	929.453	2	AENIYGISDPSPASPPSR	PKTTYGLSDPSPASPDPK	3-1-9-19-95-96-99-99-98-93-43-16-22-85-86-7-3-83	TYYYGLSDPSAPSPLAR	17-18-18-90-84-95-95-96-69-70-20-25-86-21-38-24-12
1303	1293.6413	3	AENLPSSSAEASEEPSPQTGPNVNQKPSILVLGMAGSGK	QLADPSSSSLASEEPSPQTGSGGAVVAEPLPLVLYPTAR	36-13-1-14-86-16-48-61-70-52-84-95-17-40-86-6-47-6-96-70-5-1-1-9-1-1-4-8-31-1-1-66-32-89-12-4-3-9-46	WWWC(Cam)HKYLWMTC(Cam)KWVPKYTYRVLHHWK	5-5-5-5-5-5-5-5-5-5-5-5-5-5-5-5-5-5-5-5-5-7-5-5-5-5-5
1304	652.3285	2	AENNSTQLADLK	NSDLDSLLAEVK	22-3-88-99-96-62-99-99-96-98-99-99	NSDLDSLLAEAR	52-57-90-95-95-91-94-96-94-97-63-45
1305	735.8655	2	AENPEAQLWDIGK	AENPEAQLWDLGK	24-50-98-66-98-91-46-40-96-84-99-80-91	EANPEALQWDLGK	57-32-52-56-90-85-35-29-88-93-79-46-60
1306	1060.0135	2	AENQYGVGEPLETDDAIVAK	AWGGAYGVGEPLESEDALVAK	19-18-37-3-3-89-94-86-98-94-77-40-93-62-14-45-31-17-98-99-99	GC(Cam)PKYGVGEMHASEWLVAK	7-15-13-21-81-75-87-73-95-54-28-30-50-56-41-52-45-45-37
1307	780.4055	2	AENSLGQAETVATIR	AENSLGQAETVATLR	13-32-67-43-81-80-51-5-16-99-99-99-99-97-99	QWSLGQAETVATLR	28-31-73-86-69-73-68-88-92-97-97-90-81-59
1308	1445.676	1	AENTDSGDVLAEPK	AQDESC(Cam)VVLAEPK	7-28-56-82-29-57-63-92-69-96-80-94-79	DKM(O)AAQEVLHC(Cam)K	5-5-20-26-25-21-45-49-51-24-10-10
1309	723.342	2	AENTDSGDVLAEPK	GWATDSGDVLAEPK	10-7-60-54-99-99-84-65-81-98-82-99-94-79	EANTDSGDVLAEPK	61-37-76-96-98-98-90-97-97-99-99-100-68-68
1310	638.8125	2	AENYDILPADR	EANYDLLPADR	27-18-78-98-99-99-99-99-90-92-92	AENYDLLPWR	41-70-89-95-97-98-98-72-59-65
1311	937.499	1	AEPAPEPVK	AEPAPEPVK	4-74-82-94-89-59-48-24-99	AEPAPEPVK	35-70-46-76-43-76-26-49-31
1312	469.2535	2	AEPAPEPVK	AEPAPEPVK	33-59-99-81-29-39-33-11-98	EAPAEPVPK	65-40-50-62-48-15-21-22-48
1313	990.544	2	AEPAPEPVKIVDAPPPPQK	LSPAPEPVQLVDAPPQPPK	48-24-85-82-33-13-56-77-90-47-74-94-65-98-89-71-15-10-83	DRPPEPVKLVDAPPQPPK	27-14-13-27-66-30-45-92-93-92-95-98-97-91-74-24-24-38
1314	660.6987	3	AEPAPEPVKIVDAPPPPQK	AQPAPTPAGQLVDAPPKPPK	53-28-38-40-33-26-62-16-34-12-30-92-72-64-40-61-40-48-14-84	RSKYQWQLVGAPPQPPK	5-5-9-13-9-8-8-11-15-5-10-24-14-19-8-11-14
1315	1233.601	2	AEPEDHFFLLTEPPLNTPENR	M(O)ASSQGTM(O)M(O)LLTEPPLNTALLAK	15-11-2-1-12-2-3-76-86-99-99-96-92-98-59-73-86-97-15-11-42-7-54	SFHC(Cam)FFFLLTEPPLNTPGWR	18-18-18-18-31-79-95-98-97-95-99-78-40-61-80-80-19-13-25-14
1316	822.7367	3	AEPEDHFFLLTEPPLNTPENR	C(Cam)PPC(Cam)TMGYAKTLLLLMTPEAAK	7-3-1-4-9-9-8-4-9-16-75-44-40-59-43-83-85-38-58-34-20-74	WWWYWKYTEPPKVPWWK	5-5-5-5-5-5-8-22-59-32-10-19-32-34-8-19-10
1317	1557.759	1	AEPETFAQFLYNK	LSPETM(O)AKM(O)LYNK	30-22-38-19-72-74-52-74-58-81-81-89-99	EAPEQEAEKRENK	16-6-5-16-16-30-10-32-8-5-40-19-15
1318	900.9445	2	AEPETFAQFLYNKDK	LSLLTM(O)AQM(O)LYNQDK	82-64-1-48-81-96-74-62-63-97-87-86-91-80-99	SLEPTFAQM(O)LYNKDK	11-16-29-9-35-50-44-31-60-72-70-54-18-19-31
1319	930.442	1	AEPEVEEK	AEPEVEEK	50-74-85-76-92-95-99-99	AM(O)GAFVYR	18-19-14-28-21-21-25-37
1320	596.312	2	AEPFSLPAGFR	PTVM(O)SLPAGFR	20-32-77-97-95-93-89-64-90-95-60	AEPFSLPAGFR	45-81-70-94-94-94-59-61-74-86-67
1321	925.478	2	AEPGVTMGQLSQYLISR	AEPRTMGQLSQYLLSR	21-10-41-95-79-61-74-44-96-72-67-98-99-82-80-99	AEPRTMGQLSQYLLSR	18-44-21-23-72-69-52-57-63-56-78-66-77-57-46-27
1322	783.389	2	AEPIKEDDTEYKK	EAPLQEMVTEYKK	21-24-98-92-71-49-39-53-50-55-99-99-99	AEPLKM(O)DPTEYKK	38-70-34-88-74-73-68-63-82-96-90-86-85
1323	1131.534	2	AEPPSGFVDGDLVESILDMDR	AQPGQGM(O)VDTALVESLLDMDR	15-10-38-3-3-42-61-75-95-34-41-65-86-80-97-99-94-86-72-56-59	HC(Cam)LQFVDTALVESLLDMDR	16-17-20-15-30-70-82-67-65-74-69-90-81-80-79-74-51-51-31
1324	1139.5315	2	AEPPSGFVDGDLVESILDM(O)DR	AEPSPGFVDGDLVESLLDFDR	21-10-41-1-1-84-61-75-93-32-17-78-49-86-97-96-86-86-15-10-46	C(Cam)HLQFVDGDVLESLLDDFR	13-14-17-12-25-66-78-18-33-30-41-87-69-77-73-68-22-21-14
1325	1021.1777	3	AEPQTFSFFWDSYLVGNPVIGAFLMPK	ELMDSGKFFMGVYLTVGMRHVSSNMPK	34-18-40-6-15-16-1-6-7-7-2-58-1-1-19-50-3-2-3-1-5-13-10-22-18-61-53	RSWWFWYMVKM(O)TELPKLMFFYR	5-5-5-5-5-5-5-5-5-5-5-5-10-10-5-5-5-5-5-5-5-5
1326	762.8995	2	AEPSGPSISTSIPGPK	EAPSGPSLGMSLPGPK	44-75-96-84-88-16-1-99-8-11-78-83-65-4-6-83	AEPSGALLGLAM(O)NHK	25-56-21-31-22-40-49-66-25-38-45-45-26-31-37
1327	801.9065	2	A(Acetyl)EQAAEQMLTVLEK	GGC(Cam)LVTMLEPGVLEK	21-1-10-29-37-19-2-37-74-6-1-91-74-35-37	KM(O)MVYTMLTVNQK	12-14-44-22-27-35-12-41-73-59-20-23-28
1328	1521.734	1	AEQFVPGVGFEADR	AEQM(O)VPRGMNSSAK	61-87-61-74-85-76-75-82-1-3-3-1-20-88	AEKM(O)VSSDAQHFR	21-44-28-24-43-10-10-27-21-14-8-8-15
1329	889.9395	2	AEQFVPGVGFEADREK	LSKM(O)VPGVGM(O)EADGVEK	48-24-81-95-99-99-75-83-1-1-59-71-87-67-49-92-96	QEAFVPGVAVYADGVEK	46-56-51-78-96-74-49-82-33-33-62-92-93-50-61-88-62
1330	1915.93	1	AEQFVPGVGFEADREKH	GPEEALDDC(Cam)TVLC(Cam)THAK	28-6-63-82-45-1-1-24-24-49-70-2-1-18-95-12-19	HQFAFVTSENWERHK	23-20-12-10-8-8-5-5-17-7-18-17-11-18-14
1331	958.469	2	AEQFVPGVGFEADREKH	LSKM(O)VPGVGM(O)EADREHK	19-13-81-76-87-93-5-98-70-61-86-65-83-59-69-35-67	WPEAFVQETVGPVM(O)PGR	16-11-51-27-30-38-24-54-25-28-7-45-86-68-18-14-30
1332	639.3153	3	AEQFVPGVGFEADREKH	AEQM(O)VVPSDDRVPTVEK	25-25-88-99-71-36-41-3-1-1-75-36-67-35-17-26-28	GC(Cam)WYYVKTSVPVFGPR	10-18-9-10-11-9-9-8-23-15-67-83-67-10-13-12
1333	630.8025	2	AEQHLTEYNR	AEQHLTEYNR	9-43-96-96-99-85-95-99-95-99	EAQHLTEYNR	62-37-83-90-95-97-98-86-76-65
1334	871.098	3	AEQIMLQNQNDPTKPGPSSALSER	AEAGLMLQNQNDPTQTGRLMLGPR	38-4-10-30-18-49-63-55-45-53-28-62-18-3-60-57-27-14-74-72-86-25-22-67	WMWWYYLRRLGTGPPFYYR	5-5-5-5-5-5-5-5-5-5-5-11-10-5-5-5-5-5-5
1335	1152.601	1	AEQLLAEHNK	AEQLLAEHNK	39-74-82-79-94-99-99-85-99-99	AEQLLAEHNK	25-51-43-68-91-88-93-56-59-69
1336	576.8045	2	AEQLLAEHNK	VTQLLAEHNK	81-33-99-96-48-24-98-85-91-98	AEQLLAEHNK	61-92-95-97-99-97-99-99-92-94
1337	1447.78	1	AEQLVSNLEAFVK	YVFMSNLEAFVK	57-31-16-29-79-67-92-95-96-90-95-99	AEKLVSNLEAM(O)VK	6-19-35-43-37-50-39-79-83-31-31-32-21
1338	724.3935	2	AEQLVSNLEAFVK	SLQLVSLNEAM(O)VK	19-20-47-97-99-99-10-15-99-94-97-99-99	AEQLVSNLEAFVK	41-89-82-98-99-99-97-98-99-99-99-93-66
1339	821.7593	3	AEQLVSNLEAFVKDVETQVSEK	AEQLVSLNVTMDQDGPHSVLPGR	53-28-78-83-99-62-20-17-9-24-1-1-6-9-3-1-31-24-54-63-15-21-40	FAFFWRWLWLGMGHSVLPGR	9-9-5-5-5-5-5-6-5-19-5-20-5-18-31-59-33-5-5-5
1340	1037.028	4	AEQLVSNLEAFVKDVETQVSEKQDELDKLNNANDAIK	ADRVVSTMVDKVRGPMMVHAMM(O)DGGRVTSVWMGVPGLR	53-17-3-3-17-3-1-6-2-14-8-14-44-14-1-14-6-7-6-45-1-1-1-1-1-25-10-3-3-1-1-1-1-63-11-7-21-63	DWRGLNKLDYPRWWRFWHC(Cam)KAAQSQWRWRR	5-5-5-5-5-5-5-5-5-5-5-5-5-5-5-5-5-5-5-5-5-5-5-5-5-5-5-5-5-5
1341	1083.573	3	AEQLVVTFVAGYIAGVFC(Cam)AIVSHPADTVVSK	VVENVVTFVQYLAGPLKLYQVM(O)TVSC(Cam)M(O)K	28-24-6-6-4-12-22-66-84-66-50-86-77-66-30-3-26-38-20-53-36-76-96-86-8-2-9-35	KRRHC(Cam)RYC(Cam)RAWVGALYGAVFTVKHEK	5-5-5-5-5-5-5-5-5-5-5-5-5-7-48-30-9-18-22-18-25-18-5-5-5-5
1342	1450.733	1	AEQLWDLFVSSR	AEKLWDLM(O)VMAK	22-37-61-64-41-86-99-95-89-55-20-18	AEKLWDLFWSR	19-44-28-35-48-69-63-31-28-12-7
1343	725.8705	2	AEQLWDLFVSSR	AKELWNNFVSSR	41-64-77-98-88-46-86-98-88-94-90-99	EAQLWDLFVSSR	60-33-61-98-97-97-98-99-99-97-79-67
1344	884.484	2	A(Acetyl)EQNKINQANLLIEK	APVEEAEELANLNLKK	13-3-6-9-2-80-69-48-81-70-63-36-84-86-94-99	M(O)QLNLNALAAPLNLQK	15-15-20-12-24-16-25-22-15-30-46-88-75-66-43-45
1345	813.063	3	AEQPLIKPEEEEDEGPKDDIR	RMLHDFEHVVEDEM(O)LHDLR	30-1-10-8-9-13-33-53-2-1-43-61-62-32-3-1-36-57-59	C(Cam)QYYWETPELRMKNHLLR	5-5-5-5-5-28-5-5-15-7-5-5-10-6-8-19-14-5
1346	1071.04	2	AEQQIIELEDALQLADDAR	C(Cam)MMFLELEDALQLADDAR	21-4-1-2-57-45-67-60-23-80-82-88-88-99-93-90-80-99	RRC(Cam)PLQNEWLQLADWR	15-16-21-61-95-81-83-93-78-97-98-99-97-96-74-74
1347	714.3627	3	AEQQIIELEDALQLADDAR	ASSASSSYALEWLKLADDAR	38-2-1-12-1-1-1-1-12-36-23-37-81-76-97-99-79-91-95-98	SSTFFLFAWEHKLADDVK	8-8-11-7-7-29-14-33-55-87-73-91-93-90-69-66-30-9
1348	1383.371	3	AEQQQQSIAPGSATFPSQMPRPPPVTEQAITTEAELLAK	RLGEKKSNAPGSAFTGAANEPPGGAQQVMASGDAGAGAANPPLK	36-13-1-10-11-32-29-1-90-97-40-27-33-1-1-46-1-1-3-5-50-2-22-5-3-1-1-3-6-28-30-13-31-2-2-25-42-25-38-11-2-3-24-35	WWWWWWWWWRRKWEVRM(O)LVHAKKMFWR	5-5-5-5-5-5-5-5-5-5-5-5-5-5-5-5-5-5-5-5-5-5-5-5-5-5-5
1349	825.465	2	AEQTPLSALHVAALTK	AEQTPLSALHVAALTK	12-31-80-96-97-96-99-84-99-93-88-79-94-82-31-52	KEATPLSALHVAAWR	16-40-16-39-35-55-68-63-90-91-92-82-78-35-25
1350	822.883	2	AEREFVIDEDFM(O)K	QSGPADEDLVM(O)EPLK	31-1-1-35-20-46-69-69-93-53-55-56-2-57-39	HRFDEDLESM(O)PPR	14-10-59-73-91-83-81-55-15-18-13-18-14
1351	1033.98	2	AESDAPAAESVETAPVEEHK	AESDAPAAESVETAPVEEHK	17-36-46-52-98-48-90-65-99-99-65-60-99-99-98-49-93-73-86-86	WTWPAAESLDTANPNEHK	18-18-31-51-73-96-99-91-55-46-91-98-76-39-48-78-52-43
1352	689.656	3	AESDAPAAESVETAPVEEHK	AESDANVM(O)GHETAGGAPALPR	53-25-99-99-97-46-2-4-2-7-80-10-54-1-1-1-1-11-7-26-54	YYFRWWMTWDFPLR	7-6-20-9-5-5-5-27-13-49-20-8-18-20
1353	811.402	1	AESMVFK	AESMVFK	5-74-89-94-99-99-99	AESMVFK	29-56-46-74-79-63-74
1354	694.3575	2	AESSDKIDPQVAK	SLSSDQLDPAGVAK	45-51-2-7-95-93-96-98-93-1-16-95-93-99	KM(O)VDQLDQPVAK	33-20-19-43-82-86-81-31-38-74-65-43
1355	961.4115	2	AESSDSSDDDEDLPKPSK	VTEC(Cam)SSDDDEDLPKSPK	57-51-21-73-71-34-54-95-97-98-97-99-73-24-19-8-83	AEEC(Cam)SSDDDEDLKPRR	18-48-44-38-73-72-77-97-98-99-97-97-29-21-24-19
1356	641.277	3	AESSDSSDDDEDLPKPSK	SLSSDSMADDEDLYVM(O)K	60-56-91-99-99-97-3-9-49-62-65-65-78-5-3-3-78	MFNYMMWGSGVQDSLR	5-5-8-5-5-5-5-5-10-5-11-6-30-26-10-5
1357	1100.502	2	AETAASASSEASTSNGVATSSSAR	WLGSSASSEASTSNRATSSWK	21-2-14-12-62-83-99-56-96-97-99-98-99-99-92-95-99-99-93-59-86	AWWSASSEASTSNGVATSSWK	25-20-19-80-83-97-89-96-98-98-98-98-96-83-92-99-98-95-56-56-57
1358	1202.0685	2	AETAWGSGDATPMPLPAPTNQYK	M(O)PVGSAGSGDATNGGPLPAPTNQYK	71-7-9-2-1-3-87-96-74-78-98-99-1-1-16-76-83-99-87-73-25-90-25-46-77	WWWGSGDATVEPLPARRMC(Cam)K	12-13-18-14-29-22-41-80-90-49-70-27-60-28-33-12-13-25-18-26
1359	1210.066	2	AETAWGSGDATPM(O)PLPAPTNQYK	TVTAWGSGDATPM(O)PLPAPTNYQK	22-6-9-6-50-98-81-88-48-99-99-98-83-56-83-99-87-73-25-73-7-10-76	WWWGSGDATVEPEPARRQYK	14-15-46-44-68-50-69-86-77-68-68-31-87-38-44-12-13-17-18-33
1360	564.7535	2	AETDVFSGM(O)R	LSTDVM(O)SGM(O)R	82-79-93-86-98-99-98-65-35-85	EATDVM(O)SGFR	72-49-90-89-96-97-94-46-59-57
1361	979.4763	3	AETEGPSSSTGPSISAPPIPSRPGHSNYR	AQGSSGPSSSVTAVSRLPPSQHMTVGEPGK	38-28-3-2-1-44-33-23-50-76-17-3-6-2-2-47-76-1-1-5-1-1-1-1-2-13-5-22-21-35	RYFPRWTYLVWDYEGYRDHWK	5-5-5-5-5-5-5-5-5-5-5-5-5-5-5-5-5-5-5-5-5
1362	1530.27	2	AETGGGEGVEVLKNEPFDNVPLLNGQFTK	SKAAGHAFTPMQNEPFDNVPLLNTTC(Cam)AK	15-7-1-1-13-1-3-22-24-42-63-87-65-94-11-36-94-82-89-66-43-66-89-15-2-28-19-54	MPWWRRWMEETGSPLVPLLWWFR	5-5-5-10-5-5-5-54-83-55-28-6-11-10-57-51-10-18-38-8-8-9-5
1363	1020.516	3	AETGGGEGVEVLKNEPFDNVPLLNGQFTK	AQTGMLREVLQDQHTAEAVWTNANFTK	38-28-15-13-5-87-82-61-9-22-22-13-7-5-1-1-2-1-3-4-3-90-79-66-40-11-35	YHGDKWKHLRHMKGEVLHLNANGYR	8-8-6-12-10-7-5-5-22-7-5-5-24-5-19-14-37-40-51-51-19-12-5-7-5
1364	938.895	2	AETPEEEDDEEEEVVK	VTTPEEEDDEEEEVVK	63-69-98-86-95-99-99-99-85-89-89-88-99-99-99-99	EATPEEEDDEEEEVVK	75-51-66-57-93-99-99-97-92-97-98-97-95-76-78-69
1365	1094.0135	2	AETPEEEDEVEEEVVKTPK	TVTPEEEDEVEEEVVQTPK	19-51-41-38-22-88-99-99-99-93-85-89-74-99-88-30-84-75-57	RYHAEEDEVEEEVVQTPK	12-16-15-18-88-97-94-97-85-93-92-88-67-72-70-50-37-37
1366	671.291	2	AETSC(Cam)EFQVDR	AETSC(Cam)EM(O)KVDR	9-39-56-57-29-77-78-82-57-94-95	WDQSYLC(Cam)VDR	24-26-67-71-81-86-94-96-85-67
1367	1434.73	1	AETSGLIPPYQMK	AETSGLLQPM(O)LMK	22-37-75-61-65-60-91-99-54-16-62-98-99	AETSGLLPPYQMK	22-46-24-20-8-25-54-25-9-12-29-31-29
1368	1450.725	1	AETSGLIPPYQM(O)K	VTTSGLLPLM(O)QM(O)K	66-74-34-47-19-15-91-99-45-16-46-95-99	VTTSSM(O)LKTMHAK	12-14-18-18-7-7-24-21-16-8-8-21-17
1369	717.869	2	AETSGLIPPYQMK	EATSGLLPPYQMK	27-6-83-94-74-94-99-77-59-43-71-73-98	AETSGLLPLM(O)QMK	41-73-57-85-72-93-98-87-76-79-81-81-76
1370	725.8665	2	AETSGLIPPYQM(O)K	RHQHLPDPWHK	10-8-64-78-99-94-4-2-68-59-91	DWSGLLAGQTKM(O)K	27-27-34-23-56-94-76-40-50-67-80-72-75
1371	867.074	3	AETYSDATGPNDPYRGNNGPLYVK	AQTGGHDATGGEHPNTTQTAGYQTAK	38-28-33-2-1-1-58-90-78-26-2-1-1-18-7-2-4-1-25-69-1-6-21-55-6-28	MWWWVLRWWTHPNAQWC(Cam)R	5-5-5-5-5-5-5-5-5-5-5-5-12-7-5-5-5-5
1372	943.546	1	AEVAEALIK	AEVAEALLK	5-13-55-67-48-85-96-99-99	AEVAEALLK	12-32-43-75-91-74-56-67-21
1373	472.277	2	AEVAEALIK	AEVAEALLK	43-99-96-98-96-85-96-96-99	AEVAEALLK	80-93-98-98-98-86-91-97-72
1374	1087.575	1	AEVAENSLVR	AEVVTNSLVR	39-74-82-43-96-92-97-94-74-76	AEVVTNLWR	30-56-39-35-32-48-11-14-23
1375	544.2915	2	AEVAENSLVR	SLVAENEAVR	17-89-99-99-98-92-79-97-94-99	AEVAENSLVR	59-79-95-97-99-86-92-98-98-95
1376	788.3845	2	AEVASGDDRNSVVEK	AEVASGDDRNSVVEK	9-24-84-93-98-14-20-99-59-41-48-95-99-91-99	QFVAALDQMNSSHK	54-83-90-90-82-88-96-69-40-51-83-40-43-65
1377	1081.517	1	AEVASGSEFGK	EAVASGSEFGK	62-86-66-90-99-99-97-94-97-96-98	EAVASGSEFGK	65-56-61-50-76-63-76-88-43-10-19
1378	541.262	2	AEVASGSEFGK	SLVASGSEM(O)GK	4-36-99-99-99-60-77-71-94-89-97	EAVASGSEFGK	90-74-98-99-99-92-95-97-92-72-80
1379	726.373	2	AEVASGSEFGKELK	AEVASGEYAGKELK	12-69-98-97-97-90-70-50-24-71-86-98-92-99	SLVASGSFEGQELK	25-63-65-95-96-85-89-77-90-37-79-90-83-69
1380	508.7805	2	AEVFPGLQR	AEVM(O)APVKR	38-63-99-96-23-4-52-97-85	SLVFPNSPR	43-59-96-97-76-66-51-70-88
1381	1111.535	2	AEVFVDPFEEAEKEVQAER	SLVM(O)VDPM(O)EEAEQEVQSLR	17-34-52-70-96-87-99-89-94-85-88-88-88-95-74-81-19-17-63	WLFVDPFEEAEKEVQPMK	24-34-50-82-89-38-48-96-98-94-98-96-99-94-70-25-33-26
1382	1076.89	3	AEVHKQEPLSAPTSVPLPANHSSSLFEDIK	DSYRGDQPLASKKQPLPAHAM(O)VVSGDM(O)GLK	11-2-8-2-1-4-6-20-1-1-16-1-1-22-61-13-23-8-4-1-1-40-6-19-2-2-2-3-17-35	AQRM(O)YLWYFLWPLPSGRGPAKWWFR	5-5-5-5-5-5-5-5-5-5-5-5-5-5-5-5-5-5-5-5-5-5-5-5-5
1383	1003.561	1	AEVIIMATR	AEVLLMATR	39-74-40-68-92-98-59-77-93	AEVLLMATR	28-55-38-75-62-45-24-39-28
1384	502.2845	2	AEVIIMATR	LSVLLMATR	17-43-99-99-91-88-99-85-99	AEVLLMATR	57-83-97-99-99-99-99-99-98
1385	510.282	2	AEVIIM(O)ATR	AEVLLM(O)ATR	2-34-99-99-99-91-96-98-99	AEVLLM(O)ATR	72-95-98-100-99-98-98-99-75
1386	1057.5265	2	A(Acetyl)EVPHHNIPAVDMLNATSR	LEVPHHNLPAVDMLNAGMR	52-24-91-71-82-98-96-99-99-61-81-99-35-66-90-45-1-10-88	QRGPHHNLPAVDMLNWTK	19-15-10-57-68-96-93-96-65-72-78-94-71-79-72-29-30-45
1387	1065.524	2	A(Acetyl)EVPHHNIPAVDM(O)LNATSR	MLPPHHNLAPVDAVGM(O)SSLK	46-1-1-95-81-85-96-99-1-1-56-72-3-1-4-35-62-12-42-63	MEMTFHNLWLNNLNPKK	40-65-15-16-18-41-46-60-77-91-75-54-50-39-18-25-40
1388	705.3537	3	A(Acetyl)EVPHHNIPAVDMLNATSR	EPDDRNNVPAVDMLNATSR	13-2-6-2-3-1-3-52-97-63-92-61-22-67-81-79-95-99-90	LEWQRNLPAVDMLNATDK	10-21-7-7-11-26-72-56-78-83-68-74-89-89-87-68-14-10
1389	710.6853	3	A(Acetyl)EVPHHNIPAVDM(O)LNATSR	LNNPHNHLPAVDM(O)LNASTR	40-7-21-56-19-5-2-48-50-81-96-54-44-40-54-80-79-39-76	TYDKWVFPAVDM(O)LNASTR	6-6-6-7-5-12-48-37-45-69-52-62-77-71-71-15-10-13
1390	837.957	2	AEVPLVVSDKVESFR	SLVPLVVSDQVESFR	26-31-93-99-90-99-99-95-98-91-94-90-69-92-99	LWPLVVSDQVEVYK	40-34-72-93-97-97-90-90-79-90-97-74-61-51
1391	902.0045	2	AEVPLVVSDKVESFRK	TVVPLVVSNEVEKVYK	22-51-52-85-84-88-99-86-21-18-53-88-79-43-81-86	WLPLVVSDGAVEKVYK	25-34-37-69-92-96-89-55-22-65-94-98-73-55-70-51
1392	751.8965	2	AEVQEINPAKFEK	TVVQELNPAKM(O)EK	52-82-59-85-88-97-94-25-24-72-75-98-99	WLQELNPAKFEK	32-44-75-96-98-90-67-69-93-89-92-73
1393	844.478	1	AEVVAVEK	AEVVAVEK	68-95-96-99-97-99-99-99	AEVVAVEK	33-60-52-88-73-51-85-62
1394	755.3725	2	AEVVNLMESAGFSR	MAPVNLPYSAGFSR	30-1-1-89-81-90-98-83-92-98-93-99-56-39	WLVNLM(O)LSAGM(O)SR	31-41-78-86-93-84-88-98-96-95-97-52-35
1395	459.579	3	AEWFKDEKPVK	SLVSFQDEAGPVK	19-40-1-1-26-66-80-59-37-1-30-55-89	RKWEAEFSPVK	5-8-7-63-9-23-21-29-21-21-31
1396	1529.212	2	AEWTQWDQESWYLKPYLDEIEAEK	YEPVELADSGLSWM(O)EKPYLDELEEAK	10-1-1-3-8-20-42-31-1-1-99-99-62-46-46-97-99-26-78-89-51-52-7-2-15-76	KYEKYFWEC(Cam)MYLQKNLDELWDR	10-7-18-6-6-6-12-12-18-38-32-34-29-55-33-45-40-60-26-11-12-7
1397	1019.8103	3	AEWTQWDQESWYLKPYLDEIEAEK	ASGGNTKWDQEC(Cam)LYLGAPPLPWQTDPR	38-8-8-1-42-99-93-96-73-28-68-47-81-66-86-37-39-50-4-30-19-26-2-4-25-22-67	YWWWWRRNLHHNC(Cam)DYWKWHK	5-5-5-5-5-5-5-5-21-5-5-16-25-28-23-17-8-5-5-5
1398	1593.2595	2	AEWTQWDQESWYLKPYLDEIEAEKK	AEYHDTEASSVAWEFKC(Cam)NVDELESGLAK	15-19-7-1-1-13-6-51-1-1-2-92-41-46-23-99-8-47-41-56-62-63-78-19-2-21-20-86	WSWRWQHHGWYLKC(Cam)EKAELDRWK	7-8-7-5-10-7-7-7-5-38-86-89-63-15-46-22-41-57-28-21-9-12-21
1399	1062.5087	3	AEWTQWDQESWYLKPYLDEIEAEKK	SLWTQWDMSGTGPYLQAAGVTM(O)ATQTLVR	36-38-41-21-76-93-84-7-1-30-2-15-25-50-67-58-1-2-57-2-8-13-22-29-2-86-25-11-46	TDSQALWWWC(Cam)QLYLGAC(Cam)EAETKTLVR	5-5-5-5-5-5-11-5-5-6-10-21-8-5-5-9-11-27-11-21-18-22-19-5-5-5
1400	538.257	2	AEYDALHEK	AEYWLHEK	96-99-99-97-99-90-91-98	AEYDALHTR	74-96-94-98-97-98-95-92-91
1401	942.1387	3	AEYDFQSQPNTGELSISAGEVLTVIR	SSMGFMLESGAGYHLVLSAGEVLTPDR	9-4-24-1-1-25-31-13-6-11-1-1-9-23-5-11-37-6-9-7-79-31-95-95-44-9-98	THC(Cam)QNPQQYRWRGPSVEVLTVLR	5-5-5-5-5-5-5-5-5-5-5-15-10-9-15-28-49-26-63-50-5-7-7
1402	535.235	2	AEYDMGDIR	LSYDMGDLR	60-59-98-88-98-86-74-95-94	AEYDMGDLR	45-75-84-86-80-61-80-96-81
1403	655.794	2	AEYDQIMNGNR	QAYPM(O)NEDGAAK	11-24-67-50-18-85-20-57-29-8-16-48	QAYPMQMDGNR	24-48-66-63-85-76-84-79-46-43-35
1404	663.7915	2	AEYDQIM(O)NGNR	LSYDAGLM(O)NGNR	44-54-72-96-39-44-26-75-31-79-97-89	AEYDQPYGGGNR	44-89-69-96-88-34-45-51-49-62-67-39
1405	1387.6687	3	AEYFDTMIAEALTSFFEVPTEPSDIEPLSTVQDVVNR	LDEEMHTDAKGKTSFFEPMEKVDMKHGAYNGWYLR	36-2-2-2-5-1-1-10-11-9-3-3-3-63-7-10-41-43-10-43-1-2-24-12-11-1-5-13-2-2-2-2-2-17-59	GYRRRWC(Cam)HYDWWWWKWGNDGFNYVLWRRR	5-5-5-5-5-5-5-5-5-5-5-5-5-5-5-5-5-5-5-5-5-5-5-5-5-5-5-5-5
1406	1651.3065	2	AEYIDAPISGGVTGAQQATLTFMVGAGNDATFK	SLYDLAC(Cam)GTFETLNSGTLTM(O)MVGAAANTYGR	18-1-6-1-3-33-28-1-1-2-1-17-37-1-2-72-64-58-51-78-88-92-12-3-12-5-5-2-2-8-54	TVYWMWWWYKWNLTM(O)MVKHHRFR	5-5-10-5-5-5-5-5-5-17-14-14-73-46-63-56-49-30-5-5-5-6-5
1407	1101.207	3	AEYIDAPISGGVTGAQQATLTFMVGAGNDATFK	LQDGAPLQGVVYSPM(O)GWKM(O)MTVGAGWYGGGR	40-14-23-5-1-1-24-14-1-4-1-1-54-21-3-3-1-1-56-1-1-97-96-99-92-3-2-2-3-9-40	WWKWWWLWEHFTTLHVVGAGYHTFK	5-5-5-5-5-5-5-5-5-5-5-5-5-5-5-5-35-18-12-5-5-5-5-5-5
1408	1064.538	1	AEYNDLLAR	AEYNDLLAR	55-87-56-20-91-98-99-74-76	AEYNDLLAR	35-61-39-35-71-65-44-41-19
1409	532.7725	2	AEYNDLLAR	AEYNDLLAR	38-46-99-97-98-99-99-99-99	AEYNDLLAR	82-95-98-98-99-99-99-99-82
1410	1093.528	1	AEYQDQLAR	AEYQDQLAR	66-74-96-77-91-95-61-96-93	SSAMDDQVLK	9-10-15-25-28-61-21-9-13-7
1411	863.463	1	AFAAGADIK	AFAAGADLK	45-87-96-92-87-93-99-99-99	AFAAGADLK	24-62-76-89-63-78-74-73-63
1412	432.235	2	AFAAGADIK	AFAAGADLK	96-96-99-99-75-91-96-85-99	AFAAGADLK	46-75-98-97-61-69-83-91-87
1413	1400.657	2	AFAASASPDTFNNLAISSGISDNDWTK	AFAASASPDTFNNSPLSSGLSDGSESQR	9-7-5-10-27-6-28-23-19-72-92-71-80-10-46-98-86-97-94-92-87-73-36-41-1-1-18-54	WKWMWTM(O)NNSPLSSGLSDGFQRR	11-10-10-10-10-71-79-76-71-35-33-91-88-73-21-49-51-45-16-32-14-11-9
1414	934.1073	3	AFAASASPDTFNNLAISSGISDNDWTK	RGM(O)SASGDSPC(Cam)SLRLSSGLSDGSASLTK	11-2-2-29-25-16-9-12-8-51-5-28-10-29-70-56-78-90-97-99-63-17-95-12-22-31-46-97	KHVFWFRMWC(Cam)LSSGLSDGSWWK	5-5-5-5-6-5-15-12-11-8-45-60-33-21-48-60-44-19-21-6-6-12
1415	1384.038	3	AFAASASPDTFNNLAISSGISDNDWTKLNTVITELPQLK	FAKTASPDVM(O)ETLALSSGLSDMPEGTC(Cam)PVTVLTEPAAALR	19-13-13-1-67-99-95-4-18-9-11-17-13-16-95-66-45-36-54-70-24-22-2-22-3-2-1-9-13-31-41-37-36-48-66-20-21-2-21-59	GC(Cam)LKLMKSFWWRWRRYAYRYSNTVLTELYM(O)R	5-5-5-5-5-5-5-5-5-5-5-5-5-5-5-5-5-5-5-5-5-5-5-5-8-9-10-5-5-5-5
1416	1563.33	2	AFADALELIPYTLAENAGLSPIHTVTELR	M(O)AALWELLPYTLAENAGLHALLTVPMDR	11-9-6-42-32-44-51-16-47-1-78-99-91-98-60-84-65-88-1-1-96-90-84-78-50-5-7-54	KWWRRMFLTLAENAGLSPLHTWKQR	9-10-8-5-15-20-15-32-59-80-93-97-60-66-38-81-76-21-34-31-21-10-10-11-5
1417	1042.556	3	AFADALELIPYTLAENAGLSPIHTVTELR	EFKALELDEKSKAEM(O)MFGVLALEGPKAK	30-13-1-37-58-79-93-36-12-5-26-17-50-5-1-1-1-2-3-39-9-17-57-7-1-24-11-35	WWWWKHWRHEFRLFLLEWKKK	5-5-5-5-5-5-5-5-5-8-5-5-23-22-46-32-44-5-5-5-5
1418	782.169	4	AFADALELIPYTLAENAGLSPIHTVTELR	LSSKSSKLLPYTLAEANGLHANEMPGKLR	47-13-1-13-1-1-22-83-48-42-32-61-30-6-27-1-22-2-30-1-1-8-2-3-1-16-30-93-63	FKWYRRKYESMRFRFLLEATELR	5-5-5-5-5-5-5-5-6-5-5-5-5-5-55-67-37-30-25-5-9-5-5
1419	1472.255	2	AFADALESIPMALAENSGLAPIDALSDLK	LGFSLAESLPMALAENSGLAAELADMGHK	69-2-2-17-19-6-31-23-63-5-19-94-99-96-96-99-99-97-99-99-35-60-93-74-53-12-4-19-54	M(O)WWHWM(O)RALAENSGLAAELAKKRR	20-13-11-9-9-9-7-88-97-96-98-90-94-80-97-98-85-93-84-34-16-16-12-8
1420	1480.2525	2	AFADALESIPM(O)ALAENSGLAPIDALSDLK	FAADELASLPM(O)ALAENSGLAAELADEAPR	15-1-4-16-34-32-11-43-13-5-37-92-99-91-99-97-99-96-61-99-89-60-93-78-31-7-2-18-57	FQRRRRDFALAENSGLAAELWC(Cam)HR	10-11-7-8-7-7-11-21-86-97-97-98-92-95-91-98-98-88-87-75-27-15-18-11
1421	981.8393	3	AFADALESIPMALAENSGLAPIDALSDLK	C(Cam)C(Cam)AAGVVSLPMALAENSGLAPLDGLTDLK	7-2-1-1-2-1-2-74-91-81-1-6-92-50-48-52-51-47-84-99-24-19-40-41-44-68-34-21-96	TWRYTDKLYWMSQAAAAEQRRRR	5-5-5-5-5-5-5-5-5-5-5-5-5-5-6-17-14-27-5-5-5-5-5
1422	987.171	3	AFADALESIPM(O)ALAENSGLAPIDALSDLK	PALPPLESLGFSHAENSGLAPLDALSDLK	1-13-13-1-1-52-72-58-88-1-2-28-7-19-58-54-67-69-82-60-80-24-72-72-77-87-34-42-93	KWM(O)KKRWPKKEAC(Cam)SGAAELWHC(Cam)R	5-5-5-5-5-5-5-5-5-5-12-7-15-5-5-18-14-30-10-5-5-5-5
1423	1571.821	2	AFADALESIPMALAENSGLAPIDALSDLKAK	LSSLADMSLLGKNAEGGPC(Cam)AGGRELAQKLAK	30-8-2-34-6-46-51-17-13-18-2-5-59-74-73-1-1-1-30-99-84-6-17-73-90-48-60-12-21-19-77	MRRLC(Cam)KDWALAENSGLAGGRELAQQRR	6-5-5-8-5-6-20-5-26-41-87-84-56-60-29-60-93-33-5-7-63-49-28-21-10-7-6
1424	1579.8185	2	AFADALESIPM(O)ALAENSGLAPIDALSDLKAK	C(Cam)ATAPTTNYRPLATTKGLARNELC(Cam)FGFK	15-2-1-1-29-2-1-1-17-1-1-87-67-1-1-24-11-48-88-1-1-78-67-15-2-2-10-59	C(Cam)RRWWFKLLKWSGLARNELC(Cam)HWR	5-5-5-5-5-5-5-5-15-5-5-5-5-9-21-5-5-32-14-5-5-5-5
1425	1048.2167	3	AFADALESIPMALAENSGLAPIDALSDLKAK	AFWALESLLLAKGDEVSAHM(O)GELSAPNAAK	53-2-51-84-95-93-95-99-11-2-3-16-6-1-2-8-2-9-6-1-1-34-25-25-11-3-18-35-28-90	WKC(Cam)MRRWLLRRMKAGNVELWHC(Cam)R	5-5-5-5-5-5-5-5-5-5-5-5-5-5-5-5-5-13-5-5-5-5-5
1426	1053.5483	3	AFADALESIPM(O)ALAENSGLAPIDALSDLKAK	AFADALESLPFALARDAASAGNVEANLALAAK	53-2-32-47-86-99-99-95-99-82-5-64-50-19-1-3-5-22-16-90-3-1-4-2-20-21-11-2-25-55-19-94	C(Cam)WKWWWHARRVERVFGLSELAMVR	5-5-5-5-5-5-5-10-5-5-5-11-5-10-5-5-59-48-61-14-8-5-5-5
1427	786.4145	4	AFADALESIPMALAENSGLAPIDALSDLKAK	VSLLADM(O)GDVEALAQDPALAEVDPTESTLR	26-17-7-1-2-4-2-15-14-3-2-73-80-98-23-21-21-37-18-28-1-1-12-31-4-44-8-1-21-63	EWWRLLRWFRPWLLWLSELDWR	8-5-5-5-10-5-5-5-5-5-5-5-25-14-8-12-6-38-12-5-6-7
1428	790.4133	4	AFADALESIPM(O)ALAENSGLAPIDALSDLKAK	LGYLAVTSLPM(O)ALAQAMGPSHDEVTAAATKK	47-21-4-37-42-28-28-14-23-37-3-7-17-98-27-70-22-71-9-14-1-1-2-1-1-14-19-1-2-15-59	LVRPYTRLHC(Cam)NLMSALLRGC(Cam)SALDWR	5-5-5-5-5-5-5-5-5-5-5-5-5-5-5-7-5-5-5-5-5-5-9-5-5-5
1429	1715.86	1	AFAHLITTGAQDELASA	SC(Cam)LEDKAGTTLLHDR	15-15-84-71-59-65-70-41-44-98-92-17-16-45-67	AFAAEDKAGTTLEYTK	18-19-26-50-56-30-34-17-8-24-66-59-24-8-9-7
1430	858.434	2	AFAHLITTGAQDELASA	SC(Cam)LEDKAGTTLLHDR	21-37-95-63-96-79-83-39-28-87-79-47-10-12-43	SC(Cam)LEDKATGTLFFAR	21-21-67-96-90-88-54-27-14-83-87-19-21-21-11
1431	572.6253	3	AFAHLITTGAQDELASA	SC(Cam)MLLKKTTYSDLR	15-6-3-9-68-58-73-61-48-27-6-1-21-98	YHREFAC(Cam)VPQPRR	5-5-5-12-5-8-6-19-16-26-5-5-14
1432	781.436	1	AFALFGR	AFC(Cam)LDR	72-82-53-64-82-98	AFALFGR	26-44-54-74-40-10-38
1433	676.415	1	AFALVR	AFALVR	72-89-59-80-99-93	AFALVR	28-46-74-76-43-23
1434	784.3645	2	AFANDC(Cam)PGDLVFNK	AFANDC(Cam)PGDLVFNK	12-32-98-92-97-99-77-1-26-84-95-90-96-99	MSANDC(Cam)LRLVM(O)NK	37-39-78-94-97-95-72-48-97-97-95-79-85
1435	1041.5165	2	AFAQFGSDLDASTQQLLNR	QC(Cam)LYGSDLWSTQQLLNR	21-9-24-38-56-73-65-99-66-99-91-95-99-89-99-88-99	QC(Cam)LYGSDLDASTQQLVKR	24-25-83-92-71-86-88-97-82-80-95-97-97-95-95-29-31-39
1436	1305.68	1	AFASAGDGLVELR	AFASKDGLVQNR	66-74-55-52-24-90-65-85-88-84-91-99	AFSAAGDGLVELR	22-21-20-23-29-16-35-12-32-41-48-37-18
1437	653.344	2	AFASAGDGLVELR	AFASAGDGLVELR	13-17-94-9-74-96-94-99-99-96-95-94-99	FAASAGREVELR	27-30-70-75-81-46-48-86-96-97-86-68
1438	1186.602	2	AFATLDDPKLNTLGMAIFDYR	C(Cam)GASKDDPKLKSLGMALFDYR	15-1-17-1-7-74-70-68-68-52-4-4-92-94-64-23-45-52-73-49-54	DLFKDDPKLNTLGMALFDYR	14-19-12-15-40-61-26-33-49-12-12-46-39-55-52-65-39-40-27-15
1439	796.7357	3	AFATLDDPKLNTLGM(O)AIFDYR	C(Cam)VMLNDTPGLWLDC(Cam)LFDYR	7-3-1-23-24-26-1-1-28-8-23-70-70-71-82-81-76-94-99	AFYWRLYRMLGFALFDYR	14-14-10-6-5-8-6-5-5-60-26-69-74-82-45-61-28-22
1440	949.58	2	AFAVVASALGIPALLPFLK	C(Cam)NTKNVLGLPALLPFLK	19-20-1-2-16-56-94-88-99-43-20-79-98-94-7-9-63	WRRM(O)ALGLPALLKKTK	29-12-11-16-54-94-83-92-14-21-87-95-41-32-22-37
1441	762.3735	2	AFAWQNSWGLSTR	AM(O)AWKNSWGLSTR	10-18-81-65-72-98-97-76-32-62-97-98-98	AM(O)AWGANSDKLSTR	32-67-79-96-95-97-97-96-85-92-95-98-77-62
1442	610.318	3	AFC(Cam)AGIDIAHGLSDILR	MSC(Cam)AGLDLAHGLAMLLR	10-74-24-98-58-12-24-66-86-85-61-39-4-49-93-45-40	M(O)SWQWLALAGMHLLR	5-5-5-5-5-29-15-37-15-5-9-11-51-16-5
1443	1181.574	1	AFDAPATWFR	AM(O)DAPATSVFR	39-15-87-84-52-95-49-18-4-54-93	AFDAPATWFR	17-18-44-59-38-35-22-34-37-26
1444	591.291	2	AFDAPATWFR	LGYAPATWM(O)R	98-1-10-99-96-77-69-55-94-94	AFDAPATWFR	56-61-94-97-94-92-88-94-93-93
1445	1007.9535	2	AFDDDDVTHVEGEVDPVR	AFDDDDVTHVEGEVDPVR	31-24-43-44-92-91-87-99-20-41-99-84-98-78-95-96-37-99	AYVDDDVTHVEGEVDHSK	45-38-29-70-75-95-97-97-98-97-99-81-97-94-95-57-56-29
1446	672.305	3	AFDDDDVTHVEGEVDPVR	SMDDDTLTHVEWVDPVR	27-23-78-76-80-16-21-99-30-55-91-90-89-61-25-9-64	M(O)PPMC(Cam)RQAKGAGEVDSHK	5-5-5-5-5-8-5-6-8-14-32-19-70-72-51-12-11-10
1447	1694.3155	2	AFDDDDVTHVEGEVDPVRDLEIISNELFAK	C(Cam)LSSNFVAHVEWVDVDVWEVHAVFNDDAK	26-1-2-1-11-3-6-6-10-18-18-11-37-58-58-46-49-15-43-84-12-3-15-12-4-13-28-68-94	C(Cam)GRRRWWWM(O)RPMTVTDDC(Cam)LRYWRK	6-5-5-5-5-5-5-5-5-5-5-5-6-7-8-10-10-10-14-5-5-5-5-9
1448	1129.8797	3	AFDDDDVTHVEGEVDPVRDLEIISNELFAK	EM(O)GNNDMLLELPRDVDVPGVASPNAMQLM(O)AK	34-13-1-29-9-6-13-26-28-38-70-1-52-55-32-35-35-6-10-65-1-7-8-53-16-5-3-21-56-55-93	WFQWC(Cam)HAVWWKKMGTMLMLTC(Cam)KFRR	5-5-5-5-5-5-5-5-5-5-5-5-5-5-5-5-5-5-6-5-5-5-5-5-5
1449	847.6618	4	AFDDDDVTHVEGEVDPVRDLEIISNELFAK	GC(Cam)M(O)LEAQDLLPWVDVDVWPLLLSNELAM(O)K	39-17-1-13-7-1-1-47-50-1-1-20-23-39-45-33-13-19-1-27-21-85-94-79-53-47-12-22-54	WWWFKHRYYRKTEWGAANLSNELMSK	5-5-5-5-5-5-5-5-5-5-5-5-5-5-5-5-5-5-30-12-5-27-15-5-6-5
1450	741.364	2	AFDDIMESIAELK	AFDDLMESLAELK	9-9-88-78-99-99-99-99-99-95-80-99-99	AFDDLMESLAELK	50-75-89-96-97-99-99-98-99-99-100-94-87
1451	927.911	2	AFDDPLGTGSADREDAFA	VHADHVGTGSADSATC(Cam)GGR	12-8-89-68-1-1-75-95-84-39-44-48-4-2-50-33-1-6-55	HVADVHGTGSADMKNC(Cam)R	14-15-34-25-13-15-50-79-69-71-54-71-17-17-18-20-12
1452	925.4525	2	AFDELQDQLFPIEER	SSWSQQDAAVFPLEER	20-34-9-1-2-83-41-2-1-57-99-99-57-15-3-99	MKRC(Cam)QNQNFLPEER	6-7-5-6-21-22-20-29-67-18-8-31-33-11
1453	689.8725	2	AFDKVIDEWKK	MSDKKDLKGTQK	21-18-42-91-92-93-88-2-1-2-93-98	WM(O)KVLDEWKK	18-18-37-70-93-90-84-29-62-56
1454	1008.455	2	AFDNDADLGNMADGLYVSK	YSVRGADLGNMADGLYVSK	15-1-9-1-1-87-90-84-98-55-56-82-93-84-58-91-84-50-54	WYVNADLGNMADGLYWK	18-18-15-15-69-78-97-90-77-80-71-84-67-82-76-30-25
1455	1368.248	2	AFDNLLIVPPGSGIVHQVNLEYLAR	WTC(Cam)LLLVPPGSGLVHQVRAVLTYR	15-1-16-19-26-75-92-99-89-84-45-51-45-52-91-87-81-41-29-19-20-15-18-54	NHVWHLVPPGSGLVHKVRAELHPR	16-17-15-14-13-57-89-67-46-21-30-18-22-46-89-88-86-44-49-71-26-19-14-10
1456	912.5013	3	AFDNLLIVPPGSGIVHQVNLEYLAR	GHGPVLLLVLYPVFAASDPNNLDWK	39-13-1-7-35-95-99-99-81-5-8-8-1-1-2-8-1-1-26-32-13-4-15-11-35	HWWFLVNRRVVPGDSVLLLDWK	5-5-5-8-12-8-5-5-5-5-7-5-5-5-5-43-80-60-29-6-5-5
1457	684.628	4	AFDNLLIVPPGSGIVHQVNLEYLAR	SVDGMALLVPNVTTDAAPPVHKYALR	30-17-3-1-1-1-36-42-50-49-2-2-1-3-6-2-1-1-3-26-26-23-41-12-21-63	MRRYYRRWWFFTVLGKWKR	15-5-5-5-5-10-5-6-6-6-5-10-70-48-5-9-8-10-12
1458	1167.0765	2	AFDQHLNMVLSEVEETITTR	M(O)WKHLNMVLSEVEETLDDK	15-12-52-47-99-85-99-99-78-73-99-94-98-94-98-99-25-8-54	M(O)WKHLNMVMPTVEETLTTR	14-15-15-62-97-96-97-97-60-48-60-93-99-99-92-92-20-21-21
1459	1175.0735	2	AFDQHLNM(O)VLSEVEETITTR	AC(Cam)YGFLNFVLSEVEETLDSR	8-5-8-3-21-96-85-92-99-36-45-99-78-88-90-81-99-25-20-54	FYC(Cam)KLNFVLSEVEETLAMR	16-17-16-17-95-95-96-97-91-85-98-95-99-99-73-79-25-26-27
1460	778.3867	3	AFDQHLNMVLSEVEETITTR	LPTC(Cam)GTGSGPKLSEVEETLTTR	40-2-9-1-1-6-1-2-2-23-11-46-67-40-76-98-99-99-99-99-95-97	KQYYRMWLSEVEETLTTR	7-7-6-5-5-5-12-43-49-75-37-94-95-88-90-74-33-12
1461	783.7183	3	AFDQHLNM(O)VLSEVEETITTR	SSTTLTEEVESHAQEETLTTR	11-4-24-1-9-1-8-57-27-61-74-2-3-28-90-94-91-64-99-95-99	LYKLAEMQHASEVEETLTTR	7-5-5-15-10-15-5-8-5-5-7-21-62-89-93-76-86-61-16-6
1462	1062.583	1	AFEAALALEK	AFEAALALEK	68-56-82-73-93-99-98-99-99-99	AFEAALALEK	23-22-72-87-82-89-69-54-70-31
1463	531.7955	2	AFEAALALEK	AFEAALALEK	41-73-99-98-99-99-94-90-97-98	MSGLALAMLR	43-46-91-98-97-99-98-90-89-85
1464	1004.5415	2	AFEAALALEKFNNESLLK	AFEAALALEKFNNESLLK	13-19-36-24-85-98-99-99-99-73-88-90-81-97-4-6-93-99	MKMVLALEQFNNEGKKK	27-28-68-75-98-99-99-99-84-89-94-84-94-50-67-66-52
1465	670.0303	3	AFEAALALEKFNNESLLK	AM(O)EAALSLLKM(O)LTLAANSK	25-35-80-96-49-70-26-3-43-15-85-17-4-67-43-35-23-27-90	KMVMLRREFGVNGALMR	5-5-5-5-10-5-5-18-18-5-6-10-10-15-5-5-5
1466	1479.6735	2	AFEAYTTSEILDDENKYDAGDHGLQR	LYAYTLGAM(O)LLDDENQYDAGDHLGQR	48-4-12-1-1-37-43-45-38-60-59-99-92-83-29-78-92-79-77-13-22-60-26-2-10-50	NHNWRQYNLDDENKYDSRHYYK	15-8-7-6-5-7-7-39-86-83-83-85-54-76-88-60-22-15-13-13-12-10
1467	986.785	3	AFEAYTTSEILDDENKYDAGDHGLQR	AM(O)EAYTTSLNGVSPEEAMHNGAAHRLGK	53-28-83-89-99-99-96-58-1-1-3-10-20-60-1-6-29-1-1-31-1-2-3-47-2-21-9-35	WC(Cam)KKKAKTYFDMTMGNDAGDHYYK	5-5-5-5-5-5-5-5-5-5-5-5-5-5-5-5-8-6-5-5-5-5-5-5
1468	740.3408	4	AFEAYTTSEILDDENKYDAGDHGLQR	AFEATVNHSSESLPSHTYESSDYASNK	53-14-42-27-1-3-1-5-1-1-1-1-9-2-1-1-3-1-1-1-1-4-25-30-4-15-54	C(Cam)WYYNRWRRLEFYGDPNYFPR	5-5-5-5-5-5-5-5-5-14-8-5-5-11-32-5-6-27-5-10-7
1469	845.875	2	AFEEFDFLNNMDAK	YALEFDM(O)LNNMDAK	22-31-40-96-88-99-99-99-93-94-85-94-98-99	YLAEFDM(O)LNNMWK	50-41-57-97-98-99-99-99-97-98-98-85-73
1470	506.2725	2	AFEGHVPVR	AFEGHVPVR	15-33-99-65-57-64-99-95-98	FAEGHVPVR	50-51-95-88-84-90-79-86-54
1471	874.873	2	AFEHSEYTCGQYWK	AFEHSETYC(Cam)QYWK	22-21-53-97-99-93-31-85-30-93-99-65-99	YSPHSETYC(Cam)QYWK	26-22-15-62-98-98-76-88-76-85-93-79-79
1472	903.3835	2	AFEHSEYTC(Cam)GQYWK	AFEHSEYTC(Cam)GQYWK	17-37-89-82-99-99-98-98-96-91-76-97-65-99	FAEHSEYTC(Cam)GQYWK	38-35-89-87-98-100-98-96-94-74-86-90-80-81
1473	602.5917	3	AFEHSEYTC(Cam)GQYWK	C(Cam)PTMWTSTC(Cam)GKYWK	18-1-6-15-15-3-3-74-93-18-19-64-94-99	YYRAM(O)YTC(Cam)GQYWK	15-9-5-26-30-43-50-81-18-39-63-32-37
1474	989.4365	2	AFEHTTSYDESISGFMR	QTGTPTTSYDESLSYEAK	18-17-4-1-1-89-99-78-80-90-64-28-15-90-10-12-7-39	EAM(O)HTTSYDESLHERR	34-10-11-12-54-91-90-63-61-90-56-54-16-38-12-9
1475	978.0035	2	AFEIGDYGFPVLIAMSPK	SVKFAHDLGFGYTGGSSPK	33-17-1-2-33-7-24-22-1-58-45-52-37-1-1-1-79-75-83	MLYKPYGM(O)AHTLAMRR	14-10-6-5-5-74-65-74-29-6-10-31-21-27-9-7
1476	925.503	1	AFELVFSL	MSFVLSNK	62-76-52-91-79-22-5-48	MSFVAKSR	43-45-39-40-14-7-12-6
1477	841.3605	2	AFENDYGDFSQFNK	FLSQTYGDM(O)SQM(O)NK	61-7-53-7-4-99-99-80-94-99-99-93-65-99	M(O)LSNDYGDFSKC(Cam)TK	50-82-80-90-95-99-97-98-98-99-97-41-48-82
1478	698.867	2	AFEQGWGFILTK	AFEKGWGM(O)LLTK	24-54-92-75-86-81-99-90-99-99-95-99	AFEQGWGFLLTK	59-83-98-90-87-91-94-89-97-99-93-62
1479	1184.595	1	AFEQQYLGTK	AM(O)EQKYLGTK	60-71-90-84-97-94-94-61-94-99	AM(O)EKQYLGTK	21-23-71-39-65-65-34-21-37-22
1480	592.8015	2	AFEQQYLGTK	AM(O)EQKYLGTK	44-90-99-85-99-86-90-99-97-99	AFEQQYLGTK	66-84-99-97-97-98-99-97-93-69
1481	943.463	2	AFEQQYLGTKEDIESK	YAQLQYLGTQEDLESK	21-4-26-43-59-99-99-44-1-95-85-99-62-99-99-99	AC(Cam)MLKYLSAKEWGNSK	48-65-55-95-98-98-97-50-52-89-98-60-39-71-74-60
1482	629.3113	3	AFEQQYLGTKEDIESK	AM(O)EKKYLGTC(Cam)PDLESK	31-75-99-99-99-97-55-71-86-17-9-19-54-53-48-60	FAWAKYLGDNESRNSK	11-10-13-28-45-33-49-20-16-15-51-16-13-28-20-30
1483	1526.785	1	AFESVEQIFSTIR	AFESVEKLM(O)QSNK	25-39-82-54-59-90-92-92-76-65-3-15-18	AFESVEKLFDWR	27-28-65-18-15-34-51-55-45-11-10-6
1484	763.8965	2	AFESVEQIFSTIR	LPHSVEQLM(O)STLR	19-3-84-86-99-99-91-99-97-98-99-99-99	LPHSVEQLM(O)STLR	38-21-45-93-92-99-93-97-97-99-95-84-62
1485	911.4425	2	AFETEQHLSRPYSEK	YPTSEQHLSRPTMM(O)K	40-10-12-60-92-94-84-88-99-90-86-1-2-95-99	YEREKHLSRKC(Cam)C(Cam)R	20-38-17-57-56-79-95-89-76-30-23-24-21
1486	1219.6	1	AFETYAGGIYK	AFETYAGGLYK	68-87-90-62-71-97-97-65-81-99-99	AFETYAGGLYK	24-24-72-54-41-65-45-21-50-39-22
1487	610.304	2	AFETYAGGIYK	AM(O)ETYKGLYK	5-27-99-80-78-73-56-71-99-99	AFETPHGGLYK	48-66-98-92-44-50-76-62-92-77-51
1488	652.338	2	AFEWVPIADQK	MSEWVPLADQK	53-53-94-95-97-99-71-72-98-87-67	SMEWVPLADKK	37-41-97-93-94-57-85-88-83-56-50
1489	1090.045	2	AFEYPVIHVNGDHPEEVVK	YPSYPVLHVNGDHPEQQAK	40-3-6-95-97-92-87-83-16-39-14-20-88-67-87-59-83-6-94	MNHKPVLHVDGNHPEWLR	15-15-18-26-38-69-79-75-88-46-8-51-90-34-69-23-32-34
1490	727.0327	3	AFEYPVIHVNGDHPEEVVK	FAEYHDGHVGNDMTEGASNK	62-84-95-99-1-1-51-51-14-3-3-49-17-3-4-1-39-4-3-64	WC(Cam)HWRPKRHC(Cam)KQANSK	5-5-5-5-5-5-5-5-14-6-6-6-7-5-5-8
1491	545.5265	4	AFEYPVIHVNGDHPEEVVK	AM(O)EYPVLHSARAHPPSSGKK	53-27-78-44-32-27-2-1-2-1-1-49-27-24-14-14-3-1-49-59	KLPWYRWWKWDDASNK	8-9-5-5-11-5-5-5-5-15-14-11-13-9-9-12
1492	1116.4945	2	AFFSC(Cam)TSAHTC(Cam)TGDGTALTAR	AFFSC(Cam)TSAHNM(O)TGDGTALTVK	13-19-52-70-62-45-71-97-90-39-40-98-98-94-95-74-97-99-99-61-45	NTMEHTSAHFNTGDGTAVWR	14-15-41-37-17-54-67-88-63-21-20-74-59-77-46-67-66-19-19-14
1493	706.6513	3	AFFSCTSAHTCTGDGTALTAR	AM(O)M(O)LPGGNAGMPDGPGTALTAR	38-3-12-87-4-1-4-10-28-26-3-1-25-58-32-26-79-94-93-95-68-27	QKEYNC(Cam)WM(O)TGDGTALTAR	5-5-21-5-5-11-5-5-8-10-33-37-56-55-44-21-10-10
1494	744.6657	3	AFFSC(Cam)TSAHTC(Cam)TGDGTALTAR	AFFSC(Cam)TSAHTC(Cam)TGDGTALTAR	38-23-99-70-63-58-59-11-28-48-67-38-36-20-11-76-84-92-71-82-76	M(O)YRYMYWC(Cam)TGLC(Cam)ALTAR	5-5-5-5-8-5-5-7-39-28-29-35-46-54-35-16-10
1495	1077.5475	2	AFFTALQEVVNSYHSEIAK	ESLHALKEVVNSYHSELAK	15-6-19-40-77-74-85-99-99-99-83-90-85-95-91-90-99-61-59	YRFALQEVVNSYHSERR	28-20-22-84-97-95-99-94-92-96-96-92-90-61-80-32-26
1496	718.701	3	AFFTALQEVVNSYHSEIAK	AFM(O)TALKEVVLHESGGM(O)SSK	19-23-96-81-99-90-77-80-40-27-8-1-1-1-1-3-30-23-25-60	RPKHMRKNHC(Cam)NAVGFSSK	5-5-5-5-5-5-5-5-7-11-5-8-7-5-5-5-5-6
1497	1037.073	2	AFFTPELVLTQGGVDPLLR	YFGVPELVLTQGRDPLLR	13-16-6-37-2-19-42-63-99-79-91-84-82-88-96-1-17-96	C(Cam)WKRHHLTKGRDLLPR	10-10-9-7-55-57-94-88-88-78-85-94-31-27-21-19
1498	1883.932	1	AFGAPFGSMSVADLGSLTR	AFKPM(O)GSMSVADLWAEK	25-74-39-26-84-51-61-66-34-63-85-99-98-38-52-68-80	AM(O)GAPFGSMSVADLVKMR	18-19-14-20-6-10-5-15-10-8-8-35-46-45-19-7-7-10
1499	942.47	2	AFGAPFGSMSVADLGSLTR	AFKPM(O)GSMSVADGLSLTR	31-17-51-99-96-93-98-99-94-66-98-99-65-94-99-99-99-99	KFAPM(O)GSMSVADLGSLTR	25-30-60-76-90-94-95-95-90-90-94-97-99-92-82-77-48-46
1500	950.4675	2	AFGAPFGSM(O)SVADLGSLTR	AFKPM(O)GSM(O)SVADLGSLTR	22-24-51-99-96-93-99-94-94-97-99-98-83-83-99-99-99-99	QM(O)APFGSFSVADLGSLTR	26-27-55-48-75-43-66-90-92-93-94-97-98-77-81-66-40-45
1501	628.6493	3	AFGAPFGSMSVADLGSLTR	AFGLSGAMMWADLGSLTR	25-35-29-3-26-7-4-2-15-58-67-70-82-99-93-97-98-82	RFWRDAC(Cam)SGKSGSLTR	5-5-5-5-33-34-35-30-18-41-62-79-86-79-33-12
1502	633.981	3	AFGAPFGSM(O)SVADLGSLTR	AM(O)KEGLDPPLADLGEATR	25-17-15-32-13-9-39-7-4-21-88-76-76-96-98-93-98-95	RYRVWAC(Cam)M(O)DLWATR	5-5-5-5-8-29-18-25-38-72-73-57-31-14
1503	507.767	2	AFGASFSSIK	FQPAHSTVK	88-82-98-1-19-56-39-60-93	AFGWVHAAR	57-61-83-73-68-31-31-44-22
1504	627.3035	2	AFGC(Cam)WTTPSVK	AFGC(Cam)WTTPDAK	47-79-94-86-46-76-99-83-63-91-99	AFGC(Cam)WTTPSVK	66-83-91-96-86-85-96-76-80-76-74
1505	454.717	2	AFGDHAYK	AFGDHAYK	90-99-84-92-57-84-88-99	AFGDHAYK	51-68-82-88-75-69-85-82
1506	1006.8093	3	AFGDQQPHVSIECTGVQPCVETAIMTTR	YSKMHFFPFSC(Cam)KFASC(Cam)AETALMSDR	23-3-5-15-12-48-28-5-1-26-7-1-2-51-9-1-19-70-54-94-95-69-19-9-46	WKWFWC(Cam)WMRC(Cam)SQWGRRLWFR	5-5-5-5-5-5-5-18-5-5-10-18-30-11-11-12-39-5-5-5
1507	1012.141	3	AFGDQQPHVSIECTGVQPCVETAIM(O)TTR	RLM(O)SGSPHGGALEPNVTGAM(O)TETALDHPR	25-13-1-1-1-1-29-1-0-17-2-4-29-2-5-19-5-1-17-20-39-69-68-50-54-45-2-5-67	FFDDRKYWRWYWM(O)AASTALWYR	5-5-5-5-5-5-5-5-5-5-5-5-9-17-25-25-18-16-24-5-5-7
1508	1132.8847	3	AFGDYEYKDDPRLPADQQLVSPEPDVYIR	RGPPQM(O)YAANTRLAAQETHNTSGNYTFDLR	19-13-1-21-6-4-31-1-2-5-1-6-1-2-13-20-65-22-61-1-1-1-1-25-14-48-7-2-21-59	WYWEHWWLKKLPDPLNEFNYTKSC(Cam)R	5-5-5-8-5-5-5-5-5-5-5-5-5-5-6-7-14-5-5-5-5-5-5-5-5
1509	849.9155	4	AFGDYEYKDDPRLPADQQLVSPEPDVYIR	SM(O)M(O)HAATEPSVLVVGPVDQAGLVSPEPDVEM(O)R	19-17-1-1-1-1-3-8-3-13-38-51-1-1-7-9-1-1-12-1-1-35-75-94-97-40-14-28-22-7-15-54	WWHRRYWWWFKKFEVSPSHESEFR	5-5-5-5-5-5-5-5-5-5-5-5-5-5-12-24-5-5-5-5-5-5-5-5
1510	830.439	2	AFGEALQAQLNELQK	YQLALQAQLNELQK	22-34-40-92-99-99-99-99-87-69-73-49-94-99	C(Cam)LMALQAKLNELQK	30-41-80-98-99-97-98-98-99-97-98-97-85-82
1511	1342.664	1	AFGELSQTFQSK	AM(O)GKNSKTM(O)QSK	61-71-74-71-46-98-97-95-96-90-89-99	AFGQNSKTM(O)KSK	34-55-33-43-48-48-57-67-26-30-30-20
1512	671.836	2	AFGELSQTFQSK	AM(O)GELSQTFKSK	31-52-98-90-99-99-91-99-98-97-98-99	AM(O)WLSQTM(O)KSK	56-79-94-99-99-98-99-98-99-93-68
1513	467.7595	2	AFGGAGTVVR	AFGGAASVVR	47-52-98-87-99-92-77-98-98-99	FAGGASAVVR	59-61-78-91-95-70-71-97-98-73
1514	1232.562	1	AFGGAYDVMSSK	AFGQYDVMSSK	60-89-90-84-92-97-97-96-62-54-99	AFGGHPDVMSSK	27-46-27-21-32-22-74-73-35-30-31-21
1515	1248.557	1	AFGGAYDVM(O)SSK	AFGQYDVM(O)SSK	66-74-65-60-25-16-86-61-23-21-99	AGPGGQYDVPC(Cam)K	14-6-5-5-8-13-17-18-21-5-8-17
1516	616.785	2	AFGGAYDVMSSK	AFGQYDVMSSK	41-87-94-92-98-88-88-96-96-99-99	AFGGAYDVMSSK	52-75-90-90-96-97-97-95-98-89-88-84
1517	624.7825	2	AFGGAYDVM(O)SSK	FANAYDVM(O)SSK	49-70-92-99-98-72-50-98-86-48-99	M(O)AGGAYDVFSSK	63-67-88-90-96-94-93-92-97-92-89-66
1518	1155.518	1	AFGGQSNDFGR	AFGGKSNDM(O)GR	19-37-94-48-23-86-88-97-52-54-76	AM(O)GGKSNDFGR	34-33-15-11-24-57-26-31-39-22-27
1519	578.263	2	AFGGQSNDFGR	AFGGKSNDM(O)GR	44-94-98-75-71-99-97-98-99-99-48	FAGGQSNDFGR	57-60-91-92-96-98-94-97-97-90-91
1520	1177.585	1	AFGGVTSGPQEK	AM(O)NVTSGPKEK	60-71-82-67-65-97-99-22-75-93-99	AFGGVTSGQPEK	30-48-24-25-49-52-79-55-21-8-59-25
1521	589.2965	2	AFGGVTSGPQEK	AFGGVTSGPAWK	38-46-99-73-79-99-99-99-25-54-86-99	AFGGVTSGPTQR	69-88-90-91-98-98-98-96-92-72-70-56
1522	1351.185	2	AFGHQVSYQPPSVPDVLYAAENLAK	M(O)AGHGAVSYQPPSVPTLLYAYYTAK	15-8-13-28-13-10-12-32-84-72-91-95-51-93-32-1-1-59-49-52-3-1-2-35-78	YFETWYKPPSVVLVLYAM(O)HWR	16-13-30-12-32-57-61-85-51-44-67-37-34-85-88-78-39-18-19-18-12
1523	901.126	3	AFGHQVSYQPPSVPDVLYAAENLAK	TKTNEAASSKPPGEGMPSSKAAENRR	25-7-2-22-7-13-14-1-1-13-14-5-8-22-3-3-27-1-1-7-85-23-81-31-11-31	C(Cam)HWRSYKRERLHLYAAENRR	5-5-5-5-13-10-9-5-10-5-8-7-50-40-52-18-37-17-5-5
1524	1176.626	1	AFGLKPEDATK	AFGLKPEWTK	66-74-65-32-97-99-19-55-84-99	KHAPTTAGHEK	31-25-23-37-37-23-21-5-11-55-24
1525	588.817	2	AFGLKPEDATK	AFGLKPEDATK	57-90-73-84-99-85-75-95-70-97-99	M(O)AGLQDALLTK	48-61-80-97-94-81-79-86-80-82-59
1526	717.891	2	AFGLNAFNSLGPVK	FAGLNAFNSLGPVK	5-5-8-42-98-90-39-28-70-99-88-7-37-99	YPKNAFNSLGPVK	34-15-21-87-88-35-32-74-89-82-31-40-66
1527	469.232	2	AFGMIQDR	MSGMLKDR	80-63-98-76-94-94-99-99	MSAQLMTR	54-57-85-89-94-68-88-95
1528	922.956	2	AFGSAHEIMMGPSAPTLK	SAM(O)GAHELMMGAALSVPR	33-1-1-3-54-52-52-77-88-58-86-1-1-86-64-5-3-83	WDRLELMMGC(Cam)LRHK	21-24-15-95-99-98-97-97-87-62-74-21-31-27
1529	930.9535	2	AFGSAHEIMM(O)GPSAPTLK	MSAPALELMM(O)GPSAPTLK	13-19-2-1-7-26-65-99-69-77-64-26-5-93-87-46-76-70	FFYLELMFGC(Cam)LHQR	19-20-37-86-99-96-92-92-79-49-51-30-32-20
1530	620.9713	3	AFGSAHEIMM(O)GPSAPTLK	AM(O)TRAHEMM(O)GPSATPLK	25-28-47-27-12-2-3-23-74-64-40-10-61-80-44-22-41	WWRALGM(O)LEVGSM(O)HR	5-5-5-5-7-37-32-32-31-21-14-21-7-7-11
1531	923.9545	2	AFGSAHEITMGPSEATLK	GSDSSHELTMGSLLATLK	12-6-52-1-1-86-99-99-6-12-98-1-1-4-90-91-99-99	NYRHELMTGALEAWR	15-15-26-65-97-89-20-20-61-24-48-67-41-24-14
1532	931.952	2	AFGSAHEITM(O)GPSEATLK	AM(O)GSAHETM(O)LGQGKATLK	20-19-21-10-12-97-99-68-25-64-99-1-1-7-90-80-93-99	NYRHSSGFTLMHAWR	11-11-16-46-27-26-67-63-70-85-17-17-32-21-11
1533	616.3057	3	AFGSAHEITMGPSEATLK	HHC(Cam)AHAVTMGPM(O)KLLK	7-4-1-2-8-1-19-88-76-91-98-17-40-4-8-78	WWWWGMVTNVEPKK	5-6-5-5-31-66-17-15-21-33-16-5-6-11
1534	987.829	3	AFGTQIANHQGVSFLLAEMAINC(Cam)ELAR	FPYTSALALLEAYNLGHPGALNC(Cam)ELAR	11-17-5-5-1-1-10-6-12-63-50-26-1-1-5-51-39-16-3-79-99-97-95-86-78-56-99	YVTARKRAMFALC(Cam)RDGTTTNC(Cam)ELVK	5-7-5-5-5-5-5-37-34-16-9-5-5-7-21-14-25-11-15-50-39-54-26-7-5
1535	900.945	2	AFGVTHFAGNVFYNTR	AFRTHM(O)AGNVM(O)YRSK	22-7-9-76-89-99-93-56-59-81-75-88-18-31-54	C(Cam)TLTHFAGNVFYDKK	45-28-38-90-93-99-98-93-95-95-98-95-50-39-32
1536	702.0413	3	AFHLLADLLAVHPDSDELK	SHMLLARMVAPEDALNHAK	25-4-39-65-86-4-33-3-15-25-7-8-49-43-83-6-55-16-84	M(O)LKNYHHVALLWLFFR	5-7-5-5-5-15-21-46-19-24-20-34-54-10-10-6
1537	816.8915	2	AFIADEDDAPEVNVK	AFLADEDWPEVNVK	19-45-92-78-41-93-90-92-99-97-97-99-99-99	AFLADEDDAPEVNVK	51-73-79-95-97-99-99-98-97-56-91-95-83-85-80
1538	848.452	1	AFIADPSK	AFLADSPK	49-87-71-82-99-61-3-99	AM(O)LADALK	33-34-69-65-49-28-67-62
1539	424.73	2	AFIADPSK	AM(O)LADLAK	96-96-96-54-71-59-3-98	AM(O)LADALK	82-84-99-97-72-44-73-84
1540	1240.669	2	AFIADPSKFAAAAPAAAAAPAAAAPAAK	AGLSKAAC(Cam)AFAAAAPAAAAAPAAAAPAAK	15-3-18-2-1-18-34-1-2-91-89-97-98-94-98-80-84-91-78-95-36-38-67-33-84-31-20-20-76	FRVDRRFAAAAPAAAAAPAAAAPNR	8-5-6-7-5-5-67-76-92-92-91-63-66-74-78-91-87-13-12-24-23-26-8-11-5
1541	827.4487	3	AFIADPSKFAAAAPAAAAAPAAAAPAAK	EGAKAAAPAAAAAPLAPAAAAPAAAAPAAK	30-7-1-3-18-18-9-23-4-5-29-5-11-6-61-28-21-76-95-76-48-66-9-76-79-96-70-8-31-93	KTWWYRRAALPAAAAAPAAANPR	5-5-5-5-5-5-5-5-5-13-5-18-35-43-68-18-15-51-57-54-7-5-5
1542	620.8385	4	AFIADPSKFAAAAPAAAAAPAAAAPAAK	RRASGAPAAPLAAAAAPAAAPAAAAPGGR	12-11-12-4-1-12-9-4-21-3-39-67-63-80-3-1-1-71-50-82-95-15-65-73-26-38-4-10-54	KRPRRYWWVQWAPAAAAPNR	5-5-5-10-6-8-6-5-5-5-5-16-18-45-65-44-55-5-5-5
1543	476.75	2	AFIEAM(O)VR	SMLEAFVR	33-33-99-88-92-91-81-94	AM(O)LEAFVR	46-67-98-98-97-97-95-95
1544	634.8305	2	AFIENDYVGIK	AM(O)LTAADYVVAK	41-46-99-51-51-96-73-87-93-89-60-99	AFLENDYVGLK	52-73-92-98-88-40-54-81-51-72-65
1545	1008.816	3	AFIEQEANEKAEEIDAKAEEEFNIEK	TKTGAC(Cam)VATAAKAEELWQAEEEM(O)NGGGAK	25-8-2-25-6-4-8-46-5-4-16-13-48-28-64-89-70-76-70-89-63-74-90-73-22-22-36-31-99	EPSYEPLYEKADLESKRPLEEC(Cam)WR	8-5-5-5-14-5-5-5-18-10-21-26-24-35-20-24-9-5-18-62-23-5-5-5
1546	1069.0755	2	AFIGGLPYDSIATDIETILK	AFLNLPYDSLATDLETLLK	22-34-80-67-99-99-92-99-78-99-99-99-94-75-85-77-90-96-96	LKM(O)GLPYDSLATDLETLLK	17-13-11-14-85-79-85-85-82-87-86-79-89-87-92-76-71-57-32
1547	713.053	3	AFIGGLPYDSIATDIETILK	AFNLLSGKTAMATDLETLLK	38-35-63-42-73-20-1-6-18-5-72-81-91-22-39-82-63-85-77-99	WLYLTQVVMATEVETLLK	10-9-5-16-5-5-5-10-48-57-67-54-29-65-34-75-39-14
1548	1203.689	1	AFIGKPAPQFK	AFLGKPAPKM(O)K	65-95-87-47-48-95-77-89-21-41-99	AFLGAGPAKPFK	30-32-57-26-31-16-49-50-34-12-41-25
1549	602.3485	2	AFIGKPAPQFK	AFLGQPAPKFK	38-46-99-91-97-79-53-89-26-99-99	AM(O)LGKPAPKFK	67-63-96-96-98-92-91-80-92-90-73
1550	401.9017	3	AFIGKPAPQFK	AFLKPKPSC(Cam)R	66-98-97-1-1-9-56-1-1-79	M(O)ALGKPPAKFK	12-12-54-6-32-10-9-13-43-27-12
1551	913.4915	2	AFIHDHPIVNAIGFFK	AFLHDHPNVLALGFFK	21-17-34-23-87-95-99-7-24-92-94-98-73-73-76-94	RHFGLANVLPHDPPQK	7-10-35-48-76-67-61-31-14-21-85-75-20-10-15-23
1552	609.3303	3	AFIHDHPIVNAIGFFK	AFLHDHPLVNALGFFK	15-22-7-10-22-66-37-8-36-52-4-3-38-39-54-68	SRYKWPLVGWTPAHK	5-5-5-8-5-8-16-25-5-10-32-9-6-6-10
1553	1056.502	2	AFIHELSTVDSEC(Cam)SIFEK	MSGPGPALSLSDSNSLEPPQK	13-18-4-3-1-1-9-24-13-17-2-79-1-1-57-32-58-21-1-59-86	RQRRDWTDSLSLEM(O)M(O)R	5-7-5-5-6-6-33-34-25-32-52-70-67-14-15-8
1554	899.975	2	AFIHWVAKPVSC(Cam)EVR	M(O)ALHWVAKPVSGTMVR	19-23-53-98-80-99-97-98-68-94-97-2-1-49-87-99	MEAHWVAKPVRGYVR	23-48-21-44-90-96-97-93-52-67-40-29-61-60-46
1555	600.3193	3	AFIHWVAKPVSC(Cam)EVR	FALHSVVAQPVC(Cam)SEVR	24-45-7-10-46-30-51-30-46-92-55-83-1-7-39-29	C(Cam)LRRYPKAVAC(Cam)YNK	5-7-5-5-14-21-29-40-50-34-20-7-15-12
1556	1278.644	1	AFINLEGTGSGGR	AFLNLEGTGNSR	22-37-75-71-18-98-96-23-2-23-20-98	AFLNMEGPLMR	22-22-30-21-25-45-7-5-12-22-12
1557	639.826	2	AFINLEGTGSGGR	AFLNLEGTGSNR	9-10-90-77-99-91-58-60-98-99-99-92	FALLNEGTGSNR	31-38-85-90-86-98-61-80-94-91-75-39
1558	1156.579	1	AFIQHYYSK	AFLQHYYSK	55-23-85-71-65-98-98-99-99	SSSYATNVLSK	7-30-40-25-21-24-19-6-35-29-18
1559	578.7935	2	AFIQHYYSK	AFLQHYYSK	33-98-99-98-18-51-98-99-99	AM(O)LKHYYSK	52-83-96-97-97-98-97-96-94
1560	899.479	2	AFIQTTYGSATLNALAR	LAFQTTYSAGTLNALAR	19-4-37-67-86-92-99-12-5-98-98-99-99-97-94-87-99	SSALTTTYTGGTLNVRR	31-33-59-74-63-34-63-94-68-50-86-96-97-91-31-26-44
1561	933.438	2	AFISGAGTSNNYFVMMR	SMLSGAGTSNNYFVMMR	17-22-44-59-79-89-98-99-99-77-37-91-99-99-97-99-99	FALSGAGTSNNYFVMMR	30-33-87-84-92-97-98-99-99-98-98-99-100-99-99-89-84
1562	941.4355	2	AFISGAGTSNNYFVM(O)MR	TETSKGTSLDYM(O)VMM(O)R	21-7-36-19-51-87-53-94-75-21-8-99-99-68-56-54	MMRQGTSNNYFVMFR	17-17-21-33-41-65-79-68-71-77-90-95-56-35-34
1563	893.9545	2	AFITFGTVEDAQAAFAK	LAFTFGTVEDAQAAFAK	65-1-1-71-96-99-95-99-99-86-81-97-97-76-95-99-99	GC(Cam)NTFGTVMLAKAAAFK	14-28-70-75-86-92-86-86-86-90-95-97-97-97-72-74-49
1564	1111.5717	3	AFITHGGYNSMQEAISAGVPLVTIALFGDQPK	KNEDGFLAEC(Cam)FPVLSARPQPSNALFGDKPK	16-8-42-6-4-22-12-9-3-3-12-2-1-10-54-17-53-43-7-5-5-43-95-94-99-90-89-69-61-53	SRVRRMEWWFWSARC(Cam)YSLALFGRRR	5-5-5-5-5-5-5-5-5-5-5-8-5-11-5-5-5-9-18-26-39-7-5-5-5
1565	1130.9067	3	A(Acetyl)FITHGGYNSM(O)QEAISAGVPLVTIALFGDQPK	VSWSMFVGSLDGGGALNASRVVNPNALM(O)GDQPK	23-8-2-12-2-1-1-2-1-1-26-1-2-1-4-39-12-1-3-42-1-16-1-1-59-65-97-83-32-56-18-61-53	WWWWWRRRVGHHYYMWNLFGRRR	5-5-5-5-5-5-5-5-7-5-5-5-5-5-5-11-12-21-26-8-5-5-5
1566	833.9305	4	AFITHGGYNSMQEAISAGVPLVTIALFGDQPK	TAAKDGFLYGMVGSRASLPVGVMDMSM(O)GAKLR	19-17-7-6-19-4-3-36-12-2-18-8-5-17-88-12-7-21-4-18-36-16-60-1-6-38-89-84-1-1-21-63	WWWWMRWRWFAGWKHKARFGDKPK	5-5-5-5-5-5-5-5-5-5-5-5-5-5-5-5-5-5-12-6-5-5-5-5
1567	758.708	3	A(Acetyl)FIYVNDLNYQESGNPLFK	YNLMLAYETTLDNDLMLLK	53-60-23-27-11-9-3-1-4-75-37-83-36-44-64-85-89-99-99	AHHM(O)C(Cam)PPPRTLNNDLMLLK	19-19-15-10-10-14-10-8-7-62-86-45-48-65-79-59-73-60-19
1568	879.963	2	AFKAPEGTTLFGASHPK	SMKAPEGTTLM(O)PAALPK	17-22-55-36-92-68-90-88-32-23-88-29-1-2-55-75-83	WC(Cam)APEVRTYPVRPK	32-37-88-39-71-62-23-35-46-28-34-26-28-29
1569	1103.2337	3	AFKPLSSTGSTISFGVGGSTATTQPSAFAFGLSK	MTLNPM(O)C(Cam)C(Cam)QTTARSTLATTKLAAFAFGLSK	5-1-5-4-1-3-2-8-30-26-7-30-21-1-1-39-91-86-74-76-1-1-38-47-61-50-37-25-56-93	TGMNGC(Cam)RRVRHRVNSTATTKTPGM(O)RRYK	7-5-5-5-5-5-5-5-7-5-5-5-6-5-5-5-39-37-39-55-6-5-5-19-5-5-5-5
1570	584.9777	3	A(Acetyl)FKSDVIFEEIKER	EEFPGNEFLSGAHYR	34-25-20-9-1-2-73-31-50-1-1-1-1-9-71	LYRKEMEEELKER	15-8-5-6-19-10-19-70-71-66-32-50-23
1571	539.3085	2	AFLDKWGLK	AFLDKWGLK	88-99-99-97-71-85-97-86-99	AFLDNSLGLK	62-76-97-96-52-46-60-70-82-57
1572	620.82	2	AFLDNLGFTSR	AFLDNLGFTSR	38-64-99-97-88-81-99-98-99-94-93	AFLDNLGFTSR	63-86-98-96-97-99-97-98-98-82-70
1573	517.306	2	AFLDVILSR	AFLDVLLSR	13-27-99-92-80-88-98-22-62	AFLDVLLSR	60-84-99-99-99-99-99-97-91
1574	1165.103	2	AFLGSVDYLANGLGQQPYLFR	SLLNFDYLANGLGQQPYC(Cam)KK	29-1-2-6-10-92-92-99-99-7-13-99-98-91-99-99-87-15-18-59	LFWKDYLAM(O)HGQKPYLFR	25-19-18-18-92-94-97-97-87-88-92-96-96-38-48-41-37-29
1575	777.0713	3	AFLGSVDYLANGLGQQPYLFR	AM(O)LGSVDYLANGLGQQPYLFR	38-28-33-32-35-27-57-74-87-57-39-32-90-83-98-91-87-61-87-96-95	MMRRFTKGLGNARDPYLM(O)R	11-13-8-8-24-23-82-69-88-32-79-74-51-54-88-86-91-67-51
1576	851.9785	2	AFLKEKVSPAVADATR	MSLKEKVSPLGADSLK	13-1-16-88-95-60-95-99-11-83-43-34-18-19-8-63	AFKLKEVSNPELTAR	25-35-37-88-75-91-92-88-40-30-85-73-16-18-9
1577	1184.684	2	AFLKPIASGEPVTSQLISAVLAR	FALKPLASGEPVTSQLLSAVALR	15-5-42-41-31-83-92-45-64-81-99-44-26-32-19-87-79-73-33-2-15-17-63	FALKPLASGEPVTSKLLRWVR	15-15-40-33-22-45-72-38-8-68-20-22-25-41-41-76-74-32-19-18-10
1578	790.1253	3	AFLKPIASGEPVTSQLISAVLAR	ATSVPC(Cam)LLTAPVTSLQLSAVLAR	38-28-1-1-56-22-6-9-8-4-12-18-58-40-1-31-97-95-95-94-90-99-99	HYWKKRDKEVLRLSAVLAR	5-5-11-11-10-5-16-5-10-23-16-26-81-84-85-79-69-38-16
1579	1486.838	1	AFLKQPTVNLNNK	AFLQKPTVNLNNK	66-74-82-56-64-84-59-66-94-55-81-75-76	YPAQKPTVNLLDK	21-20-27-26-26-12-14-48-35-41-32-23-23
1580	743.923	2	AFLKQPTVNLNNK	AFLQQPTVNLDLK	47-55-87-85-52-79-55-48-79-86-67-83-99	AFLKQPTVNLNNK	72-69-90-91-96-89-90-89-88-95-88-72-65
1581	496.2847	3	AFLKQPTVNLNNK	AFRQVPSVPMLNK	14-35-85-4-25-12-46-81-98-1-28-28-90	C(Cam)WRLLGVLNEVK	9-6-5-9-9-5-26-22-20-24-14-7
1582	1041.0755	2	AFLLPNFEYITLQLSGVR	ESDLPNFEYLTLQLSRR	21-18-57-65-52-16-74-82-84-66-27-99-98-87-81-87-88	KRC(Cam)PNFEYLTLKLSRR	15-10-12-20-29-59-92-87-85-91-97-85-72-56-25-27
1583	694.3863	3	AFLLPNFEYITLQLSGVR	AFLLQAMSMTNTLQLSRR	25-23-27-99-16-12-3-14-4-2-24-42-45-69-97-91-95-95	SSVWRRTLYLC(Cam)KLSRR	19-15-14-8-5-6-39-46-27-24-34-72-89-75-37-33
1584	865.1433	3	AFLLPNFEYITLQLSGVRAPSTR	AFLLPLM(O)QKLNTDAKTVRDKFK	53-28-56-99-98-21-21-4-1-1-7-13-1-1-1-2-3-2-2-1-6-28	KRKKTLRYGHHLPM(O)NNWELR	5-5-5-5-5-5-5-5-5-5-5-8-5-5-7-5-5-23-7-5
1585	1111.6065	2	AFLLPYSLPNDLIQLMAFR	M(O)ALLPYSLPQTLLQLMAM(O)R	15-11-83-99-94-18-99-99-99-39-23-84-90-94-99-94-70-40-64	RQC(Cam)PYSLPKTLLKLMAFR	15-22-21-49-70-93-96-56-44-41-66-79-92-94-86-79-61-50
1586	741.4067	3	AFLLPYSLPNDLIQLMAFR	AM(O)LLPLHLPDNLLQLMAM(O)R	38-17-10-91-56-19-12-90-24-4-5-91-92-77-97-99-99-94-90	KC(Cam)RPYSLPWRLKLMAFR	5-5-5-8-11-28-51-7-5-5-43-81-91-86-79-45-15
1587	475.7605	2	AFLNVVC(Cam)K	AFLNVVC(Cam)K	82-97-99-97-94-98-98-99	AFLNVVC(Cam)K	75-88-98-97-98-97-98-97
1588	919.502	2	AFLRPETAQGIFVNFK	PPVNVFLGKMTM(O)VNFK	3-2-17-17-32-21-19-72-81-2-1-93-99-90-91-99	RHNVM(O)LGQATLLPPFK	9-13-79-92-95-79-44-70-56-57-59-59-28-19-21-22
1589	613.3373	3	AFLRPETAQGIFVNFK	AFKC(Cam)FMTKGLFVNFK	31-26-1-1-51-16-34-83-83-91-22-32-46-72-93	RHLSGTYAKGLWRHR	8-8-14-8-5-17-9-29-30-31-70-26-8-23-19
1590	665.371	3	AFLRPETAQGIFVNFKR	SMLRLLTAQGLM(O)VNFKR	33-23-23-23-3-11-56-42-90-86-99-48-76-74-80-68-64	MKKHWVLGKNHANFKR	20-21-30-26-21-34-92-74-79-15-19-24-69-57-18-12
1591	954.976	2	AFLSAIDSEEIGDDVISK	AFLSALDSEELGDDVLSK	22-17-40-51-45-99-99-98-98-95-99-93-97-86-95-99-99-99	WRFLDSEELGDDVLSK	18-14-18-96-96-96-99-99-98-93-97-88-88-79-74-40
1592	775.423	2	A(Acetyl)FLSQLQGGFAQLK	KMQSNLKGGM(O)AQLK	33-4-32-1-1-77-74-17-87-69-63-58-93-99	M(O)LQAELKGGM(O)AKLK	26-39-24-35-60-95-95-81-84-96-95-91-81-35
1593	963.515	1	AFLVEEQK	AFLVEEGAK	60-71-90-94-91-99-99-20-99	AM(O)LVEEKK	26-38-61-82-92-72-48-39
1594	482.2615	2	AFLVEEQK	AFLVEEQK	96-99-99-98-86-95-98-99	AM(O)LVEEKK	62-67-99-99-99-98-96-96
1595	709.4065	2	AFLVEEQKIVNK	AM(O)LVEEKKLVNK	13-63-94-92-96-96-94-73-88-67-91-98	AFLVEEKQLVNK	45-80-96-98-100-99-77-66-98-98-92-90
1596	959.006	2	AFMAADLPNELIELLEK	AFMAADLPNELLELLEK	12-10-73-79-98-99-99-99-55-89-98-88-98-99-94-99-99	YEGAADLPWGLLELLEK	51-79-33-89-97-97-98-79-73-49-88-96-98-96-93-93-76
1597	967.0035	2	AFM(O)AADLPNELIELLEK	M(O)AFAADLPGNANLELLEK	38-12-28-91-92-99-99-99-2-17-3-41-98-98-99-97-98-99	FAM(O)AADLPGKGNLELLEK	44-41-41-90-92-96-98-43-13-22-19-61-95-97-93-77-88-63
1598	639.6733	3	AFMAADLPNELIELLEK	M(O)AMQKNPNELLELLEK	38-76-50-51-73-37-95-63-57-97-91-56-97-98-93-95	WYAADLPNELLELLTR	20-21-68-37-54-66-21-12-77-90-91-90-85-90-24-12
1599	759.88	2	AFMSPIHQEFVGR	AFMSPLHKEM(O)VGR	38-54-92-99-96-95-99-99-99-48-93-94-99	AFMSPLHQEFVGR	55-79-91-93-90-99-98-97-99-90-85-72-70
1600	724.37	1	AFMVEK	AFMVEK	60-95-58-88-95-99	AFMVEK	35-48-77-78-75-80
1601	938.9385	2	AFMVEKDFYNNYAHK	YWVEKDFYNNYAHK	31-50-98-99-99-95-50-91-95-70-93-71-87-99	YWVEKDFYNNYAHK	52-71-94-99-98-98-98-97-96-97-92-92-76-68
1602	946.936	2	AFM(O)VEKDFYNNYAHK	VHEVEKDM(O)YNNYAHK	24-1-5-68-98-95-97-75-70-95-64-90-91-76-86	HLDVEKDM(O)YNNYAHK	19-28-21-55-93-89-93-93-88-60-75-77-75-43-37
1603	626.295	3	AFMVEKDFYNNYAHK	AFMVEMASTYEVYHAK	25-29-62-99-26-8-11-10-22-55-10-10-36-8-6-91	YWRAKGM(O)HDTPYHAK	11-10-5-7-6-5-11-26-32-16-29-21-12-27-21
1604	631.6267	3	AFM(O)VEKDFYNNYAHK	AM(O)M(O)VALGMFYNGGYHAK	31-22-92-67-8-1-12-8-29-72-1-1-1-79-54-6-95	VHHWWYM(O)MM(O)FKHK	12-8-7-8-22-43-23-33-14-9-9-12-18
1605	473.972	4	AFM(O)VEKDFYNNYAHK	AM(O)M(O)ARPM(O)FYDLSGAKR	53-17-40-1-24-31-15-77-22-60-11-27-3-1-9-74	SFM(O)KWWWHETPWR	14-9-13-14-13-9-7-7-44-55-9-12-15
1606	1267.5565	2	AFNAGDAAGAASVYDPDGYFMPNGR	NNFEAAAGAASVYDPDGYFMPAAGK	7-4-1-2-28-76-96-99-99-97-99-99-16-16-93-43-19-59-99-89-47-7-1-18-55	KM(O)HYAAGAASVMFPDGYM(O)MMHR	15-16-15-15-70-89-77-91-96-91-86-17-18-60-74-74-86-92-65-25-25-12
1607	1275.5535	2	AFNAGDAAGAASVYDPDGYFM(O)PNGR	PSPMYAAGAASVYDPDGYM(O)M(O)PGNR	3-3-3-2-19-63-90-99-91-99-99-99-12-8-77-17-57-60-93-89-47-7-18-46	C(Cam)GWWGAGAASVQAYAGGAAEWMHR	10-5-10-10-20-41-59-84-91-76-74-9-11-44-56-39-43-55-24-49-25-16-17-13
1608	996.7913	3	AFNAGDAAGAASVYDPDGYFM(O)PNGRNPVK	C(Cam)GDADGAAGAAWYDWC(Cam)SM(O)VVKAAAVKNK	7-1-25-64-1-1-99-88-98-68-93-87-82-87-1-1-3-11-1-1-17-16-13-22-5-2-9-35	KQYEWWWNC(Cam)WHLVENKAC(Cam)HWK	5-5-5-5-5-5-5-5-5-5-5-5-5-18-8-15-12-5-5-5-5
1609	927.9065	2	AFNEWDSTQSGGVDWR	TAC(Cam)EWDSTKSGGVDWR	12-6-42-77-92-99-99-92-95-99-98-92-99-99-86-99	C(Cam)GDEWDSTKSGRDWR	30-15-74-91-95-98-99-98-98-99-97-97-99-94-90
1610	1247.5875	2	AFNMIHNSITPEQSEFDSALSR	HLGRLHNSLTPEQSEM(O)DSAAER	4-15-6-12-31-91-85-84-90-99-94-53-70-97-60-90-99-69-12-1-18-54	FRC(Cam)LHNSLTPEEQSFDSLWK	14-11-13-56-88-90-92-95-93-21-56-59-20-21-66-68-35-28-21-17
1611	1255.585	2	AFNM(O)IHNSITPEQSEFDSALSR	QLTLHHNSLTPEQSEM(O)DWDGR	21-2-2-3-26-70-80-84-93-95-14-51-64-38-47-32-57-3-10-8-54	RHLWHNSLTKPESEFDEC(Cam)PK	7-9-12-9-45-63-75-81-79-21-5-18-28-55-37-30-32-14-8-9
1612	832.061	3	AFNMIHNSITPEQSEFDSALSR	HVPGC(Cam)DEESQPETLVSPVSALSR	7-1-2-2-6-25-21-32-32-54-6-18-72-31-4-1-1-13-52-93-93-76-83	FYWWMTLTPEKSEFDSALDK	6-6-8-10-6-15-30-49-6-25-10-31-88-45-60-41-49-59-10-7
1613	837.3927	3	AFNM(O)IHNSITPEQSEFDSALSR	YGGPNSSMHLTLLQSEMMNPM(O)R	23-1-14-1-6-1-1-19-21-73-81-3-3-65-36-55-4-8-34-2-13-83	WWC(Cam)WFHNTFTLM(O)TLYFLK	5-5-5-5-5-5-5-5-5-31-21-6-9-7-5-5-5-5
1614	892.9525	2	AFNNLGSGFPIYETVR	AKGVGM(O)GSGM(O)PLYPYPK	22-17-14-1-1-3-74-97-98-70-92-96-74-47-7-3-83	FKHFGSGFPLYNQSR	14-15-13-14-77-90-84-73-43-59-55-20-21-21-10
1615	980.1587	3	AFNYAIVASEIGSHVLHQYVGHEPSGR	AM(O)NYALVASLQGSHVLHEYVGHEPSGR	53-28-11-9-62-92-66-81-26-18-17-4-2-3-18-4-6-31-14-52-48-12-32-44-26-23-46	FQKYDRC(Cam)NTRWLLGVAPAVLM(O)NNR	5-5-5-5-5-5-5-5-5-5-5-10-18-6-16-18-10-15-15-5-5-5-5-5
1616	966.505	1	AFPGGVGAYK	AFPGRGAYK	82-87-82-46-80-94-87-95-99	AFPGGVGAYK	46-44-35-19-31-38-17-50-39-23
1617	1304.685	1	AFPLADTNLSQK	AM(O)PLADTNLSKK	78-95-66-45-73-72-94-95-91-61-95-99	AM(O)PLADTNLSKK	30-29-16-31-45-69-59-34-40-34-33-21
1618	652.8465	2	AFPLADTNLSQK	AM(O)PLADTNLSKK	41-86-97-98-99-95-93-96-74-80-94-99	AM(O)PLADTNLSKK	59-68-81-97-97-95-92-90-97-94-90-69
1619	1370.1965	2	AFPLADTNLSQKLMDLVQQAMNYK	SETQHFVNSQQLMDLVKKAMYNK	21-22-16-18-1-1-2-89-23-20-75-81-83-99-69-94-45-89-85-96-15-10-86	RWDWWLSKKLMDLVKQAMNYK	9-13-14-15-15-45-73-79-96-96-93-96-97-96-92-69-70-59-18-18-35
1620	913.8003	3	AFPLADTNLSQKLMDLVQQAMNYK	LPVNMAQQVLDMFASLVKQAMNYK	40-2-9-53-1-50-41-59-64-40-24-52-22-1-1-32-72-78-96-90-96-53-92-96	YYNRLLLC(Cam)LMLAFSVQQAMNYK	26-33-23-9-10-11-11-6-18-33-16-10-10-20-43-83-84-89-90-85-62-50
1621	919.132	3	AFPLADTNLSQKLM(O)DLVQQAMNYK	LPVNMAAGQVSFALM(O)VEVKQAMNYK	40-2-55-53-9-4-21-10-3-51-17-26-1-17-39-11-9-90-94-95-96-96-53-92-99	MFYMARRRPWHGHFKKAMNYK	5-5-5-12-10-5-5-5-5-5-5-15-12-38-56-85-71-74-69-33-26
1622	924.4633	3	AFPLADTNLSQKLM(O)DLVQQAM(O)NYK	LPVNM(O)AQQVLDDAEYAVKQAM(O)NYK	40-2-9-64-19-12-4-27-12-22-42-19-2-2-16-32-90-92-90-93-90-86-97-99	YC(Cam)QWNRLWFWYAVKKAFNYK	7-5-5-5-5-8-6-5-5-5-7-7-50-86-83-69-49-48-32-18
1623	685.602	4	AFPLADTNLSQKLMDLVQQAMNYK	LLPVMSLESSPQGAVHPNQQAMNYK	49-2-1-9-29-17-49-17-8-11-82-12-9-3-6-8-3-6-43-50-87-51-77-65-54	RRKSKLLFYFDPMESSQAMNYK	5-5-5-5-5-5-5-5-5-5-9-5-5-51-12-10-46-61-60-23-5-9
1624	1036.8793	3	AFPLADTNLSQKLMDLVQQAMNYKQLK	FKSHDTLLHDHDAQLVQGAAMNYKKLK	15-3-9-43-5-38-15-44-9-4-8-40-1-2-18-29-68-16-4-35-38-20-20-69-40-69-90	RRWC(Cam)GLLRHNDYMVKKAMNYKLKK	5-5-5-5-5-10-7-5-5-5-5-5-5-5-31-34-25-19-7-7-6-5-5-5
1625	777.9115	4	AFPLADTNLSQKLMDLVQQAMNYKQLK	VSKNAHGVTAKHPAMDLVQC(Cam)VVHEAPQGK	26-17-3-3-11-1-1-9-4-2-7-1-1-12-21-9-34-16-36-4-2-4-4-7-32-3-13-15-54	HWFFFKWWWRHLGTEAAVPKTHLK	5-5-5-5-5-5-5-5-5-5-5-5-5-5-15-5-5-5-5-5-5-5-5-5
1626	421.7065	2	AFQFSDK	AFAGM(O)SDK	96-99-58-2-94-44-95-99	AFKM(O)SDK	90-94-95-97-95-96-77
1627	1152.554	1	AFQGEGLDSTK	AGAFGEGLDSTK	68-74-8-6-67-48-70-97-99-79-46-99	AKFGEGLDC(Cam)R	21-37-37-34-89-39-70-57-44-34
1628	576.781	2	AFQGEGLDSTK	AFQGEGLDSTK	29-76-99-97-99-4-37-87-93-95-99	AM(O)KGEGLDSTK	45-80-94-94-99-77-92-97-94-90-89
1629	1061.545	2	AFQGEGLDSTKHEITFTLK	YAAARGLDSTQHELTFTLK	21-53-1-1-20-88-58-99-62-58-88-51-66-99-91-97-55-69-77	AKFWGLDSTKHELTFWR	24-27-66-74-62-86-97-91-86-94-85-98-99-96-96-56-50
1630	708.0327	3	AFQGEGLDSTKHEITFTLK	AFQGELTQMQHELTFTLK	31-26-96-90-98-17-1-9-26-20-28-11-43-24-52-3-7-88	YVVNYKTYFDKAPWATR	5-5-5-5-5-15-5-5-5-8-11-19-6-31-7-7-5
1631	806.903	2	AFQPYGLHGGQPGQR	SKMPYGLHGGQPGQR	20-10-40-99-95-82-85-98-88-68-49-87-20-64-99	C(Cam)WPYGLHGGKPGKR	29-31-70-82-75-89-85-59-60-85-43-21-65-48
1632	1082.0455	2	A(Acetyl)FQQPNLQQIFSSVDKDR	SGTSALPNLQQLPHSVDDKR	20-1-2-1-1-56-96-84-66-67-75-90-49-39-90-79-88-7-13-99	SSRWPNLKQLM(O)SSVDRDK	34-41-11-15-25-32-72-74-72-86-74-79-77-79-81-18-30-39
1633	1282.592	1	AFQSDLETESR	AFQSDLETESR	22-37-87-71-94-99-91-99-70-91-93	AFQSDLETESR	26-25-27-40-51-75-83-35-57-30-21
1634	641.7995	2	AFQSDLETESR	M(O)AKSDLETESR	49-88-99-96-97-92-88-71-95-91-99	M(O)AKSDLETESR	57-62-94-99-99-99-99-98-99-92-80
1635	1318.658	1	AFQSFYPFVGR	AFQSFYPFVGR	9-74-60-90-99-99-76-16-37-74-76	AFQSM(O)YLMRR	21-21-39-59-62-45-15-12-23-21
1636	659.833	2	AFQSFYPFVGR	AM(O)QSFYPM(O)VGR	41-83-91-96-92-99-95-94-83-30-99	AFKSM(O)YPFVGR	61-73-92-97-97-97-88-91-95-80-82
1637	440.2247	3	AFQSFYPFVGR	SMQAYYPFVGR	44-19-87-11-19-79-76-85-88-39-40	YWKPYSYVGR	10-10-10-52-60-24-22-61-12-13
1638	1132.0155	2	AFQSVNDDSHPNSLTTSTADR	SM(O)QAVNDDSHPNSLTTSSSLR	20-23-16-38-67-44-83-95-99-99-76-14-64-99-55-73-99-19-1-17-63	SFQVANDDSHPNSLTTDWTK	26-30-33-34-37-66-79-90-86-79-44-17-28-89-78-71-70-25-24-20
1639	755.0127	3	AFQSVNDDSHPNSLTTSTADR	AM(O)QSVDAASSHRERATDSATR	53-17-95-99-99-90-1-1-9-88-80-2-6-1-22-64-56-9-6-40-90	HDHC(Cam)TRHAFSVDGLPWAEK	5-5-5-5-5-5-5-5-5-8-6-6-5-10-7-30-7-16-5
1640	562.762	2	AFSAVGEGCQR	AM(O)SAVGQSAMR	41-83-70-70-86-98-67-83-53-74-99	FASAVGEGC(Cam)AR	43-46-92-95-97-91-98-78-49-52-65
1641	951.4405	2	AFSDSTNGVMISTDVMAR	FAMVC(Cam)NRMLSTDEEAK	12-2-40-55-69-64-96-98-97-67-57-23-46-60-7-54	YADVC(Cam)NRMLSTDELSK	8-8-32-33-41-54-46-83-90-62-65-46-41-16-12-10
1642	651.299	2	AFSEFSDEELK	SMSEFAMEELK	30-24-90-88-99-17-2-94-98-99-99	AFSEM(O)SDTRNK	62-83-91-99-98-87-85-89-34-48-67
1643	1088.532	2	AFSEIVPDTNFLPETENPR	LSAYLVPDTC(Cam)TLPETENPR	47-2-1-40-94-99-99-79-91-52-31-99-44-49-70-87-91-96-57	RDNETLLLM(O)NTDPVHTYK	10-17-33-85-61-29-40-92-37-30-23-34-57-88-40-22-23-18
1644	1032.8227	3	AFSEVLHNVDKNFFTDGWLETMPENR	EASDGMGVELSRDTFRLGWLETMSGPVR	19-4-12-10-2-2-3-7-2-24-1-13-10-7-45-6-49-53-30-90-99-93-99-58-2-1-23-98	RWFRWC(Cam)WHWM(O)TDGWLETMRLAR	5-5-5-5-5-5-5-5-5-21-11-12-8-20-37-85-61-59-5-5-5-5
1645	946.416	1	AFSEYSDK	AFSEYSDK	15-95-57-94-99-63-69-99	MSSEYTTK	29-44-62-93-73-37-51-24
1646	1316.637	1	AFSEYSDKELK	AFSEYSDKELK	82-87-35-44-68-97-95-83-79-99-99	QMM(O)AGAPPGAELK	18-40-33-28-12-7-5-12-14-37-52-35-20
1647	1050.039	2	AFSGDFEDFLVALLQTPTK	C(Cam)QGTQLEQALVALLQTTPK	19-1-1-57-50-50-1-1-1-98-76-12-55-99-85-97-15-6-83	TNETQLLAVLYALLMMM(O)K	7-8-21-52-49-81-85-93-89-88-27-41-54-51-10-11-12-8
1648	700.362	3	AFSGDFEDFLVALLQTPTK	AM(O)PMQLLASGLVALLQTPTK	38-23-19-5-18-7-58-25-5-1-12-10-35-91-81-61-84-31-11-93	RRM(O)NLLAVHNDGMETGLR	5-5-5-5-18-48-17-6-5-5-10-11-15-45-12-5-7-5
1649	1013.861	3	AFSGDFEDFLVALLQTPTKLDVTELNR	YAAGDM(O)EDPYVALLQVAVVFGGLLEPSAK	15-5-24-12-22-93-96-79-51-41-93-24-33-21-72-13-3-1-1-1-3-2-2-19-22-1-77-6-35	HVLKSKLKSHPMKWMPMEPFERFR	6-8-5-5-7-6-9-5-5-5-5-8-15-8-15-8-7-18-5-6-15-8-7-5
1650	725.88	2	AFSHMLETIFVR	AFSHMLETLFVR	38-64-89-97-99-97-99-92-98-97-97-99	FASHMLETLFVR	46-46-71-75-98-97-99-96-99-92-88-79
1651	999.557	2	AFSIASAPSPFHLELLVAK	YAALASAPSNAVPLELLVAK	31-5-7-82-96-77-95-99-96-6-1-6-19-72-91-73-99-98-16-39	C(Cam)GVLFAPSGKVGNVALPRR	20-10-39-67-39-56-46-46-8-14-14-11-23-25-52-63-18-18-15
1652	683.834	2	AFSLNVDSQGNSK	AM(O)SLNVDSKGNSK	11-34-98-95-95-86-99-14-16-99-95-98-99	AM(O)SLNVDSKGNSK	61-67-96-93-85-96-95-93-94-86-92-84-78
1653	789.941	2	AFSQTVDVASVIITK	AFSKTVDVASVLWR	19-16-2-1-64-99-31-40-61-99-86-98-69-39	HKLRVDVAEGLWR	11-11-26-34-86-72-62-63-77-35-67-22-14
1654	1043.4795	2	AFSSDSLFEQAAAHFNDTK	FASSDSLM(O)EKAAAHM(O)NDTK	15-8-26-26-47-90-79-97-88-97-99-99-99-97-93-61-66-86-86	C(Cam)SLFSLM(O)EQAAAHFNSTR	21-21-27-21-66-86-96-98-90-96-99-99-98-95-57-39-23-27
1655	695.989	3	AFSSDSLFEQAAAHFNDTK	AM(O)SSDSC(Cam)PTSAKVHPHETK	31-75-99-95-76-87-30-11-29-3-1-26-3-5-80-8-13-47-60	WPRYWWYGTDGQDSLR	5-5-5-5-5-5-5-5-9-5-5-5-7-6-5-5
1656	669.8185	2	AFSSTSPNPTSSR	AM(O)SSTSPNATLDK	12-59-80-82-99-99-33-4-39-4-24-31-42	SMSSTSDFALHR	21-25-76-61-76-85-38-32-66-66-43-14
1657	1128.569	1	AFSTFELTGR	AFSTFELTGR	66-74-47-52-61-90-98-52-20-93	AFSTFELWK	37-35-44-44-33-55-50-16-12
1658	564.7885	2	AFSTFELTGR	FASTFELTGR	32-44-99-99-77-13-97-99-98-94	AFSTFKNTGR	73-79-91-97-90-72-72-98-93-93
1659	889.489	2	AFSVLREESESVLALK	KMGLLSEDTEMVLALK	31-30-1-2-89-29-63-30-48-86-54-91-99-80-99-99	KMALVSESEESRRKK	68-86-90-98-97-96-98-92-98-97-45-24-24-32-51
1660	688.3215	2	AFSYAGFEMQPK	AFSYAGM(O)EMKPK	5-19-98-99-99-95-94-96-97-99-61-99	FASYAGM(O)EMKPK	39-41-77-97-96-92-93-97-98-98-91-91
1661	1680.86	1	AFTAFIVDGDTPGITR	AFTAFLVDGDTSHTAK	25-37-87-47-34-81-77-96-48-30-84-4-3-82-20-39	AFTAM(O)LVDGDTLRVR	14-14-15-14-11-15-12-19-5-13-23-11-5-8-5
1662	840.9335	2	AFTAFIVDGDTPGITR	YRAM(O)LVDGDTPGLTR	14-10-48-96-99-99-99-97-90-98-82-95-98-99-99	RHPM(O)LVDGDTPGLTR	26-34-43-82-97-99-99-96-98-97-55-40-71-74-57
1663	1221.583	2	AFTDSADLSNFADGIYISQAAHK	MSVDC(Cam)DLSNM(O)AVWYLSKPGPR	13-12-17-17-22-83-99-99-91-99-98-23-46-76-96-90-45-11-7-10-50	MFWKDLSNM(O)ADGLYLSKNHR	34-33-19-21-83-98-95-95-97-91-89-50-86-98-98-51-49-30-29-40
1664	814.7243	3	AFTDSADLSNFADGIYISQAAHK	AFTDSADSLNM(O)ANVPPAYGSAQAK	38-2-58-56-75-90-93-8-13-16-15-5-32-1-1-1-24-3-1-17-3-2-6-28	RYC(Cam)LWWFQVVSNLDDERR	5-5-5-5-5-5-5-5-5-7-6-12-12-18-5-10-5-5
1665	596.828	2	AFTFTVLTHR	AFTFTVLTHR	29-83-99-99-99-99-99-99-99-99	AFTFTVLTHR	59-62-95-98-97-97-99-98-96-89
1666	1407.712	2	AFTLVSPSEGHIVTGEAAQTDDSAILGK	C(Cam)GTNSSPLTAHLVTWAAKTDDRVDAK	15-1-7-16-1-1-1-33-18-18-56-84-94-20-60-75-70-88-89-72-93-2-4-31-7-46	YYYKKWGHLVTWAAKTDDREQR	27-12-11-10-10-10-46-67-95-90-81-78-72-79-90-68-68-75-10-61-15-10
1667	938.8107	3	AFTLVSPSEGHIVTGEAAQTDDSAILGK	FLLGTSTC(Cam)SRSQTWAAKTDDRDLGK	17-1-2-1-50-93-60-9-8-1-1-3-38-8-17-86-55-90-35-1-6-36-82-28-79	RC(Cam)RKKWLYWMGMAKTDRWWR	5-5-5-5-5-5-5-5-5-5-5-9-38-21-16-11-5-5-7-5
1668	1094.8947	3	AFTNEQLNVFLTDHTAPFVDKVFEALTSK	GC(Cam)TLSGDLLGRPVVGC(Cam)C(Cam)QLDTKFTKSLTAK	28-4-13-15-6-6-24-36-45-1-12-32-1-1-11-1-2-56-1-3-24-42-1-1-3-25-24-46-19-35	LRYTRMRC(Cam)NTKTMPLQVEPMTRWWK	5-5-5-5-5-8-5-5-5-5-5-5-5-5-9-9-18-24-6-9-5-5-5-5-5
1669	746.407	2	AFTQTLLLGVEDGK	GFNETLLLGVEDGK	13-9-18-35-25-95-92-99-99-93-82-91-81-54	GNFETLLLGVC(Cam)LR	11-22-22-96-85-93-99-98-83-89-29-40-18
1670	891.986	2	AFTQTLLLGVEDGKYK	FAQTTLLLGVEYHYK	9-24-28-21-96-96-99-44-3-91-66-67-64-63-89	KRYTLLTPAEDKGYK	9-6-15-39-65-88-28-6-27-72-57-15-7-16-23
1671	594.9933	3	AFTQTLLLGVEDGKYK	FATKTLLLGVEDNAYK	19-18-41-67-33-17-48-82-65-78-62-65-16-2-48-60	RPYVQLVGSLSSWYK	5-5-7-5-6-20-11-6-17-57-27-17-9-10-19
1672	1434.796	1	AFTSLDALLGTGLR	AFTSLDALLGTGLR	22-37-87-52-62-83-90-85-92-96-11-7-5-93	AFTSLDALLGLWK	29-30-30-29-40-40-51-49-48-27-16-11-9
1673	717.9015	2	AFTSLDALLGTGLR	AFTSLDALLGTGLR	24-52-40-76-79-96-86-98-95-95-99-99-99-99	HPAGTGNALLGTGLR	16-12-17-52-79-69-73-94-96-99-97-98-94-90-77
1674	478.937	3	AFTSLDALLGTGLR	M(O)ATSLWLLGTGLR	14-22-29-60-6-22-87-91-43-95-91-47-97	RYWKLNAGTGLR	10-13-24-13-33-16-15-31-78-24-49-61
1675	995.5525	2	AFTSLDALLGTGLRLEGQK	SEFRDALLKEARLEGQK	21-18-1-2-95-99-46-74-75-73-60-67-79-97-83-83-99	HHGSTDALLKEARLWKK	13-13-12-13-14-60-65-80-78-44-70-65-50-73-45-50-40
1676	664.0377	3	AFTSLDALLGTGLRLEGQK	AFTSLDALLGTPPWMGNAK	25-35-98-95-90-75-75-47-52-74-77-18-12-28-43-10-8-6-64	WFWWKHKVNVKLYR	6-7-14-31-6-5-5-15-22-37-12-14-10-5
1677	657.906	2	AFVAELLPTLLK	AFVAELLPTLLK	5-21-94-85-59-77-97-96-52-56-98-98	AFVAELLPTLLK	30-34-77-93-98-97-97-65-44-49-76-48
1678	1647.897	1	AFVAIGDHAGHVGLGVK	FAVALGDHAGHVGLGVK	19-6-66-54-49-55-26-79-92-94-92-96-44-69-88-98-99	SSAGLGVHGAHDGKVKK	12-13-34-23-61-30-52-72-35-40-31-33-14-8-7-7-14
1679	824.4525	2	AFVAIGDHAGHVGLGVK	FAVALGDHAGHVGLGVK	12-2-58-86-99-99-92-88-89-86-67-86-93-99-88-88-99	AFVALGDHAGHVGLRK	61-76-84-98-99-97-99-99-99-97-99-99-72-90-62-56
1680	549.971	3	AFVAIGDHAGHVGLGVK	AFVALTAHAGHVGLGAR	47-87-99-99-99-1-1-82-88-72-6-17-3-1-24-67-59	KHHRDSWAKLANGK	12-8-7-11-18-12-20-7-15-85-70-15-8-17
1681	412.7303	4	AFVAIGDHAGHVGLGVK	AFVALATHAPPWNPR	53-29-62-79-91-1-1-14-25-6-1-31-1-1-52	HPYKKRATTSGHHK	9-6-9-8-8-6-9-9-10-19-12-17-17-12
1682	700.804	2	AFVDDTDTETMR	AFVDDTDTETMR	12-18-88-97-95-98-99-99-99-98-99-93	FAVDDTDTETMR	48-52-97-99-99-98-98-98-100-96-94-89
1683	708.8015	2	AFVDDTDTETM(O)R	SMVDDTDTETFR	30-30-99-92-82-99-97-99-99-34-32-76	M(O)AVDDTDTETFR	52-78-96-97-99-98-98-98-100-93-84-82
1684	1244.595	1	AFVDFDDFIR	AFVDFDDFLR	55-87-75-83-88-91-91-93-79-76	AFVDFDDFLR	41-43-50-63-63-77-77-51-63-49
1685	622.8015	2	AFVDFDDFIR	AFVDFDDFLR	38-64-99-96-96-96-91-96-89-99	FAVDFDDFLR	61-66-98-99-99-97-97-96-95-92
1686	1164.626	1	AFVDGLLQSSK	AFVDAVLQSSK	66-74-75-95-20-29-97-36-43-91-99	AM(O)VDGLLKSSK	18-19-34-39-8-23-76-29-43-30-20
1687	582.817	2	AFVDGLLQSSK	AM(O)VDGLLKSSK	38-61-99-97-98-98-99-99-98-99-99	AFVDGLLQSSK	89-96-99-99-96-99-99-98-99-98-95
1688	1019.028	2	AFVDQLLNGQGVLQEFMK	YDGKPLLNGKGVLQEM(O)MK	50-2-5-10-8-60-97-97-35-88-99-86-99-94-97-91-96-99	RC(Cam)PFLLNGKGVLQEM(O)MK	35-28-18-24-88-99-98-95-97-92-96-99-98-99-77-77-71
1689	732.891	2	AFVEAAVSLDPAFK	SGSTKGAVSLDSVEK	57-6-12-16-1-74-72-90-96-99-87-64-47-65-99	QFLEAVSLDSDLK	16-17-20-35-57-86-88-90-92-73-24-50-40
1690	1001.5115	2	AFVGYIYFVPPTLDPM(O)R	NMEYLYFVPVVLDPFR	14-1-11-10-48-95-99-95-34-1-2-78-80-65-29-99	YC(Cam)TLLYFVTPPLDMLR	21-12-12-18-49-88-90-88-30-14-18-62-54-20-28-32
1691	777.3447	3	AFVHWYVGEGMEEGEFSEAR	SSWTEGRVWGMEEWM(O)SEAR	11-4-12-9-18-1-1-45-36-50-67-91-91-76-99-99-99-96-95	TM(O)WWFREMYMSRFSEAR	6-6-6-5-11-5-33-40-10-9-21-33-81-74-86-34-17
1692	1172.521	2	AFVHWYVGEGMEEGEFTEAR	M(O)AVHWYVGEGMEEWM(O)LGMR	15-3-23-61-64-98-90-94-88-76-83-94-98-91-85-25-1-18-54	KYYWYVWGMEEWFDWR	25-28-24-83-95-90-78-35-55-95-99-91-85-34-34-21
1693	1180.5185	2	AFVHWYVGEGM(O)EEGEFTEAR	FLGHWYVGEFGEEWGM(O)MLR	35-1-12-56-73-85-98-94-88-1-1-86-93-91-13-1-1-17-63	WMHWYVWMTTEWREYR	19-19-50-78-94-94-85-41-14-15-96-81-18-52-27-34
1694	782.0167	3	AFVHWYVGEGMEEGEFTEAR	LPFEWVMGEGMEEWM(O)TEAR	40-17-12-1-1-2-7-22-33-43-29-88-90-76-99-99-94-94-99	AYHYWPM(O)RREEGEFTEAR	6-6-5-5-6-5-14-5-5-88-68-29-93-89-80-85-34-18
1695	787.3483	3	AFVHWYVGEGM(O)EEGEFTEAR	SSAVMPGLC(Cam)GEGFEEWM(O)TEAR	11-4-60-1-1-4-2-14-11-31-45-21-67-89-95-76-96-99-98-96-95	EPHVC(Cam)FHC(Cam)FGRRGPM(O)TEAR	39-14-6-6-19-14-6-6-51-19-5-5-18-43-83-76-88-39-13
1696	1312.623	3	AFVIDSGDDDDDEPVIFDDEIVGANHLTLLYPM(O)IR	M(O)LGLTC(Cam)DLPEM(O)TGDHM(O)DMHHTAVSKGTLLYTNGLK	36-8-1-11-4-4-9-2-2-11-1-7-7-1-8-53-15-2-1-4-1-2-11-5-1-1-40-81-81-90-58-7-3-21-51	C(Cam)WWHHRYYYLHWFFTSGNTSPSTLLYRQTK	5-5-5-5-5-5-5-5-5-5-5-5-5-5-5-5-5-5-5-5-5-5-5-5-5-5-5-5-5-5
1697	511.279	2	AFVIEVMGR	MSVLEVMGR	96-85-99-95-36-46-83-52-10	FAVLDLMGR	38-43-92-96-70-73-79-37-39
1698	595.357	2	AFVKKAIAEGR	AFVQKALAEGR	20-42-95-81-99-99-89-87-84-95-98	AFVKKALAEGR	41-81-80-93-98-98-98-96-99-90-90
1699	594.8535	2	AFVPVLSGSALK	AFVPVLSGSLAK	22-43-99-80-46-87-94-95-72-8-11-98	AFVPVLSGSRR	54-60-95-56-61-85-86-56-87-43-33
1700	619.315	2	AFVSHVESYAK	AFVSHVESYAK	57-98-99-97-98-16-22-5-41-73-98	AFVSHVESYAK	59-84-86-97-98-97-97-63-51-60-63
1701	1230.6355	2	AFWIIYPSYSGLTIADMITAAR	LTSSELYPSYSGLTLWMLSSPK	22-36-2-1-10-15-1-93-91-38-18-3-62-75-96-92-45-36-19-2-10-57	SKDWLFALTWAYALYLLEEK	11-12-6-5-9-12-44-67-30-9-21-26-28-43-23-32-19-27-24-17
1702	1309.989	3	AFWNSDVSVQADVATSLVQVANALGANHTTTPTEWVK	EC(Cam)DNSDVSLLGYVKPNDGPNGTAAVVEGYANTTNMVR	19-17-1-11-5-83-61-3-12-21-1-1-16-1-1-8-13-25-60-7-32-9-1-1-2-2-23-34-28-8-18-7-2-7-2-9-46	RRRYWWYKRYYWTTGTYWSVYM(O)RNKWR	5-5-5-5-5-5-5-5-5-5-5-5-5-5-5-5-6-5-5-5-5-5-5-5-5-5-5
1703	982.7438	4	AFWNSDVSVQADVATSLVQVANALGANHTTTPTEWVK	MC(Cam)HYMPSGPESVLSTNVQVANAHPVSPMSPHVLVVR	6-17-1-1-1-3-1-1-15-25-2-1-1-25-15-8-11-15-34-23-27-7-4-1-13-2-9-10-1-2-7-2-2-2-15-45	WWWWWKEYKWWWWHRREGYKGFSRRR	5-5-5-5-5-5-5-5-5-5-5-5-5-5-5-5-5-5-12-5-5-5-5-5-5-5
1704	891.786	3	AFWTPNGSAENHPPVIDLPDVQLR	TVGFTPNFDGEFFKMDPRALDLR	42-7-1-2-99-99-32-3-3-22-3-11-22-27-9-3-48-3-3-6-3-65-59	TLWWRHRLYPERDGWDFALR	5-5-5-5-5-5-5-5-5-5-11-6-12-5-5-5-5-5-5-5
1705	711.3485	2	AFWYQPSFFTK	SMWYKPSFFTK	33-43-97-98-99-77-86-68-93-97-97	AFWYQPSFFTK	77-86-93-97-95-70-73-79-92-86-83
1706	791.409	2	AFYDMVVQVPEKR	SMYNC(Cam)AVKVPEKR	20-32-89-84-75-17-99-88-98-90-27-46-29	AM(O)YDMVVKVEPRK	20-21-59-59-86-78-93-90-89-60-22-23-25
1707	516.8035	2	AFYLLLHR	AFYLLLHR	38-74-99-79-87-93-95-95	FAYLLLHR	69-73-96-99-98-97-99-60
1708	946.471	2	AFYNDLPWRPAIGDEK	SMGTAYLPWRPALGDEK	12-23-2-1-2-29-94-98-41-50-4-9-98-4-1-98-99	KFATYLKM(O)HYWMEK	22-24-15-16-85-94-56-44-21-34-21-21-68-34
1709	631.3167	3	AFYNDLPWRPAIGDEK	AM(O)YNDLPSVGVDKPLTR	24-64-97-93-84-97-80-9-9-6-2-4-1-1-27-60-21	DKHWRYLEGLTC(Cam)GTR	5-5-5-5-5-8-23-31-5-10-7-7-5-8-5
1710	969.96	2	AFYNNVLGEYEEYVTK	AFYNNVLGEYEEYVTK	12-36-38-80-84-98-99-99-99-96-98-99-99-97-99-99	QHVMNVLGEYEEYVTK	35-38-86-91-97-98-99-92-99-98-100-99-91-79-81-74
1711	649.845	2	AFYVVNEVVMK	AFYVVNEVVMK	9-22-88-98-98-35-82-92-97-97-99	AM(O)YVVSRVVMK	34-57-92-97-98-85-75-97-98-90-85
1712	657.8425	2	AFYVVNEVVM(O)K	MSYVVNEVVFK	22-26-72-98-99-94-96-96-74-97-98	AM(O)YVVNEVVFK	33-35-95-96-98-93-98-97-98-91-56
1713	465.2625	2	AGAAAAGLATR	QAAAAGLATR	49-77-98-97-70-29-60-99-94-99	QAAAAGLATR	49-59-96-98-97-66-84-98-98-93
1714	735.3895	2	AGAAAVDAIDNLVNR	NRAVDALDNLVNR	9-40-66-98-99-99-16-73-94-90-77-90-99	NRAVDAMPNLVNR	24-46-94-97-97-95-84-77-95-99-96-81-75
1715	927.1427	3	AGAALFNVQFDDIGVVSTPM(O)LHYAVK	RLNM(O)VNEM(O)AAVVQESGYKVPPTASR	36-3-11-92-4-8-42-17-2-1-21-8-3-32-33-4-2-37-39-62-25-7-2-9-46	WWWWWWWWQSGYKVPKKKK	7-5-5-5-5-5-5-5-10-14-5-7-13-27-17-11-8-5-6
1716	858.968	2	AGAASLNVLQELEFVR	QAASLNVLKELEM(O)VR	29-7-21-67-73-91-99-99-99-99-99-96-93-98-99	NRSLNVLKELEM(O)VR	29-23-75-86-96-98-99-97-99-99-100-98-89-85
1717	411.7095	2	AGADLGYR	AQDLGYR	90-93-97-99-58-87-99	AGADLGYR	69-76-89-92-98-80-90-57
1718	1484.6635	2	AGADPSEGEGEQPLDPNDPEALAMMDALK	QWM(O)HNTDAQPLDPDNPEALAMYVPAK	11-11-9-7-9-5-31-45-74-36-52-70-76-43-81-89-75-45-52-78-78-15-2-61-11-46	HRC(Cam)RRYYDMDSTAKQWWHC(Cam)RR	6-5-6-5-5-6-16-14-26-37-5-5-19-39-69-31-16-9-8-6-5
1719	1492.661	2	AGADPSEGEGEQPLDPNDPEALAM(O)MDALK	NC(Cam)GHNC(Cam)ADAQPLDPNDPLSLASVC(Cam)AC(Cam)K	11-1-1-1-1-5-15-18-12-34-19-57-99-49-24-99-19-52-32-52-78-4-1-1-5-19-59	M(O)C(Cam)C(Cam)C(Cam)WWQPLDGPGDLLALAPFWFK	5-5-5-5-10-12-11-5-7-54-9-5-5-35-25-25-18-27-13-5-5-5-6-11
1720	1500.6585	2	AGADPSEGEGEQPLDPNDPEALAM(O)M(O)DALK	PTDWWKWQPLDGM(O)TNQADWQHTDK	3-1-2-2-2-22-43-63-56-83-99-1-1-1-1-29-26-56-57-15-2-4-20-59	YM(O)MWWWQPLDQVVEYDWHC(Cam)RR	14-12-16-18-29-30-32-17-33-79-32-30-24-55-29-30-29-16-15-12-9
1721	995.4433	3	AGADPSEGEGEQPLDPNDPEALAM(O)MDALK	C(Cam)VMGEM(O)LDDGVDDPNRPDADYPVM(O)LK	7-2-1-1-1-2-4-2-8-12-17-10-7-64-5-1-1-19-22-35-39-47-2-3-17-35	WWWC(Cam)YRNWDNPDVKPDYQWNR	5-5-5-5-5-5-5-5-18-5-5-5-5-5-7-18-17-5-5-5-5
1722	1000.775	3	AGADPSEGEGEQPLDPNDPEALAM(O)M(O)DALK	MPC(Cam)PAAGEAGWPLDPNDC(Cam)HLAFFDALK	13-2-3-1-12-22-14-32-12-3-49-63-7-42-64-12-72-1-2-43-82-1-1-15-11-47-90	YYRC(Cam)MYRKYYDSRLGNAEM(O)EC(Cam)R	5-5-5-5-5-5-5-5-5-5-25-5-5-10-5-6-34-43-5-8-5-5
1723	1576.7495	2	AGADVVDAAVDSMSGMTSQPSMGAIVASLQGTK	PDTVSKAAVDSMSGMTSQPSMQLVAPTLM(O)R	3-1-16-3-1-5-31-31-43-12-12-19-93-74-71-78-40-98-99-71-75-78-73-78-78-25-4-2-18-57	FWWWYFWSGMMGKPSMKLVAWHYK	10-10-9-8-8-8-9-72-56-74-38-20-79-23-43-44-49-63-54-37-12-11-14-11
1724	1600.742	2	AGADVVDAAVDSM(O)SGM(O)TSQPSM(O)GAIVASLQGTK	QLAVTDAAVDSM(O)SGM(O)MGQPSM(O)QLVASAAPC(Cam)K	26-1-2-3-9-7-42-31-43-25-4-2-88-54-71-5-37-96-99-60-73-53-76-89-73-78-15-2-1-13-76	WYYWWWFSGFMGQSPM(O)KLVAWYHK	5-5-5-5-5-5-5-44-16-27-5-5-37-8-9-21-24-44-40-26-5-5-6-5
1725	1051.5023	3	AGADVVDAAVDSMSGMTSQPSMGAIVASLQGTK	VVHVRPVTAENSSTTPMGSAM(O)DVHSDQRK	25-4-1-1-1-1-2-5-0-1-14-25-4-7-49-5-1-7-44-1-1-56-92-80-91-25-7-56-97	WM(O)RTLWDWWKC(Cam)KVYLDVHSPC(Cam)NR	5-5-5-5-5-5-5-5-5-5-5-5-6-5-5-14-41-28-5-5-5-5-5
1726	1056.834	3	AGADVVDAAVDSMSGM(O)TSQPSMGAIVASLQGTK	FVGFFTAVDSMSGM(O)TSQPFMDVHSLKGTK	25-4-25-35-1-1-42-64-37-3-6-34-15-22-40-80-79-99-3-2-76-92-85-26-31-21-36-54-99	RRYRHM(O)WWAKSTDYWC(Cam)VHSLEER	8-7-8-5-5-5-5-5-27-52-59-45-33-5-14-13-69-69-21-33-38-25-5
1727	1062.1657	3	AGADVVDAAVDSMSGM(O)TSQPSM(O)GAIVASLQGTK	SC(Cam)AGHWAVMTDHSPGSKPSFQLVAVVC(Cam)QK	14-13-13-2-2-29-59-63-1-7-28-9-3-2-8-67-88-95-32-45-52-97-72-86-1-2-2-9-88	WWYWFDFM(O)DKC(Cam)KPSM(O)KLVAYWHK	5-5-5-5-7-17-5-5-5-8-10-41-10-21-37-40-83-67-59-11-5-5-9
1728	1067.4973	3	AGADVVDAAVDSM(O)SGM(O)TSQPSM(O)GAIVASLQGTK	SDNPVDAAVDHPSM(O)GTSQPAYQLVASLEER	25-13-13-1-27-16-74-13-51-71-2-1-23-1-1-80-84-91-95-9-17-58-91-85-82-63-51-4-11-46	WFKTC(Cam)FMMSRKSEHHYQLVASLEER	5-5-5-5-5-5-5-5-5-5-9-5-5-5-9-17-17-60-44-45-14-5-7-8-5
1729	1113.2825	4	AGADVVDAAVDSM(O)SGMTSQPSMGAIVASLQGTKHDTGLSLDDISK	VSYYDAAVGYESGMGAGMPSRLQGPPESVMGSYDAVAADLPQR	26-17-3-3-21-51-42-43-1-1-40-44-4-6-2-1-1-24-86-4-11-5-3-3-1-5-1-11-3-2-9-36-6-2-1-84-14-21-30-15-1-13-54	WYYWRYRRVYYYRC(Cam)RNHWEFKYWVVFYWR	5-5-5-5-5-5-5-5-5-5-5-5-5-5-5-5-5-5-5-5-5-5-5-18-5-5-5-5-5
1730	1188.537	2	AGAGAGATSSSAASSSTSTPSSSSHHK	VVQETSSSAASSSTSTPSSSC(Cam)SNK	15-24-17-52-70-99-81-99-99-99-99-99-19-19-94-89-99-91-53-62-7-2-5-94	RLWTSSSAASSSTSTPSSSM(O)WR	8-15-39-70-72-78-79-93-96-95-90-69-68-79-80-25-30-28-18-16-16-22
1731	995.5285	2	AGAGAVEIELAKEIESFGAK	QAKVELELAKELESM(O)QK	19-33-38-88-99-99-99-99-1-18-95-96-95-40-34-50-39	MVPVELELAQELESFKK	29-32-38-69-99-97-99-92-20-19-92-97-98-65-32-48-33
1732	938.3905	2	AGAGGEEAPEEGSDDKDEL	QKGEEAPEEGSDDQDNK	17-28-53-83-95-99-99-83-99-94-64-94-86-52-74-76-86	QQWEAPEEGSDDPTMR	54-51-52-98-97-75-93-95-62-79-94-92-49-41-43-51
1733	1404.727	1	AGAGSATLSMALAGAR	QAGSATLSMALAQR	57-89-74-71-53-43-90-97-74-96-99-60-91-98	QAGSATLSMALAQR	12-15-6-13-18-25-29-34-10-15-28-21-21-13
1734	702.8675	2	AGAGSATLSMALAGAR	AQGSATLSMALAGAR	38-7-88-52-99-99-99-98-92-99-99-99-99-99-99	QQSATLSMALAGAR	46-50-85-98-99-99-98-98-99-100-99-84-81-56
1735	724.37	2	A(Carbamyl)GAGSATLSMALAGAR	SPAMATLSMALAGAR	71-2-12-1-90-80-99-94-95-71-81-94-84-97-99	MDGALALSMALAQR	21-27-18-37-45-49-75-79-61-83-97-92-65-59
1736	710.865	2	AGAGSATLSM(O)ALAGAR	EDVATLYAALAQR	19-8-52-99-97-98-28-14-98-99-99-99-99	QQSATLSM(O)ALAGAR	50-66-79-96-97-95-57-60-95-99-98-86-80-55
1737	954.9845	2	AGAHHC(Cam)LGNVHANLPVNK	GSNPTLNAHVNGLC(Cam)NVNK	12-5-19-8-31-81-72-77-99-59-40-3-61-93-4-10-27-94	YRHLNAHVNGLC(Cam)WLR	26-11-15-85-79-91-94-85-56-40-92-89-25-37-18
1738	636.9923	3	AGAHHC(Cam)LGNVHANLPVNK	AQHHLC(Cam)GNVHANLPVNK	40-1-3-82-6-16-28-71-98-57-92-89-44-70-80-97-88	MKWDTMVVYAGGLPVNK	22-23-10-12-10-23-24-80-71-79-29-41-89-45-34-22-23
1739	944.487	1	AGAIAPCDVK	EAFDVHVK	22-4-47-79-97-65-99-99	SLM(O)DVHVK	21-29-26-31-71-40-61-61
1740	472.7475	2	AGAIAPCDVK	AQLAADEVK	96-95-99-98-12-10-10-81-96	QALAPAM(O)AR	55-76-97-98-54-52-40-70-50
1741	501.2585	2	AGAIAPC(Cam)DVK	AGALAPC(Cam)DVK	23-31-97-99-96-99-71-64-81-98	QALAEQDAR	72-87-95-98-86-50-82-91-89
1742	1350.811	1	AGALIPLLDLAQR	QALLPLLDLAQR	57-89-83-71-89-92-73-99-52-50-84-99	AGALLPLLDALQR	21-14-41-57-62-45-68-77-72-33-39-31-20
1743	675.9095	2	AGALIPLLDLAQR	QALLPLLDLAQR	21-43-94-99-99-96-99-73-73-92-94-99	AQLLPLLDLAQR	46-49-86-98-93-97-97-95-98-96-89-87
1744	450.9423	3	AGALIPLLDLAQR	QALLPLLDLAQR	38-21-69-47-19-81-39-86-72-97-92-97	LFYVLLLDAKR	13-10-8-10-51-90-51-39-82-63-37
1745	743.384	2	AGALWNTQPVWSR	ALQWYKTFWSR	19-1-64-51-50-73-7-18-64-63-99	RRWNTQPVWSR	23-24-70-79-92-88-66-73-73-67-55
1746	624.815	2	AGANDVLDFAQK	AQNDVLDFAQK	40-17-79-97-99-98-98-99-99-99-99	AQNDVLDFAQK	50-49-82-96-98-97-96-95-91-83-62
1747	853.455	2	AGANTAVAWATLLSFGR	WLERAAWTLLSGM(O)R	61-1-3-4-95-43-53-73-99-99-98-5-5-99	NAQTAVAAWTLLSFGR	40-28-31-31-68-92-96-73-72-92-98-98-95-68-45-45
1748	1184.6065	2	AGANTAVAWATLLSFGRDEYVR	ESNTAVAWATLRPNPHGEYVR	15-7-17-5-3-24-71-81-73-79-22-39-6-11-2-1-1-84-15-10-45	FNKLVAWATNGVVWTDEYVR	8-5-6-8-15-40-38-39-35-30-13-11-14-9-10-71-90-15-16-23
1749	790.0733	3	AGANTAVAWATLLSFGRDEYVR	QANTAVAWATLTVESPYPRHR	47-40-29-93-99-95-89-97-42-64-27-1-1-1-1-2-3-9-6-17-90	RRQWWRC(Cam)YVHSWVAHLK	5-5-5-5-5-5-5-5-5-5-5-6-16-17-5-6-5
1750	908.978	2	AGANVVLTTGGIDDLC(Cam)LK	LAPMVLTTGGLDDLMNR	19-2-1-87-89-77-97-98-99-1-2-40-65-94-5-7-2	RQQVLTTVQDDLC(Cam)LK	12-19-18-93-95-97-95-74-74-86-86-95-26-38-25
1751	685.3525	2	AGAQHGQITAYPR	TPEHGQLTAYPR	47-17-79-98-93-93-99-93-98-79-99-99	TPEHGQLTAYPR	49-48-71-97-92-96-98-98-99-99-90-91
1752	550.3095	2	AGAQQGEVIVK	AQQQGEVLVK	41-47-80-99-84-97-99-99-99-99	QAQKGEVLAR	68-79-95-98-94-99-98-99-95-74
1753	1410.796	1	AGAQVAILDLPQSK	AQQVALLDLPQSK	2-25-65-31-87-94-99-99-97-86-22-91-99	QAQVALLDLHFR	18-21-15-17-73-87-91-87-90-11-12-7
1754	705.9015	2	AGAQVAILDLPQSK	AQQVALLDLPQSK	40-17-77-98-97-99-63-25-96-99-91-97-99	AQQVALLDLPQSK	38-40-51-93-99-99-99-99-99-62-68-80-73
1755	502.2885	2	AGAQVIAFAR	QAQVLAFAR	68-30-75-99-98-98-76-93-75	QQAVLAFAR	57-54-55-96-98-97-93-94-75
1756	628.7795	2	AGASAFAMGSAC(Cam)R	KASAM(O)AMGSAC(Cam)R	15-7-65-98-99-99-99-99-99-99-99-99	AKSAM(O)AMGSAC(Cam)R	57-62-68-97-99-98-99-97-99-98-95-89
1757	1158.618	2	AGASLVQLYSAFVYEGFPVIGK	TSKPVFWGSAPPASGEGFPVLGK	22-1-1-6-24-25-38-28-20-39-7-1-60-73-63-79-89-79-87-34-39-20-55	WRRKLYSAFVYEGFTKHK	11-8-7-19-29-41-54-54-8-9-56-88-45-66-13-14-13-23
1758	895.1017	3	AGASQFTFHYEAVDGDVAVSELIEK	TSSLLESVNGGGGNSHAQLGVSELNQK	15-2-2-11-5-76-18-4-23-5-1-1-5-3-1-1-1-1-2-1-88-92-72-96-56-44-99	HKTC(Cam)WFREEAVTYTGVSELNKK	5-5-5-5-5-5-5-7-14-10-12-14-12-29-14-72-67-80-48-11-11-7
1759	780.905	2	AGASWAVVTGATDGIGK	SNDGVAVVTGATDGLGK	33-17-30-8-39-99-99-99-99-99-98-99-93-82-94-98-99	SNDRAVVTGATDARK	49-52-54-66-89-92-99-98-94-97-98-95-40-34-62
1760	753.0953	3	AGAVHKGLPLYKYIAELAGTGK	LTFALEVGLYQYLAELAKSK	22-13-13-9-40-12-17-9-33-40-84-77-55-14-89-77-96-42-8-31	WNMLLRRHKYLAELAKSK	5-5-6-21-11-5-5-6-29-62-44-40-56-32-21-13-5-5
1761	1086.5785	2	AGAVQNFDKNFYLPLFISK	AQFPPYVQNFYLPLM(O)LSK	17-31-52-6-95-23-22-98-96-97-99-97-77-72-70-74-61-54	KSMPPFDKNFYLLPRYR	20-12-12-18-21-54-70-83-80-88-92-97-29-15-14-21-12
1762	724.7217	3	AGAVQNFDKNFYLPLFISK	LVM(O)SKKLDNFYLPLM(O)LSK	40-4-5-2-1-8-26-6-40-88-98-95-89-69-16-49-56-64	WC(Cam)RWLRSFYLPLFLSK	5-5-5-5-10-5-5-12-50-55-9-15-9-21-5-5
1763	1048.9765	2	AGAYDYPSPEWDTVTPEAK	QSFDYPSNQLGDTVTPEAK	31-26-32-99-99-99-97-1-1-1-1-98-92-93-94-68-28-99-99	KSFDYPSPWEDTVTHC(Cam)K	46-51-48-93-96-95-95-43-48-75-87-95-95-96-49-52-72
1764	1284.3063	3	AGAYLMSDMAHISGLVAAGLIPSPFEYSDVVTTTTHK	RSC(Cam)AQPLPHPNPYVAQLLLAM(O)GAWSDSSVAHM(O)WK	15-8-13-1-11-3-21-8-15-5-2-2-27-30-23-22-58-79-1-1-1-1-10-25-2-2-2-1-34-13-2-2-6-35	WWWWWWKWWRRLWFPLGWGRYWRER	5-5-5-5-5-5-5-5-5-5-5-9-5-5-5-5-5-5-5-5-5-5-5-5-5
1765	1226.1943	3	AGC(Cam)SYEYYSDLFTC(Cam)NGDMIAVYVHGVDEANQK	HVLM(O)GNYYSDLM(O)TC(Cam)NEM(O)LFLAQHRDSEPEK	7-1-11-10-23-12-45-66-93-21-36-55-16-48-16-1-1-21-6-22-19-19-65-37-65-12-2-2-28-35
1766	759.4	1	AGDAGAVAK	AGDAGAVAK	50-74-89-94-97-87-94-99-99	QDAGAVAK	22-33-60-51-62-45-50-28
1767	1253.601	1	AGDAISGAYDSVK	AGDALSGAYDSVK	66-74-76-82-71-97-94-97-96-91-52-46-99	KDALSGAYDWK	38-62-66-76-88-60-69-73-40-39-29
1768	627.3045	2	AGDAISGAYDSVK	GWALSQYDSVK	7-15-66-99-95-99-91-87-91-97-99	GWALSGAYDWK	27-49-88-98-97-90-95-95-93-87-82
1769	1510.739	1	AGDAISGAYDSVKEK	QDALSKYDSVC(Cam)PK	57-45-11-71-90-73-67-97-83-91-80-93-99	QDALSGAYDSVKEK	21-62-59-65-50-26-78-85-83-59-32-34-61-22
1770	755.8735	2	AGDAISGAYDSVKEK	AGWLSGAYDSVQEK	21-52-92-99-99-99-99-99-93-97-88-93-91-99	QWLSGAYDWKEK	55-76-99-98-89-94-96-96-95-87-92-75
1771	977.433	1	AGDAWDNTK	QWWDNTK	61-97-86-99-70-62-99	QDAWDNTK	29-62-68-82-80-29-49-67
1772	489.2205	2	AGDAWDNTK	AGDAWDNTK	90-67-92-95-88-98-98-99-99	AGDAWDNTK	62-63-91-97-95-90-80-86-90
1773	950.422	1	AGDAWDSTK	QDAWDSTK	62-86-84-88-99-93-22-98	AGDAWDSTK	31-18-65-67-79-79-35-57-56
1774	475.715	2	AGDAWDSTK	AGDAWDSTK	90-95-93-98-45-89-98-98-99	AGDAWDSTK	82-81-93-98-97-98-95-97-97
1775	789.8555	2	AGDAWDSTKDAAGDAK	QDAWDSTKDAAGWK	31-70-56-80-99-91-48-56-95-75-60-49-84-99	C(Cam)GPWDSTKDAAGWK	41-25-80-93-97-96-87-85-95-97-82-52-74-60
1776	829.8745	2	AGDAWDSTKDHAADAK	SRAWDSTQDHAADAK	33-31-81-65-99-99-65-71-95-60-51-85-82-88-99	C(Cam)GDAPDSTKDHQLSK	27-15-74-66-85-94-94-91-88-90-93-23-33-40-29
1777	977.7837	3	AGDAWDSTKDHAADAKDKASDAAGDAKDK	NFQAGDAAGTNEHQPTGGMSKGAATAAQDK	25-4-10-60-39-12-17-33-1-2-22-10-1-2-43-1-1-1-3-78-2-3-4-16-1-2-52-36-54-88	MM(O)WWWDWVRPNTFHGKQRYYK	5-5-5-5-5-5-5-5-5-5-5-5-5-10-5-7-9-6-5-5-5
1778	964.438	1	AGDAWDTTK	QWWDTTK	72-97-86-99-93-84-99	QDAWDTTK	23-49-54-71-74-48-65-54
1779	482.7225	2	AGDAWDTTK	AGDAWDTTK	96-95-92-99-73-51-98-88-99	AGDAWDTTK	82-82-94-98-98-97-90-95-93
1780	1207.559	1	AGDAWDTTKDK	KDAGEDTTQDK	34-70-66-65-98-99-83-99-80-60-99	QDAGEDTTKDK	26-51-41-16-82-78-72-45-40-43-32
1781	604.2835	2	AGDAWDTTKDK	AGDAWDTTKDK	57-80-81-98-78-99-80-99-84-82-99	QDAWDTTKDK	54-88-96-98-98-97-93-86-65-73
1782	1213.5595	2	AGDAWDTTKDKASDAWDTTKDK	QNFEAGNGKDQASWWDTKTDK	21-1-7-2-25-1-3-46-90-97-22-71-91-80-76-99-81-7-2-55-94	EYWHTTKDKASDAWDM(O)RNR	21-8-7-7-8-8-51-72-57-49-63-60-49-52-61-10-8-11-5
1783	809.3757	3	AGDAWDTTKDKASDAWDTTKDK	KWWDYDANGTQVGVVDDSQDK	17-5-56-6-5-8-18-21-8-1-23-10-16-1-1-65-12-5-31-55-99	WWWWYLWYYWDMKWK	8-6-5-5-12-6-5-10-10-22-44-20-20-26-16
1784	1106.5327	3	AGDDVPSTSGAPPGSSSAPTPAGNQVAPM(O)PATRPR	AEAWPSTSGAPGPSNAPVVMGGFHGNPSTSGAPPK	53-13-2-21-99-28-24-76-44-69-39-1-1-52-28-5-18-1-2-6-23-1-60-1-33-35-1-1-1-4-1-15-11-13-40	WC(Cam)C(Cam)RYQRRRWMFSKEEKWWPWR	5-5-5-5-5-5-5-5-5-5-5-5-5-5-15-45-12-5-5-5-5-5
1785	787.3605	2	AGDDVSWEGLDPANK	EC(Cam)PASWEGLDPQGK	13-1-1-22-85-79-99-33-73-95-36-10-3-77	M(O)FYC(Cam)NKGLDPQGK	18-18-31-15-15-45-37-70-86-18-23-12-35
1786	825.915	2	AGDDVYLLDNSDLIK	M(O)PNVYLLDNSDLLK	41-1-5-78-99-99-98-90-79-84-84-99-95-99	YMYYLLDNSEVLK	48-28-27-90-99-99-97-92-93-96-88-89-73
1787	769.0153	3	AGDHPFGMNQFNEVAEDISAR	NMSNDQAVQDVDQVAEDLSAR	25-4-45-11-12-33-9-13-19-14-29-58-6-54-63-99-93-99-55-84-90	FWWWFWYNEVAEDLWK	7-7-6-7-9-5-5-33-86-39-59-82-43-75-11-8
1788	774.347	3	AGDHPFGM(O)NQFNEVAEDISAR	YTM(O)AKM(O)NAQFNEVAEDLSAR	25-1-6-1-4-3-7-14-4-97-71-94-85-80-91-86-97-55-6-76	EWYYDWKFNEVAQDNWK	20-5-5-5-5-12-14-8-27-57-35-38-27-12-12-10-7
1789	1304.66	1	AGDHVTIVSYSR	QDHVTLVSYSR	57-75-63-72-75-98-96-60-62-74-99	QDHMVLTFASR	28-46-46-62-55-44-33-7-11-29-18
1790	652.834	2	AGDHVTIVSYSR	NEHVTLVSYSR	19-39-79-99-99-99-99-97-93-93-99	DQHVTLVSYSR	40-39-84-97-98-98-98-95-59-61-60
1791	435.5587	3	AGDHVTIVSYSR	FNYVLSRYSR	24-5-27-14-30-38-81-67-87-81	WLPDVTAPYSR	31-17-7-32-48-33-34-28-62-52-38
1792	1370.1505	2	AGDLLGSGTVSGPEEGAYGSMLELSWR	AWVASQEVSTPDQVYGSMLELC(Cam)LR	15-8-9-10-1-1-11-96-97-1-1-60-26-71-99-88-65-63-65-93-74-15-21-63	C(Cam)YRYEVSGVREVYGSMLELLC(Cam)R	5-5-5-5-14-29-65-14-9-5-12-34-78-39-35-32-43-69-45-10-7-8
1793	913.7697	3	AGDLLGSGTVSGPEEGAYGSMLELSWR	RM(O)GSLELM(O)AGYKEYALGFELSWR	25-3-1-1-3-4-12-2-9-11-11-2-4-43-3-3-7-3-92-90-99-57-40	WWPFFKWYWMRMGFELSWR	5-5-5-5-5-7-5-5-5-5-7-15-7-11-50-41-46-17-8
1794	1136.559	1	AGDNKEVEFK	VHGEVENQPK	7-1-1-82-86-96-94-38-82-99	QDNKEVEFK	24-49-38-68-88-48-56-45-33
1795	568.7835	2	AGDNKEVEFK	DKNQEVEFK	90-95-96-89-98-91-87-99-99	KDNQEVEFK	55-85-76-90-99-96-99-94-93
1796	752.327	2	AGDTHLGGEDFDNR	ATATHLGGEDM(O)DNR	31-2-44-31-79-99-99-95-90-90-75-99-91-99	MGRHLGGEDM(O)DNR	26-15-21-70-98-90-73-95-92-82-81-71-60
1797	716.36	2	AGDTWTDNLPLTK	C(Cam)LAWTDNLLTPK	30-1-1-82-99-87-98-87-79-90-7-99	C(Cam)SPWTDVQLTPK	51-79-88-95-94-90-89-90-96-95-73-65
1798	873.944	2	AGDVDLEPLDTILNVY	NVEDLEHTSTLLYGR	21-23-10-59-70-99-85-1-7-67-89-94-3-3-54	M(O)SC(Cam)LLTGNAVLMKHR	10-13-12-74-75-70-23-35-48-21-44-32-16-18-9
1799	1322.347	3	AGDVISTSGHLSENPVIGVEGNAYPIGSLAAGTVINSIER	KLKGLAC(Cam)C(Cam)AHDNPVLGVWGGAYPLSGLAAGTVLDALSGR	25-8-8-2-2-1-13-5-10-1-1-39-21-24-66-3-29-17-2-1-79-93-43-12-1-2-79-95-91-55-30-89-99-41-4-15-3-9-98	KC(Cam)FRRC(Cam)WWFWFKNERLYVTAAAGTVLVWWK	5-5-5-5-5-5-5-5-5-5-5-5-5-5-5-14-5-5-5-5-24-15-5-5-11-17-5-5-5-5
1800	1316.6585	4	AGDVISTSGHLSENPVIGVEGNAYPIGSLAAGTVINSIERYPTMDSETFVK	ADWMC(Cam)M(O)GGC(Cam)TMVM(O)NGDNGDDDYHMVYANGNDGLVPNSDGPDC(Cam)C(Cam)C(Cam)QR	53-17-3-1-1-1-1-1-1-1-1-1-1-9-48-14-28-13-2-2-1-9-9-2-22-10-3-3-29-12-19-11-37-24-2-33-5-1-1-1-24-12-2-2-15-54
1801	1320.6573	4	AGDVISTSGHLSENPVIGVEGNAYPIGSLAAGTVINSIERYPTM(O)DSETFVK	VSYRM(O)GENGGVGM(O)HGLGVEGLAC(Cam)DPQMAWPAGEVGLLM(O)EHAKELLLPVR	26-17-3-1-1-1-37-1-1-8-5-1-10-7-4-95-73-81-92-36-8-26-54-1-2-11-3-3-27-7-12-17-15-30-11-33-1-1-10-3-2-14-63-15-2-2-1-23-45	WWWWYWC(Cam)RHWYRWFRYRRRRRANALGKHWSPWWWR	5-5-5-5-5-5-5-5-5-5-5-5-5-5-5-5-5-5-5-5-5-5-5-5-5-5-5-5-5-5-5-5-5-5-5
1802	937.0055	2	AGDVIVLTGSDGAITTQVR	KSGFTFTGSDGALTKSLR	29-1-1-18-2-2-72-94-54-21-19-66-96-77-46-22-9-99	SSYRKFGSDGALTTKVR	18-18-30-10-15-71-80-85-83-70-90-99-98-55-21-23-30
1803	831.0143	3	AGEAEMEHDDEDGASAISGSNVSGR	AC(Cam)SVDDDLASSMSM(O)ELSGSNVSGR	53-8-97-18-8-1-1-16-17-11-14-3-1-1-27-91-99-96-86-91-90-78-32-90	DDYRWWWDM(O)SSALSGSNWGR	16-13-8-5-13-9-12-9-8-17-32-39-86-90-79-78-73-40-8-10
1804	836.346	3	AGEAEM(O)EHDDEDGASAISGSNVSGR	FVMGDSGAAGSDC(Cam)MSSALSGSNVSGR	25-1-1-1-10-26-3-1-7-5-21-2-1-1-5-30-41-98-99-91-92-85-90-78-32-90	WWWFTNLC(Cam)M(O)AC(Cam)ATSGSNNER	6-5-5-5-9-6-9-7-7-8-5-5-20-70-44-37-46-6-15-10
1805	1023.475	1	AGEGAADTFGK	KEQADTM(O)GK	62-95-95-86-97-94-99-99-99	AGEGAADTFGK	29-17-80-29-75-77-74-43-39-22-23
1806	512.2415	2	AGEGAADTFGK	AWGAADTFGK	96-93-99-99-99-99-98-99-99-97	AGEGAADTFGK	74-78-97-96-98-99-98-98-97-77-60
1807	937.0055	2	A(Acetyl)GEITATKGDQVTIVTAR	AC(Cam)TPTAVLGDQVTLVTAR	13-19-1-1-84-45-23-18-90-94-75-76-76-98-97-84-54-99	SSATVLTVQATASLMHKK	19-17-22-24-72-74-70-74-60-43-35-34-21-34-33-20-21-19
1808	993.562	1	AGEITVLYK	QELTVLYK	31-54-65-93-97-94-99-99	QELTVLYK	22-61-51-73-70-63-57-25
1809	497.285	2	AGEITVLYK	AWLTVLYK	96-93-99-99-99-99-87-99	AGELTVLYK	85-87-98-99-99-99-100-99-79
1810	986.527	2	AGEKDAVVNVITSISNAQR	SGLQDAVVNVLTSLSNAQR	20-3-31-64-96-65-98-99-94-46-40-91-94-99-84-90-91-73-99	SSKANSLSTKTPVVADPNR	35-45-41-43-85-96-98-98-98-91-86-82-99-98-97-83-27-34-39
1811	658.0207	3	AGEKDAVVNVITSISNAQR	GSLMLTSPLPVWDSNAKR	39-2-18-6-12-7-36-44-25-6-6-89-91-99-93-74-99-99	YRLC(Cam)KHNKEPASNAKR	8-11-18-18-7-7-8-6-52-15-54-80-66-55-39-15
1812	1265.649	1	AGELHVTGQPEK	AWLHVTGQPEK	55-87-2-2-89-94-59-29-54-62-99	KM(O)PQGTVWFR	22-48-40-38-30-73-69-12-12-21
1813	633.3285	2	AGELHVTGQPEK	AWLHVTGQPEK	13-10-64-87-99-85-86-89-87-70-98	QELHVTGQPEK	56-89-93-96-97-92-77-88-71-90-74
1814	1253.554	1	AGELTEEDFDK	AWLTEEDM(O)DK	60-71-87-84-94-98-99-70-89-99	QELTEEDFDK	22-77-72-70-93-94-79-46-48-37
1815	627.281	2	AGELTEEDFDK	KELTEEDM(O)DK	12-94-99-99-99-99-89-99-99-99	QELTEEDFDK	62-92-98-99-100-99-98-97-95-89
1816	1328.6445	2	AGELTEEDFDKIVTIMQNPSQYK	LLVDC(Cam)EDM(O)DQLVTLMQNPPAPLK	49-3-1-6-39-50-99-96-97-77-97-88-99-98-29-76-93-96-25-7-1-40-86	QERRC(Cam)DFDQLVTLMQNRRYK	14-34-11-11-15-73-49-51-91-98-97-96-97-95-94-74-15-16-22-39
1817	1336.642	2	AGELTEEDFDKIVTIM(O)QNPSQYK	KKLC(Cam)AEDM(O)DQVLTLFQNWC(Cam)EK	11-5-7-1-3-55-90-74-90-75-26-73-84-84-36-74-52-3-1-20-76	YNWHEDFDKLVTLM(O)KNFNWR	18-15-14-14-70-66-76-85-90-90-86-89-95-84-80-75-20-21-20-14
1818	886.099	3	AGELTEEDFDKIVTIMQNPSQYK	THAQSNPQVM(O)THVTLMKNPSQYK	25-2-23-10-12-15-2-20-4-9-17-29-96-59-96-59-94-99-97-86-32-97-95	YEWC(Cam)EVKLTVSSRGPQNPSQYK	13-14-5-5-12-5-14-55-44-45-10-8-18-22-23-74-74-34-16-17-32-13
1819	891.4307	3	AGELTEEDFDKIVTIM(O)QNPSQYK	DGHQSPPPGAYQLVTLM(O)KNPSQYK	23-3-6-18-33-1-42-5-2-16-12-42-89-92-59-98-87-82-99-96-84-81-92-96	AHFWWPWLTVLAGDQQNPSQYK	5-5-5-5-5-5-10-56-46-61-31-18-9-51-46-63-79-28-34-28-27-7
1820	664.8263	4	AGELTEEDFDKIVTIMQNPSQYK	MKVLFDMENTGFFTMQNPSKYK	6-31-0-2-13-25-34-5-40-27-1-1-24-17-60-63-99-97-27-37-65-54	RRFWGFWWEMRGPQNPTNYK	5-5-5-5-5-5-5-5-12-5-15-16-37-74-49-26-18-19-21-8
1821	668.825	4	AGELTEEDFDKIVTIM(O)QNPSQYK	GGQYTGSDGGVQQLVTLM(O)QNPRGHR	28-13-13-1-2-1-1-6-2-1-7-6-31-12-6-30-53-71-81-78-97-10-2-31-54	HHDVC(Cam)KRC(Cam)LFLVENQNPTNYK	5-9-9-8-7-8-5-5-5-5-7-13-17-10-52-44-24-18-15-8-5
1822	604.2835	2	AGENFDEIANK	PC(Cam)NFDELANK	41-61-85-99-98-85-99-99-93-99	QENFDELANK	56-89-85-96-97-99-99-99-93-96
1823	1013.4875	2	AGENFDEIANKYEWLAR	QENFDELANKYEWLAR	34-37-5-66-91-99-98-98-92-94-95-99-65-97-99-99	SSALC(Cam)DELANKYEAWLR	24-25-38-55-66-95-99-98-97-94-96-98-99-52-34-45-46
1824	675.9943	3	AGENFDEIANKYEWLAR	KENFDELANQYEWLVK	87-89-99-67-69-66-84-85-79-67-12-9-86-93-85-93	LMWMEYETGGVPSWLVK	5-5-5-5-18-6-16-5-5-5-5-5-12-39-46-21-10
1825	814.9285	2	AGENKIVELEEELR	EKNQLVELEEELR	32-31-28-83-99-90-88-84-91-93-99-94-99	C(Cam)PNKLVELEEELR	27-19-40-35-98-96-97-94-98-95-95-81-60
1826	785.096	3	AGENKIVELEEELRVVGNNLK	AANDQLVESATGLELEVLKPQK	38-8-33-21-69-70-34-64-22-3-5-15-39-52-26-27-90-10-43-47-31-93	GAKC(Cam)RERWLLELEVLQQPK	18-41-24-18-9-27-8-11-34-34-90-79-96-89-81-65-18-13-15
1827	514.299	2	AGENVLAVVR	QENVLAVVR	23-44-61-41-99-93-91-81-98	AQGDVLAVVR	26-26-45-60-56-83-83-92-92-31
1828	520.2797	3	AGENVYSTLNHLLK	KENVYSMVHVQPK	87-46-95-71-81-33-14-1-1-18-12-47-71	WKRYNC(Cam)GKPPPR	8-8-5-40-9-8-15-11-14-10-10-15
1829	1234.6575	2	AGEPLVITIPFTASPQPDISWTK	LDPQLLTLPM(O)DGSPKPDLGAVM(O)K	30-7-1-6-22-99-86-99-97-89-24-59-99-97-29-52-70-92-6-1-5-18-57	RC(Cam)HLLTLPFDGSKPVLLC(Cam)WR	11-17-15-49-90-88-93-54-66-45-27-75-57-49-63-73-81-50-25-17
1830	672.836	2	AGEQILDVQEDK	VTGQLLDVQEDK	75-1-1-63-99-99-98-73-93-93-94-97	C(Cam)PQLLDVKEDK	56-46-95-99-99-98-98-97-98-83-74
1831	886.9555	2	AGEQILDVQEDKQTAK	AWQLLDVQEDQQTAK	22-32-81-99-99-99-99-99-94-99-98-91-93-83-96	QWALLDVQEDKQTAK	43-29-54-92-99-99-99-96-99-98-98-90-57-79-63
1832	591.6397	3	AGEQILDVQEDKQTAK	QEQLLDVETAPYAPAK	91-94-99-99-99-96-61-18-1-1-1-61-4-7-18-84	KKELWHQQGGGYWR	16-18-33-54-8-8-7-8-5-9-7-12-14-21
1833	1117.4965	2	AGESSGASSSSSIYYPSQDPTR	QFVGQSSSSSM(O)EYPSQDPEK	19-1-1-1-74-99-99-99-99-99-1-1-99-98-55-57-85-65-28-54	DRC(Cam)GASSSSSFEYPSQDVVR	19-14-18-19-39-88-93-95-92-79-38-68-92-67-45-48-59-49-49-30
1834	625.0077	3	AGESWELDKILAVADKK	QQETGKTDKLALVWQK	24-50-27-1-1-5-36-25-10-53-17-68-76-83-83-95	HHVWALLKPNTDWKK	6-6-19-25-61-74-73-51-30-26-46-49-72-51-43
1835	906.4315	2	AGETIESLETDFSDGLK	M(O)GGPLESLETDFSDGLK	27-2-1-1-89-99-99-99-99-97-96-98-99-36-79-66-99	WERESLETDFSDGLK	18-40-49-99-98-99-99-96-96-93-89-54-26-32-41
1836	1413.7583	3	AGETSAQQFADIYPTPILPAAYLIDQNGKPLEVITPLVGK	HM(O)M(O)TQQMADLYVVLPLC(Cam)KNELLLTYLDFVLTPKLR	3-13-1-18-9-6-9-79-91-96-79-0-2-3-2-86-5-3-16-68-1-1-1-25-9-7-13-28-19-20-93-11-7-21-59	KWRRKFWLFWWRFRRNYDEYLWM(O)KWRRK	5-5-5-5-5-5-5-5-5-5-5-5-5-5-5-7-10-7-21-16-12-6-5-5-5-5-5-5
1837	1087.563	1	AGEVSTEGPLK	AWWTEGPLK	68-95-88-75-67-88-8-42-99	AGEVSTEGPLK	21-10-65-48-50-54-71-27-21-31-21
1838	976.449	1	AGFAGDDAPR	QFAGDPADR	84-82-62-65-32-17-47-63-59	AGFAGDDAPR	24-14-34-25-13-39-63-43-17-24
1839	488.7285	2	AGFAGDDAPR	AGFAGDDAPR	90-95-93-95-98-97-97-99-98-99	AGFAGDDAPR	66-62-90-99-98-99-99-99-98-99
1840	509.7335	2	A(Acetyl)GFAGDDAPR	LGM(O)AGDDAPR	21-82-2-86-68-46-36-75-98-69	GM(O)LAGDDAPR	12-25-32-80-65-82-70-80-62-73
1841	719.384	3	AGFAGDDAPRAVFPSIVGRPR	KFKDDADPPNM(O)PSLRVGPR	25-11-2-58-96-29-12-2-1-8-83-89-4-59-49-78-16-8-67	TYVRLETHKM(O)PLSVFYR	8-5-5-5-8-41-6-12-14-49-19-14-8-19-8-8-8
1842	1077.4985	2	AGFDHDFYNNSINIEELR	QM(O)DHDFYPMSLNLEELR	17-18-52-67-99-94-99-25-20-98-99-95-96-85-89-99-99	ATDEEPFYLDSLNMKPQR	23-24-28-86-98-90-94-94-44-39-90-98-94-87-48-24-32-41
1843	718.6683	3	AGFDHDFYNNSINIEELR	SSGSC(Cam)PTLYNNSLNLEELR	11-4-3-1-1-2-9-52-46-71-40-83-89-61-82-91-91-94-98	TWRWC(Cam)MYPSLNLENQR	12-12-5-8-8-12-17-10-50-52-70-83-90-15-15-21
1844	811.3895	2	AGFESEPAKESASSPK	KM(O)ESEPKAESASSPK	65-63-83-99-99-99-84-31-84-86-51-64-85-99-67	QFESEPAKESASSPK	49-70-94-96-99-70-66-61-89-78-69-71-89-56-65
1845	553.2935	2	AGFGGIYHVGK	AGFGGLYHVGK	57-91-67-97-91-99-96-94-94-98-98	QFGGLYHVGK	49-75-89-95-99-98-98-98-82-86
1846	824.067	3	AGFGGTSSSGIGGQKPGATESSGFPTK	HHDTSSSGLGGKKC(Cam)SAHYSQAVR	7-1-30-99-68-80-57-3-7-45-3-3-92-2-3-6-24-20-6-17-22-6-29	HHSWWHHRKHHTGVSSYYK	5-5-5-5-6-5-5-5-21-18-24-11-8-11-18-23-6-6-5
1847	1047.868	3	AGFGNLEM(O)AIKDADGVIIPSHVAQLESGSAK	PTM(O)TAGDVTNVC(Cam)VSRLLPSHVTLREM(O)PK	1-13-13-1-15-6-10-15-6-1-6-1-14-27-43-92-90-99-11-39-22-44-5-10-2-2-35-40	ELWWRKWFC(Cam)GRLLPSVHSFHWWK	15-5-5-5-5-5-5-5-5-5-5-45-52-7-8-5-6-9-7-5-5-5-5
1848	656.3445	2	AGFGPGPVGAASAPR	KM(O)GPGPVGAASAPR	51-64-9-59-80-90-78-86-89-85-69-79-99-99	QFGPGPVGATGAPR	33-62-59-89-89-56-78-69-83-43-26-91-78-43
1849	676.344	2	AGFIDHNFGVFK	GAFLDHNFGVFK	21-30-67-98-99-90-79-98-40-50-91-99	QFLDHNFRFK	50-79-96-98-97-93-96-95-93-94
1850	824.946	2	AGFQSAIVC(Cam)VTLLNR	KC(Cam)DSALVC(Cam)VTLLNR	21-2-44-97-84-99-99-84-99-98-99-97-96-99	SSNMAALVC(Cam)VTLRVK	49-50-85-89-90-98-99-98-97-97-99-99-30-43-57
1851	593.313	3	AGFSTPHPNEIPIELR	KFSTYAPQDLPLELR	87-95-83-81-8-4-40-2-24-89-95-17-39-66-40	YWNYLSPPVVMRPR	18-8-7-27-21-8-5-23-34-26-23-18-11-8
1852	1322.9973	3	AGFTHNLEVDFIGAPDPTATWTVGDSGAALAPELLVDAK	TDNTPPLMVDFPVVVTWDAEAPVAMMALAPRAARWK	19-3-4-6-2-1-12-3-4-17-50-4-5-61-51-42-7-3-2-5-13-1-41-64-9-10-88-99-99-95-10-2-2-13-56-93	HLHRWWGFFFNRWWTPTLGPLYLAWWFFAK	5-5-5-5-5-5-5-5-5-5-5-5-5-5-5-5-5-6-5-5-31-15-32-37-5-5-5-5-5-5
1853	992.5	4	AGFTHNLEVDFIGAPDPTATWTVGDSGAALAPELLVDAK	VSQQTVADGHLHAQHMTADMPVYVPNAFSTVVFVNR	26-17-3-2-1-1-5-1-1-53-3-2-2-51-15-1-2-2-26-4-2-18-4-21-1-7-40-2-1-1-41-80-15-2-15-54	KRWYYKFVWWKWFYWYVTAVPVFM(O)FMHR	5-5-5-5-5-5-5-5-5-5-5-5-5-5-5-5-5-5-5-5-5-5-5-5-5-5-5-5
1854	796.913	2	AGFTPLHLSAQEGHK	KM(O)TPLHLSAQEGHK	34-80-98-97-54-93-81-98-60-51-90-49-88-99	AVLGEKASLDMTAMR	24-15-21-24-90-59-34-44-80-45-21-21-28-23-25
1855	1059.218	3	AGFTPLHLSAQEGHKEISGLLIENGSDVGAK	SGEGKKHLSGLGTGHKELSGLLLENC(Cam)VAAGR	12-4-37-1-1-31-44-38-38-2-15-16-28-38-53-45-79-24-64-41-17-98-92-99-84-17-15-7-2-23-40	FRWWRRC(Cam)C(Cam)EHELSGLLLENMKKVK	5-5-5-5-5-5-5-5-9-5-74-61-52-26-41-65-44-82-19-5-5-5-5-8
1856	1007.4475	2	AGFTTVADYTFWDYDNK	KFTTVADYTM(O)WDYDNK	21-32-70-90-97-99-99-99-90-99-76-92-86-93-83-99	KFTTVADYTM(O)WDYDNK	44-49-52-88-97-97-97-98-99-98-98-98-85-44-61-57
1857	1085.498	2	AGFTTVADYTFWDYDNKR	NYVTVADYTFWDYDAAKK	8-23-17-52-82-87-95-99-98-97-55-99-41-83-9-1-13-59	KYWVADYTFWDYDNKR	22-21-26-78-83-86-96-95-82-84-97-76-76-27-29-16
1858	724.0013	3	AGFTTVADYTFWDYDNKR	QM(O)TTVADYTM(O)WGGHVTLAR	47-51-98-96-99-93-88-10-8-79-17-1-10-17-6-6-3-6-27	HQC(Cam)WWWHTVSNAVTTTR	5-5-5-5-5-5-7-5-11-28-13-52-59-51-45-9-5
1859	890.4515	2	AGFVSVMSELVGDIAER	STWWVVFDVGDLAER	17-3-2-22-36-29-20-30-67-86-97-71-82-98-99	RM(O)ALDGVYDSVVPWR	23-31-88-93-93-85-90-22-23-44-75-75-23-34-67
1860	472.2465	2	AGGAAPAAETK	AGGAAPAAETK	96-95-85-99-96-96-68-61-96-94-99	QGAAPAAETK	72-68-94-98-84-75-82-98-95-93
1861	743.85	2	AGGDQIFHLDGDNK	SGNGLLM(O)HLDDGNK	22-32-41-1-6-90-99-95-93-80-37-46-90-99	AGNWLM(O)HLDDGNK	48-31-25-27-83-97-97-98-97-82-62-80-73
1862	1522.2335	2	AGGEADSEDEADRIDTIEEASVPLAELLK	KGKAVGYQHAENADYLEEASVQMVDYK	12-48-13-33-7-1-1-45-3-4-28-51-24-45-48-98-28-58-77-70-73-6-41-5-2-20-86	M(O)RWRWEWRLESLEEAWKMWYR	6-5-6-5-6-16-6-9-18-14-5-55-90-82-48-34-21-18-10-10-7
1863	738.9873	3	AGGEDEDYEKM(O)IEDERNAK	QWDQNVGM(O)AARGNVNQSAPR	24-23-46-66-15-3-1-6-1-1-3-4-2-1-1-46-1-1-6-67	FAC(Cam)DWWNHFMPLGWGYK	5-5-5-6-7-5-5-5-5-8-6-18-5-7-5-5-6
1864	1201.598	3	AGGGAFSPEPLPKPANTNGRPAPAPPANDFGNYQPK	NQPHAPEPLMMTPAPATM(O)VGPATAAGPPPPETGPQK	25-8-21-2-15-72-22-63-24-9-8-4-47-20-4-20-1-1-4-3-1-15-8-1-9-11-10-28-34-25-58-7-2-2-11-35	WWWEWWWYRDRVM(O)LPENTLPRRLRR	5-5-5-7-5-5-5-5-5-5-5-5-5-12-6-29-5-5-18-7-5-5-5-5-5
1865	842.897	2	AGGGGLGGMFGGFGQSTAR	ALDLGGMFNFGQSTAR	36-8-52-99-99-99-99-98-93-99-99-97-99-98-73-99	KM(O)HGGMFGGM(O)GKSTAR	43-26-26-79-75-93-98-93-90-95-88-90-85-63-65-46
1866	850.8945	2	AGGGGLGGM(O)FGGFGQSTAR	WLLGGM(O)M(O)NM(O)GKSTAR	42-10-89-98-98-96-99-39-43-90-96-49-33-12-99	QNAVGGFFGGM(O)GKC(Cam)VR	32-39-20-21-65-69-88-96-66-66-92-76-79-29-31-41
1867	675.8515	2	AGGHALPC(Cam)VVDVR	GKHALPSEAADVR	10-18-10-92-99-99-35-23-1-1-99-99-99	KGHALWPDGDVR	34-21-52-90-97-61-30-23-19-75-74-59
1868	424.2435	2	AGGIGFAVR	KGLGM(O)AVR	96-97-73-96-99-98-99-99	AGGLGFAVR	80-71-90-97-98-99-97-99-99
1869	618.888	2	AGGIGQPLGLLLK	AGGLGQPLGLLLK	29-37-88-59-96-98-99-84-65-91-99-99-99	QGLGQPLGLLLK	59-40-72-78-88-79-89-74-96-99-83-66
1870	747.696	3	AGGNIMHLITDFSDEHTVQR	NLAEDHNLTDM(O)GQSPVTVQR	25-15-27-4-17-26-3-42-9-14-50-4-1-1-3-70-6-1-3-95	KHM(O)EWKWWEC(Cam)GNLRHK	5-5-5-5-5-5-5-5-5-8-5-6-9-5-5-5
1871	501.25	2	AGGNNGGLWR	QGNNNLWR	80-65-37-99-88-82-92-99	QGNNGGLWR	66-75-94-96-88-74-94-98-94
1872	1691.8375	2	AGGPAFLMLGGEGPESSYWVSYPGLEITNLAAK	SPNAAKFAAGWGLLSSYWVSYPLEGLC(Cam)FYK	15-2-3-7-6-2-1-3-16-45-31-17-17-19-99-99-88-95-98-93-82-96-60-41-15-78-15-2-10-76	KGC(Cam)FWWDKYLSSYWVSMGWGKLWRKK	15-5-6-6-5-5-5-15-17-26-52-84-79-61-50-62-25-12-19-14-24-27-10-7-10-22
1873	1699.835	2	AGGPAFLM(O)LGGEGPESSYWVSYPGLEITNLAAK	KGTC(Cam)NM(O)LAPQGPESSYWVSYPGLELYVHAK	22-41-15-23-1-1-13-9-34-6-46-1-2-98-77-82-78-93-69-88-92-63-36-78-53-12-2-11-20-54	WWWWWWWPSYSSVVSYPGLELRKWK	7-7-6-6-6-6-5-5-41-9-10-63-71-50-51-68-23-9-24-43-16-6-8-9-19
1874	1128.2277	3	AGGPAFLMLGGEGPESSYWVSYPGLEITNLAAK	KHSYTKNGMNYGLARWVSMWGGLMLPDAAK	25-4-6-11-23-27-7-30-6-13-42-5-53-7-6-48-79-57-34-32-61-4-64-74-71-11-10-28-56-93	FRRWYYWMWWM(O)VVSMGRSQLRKWK	5-5-5-5-5-5-5-5-5-19-7-8-14-13-16-8-13-18-18-24-5-5-5-5
1875	1133.559	3	AGGPAFLM(O)LGGEGPESSYWVSYPGLEITNLAAK	AAAAPKHSSAAPNDSVVYSVVSDGC(Cam)TC(Cam)WLHLK	38-28-31-23-3-12-4-1-1-3-8-2-6-5-13-5-12-6-7-10-43-86-33-43-1-18-41-39-7-3-21-35	WRRRRC(Cam)KWSC(Cam)EYVVSYGPDDKLYYR	5-5-5-5-5-5-5-5-5-5-5-8-8-11-10-7-5-7-16-5-5-5-5-5-5
1876	1147.5627	3	A(Acetyl)GGPAFLM(O)LGGEGPESSYWVSYPGLEITNLAAK	DHAVVVTLELPGYSVAAGWVAASC(Cam)GANQSHAM(O)R	19-14-54-1-1-1-47-32-33-24-3-2-56-4-33-1-1-4-25-41-7-1-1-1-1-12-7-1-1-2-20-8-46	GPWWFYWPSC(Cam)RKQWVSYM(O)SFKKKWR	5-5-5-5-5-5-5-5-5-5-5-5-5-5-5-5-5-5-5-5-5-5-5-5-5
1877	464.244	2	AGGPHYGLR	ANPHYGLR	88-94-99-85-99-84-92-99	ANPHYGLR	49-77-90-92-97-91-99-95
1878	542.954	3	AGGSGAGGAPRPPPPAGPR	KGSGAGQTTAVTKGAHR	66-67-41-99-99-98-99-2-1-5-17-31-69-1-16-39-40	FFYRPKNFSGAHR	5-5-7-8-7-7-19-14-9-11-37-16-5
1879	854.904	2	AGGSGGTGQNATSVFGGAGR	TEVGTGQNGDSVM(O)GKGR	37-5-48-70-90-65-76-95-1-1-99-89-99-98-95-87-88	QEETGKNVC(Cam)VM(O)GGRK	38-45-45-74-72-86-93-77-77-92-97-80-28-22-29
1880	956.9595	2	AGGSNAQPTTHQSTGSLGNK	ALSDAQPTTHQSTGSLGNK	61-7-16-45-51-78-99-95-93-92-97-99-96-55-92-99-84-76-86	DRDAQPTTHQSTGSLGNK	19-14-30-38-74-49-55-63-55-72-81-85-56-73-76-34-38-35
1881	638.309	3	AGGSNAQPTTHQSTGSLGNK	KGSNAQPTTHSGATEQNGK	62-67-29-77-69-99-80-15-20-82-2-1-36-70-3-17-10-6-84	YMFC(Cam)EC(Cam)TGTVLKYLK	12-6-5-5-22-15-10-5-18-32-51-40-13-17-5
1882	1131.4903	3	AGGTGFGGNSNSGSGFGSGLTNGFGSGNNHESGFGGGK	ADVGM(O)GGDTTANSC(Cam)TTDVNNTTPFHGHAGNDGGK	38-13-2-36-11-22-60-11-6-54-2-2-1-23-2-3-1-21-6-2-2-31-11-4-3-12-1-2-13-2-3-1-9-51	YWYWYRC(Cam)C(Cam)WKWMETPFHC(Cam)RWYK	5-5-5-5-5-5-5-5-5-5-5-8-38-22-11-7-9-6-5-5-5-5
1883	990.506	2	AGGVVEAAIAYTGDVTDKSR	DHMEAALAYTGDVSESQR	7-5-21-82-83-99-92-72-59-84-32-27-39-16-7-11-7-39	VRQEAALAYTGDVDTRSK	13-11-13-86-79-86-97-96-83-80-59-85-79-22-21-14-22-17
1884	660.673	3	AGGVVEAAIAYTGDVTDKSR	AGRVEADSPAMGVPAPKNGR	47-22-98-99-99-96-17-50-8-39-1-1-1-1-7-19-13-4-3-46	EKWREEHHNQGFVRK	22-5-5-5-13-14-5-5-21-15-5-7-9-5-5
1885	648.3433	3	AGHIPHLTWEVAENQLK	QHLHDAVVLEVAENGSPK	15-11-45-1-1-31-23-1-20-92-61-41-80-59-1-1-8-53	KKWPWTWEVAENQLK	33-35-14-9-43-77-89-98-95-93-97-66-57-44-21
1886	775.4445	2	AGHLSAIAAAAIQSIR	LHQSALAAAALQSLR	15-36-64-56-74-89-96-1-0-87-96-93-99-71-43	SKYSLAAAAALQSLR	18-18-17-62-66-66-82-88-90-95-97-88-67-67-37
1887	990.982	2	AGHMVAYDTPESAIFMLK	QHMVAYDTVMPGLM(O)FPK	17-44-60-98-99-98-93-99-7-1-1-81-92-93-70-75-77	MQHVAYDTPETGLFFPK	43-72-75-98-99-99-99-98-79-91-67-37-86-82-62-35-52
1888	713.3675	2	AGHNVIGLQMGSNK	QHNVGQLLMGSNK	51-92-97-90-85-39-72-72-65-99-99-91-98	QHNVLGLQMGSNK	46-67-95-98-99-95-97-97-96-86-92-85-70
1889	721.365	2	AGHNVIGLQM(O)GSNK	QHNVLGLQM(O)GSNK	51-92-98-99-99-98-96-87-77-81-48-98-99	HQNVLGLQM(O)GSNK	35-37-93-97-99-70-86-94-93-52-65-46-37
1890	509.284	1	AGHPK	APGHK	72-12-1-47-42	APGHK	29-10-5-14-9
1891	1184.076	2	AGHQPTIDKFTQMFNDFLEK	YETVVLDKFTKMM(O)NDAASC(Cam)K	19-17-33-1-3-75-87-49-84-37-17-97-70-90-95-15-1-19-18-46	WPKHRDKFVNFFNDAASC(Cam)K	6-5-6-5-5-65-69-21-5-5-7-45-45-46-10-10-9-10-5
1892	1192.0735	2	AGHQPTIDKFTQM(O)FNDFLEK	TKDLAAGYKFKTM(O)M(O)NDAASC(Cam)K	37-4-5-40-1-3-5-2-49-89-28-39-54-57-60-69-9-1-19-5-86	RWDC(Cam)SDKFKTFFTKAAC(Cam)SK	5-8-7-8-8-55-66-57-37-32-43-25-14-14-19-18-14-15-13
1893	789.72	3	AGHQPTIDKFTQMFNDFLEK	KHKGADKM(O)MQTM(O)LPSDM(O)LEK	19-23-84-3-1-1-6-28-43-42-58-54-1-1-38-72-54-79-56-93	KHKPC(Cam)C(Cam)HFTQMFKTC(Cam)KTK	16-25-61-14-15-13-15-32-78-71-78-86-41-39-39-39-26-43
1894	795.0517	3	AGHQPTIDKFTQM(O)FNDFLEK	QHQPGRLMM(O)TQFLLSGM(O)FTK	31-22-87-80-2-7-30-46-31-47-43-81-1-2-2-3-3-48-52-84	YYKHLDKM(O)RHAGNGC(Cam)C(Cam)KTK	12-6-10-11-15-25-6-10-5-5-17-5-8-5-7-12-16-32-25
1895	592.542	4	AGHQPTIDKFTQMFNDFLEK	LSSTFDNFMALVEFNDFTLR	47-7-1-14-25-17-22-73-76-1-1-1-21-41-62-49-38-20-31-63	WWRMNRKHEMFNDFTLR	5-5-5-5-5-5-5-5-8-41-61-55-39-27-5-8-5
1896	596.5408	4	AGHQPTIDKFTQM(O)FNDFLEK	ADTTQGPGALFPAPFM(O)NDM(O)TLR	53-7-1-3-1-1-6-4-1-19-43-9-3-18-50-78-75-2-37-43-61-63	WWPRRDWRM(O)TMNDFTLR	12-7-5-9-10-37-6-5-11-41-46-78-55-61-32-16-7
1897	1747.387	2	AGIELNQELPSNVPTALPTGTQAVSEDKDLTER	KELLKPAGMSGHVTNAMSSDTFVSEDKDEELK	21-22-34-28-2-1-13-8-11-1-1-1-1-1-2-63-94-1-1-14-2-1-88-78-76-90-79-93-15-3-30-63	WWRYYLPWRRAENAPTRVSEDQDRKSK	5-5-5-5-10-14-5-5-5-5-35-69-15-5-5-5-18-38-27-55-41-35-61-5-5-5-5
1898	1165.2607	3	AGIELNQELPSNVPTALPTGTQAVSEDKDLTER	KSNPGLQKDPSNVPTALALGGVTGGPYLQDLDDR	26-13-13-1-4-48-75-6-64-65-2-5-93-95-6-43-99-10-5-4-8-9-3-8-18-6-9-14-40-28-34-2-9-90	YWWRYLRWWHLLEGQGKALLELEYER	5-5-5-5-5-12-5-5-5-5-5-21-11-5-5-5-5-5-5-13-19-6-12-5-8-5
1899	874.1975	4	AGIELNQELPSNVPTALPTGTQAVSEDKDLTER	RLQLSYAHSPLVPPM(O)GNGPPVAQVNGATNLHNK	36-3-6-17-12-4-1-4-2-11-21-22-95-22-1-1-8-23-1-15-10-12-1-1-1-1-2-3-1-19-3-22-54	RWWWWYFRRYKKWVSNPMGPVWHNK	5-5-5-5-5-5-5-5-5-5-5-5-5-5-5-5-5-5-5-5-5-5-5-5-5
1900	716.431	1	AGIIAGSK	AGLLAGSK	45-80-85-99-99-98-99-87	AGLLAGSK	27-15-63-92-79-44-65-30
1901	759.436	1	A(Carbamyl)GIIAGSK	NGLLAGSK	72-65-52-96-94-90-99-59	NGLLAGSK	29-20-48-83-54-29-49-27
1902	1081.1733	3	AGINNSDMEFVQFHPTGIYGAGC(Cam)LITEGSR	HAM(O)NSDPFFGGEFHVVM(O)EGGPALQPSPPEK	3-13-2-54-13-38-21-6-6-5-18-23-42-50-1-1-34-76-35-15-1-9-1-1-7-13-2-3-28-35	WWWWWWWMRHAGTELGC(Cam)YNKFVR	5-5-5-5-5-5-5-5-5-5-5-5-5-5-5-5-5-5-5-5-5-5-5
1903	909.976	2	AGIPGAAGPHC(Cam)AIFNPLR	QLPQAGPHC(Cam)ALFNPLR	35-26-96-95-99-95-76-91-75-94-98-84-74-29-57-99	LQPQAGPHC(Cam)ALFNPLR	28-21-28-35-84-62-17-22-79-83-93-90-81-27-43-32
1904	606.9863	3	AGIPGAAGPHC(Cam)AIFNPLR	QLPGSGKVYM(O)TRPVNR	25-56-13-35-8-2-33-94-1-2-12-1-10-10-12-64	WRWWNVTLPLYER	5-5-5-5-5-5-5-10-5-12-6-18-5
1905	1241.632	1	AGIQFYTQWK	QLQM(O)YTKWK	31-35-90-74-99-94-79-89-99	KLQM(O)YTQWK	26-51-40-45-73-48-26-43-37
1906	621.32	2	AGIQFYTQWK	KLQM(O)YTQWK	72-26-99-97-99-99-99-86-99	QLQFYTQWK	43-73-96-99-99-98-96-92-85
1907	1377.7035	2	AGISNHVIVYITSTTSFFTDPTPSAK	SMAELLVFYLTMSTLYPGHYDFR	13-15-12-17-1-3-1-1-22-56-45-1-2-25-49-79-32-7-1-15-1-18-46	WWWDWWAQVGWLYKYRRLR	5-6-5-6-5-5-18-13-7-5-5-45-67-8-7-5-5-10-5
1908	918.805	3	AGISNHVIVYITSTTSFFTDPTPSAK	TGGWKANTFFSEC(Cam)ASFFTDRLLAK	23-4-25-39-7-23-55-5-38-4-27-1-1-1-75-83-80-87-98-3-1-21-84-99	WWHWWERPWKVGGFTDVVVRK	5-5-5-5-5-15-5-5-5-5-5-5-6-55-52-48-5-5-5-5-5
1909	860.074	3	A(Acetyl)GITAHSQSQQFEEDEFNEIKK	LLGTAHSQSEKQM(O)EDM(O)EWGLQK	49-1-1-99-51-21-38-6-44-7-16-40-94-59-91-34-10-69-43-67-73-84	ERC(Cam)FKWDEFFAGQVFWGLQK	29-5-5-5-5-5-65-86-77-35-15-7-17-14-31-21-8-18-9-16
1910	977.2127	3	AGIVAHLEDLRDQSLAQLITGLQAQIR	ATDKAELRKVQALSC(Cam)TTGLTGLKAQLR	38-28-45-2-21-22-63-13-5-33-43-59-48-71-1-9-1-1-27-80-90-84-99-86-96-99-96	WC(Cam)RNHC(Cam)RLKLKHKLLTGLQAQLR	5-5-5-5-5-5-5-5-5-10-5-14-35-63-92-65-41-79-63-23-24-18-5
1911	733.1615	4	AGIVAHLEDLRDQSLAQLITGLQAQIR	MRKAQLRDLQPGNGDHLLTGLQAQLR	6-1-4-7-4-51-10-81-39-34-1-2-3-1-1-1-35-60-66-28-19-97-96-90-93-63	KWWKRAKKYFWYGTNAVTQAKLR	6-6-5-5-5-5-5-7-5-5-5-17-5-6-11-31-20-15-66-41-50-13-5
1912	792.462	1	AGIVFTGK	AGLVM(O)TGK	68-80-85-92-99-99-99-99	QLVFTGK	24-54-79-67-33-17-25
1913	1039.0705	2	AGIVYNPITNELYLAQLGK	LQVYNPLTENLYLAQLGK	30-14-52-98-99-99-99-98-61-63-99-99-99-99-86-99-95-99	RPSYNPLTENLYLAKLGK	15-15-21-86-89-69-86-95-93-77-98-98-99-97-87-77-39-43
1914	693.0497	3	AGIVYNPITNELYLAQLGK	QLVYNPLSEQLYLAQLGK	35-31-90-81-87-21-2-1-13-28-99-97-95-99-81-92-92-99	EWC(Cam)RC(Cam)LKTRGTLAKLGK	21-8-7-5-8-71-16-12-7-19-76-92-91-84-81-22-19
1915	959.0365	2	AGKDLISSLTSGLLTIGDR	KQDLLSSLTSGLLTLGDR	13-6-59-93-98-99-99-88-99-96-99-99-95-94-99-31-45-99	KQDLLSSLTSGLLTLGDR	37-38-89-98-100-99-99-99-99-99-97-100-100-99-99-56-78-73
1916	639.6937	3	AGKDLISSLTSGLLTIGDR	SSDKKKLGSTPNLTLGDR	11-4-9-1-1-5-10-48-56-59-10-10-99-99-99-99-95-95	VWRRMRTSGLLTLGDR	5-5-5-9-20-15-39-55-12-35-93-93-92-73-71-40
1917	944.846	3	AGKDLISSLTSGLLTIGDRFGGALDGAAR	HHPLLSSLTSPADTNSTSTLLLTAVKK	3-1-56-93-99-99-42-83-84-81-15-12-42-38-2-28-9-27-40-44-43-2-1-1-36-20-35	MWREWKLGRDWNVFRSSLLPKK	5-5-5-5-5-5-8-5-5-5-5-22-5-5-6-20-45-48-14-5-10-6
1918	708.8863	4	AGKDLISSLTSGLLTIGDRFGGALDGAAR	MNATALAGGM(O)HTALTLGDRFGGALDGAAR	6-4-5-1-1-28-17-6-3-68-7-1-1-32-33-42-43-35-44-46-25-41-38-8-35-25-53-65-54	SSWRRFFLFKLWPMYGQLDKVK	7-7-5-5-5-5-5-5-5-5-6-5-5-41-56-45-66-56-35-16-18-8
1919	1103.558	1	AGKEAEELEK	AGFLEEAPAAK	65-76-70-57-85-67-79-46-7-1-99	KFAGNEAPNR	46-37-20-10-32-86-62-10-14-21
1920	787.4075	2	AGKEAEELEKINDK	KKEAEC(Cam)NPKLNDK	31-29-98-96-99-96-78-96-46-80-84-98-99	KKEAEELEQLNDK	67-83-97-99-100-100-99-100-97-99-71-87-55
1921	900.9895	2	AGKEAEELEKINDKVK	QKEGC(Cam)LKELEPDKVK	21-76-93-1-1-80-56-89-40-78-94-95-65-95-77	KKEAEELEQLNDKVK	48-78-87-96-100-100-98-99-95-98-91-92-63-85-62
1922	600.9953	3	AGKEAEELEKINDKVK	QQEAGATSAELLLDKVK	34-84-99-31-21-1-1-29-11-51-75-4-1-80-91-92-88	NFFHGLKENRSPKAR	5-5-5-5-5-14-44-80-30-8-17-19-41-9-5
1923	449.9073	3	AGKEPGEIFFPR	ALSFHLLFM(O)PR	52-5-32-6-3-7-83-89-96-86-97	TDHLVLSYFPR	27-30-15-22-41-71-72-71-88-60-78
1924	730.875	2	AGKEQEAMGELAVK	QQEKEAMGELAVK	51-26-85-97-95-91-89-97-96-99-95-99-99	QKEQEAMGELAVK	45-75-99-97-99-92-91-93-99-98-97-84-60
1925	738.8725	2	AGKEQEAM(O)GELAVK	QKEQEAM(O)GELAVK	35-54-91-65-97-27-90-36-71-98-97-91-99	QKEQEAM(O)WLAVK	62-77-98-95-99-89-89-92-95-88-82-65
1926	492.9173	3	AGKEQEAM(O)GELAVK	AGKEAGEAM(O)GELAVK	66-82-9-20-29-12-38-74-85-99-70-49-45-94-96	KQRTEAFGSNPNK	22-23-14-18-90-68-85-66-31-65-19-26-56
1927	1771.934	1	AGKFPSVVTHGESLQSK	AGKM(O)PWVTHGESLQSK	25-74-63-68-54-39-84-96-85-30-97-91-37-75-83-99	KKM(O)ADPVTHGESLKSK	18-34-33-20-14-10-32-37-31-20-74-28-37-31-32-15
1928	886.471	2	AGKFPSVVTHGESLQSK	KQFPSVVTHGESLQSK	21-97-85-99-92-99-99-46-40-79-96-94-92-74-72-86	KKM(O)PSVVHTWSLQSK	48-68-86-93-90-93-93-49-48-79-83-86-67-45-52
1929	591.3167	3	AGKFPSVVTHGESLQSK	QKM(O)PWVTHGESLKSK	47-64-99-68-34-95-85-59-79-25-52-52-65-80-84	KQWMLVTHGESAKEK	16-21-21-18-45-78-79-51-49-76-67-63-40-50-30
1930	1114.684	1	AGKLEALLTAK	FMGYALLTAK	72-3-8-37-98-92-99-99-99-99	KMATLAPRVK	31-39-29-30-61-29-11-20-25-24
1931	557.8455	2	AGKLEALLTAK	AGKLEALLTAK	57-75-67-99-99-88-98-99-94-99-99	KQLEALLTAK	60-79-99-99-97-98-98-95-91-62
1932	633.1223	4	AGKLEALLTAKFEKLDATAQALVK	KKLGKKLTATSSLSGLDATAMHDR	30-13-43-5-1-2-33-42-48-7-11-11-1-1-51-55-83-91-2-1-27-1-6-54	KKLFSHRKRRYLDADGKRVR	11-10-22-9-5-5-8-8-5-5-5-26-71-66-32-15-15-6-8-5
1933	665.146	4	AGKLEALLTAKFEKLDATAQALVKK	KKLEALLTAM(O)AANGSRGKDKAKALR	30-13-43-8-16-49-31-23-23-5-1-1-1-1-2-12-61-79-18-42-30-1-1-21-63	YKRWKPKRTQKLDKSGVARRR	5-8-5-5-10-10-21-7-5-12-21-28-21-61-27-13-21-30-6-5-6
1934	652.598	4	AGKPVIC(Cam)ATQMLESMVHKPRPTR	VPLAANTETAAMVESVLLATEWYK	30-6-42-1-2-43-2-2-40-23-26-12-55-33-6-2-9-1-16-2-6-25-24-54	RRHWLRFKYWGDDC(Cam)LDKKK	5-5-5-5-5-5-5-5-5-5-6-21-44-10-7-5-7-7-5
1935	805.421	1	AGKTNPFA	YVANPNK	50-2-1-67-5-7-77	VHPNPNK	13-15-25-43-5-8-37
1936	1036.1937	3	AGLDGSNPLVIASNDLAELDHIAIDTTNTR	LKDGSNPLVPSSVENAELDHLALNYSVPK	40-14-30-41-56-9-97-52-98-81-8-28-12-24-2-68-27-49-37-6-18-41-93-55-3-1-2-9-84	WKWWHHC(Cam)RFLHGAGRSLALDNRFR	5-5-5-5-5-5-5-5-5-5-5-5-5-5-5-12-25-43-52-31-5-5-5-5
1937	777.3973	4	AGLDGSNPLVIASNDLAELDHIAIDTTNTR	FNQTTDLC(Cam)GASLAVLNPPVALC(Cam)GDTTSKR	22-17-2-5-6-25-29-2-1-42-23-11-9-7-18-2-1-3-26-39-14-31-33-78-73-51-7-10-59	RWRWRRKC(Cam)C(Cam)HHWGWRLPTC(Cam)RR	5-5-5-5-5-5-5-6-5-5-5-5-5-22-7-20-16-34-5-5-5
1938	499.7675	2	AGLDPEQLR	QLDPEQLR	68-94-99-96-95-92-97-99	QLDPEQLR	70-87-96-70-91-90-98-97
1939	812.394	2	AGLEYEGVKQDQMR	KLEYEGVQQDQMR	67-56-96-87-99-99-29-60-91-99-96-91-99	LQEYEGRAQDKMR	27-20-83-88-97-73-28-35-80-96-46-38-45
1940	577.304	2	AGLFSFEQVR	KLM(O)SM(O)EKVR	72-64-98-98-99-91-93-99-99	QLFSM(O)EKVR	48-79-98-98-98-99-97-99-95
1941	673.334	2	AGLGDPSDSASAVAK	QLGDPSDSASAVAK	51-85-97-99-99-55-93-97-84-60-49-81-98-98	LKGDPSDSC(Cam)PAAK	60-54-60-95-80-88-87-79-40-37-44-69-52
1942	1361.743	1	AGLIDTFLNLER	AGLLDTM(O)LDLKR	66-74-64-75-90-25-63-86-74-7-5-99	AGLLDTM(O)LPRMK	17-8-23-28-22-12-11-28-17-6-8-17
1943	681.3755	2	AGLIDTFLNLER	KLLDTM(O)LNLER	52-85-99-99-99-99-84-98-99-99-99	LQLDTFLNLER	50-44-97-99-99-99-99-97-99-98-92
1944	957.51	2	AGLINHTTLDAYWLTPK	LAAVNHTTLDAYWLTPK	82-1-1-1-46-74-98-72-92-97-76-59-90-98-91-94-70	RSKPHTTLDAYWLTPK	11-16-55-49-78-96-82-84-91-69-82-75-75-54-33-32
1945	638.676	3	AGLINHTTLDAYWLTPK	ENLTWYNDAYVSLTPK	18-20-1-3-42-31-31-65-66-35-54-30-88-96-74-68	VTRMRYNDTRYLTPK	6-6-7-15-9-39-46-14-5-5-19-79-67-26-35
1946	622.8555	2	AGLKPTQAMVTK	AGLQPTAKMVTK	57-17-34-96-80-55-68-75-66-99-99-99	KLQPTQAMVTK	70-84-90-79-85-54-75-90-97-95-95
1947	630.853	2	AGLKPTQAM(O)VTK	AGLQPTKAM(O)VTK	22-1-34-89-80-71-68-79-60-95-91-99	QLKPTAGAM(O)VTK	50-56-79-70-45-34-29-69-83-90-82-78
1948	420.9047	3	AGLKPTQAM(O)VTK	MAAYQMAM(O)VTK	64-1-1-27-10-52-57-71-45-83-96	WHLMKAFVTK	12-14-17-56-66-85-56-86-60-21
1949	732.3885	4	AGLKQLVEQVVKTHAITQETDTETMR	MKM(O)QMSTQQTPLFFTEAGM(O)GNKTMR	6-17-1-6-1-1-3-3-46-48-81-2-2-1-18-3-1-80-27-2-55-37-12-10-54	WWRWEHWRVHRTKEFGNKLFK	10-12-7-5-35-5-5-5-5-5-5-39-54-66-38-17-33-48-12-8-5
1950	790.92	2	AGLLALEFYQAEQK	LLKALEM(O)YQAEQK	63-1-2-92-98-99-93-91-84-64-76-97-99	AWPALEM(O)YKAEKK	48-29-57-96-99-99-97-98-96-97-99-85-75
1951	967.547	2	AGLLENFHILHTALVSAK	AVSEPNFHLLHTALVSAK	13-5-8-1-1-67-87-90-86-93-78-8-1-24-69-13-31-94	NGRRNM(O)HLLHKKKTGK	9-5-7-7-28-46-59-67-57-37-20-21-16-12-6-8
1952	645.3673	3	AGLLENFHILHTALVSAK	QLLELERLLHATQLEK	67-66-83-84-13-29-32-36-56-39-47-26-11-2-17-68	LQLM(O)PKVLLRMERYK	12-8-26-12-5-9-14-48-44-23-31-49-16-13-21
1953	869.557	1	AGLLIVQR	QLLLVQR	84-89-89-85-99-99-90	AGLLLVQR	31-18-60-70-76-51-49-21
1954	435.2825	2	AGLLIVQR	QLLLVQR	68-98-96-99-99-99-99	QLLLVQR	55-89-99-99-97-95-74
1955	940.051	2	AGLLSYSIPLNLITYLK	ALGLSYSLTDALHLYNK	61-1-1-31-15-32-85-94-1-1-3-24-32-69-33-12-70	LLKSYSLMRLSLLWR	13-17-12-50-60-80-51-8-6-35-45-52-31-20-12
1956	1125.6415	2	AGLLSYSIPLNLITYLKNEK	QLLSYSLKLNGKGKNLWC(Cam)K	33-17-85-70-88-95-96-25-22-69-1-1-3-2-1-30-7-6-54	VWRYSLQLPVLTYLQRSK	8-8-5-21-52-62-26-29-10-21-45-50-34-34-19-8-12-8
1957	750.7637	3	AGLLSYSIPLNLITYLKNEK	LKLSYSLPHPAHTMPVTSDR	36-25-95-99-99-32-68-11-10-1-4-1-3-44-11-2-1-1-6-46	FYLRKPRRKGFVPYSAHK	5-5-8-5-5-5-5-5-5-5-5-7-6-51-21-15-5-5
1958	718.4105	2	AGLMPIGGWPVIPK	GPSMPLGVVQLLPK	10-1-7-83-94-60-99-88-84-40-65-70-85-83	DKEPLGSRPVLPK	29-28-94-80-92-78-62-48-44-70-83-54-46
1959	783.473	1	AGLNLPAK	AGVQLPAK	68-41-89-80-99-87-80-99	QLNLPAK	24-46-62-90-41-46-29
1960	1361.816	1	AGLPLISPDLIPR	AGLPLLSPDLLPR	66-74-95-82-75-83-94-49-28-93-99-35-23	AGLPLLSPDLLPR	25-14-45-17-29-67-52-25-28-68-51-10-5
1961	681.4115	2	AGLPLISPDLIPR	QLPLLSPDLLPR	73-70-97-73-98-96-63-71-75-78-97-99	LQPLLSPDLLPR	49-44-50-95-98-97-80-88-96-96-85-44
1962	691.862	2	AGLPTPEEAEQIK	QLPTPEEAEQLK	51-73-97-99-99-54-85-93-82-95-99-99	LQPTPEEAEQLK	50-44-88-94-69-90-96-74-95-88-86-84
1963	690.386	2	AGLPVPSTPQGISR	KLPVPSTPSPNSR	53-70-97-89-99-74-71-10-17-26-18-94-96	THKAPTAKWPSR	18-20-33-46-66-27-20-44-23-16-49-32
1964	944.532	1	AGLQFPVGR	AGLKM(O)PVGR	60-95-80-38-99-99-21-77-90	AGLQFPRR	34-29-65-46-79-37-40-60
1965	472.77	2	AGLQFPVGR	AGLKM(O)PVGR	90-76-89-99-98-99-80-94-99	QLQFPVGR	69-89-97-99-95-95-95-93
1966	1033.5155	2	AGLSELLFGC(Cam)IQASDIDTR	STDNTM(O)PLGDLKASDLDTR	17-1-1-9-23-2-1-49-21-4-59-98-88-99-94-97-42-73-67	KFNMYFVFLVASDLDEK	10-10-8-8-9-84-60-44-48-79-82-85-80-49-43-33-9
1967	816.4285	2	AGLSETSAAGIVEVAEK	TMPQTSAAGLVEVSLK	8-2-1-5-82-96-94-98-55-65-88-81-59-55-14-63	WDRTSAAGLVELWK	12-10-7-46-63-70-55-22-78-79-77-20-28-26
1968	1313.732	1	AGLSPESIEGILK	AGLSPEEAEGLLK	68-41-63-47-85-10-83-64-98-96-81-99-99	KLSTFLSKMMK	34-62-56-55-73-72-52-38-34-35-25
1969	657.3695	2	AGLSPESIEGILK	QLSPESLEGLLK	73-70-99-99-85-99-99-99-98-93-99-99	LQSPESLEGLLK	54-48-95-93-98-92-94-96-80-94-80-43
1970	1485.1293	3	AGLTVPLATDTNEKLFDPIPEITDPLVDLPILYSVTSPM(O)IK	VSWMFDNAC(Cam)GVPC(Cam)FDNPSLAWPNPPGATPLLYWTSMVVR	26-17-8-2-14-2-1-2-1-1-2-3-7-43-43-1-3-22-1-1-2-25-55-15-1-33-40-17-30-79-61-39-32-42-62-1-2-9-46	YFRWWC(Cam)RKYYKKMRRWGLPPETPLLYWTSTKKK	5-5-5-5-5-5-5-5-5-5-5-5-5-5-5-5-5-5-5-5-11-9-6-14-11-6-5-5-5-5-5-5-5
1971	1153.1243	4	AGLTVPLATDTNEKLFDPIPEITDPLVDLPILYSVTSPM(O)IKR	VLTKNDGPRRC(Cam)TTGDDPLPEKSSSDPMVVDFGHKRC(Cam)NPVVK	36-17-1-3-25-2-1-1-2-6-1-1-2-2-29-73-43-38-86-15-3-1-1-4-1-21-2-40-22-2-1-1-1-18-1-1-13-3-7-22-45
1972	1655.3435	2	AGLTYNDFNILPGFINFGVHDVSLETNITK	SLVPSHNEDLLNGM(O)VQM(O)GVHDVPLPNSLHK	18-1-2-10-12-1-2-4-13-16-11-1-72-74-18-19-66-73-71-44-53-80-77-2-1-4-2-15-7-54	FKWWWKFLPGFRAM(O)GVHDVTVWWWK	5-5-5-5-5-5-7-27-7-8-13-5-5-13-7-23-29-30-21-5-5-5-5-5-5
1973	1103.8983	3	AGLTYNDFNILPGFINFGVHDVSLETNITK	LKTYNDFNPEDWLNFRYPMFAAC(Cam)GLAR	36-13-41-72-71-89-99-84-17-40-39-50-75-60-31-25-10-1-36-16-1-3-7-2-25-11-46	WRFKYRRVYMWYAFVVPPM(O)NWRNK	5-5-5-5-5-5-5-5-5-5-5-5-5-15-34-28-14-12-14-8-5-5-5-5
1974	1085.6195	2	AGLVELPDLGSPLVMPPVLPR	QPDELLVLGSPLVMPPVLPR	13-18-40-78-96-79-74-84-89-99-69-76-56-99-94-35-87-97-75-83	DRPTLLLVGSPMLVRHLPR	16-9-8-13-90-96-94-92-86-90-46-55-74-60-26-35-59-18-16
1975	1093.617	2	AGLVELPDLGSPLVM(O)PPVLPR	NPEELLVLGSPLVM(O)PPVLPR	19-2-37-88-96-71-86-91-98-66-76-24-87-96-90-76-91-99-94-57	DRLVVLVLGSHATM(O)LVRYK	13-9-40-27-45-87-85-89-71-78-10-10-60-85-48-29-12-18-12
1976	724.0823	3	AGLVELPDLGSPLVMPPVLPR	QLVELLLPPDSGVMPPVLPR	33-31-40-27-96-46-64-29-16-24-64-50-95-83-92-12-11-78-62-67	KYYKLLPLVSGETPPVLPR	26-11-10-10-51-48-21-28-24-46-28-85-79-49-19-21-63-15-7
1977	729.4137	3	AGLVELPDLGSPLVM(O)PPVLPR	RDVVLPLMPLQVM(O)PPVLPR	25-1-5-37-96-46-37-40-12-64-81-88-83-20-35-57-78-75-67	WWPLKNVLPSSLSPPVLPR	9-5-5-26-18-20-38-18-10-52-26-43-79-74-39-40-32-8-5
1978	612.698	3	AGMIVGGVIAAPVALAAVGAK	HHVLPLTPAAVNDPVQK	7-1-13-1-1-21-20-41-58-58-71-6-10-7-6-27-95	KKRRYYAAVDNPVKK	14-14-8-9-14-29-46-65-41-52-61-55-32-32-26
1979	610.331	2	AGMMIGANLITK	VC(Cam)MLGGQLLTK	75-37-92-98-99-43-54-90-99-99-99	QMMLGANLLTK	70-88-96-99-94-95-87-92-98-93-65
1980	618.3285	2	AGMM(O)IGANLITK	QMM(O)LGANLLTK	57-64-94-99-98-89-70-48-99-98-99	QMM(O)LGANLLTK	34-73-79-99-88-92-92-95-98-90-60
1981	626.326	2	AGM(O)M(O)IGANLITK	QM(O)M(O)LGANLLTK	53-6-87-99-90-91-87-73-95-99-99	DC(Cam)FLGANLLTK	51-57-94-98-95-97-97-98-99-94-66
1982	447.2085	2	AGMSWWR	AGMSWWR	90-95-91-99-88-45-99	AGMSWWR	81-68-94-96-92-82-94
1983	442.7425	2	AGMTHIVR	AGMTHLVR	90-76-97-99-99-99-83-99	QMTHLVR	56-92-98-98-99-98-74
1984	1313.652	1	AGMTNLKQPQPE	M(O)PQPQQMNVPK	65-82-47-71-86-94-33-11-12-47-99	EDQPKQLNWR	73-46-51-52-72-62-45-37-15-9
1985	665.3275	2	AGM(O)TNLKQPQPE	M(O)QTNLQQPEPK	22-25-91-66-99-84-79-89-19-94-70	DEQPKQLNTEK	35-61-55-70-80-77-86-66-69-69-37
1986	890.5115	2	AGMVAGGVVAAPVALAAVGAK	GPGFANVVAPKPTGLVQK	12-3-8-5-72-70-90-98-96-43-24-54-65-47-95-48-50-39	VKMAGGVVATAAVRFFR	18-20-18-41-79-79-93-97-96-70-68-79-78-24-26-26-14
1987	898.509	2	AGM(O)VAGGVVAAPVALAAVGAK	C(Cam)LTAGGVVAAVPALAAVQK	46-17-56-84-94-75-99-99-99-78-1-1-56-92-76-49-96-50-39	VKFAGGVVAMAAVVLHAR	15-18-18-85-74-75-92-97-95-69-49-62-69-55-33-24-22-28
1988	599.342	3	AGM(O)VAGGVVAAPVALAAVGAK	M(O)QVQRVAAPVALAAVGAK	25-7-20-38-12-53-60-95-91-37-93-91-82-57-90-91-79-95	QWMRRAAPVALAAVQK	18-10-8-6-6-46-38-15-21-74-94-79-85-80-39-40
1989	1100.942	3	AGMVGVLANHVPTIGVLKPGVVSVTTNEGTVQR	VDSGRPPPSGVELAGPLKPRVAAVFNEPTTNK	25-4-3-7-8-14-1-5-7-2-61-3-17-34-2-0-53-78-99-61-82-1-1-91-14-47-51-31-7-2-9-35	WYYWHLKLKKPQLRDPVVNFEEKKR	5-5-5-5-5-5-5-5-5-5-5-6-13-5-5-5-5-10-5-5-24-5-5-5-5
1990	998.9845	2	AGNIADHIDDLPQEVFDK	AQRADHLDDLPQEVM(O)DK	40-1-1-20-18-91-99-99-78-65-84-70-97-99-92-84-99	RQAADHLDDLKPEVM(O)DK	12-18-16-55-65-94-98-97-97-96-37-43-97-90-65-68-50
1991	666.3257	3	AGNIADHIDDLPQEVFDK	ELLADLHDDLPQEVM(O)DK	17-18-68-90-67-3-1-22-81-91-98-62-81-83-92-85-93	ELLATDKGM(O)C(Cam)PKEVFDK	32-28-37-50-22-24-9-5-9-57-67-84-91-81-54-43-29
1992	792.405	3	AGNIADHIDDLPQEVFDKLHK	EPGAAVDM(O)VEPKNATVAGPQLHK	34-2-1-43-77-25-27-26-63-53-5-14-1-1-1-1-1-1-7-90-37-54-99	LLKHWAHEQPLLHC(Cam)SQSYK	5-5-5-5-5-7-5-32-5-5-49-5-5-5-6-12-5-5-7
1993	857.9295	2	AGNIGPVNSSHYETLR	ELLGPVNSSHYETLR	20-56-99-99-97-84-96-95-89-92-99-95-70-99-99	LQNGPVNSSHYETLR	30-24-27-65-39-50-89-94-94-91-95-97-61-72-57
1994	852.3995	2	AGNIVESGSHEELM(O)SK	ELLVESGSHEELM(O)SK	42-31-85-97-94-97-82-89-84-91-85-94-80-88-99	EPEVESGSHEELFSK	75-23-60-96-99-97-93-95-94-98-99-98-74-75-52
1995	714.8475	2	AGNKEASFQFSSR	LEKEASFQM(O)SSR	65-46-5-99-84-99-91-92-98-2-2-99	KNQEASM(O)KFSSR	29-63-82-99-99-98-97-92-97-44-45-51
1996	700.3525	2	AGNLPGWEADKNK	ELLPGWEADQNK	28-26-95-99-82-46-40-77-94-84-98-99	QNLPGVTDADKNK	54-40-84-85-66-54-26-45-85-92-85-54-56
1997	980.469	2	AGNNASETVTSYFEQLTK	KLDASETVTSYM(O)EQLTK	42-31-21-79-94-82-99-99-99-99-99-89-82-63-99-95-99	YTYSETVTSYM(O)EKLTK	50-52-52-89-97-98-97-92-91-97-87-87-66-80-69-55
1998	1037.562	2	AGNNQAGGGLAAEHQALLLLR	QLSQVKRAAAPPEASVHER	36-19-2-1-14-53-50-82-4-8-29-5-79-73-2-1-4-2-39	KLKWQRAAAPPEAEWHR	12-21-6-7-26-18-29-12-9-16-10-69-29-26-11-11-5
1999	607.3205	2	AGNPNIPDLFR	KNPNLPDLM(O)R	51-84-94-18-99-84-13-97-99-99	QNPNLPDLFR	50-56-65-68-95-92-67-86-84-79
[truncated: 65,471 more rows]
