# Supplementary material for: Novor: Real-Time Peptide de Novo Sequencing Software
Source: J Am Soc Mass Spectrom. 2015 Jun 30;26(11):1885–94. doi: 10.1007/s13361-015-1204-0 (PMC4604512; doi:10.1007/s13361-015-1204-0)
Supplement: Supplementary file 2 — (TXT 1063 kb) [file 13361_2015_1204_MOESM2_ESM.txt]

scan	mz	z	PeaksDB	Novor	NovorAaScore	PEAKS	PEAKSAaScore
6186	575.811	2	QMQVLHPAAR	QMQVLHPAAR	41-36-84-99-99-98-99-52-76-99	QMQVLHPAAR	63-67-96-99-100-99-93-96-97-82
17603	950.4841	3	VAVPTGPTPLDSTPPGGAPHPLTGQEEAR	GPLVTGPTPGNGDAGGPLGADALGLDEMATK	28-6-39-46-44-28-94-60-15-3-2-19-10-23-34-7-1-30-35-60-49-1-9-2-18-9-71-30-7-9-35	MKRVDRELLQC(Cam)EGAYLSAHRTC(Cam)R	5-5-5-8-8-8-30-5-5-7-6-8-5-16-27-14-8-20-11-5-9-5-5
12557	802.937	2	TKPYIQVDIGGGQTK	TQPYLGAVSSQVLNK	56-86-95-93-96-97-58-87-44-55-25-45-52-49-80	KTPYLQVDLASQNK	72-74-94-98-99-97-98-98-97-78-62-65-54-46
12556	535.6277	3	TKPYIQVDIGGGQTK	ATSTRTLVDLGSDLR	25-22-33-19-50-5-69-46-58-84-82-22-28-22-40	KTLEMKVDLGESVR	15-14-31-59-32-54-61-66-75-52-61-34-26-18
8897	805.3894	2	AVEVQGPSLESGDHGK	AVEVQGPSSGGNVSHGK	31-24-92-84-97-92-99-75-2-12-2-30-74-47-95-83-96	QNGVKGPSLEDGSHGK	48-49-28-92-97-93-79-80-80-94-78-48-65-71-52-55
9279	693.8358	2	NPSDSAVHSPFTK	NPSDSAVHSPFTK	34-80-88-90-98-92-97-99-99-63-37-37-99	NPSDSAVHSGLFR	50-79-86-93-98-97-98-99-98-92-97-79-66
27793	1170.093	2	NEFLLLHAFYENNYIVPDK	SSAANGELHHSYFAPTPNVVLK	15-3-20-5-19-88-28-99-87-5-6-99-96-71-58-15-1-81-95-33-17-63	TEQLVLYDEYFAHLLLM(O)PK	14-39-10-29-22-25-11-29-95-89-94-93-96-97-76-44-15-12-30
10940	457.7742	2	LAGVTLGQR	LAGSLLGAGR	98-92-51-48-75-84-56-42-63-51	LARTLNAR	87-89-95-83-73-73-60-39
12955	716.8398	2	EAPDTYLAQGPDR	AEPDTYLAQGDPR	41-64-96-55-63-98-99-96-85-92-20-55-96	SLGM(O)GQSLAQGPDR	46-57-28-73-55-77-90-95-95-97-84-84-77-48
27330	702.0347	3	MLVDDIGDVTITNDGATILK	MLLSAQLGMNLTNDAGTLLK	5-23-38-50-16-62-73-17-26-64-96-81-76-84-60-59-64-43-77-93	MLVQWRMNLTTQAGWLR	18-30-35-8-8-21-56-72-91-86-68-88-75-37-52-23-11
27039	1052.5505	2	MLVDDIGDVTITNDGATILK	MLVDDLGDVLTTNDQTLLK	43-52-70-92-96-95-99-99-99-15-10-96-92-94-98-97-97-98-99	MLVDDLGDVTLTNDQTLLK	25-28-52-90-94-96-91-96-95-59-66-85-88-89-75-77-72-75-41
19195	476.9005	3	HWPFMVVNDAGR	GGVDADPSVVNDRK	14-1-4-3-1-7-2-1-99-89-61-70-87-87	WGLPNMVVNDQR	34-14-39-8-28-69-82-79-88-71-34-46
16747	511.7511	2	AAVEWFDGK	AAVEWFDGK	90-95-92-99-80-88-98-91-97	AAVEWFDGK	79-78-90-99-96-97-95-59-80
4068	538.2677	2	EAATAVEQEK	EAATAVEQEK	6-26-99-97-98-21-21-94-95-98	EAATAEVQTR	81-63-86-93-87-88-66-91-92-77
31989	923.0031	2	SPALLLSQLLPYMENR	TGPLLLSQLLPYMENR	52-1-1-95-74-96-99-90-1-13-94-92-74-59-98-96	RDPLLSKLLPYMENR	25-35-30-88-95-94-95-79-82-88-92-90-96-79-74
34255	889.4734	3	FIEAEQVPELEAVLHLVIASSDTR	LLYAEQVQFSYMVRWLVAQHGK	77-1-2-81-84-82-99-68-21-50-52-22-19-15-46-50-47-1-2-23-6-60	EMLTRWKFYTVLHDPLPHVRK	34-14-25-17-27-30-38-38-37-9-11-50-50-67-55-68-57-40-18-9-23
10456	653.8005	2	VVDSMEDEVQR	TPDSMM(O)PEVGAR	90-9-86-98-96-14-1-29-48-93-99-99	VVDSMEDEVQR	35-61-91-90-97-98-86-92-96-79-81
12752	415.7528	2	LQLELSK	LQLELSK	99-93-98-99-93-97-59	LQLELSK	92-89-98-98-95-92-96
15278	597.8545	2	NLPLPPPPPPR	VQPLPPRYPK	72-70-99-84-99-67-93-3-5-83	VKPLPPPSGFR	68-68-88-93-96-94-88-68-33-74-71
17219	484.5591	3	AHTMTDDVTFWK	SLLGGNDDVGMDMK	19-15-19-3-14-13-51-71-89-79-22-2-6-87	WHTRVDDTEHR	28-50-40-55-90-78-61-62-86-46-54
31041	1011.0795	2	VVNVELPIEANLVWQLGK	TPNVELPLEANLVWKLGK	90-2-25-93-94-99-96-80-83-70-22-59-99-65-76-99-81-54	RGVVELPLEANLVWQLGK	12-8-26-43-87-90-74-74-81-56-55-80-85-73-74-66-16-25
20516	721.8376	2	TYSLPEDDDFIK	YTSLEVLDDPYK	44-13-99-97-98-42-92-85-61-31-55-99	YTSLEVLDDTMR	65-68-92-97-92-75-72-67-93-85-51-35
25718	680.3767	2	GWLTINNIGIMK	TAALTLNNLGLMK	97-1-1-99-99-99-16-40-67-98-90-99-99	WGLTLNNLGLMK	57-40-97-98-95-26-27-87-67-87-79-72
5130	857.4102	2	HADHSSLTLGSGSSTTR	HADHSSLTLGSGSSAMR	99-88-46-99-99-88-99-99-89-96-76-24-72-18-1-61-99	HADHSSLTLSLMDMR	65-85-91-99-99-95-97-97-97-45-70-61-78-73-60
22757	679.907	2	IITLAGPTNAIFK	LLTLAGEYVDHK	6-36-99-98-98-99-4-26-69-14-28-99	LLTLAGQAPLSFK	66-69-94-96-95-89-79-49-34-78-85-73-54
26059	539.3139	2	LLELDSFLK	LLELDSFLK	99-86-99-96-96-95-92-99-97	LLELDFSLK	97-97-99-98-93-81-80-90-70
25985	644.8101	2	FNDVVWHVSW	FGGDVVWHESR	65-88-88-73-98-99-78-18-80-27-14	FGGDVVDAPHFK	68-76-95-99-99-99-93-93-90-79-45-50
23090	471.7973	2	LLLEDLVK	LLLDELVK	99-86-99-12-44-93-97-99	LLLDELVK	79-98-98-74-87-94-97-95
9115	386.2164	2	GPEIDIK	GPELDLK	80-92-99-89-99-99-99	EPGLDLK	90-80-85-95-96-97-62
21404	1041.4791	2	APDMSSSEEFPSFGAQVAPK	VSPMSSSEEFPSFPASPNGK	41-1-1-77-89-58-37-82-94-97-99-64-88-38-55-48-93-9-6-1	GWEESSEEFPSFQKVAPK	17-30-44-73-86-84-95-99-90-52-48-90-85-79-80-68-28-22
25984	485.7435	2	SWDIFFR	SWDLFFR	82-94-97-59-11-99-99	SWDLFFR	73-76-97-79-71-85-95
33017	609.3462	3	MADAIILAIAGGQELLAR	NLMMHTDALAKKLLAR	15-31-4-19-2-8-23-24-81-51-1-1-97-94-68-84	NSRLRTALAGGQELLAR	16-18-7-23-12-50-49-77-83-61-15-34-93-92-93-67-10
12619	670.3651	2	QQEQQVPILEK	QQEQQVPLLEK	5-9-99-96-59-94-84-83-95-99-99	KQEQQVGNAPLK	34-35-96-76-77-82-31-37-51-55-73-48
8284	467.2241	2	WNSIEER	VSNSMHMK	97-54-98-95-85-65-52-91	WNSLEER	91-96-97-96-94-90-57
25432	1225.1072	2	LFETALLSSGFSLEDPQTHSNR	EERM(O)LLSSGFSLEDPQTPRLK	8-4-45-57-99-96-99-99-88-77-99-99-95-95-85-37-73-30-12-30-63	YDWPLLSSGFSLEDPKTPLQR	27-18-18-14-91-95-92-89-71-84-87-95-98-97-44-55-80-65-39-29-14
2856	409.7227	2	ELAQTTR	NKAQTTR	90-92-58-94-84-93-99	KGGAQTTR	80-76-76-90-83-95-98-92
8088	494.7572	2	LEALDANSR	LEALDSGQR	95-88-99-99-97-99-7-22-93	LEALDSNAR	82-96-98-99-98-91-65-79-75
21147	744.903	2	LAYINPDLALEEK	LAYLNPDLALEEK	91-66-79-94-99-99-95-87-87-97-93-96-99	LAYLGGPDVVVETR	51-59-72-97-92-92-69-68-79-88-87-94-74-57
10172	685.899	2	ATIAGGGVIPHIHK	ATLANGVLPHLHK	47-24-80-87-85-99-81-99-85-46-88-99-99	ATLAGGGVLPHLHK	48-74-85-91-77-78-92-97-99-97-98-99-91-89
7364	600.307	2	TPSNGAEGLTPR	TPSNGAEGLTPR	71-26-99-97-99-99-97-85-90-99-98-81	TPSNGAEGLTPR	65-79-95-97-93-97-99-93-99-99-86-76
12490	653.3686	2	VHAPGLNLSGVGGK	VHAPVARSAGVGGK	72-34-97-99-68-82-35-15-54-63-82-36-4-54	VHAPVANEKVNK	59-65-96-75-71-85-79-82-72-84-80-71
18967	652.3036	2	NSLESYAFNMK	NSLESYAFNMK	68-77-99-99-94-97-99-95-99-99-99	NSLESYAFNMK	67-86-99-100-99-99-99-98-92-89-93
25416	496.2774	2	ENLLDFIK	ENLLDFLK	49-62-96-98-99-96-98-91	GWLLDFLK	41-65-97-99-99-97-99-98
25032	700.3531	2	SADPLGAWLQDAR	SWPLGAWLQDAR	6-74-97-90-99-93-71-98-88-89-99-99	ASDPLGAWLQDAR	32-65-80-91-96-95-98-98-99-98-98-85-79
16919	671.373	2	LTILDQSEAPVR	LTLLDQSEAPVR	96-88-96-97-94-96-97-99-98-89-24-99	LTLLDQSEAPVR	76-67-97-99-99-97-98-99-99-79-83-83
24428	732.4034	3	LGAASLGAEDPETQVVLINAVK	GWPDNNADLTKKVVLLNAVK	25-9-8-50-47-53-23-54-21-39-64-72-89-80-90-84-47-20-97-67	RWWKVVKLALSNVAEMHK	8-8-19-29-56-74-61-24-12-16-28-23-49-48-74-23-35-33
2419	519.7645	2	SHTPSPTSPK	SHTPMPNVR	47-38-99-34-17-67-55-82-62	SHTPNNNVR	67-72-94-66-38-54-79-90-90
6053	552.763	2	AEAALEEESR	AEAALEEEDK	31-47-99-99-99-99-97-91-91-97	EAAALEEESR	89-77-98-99-99-99-98-99-78-70
10749	515.7741	2	QELEAELAK	KELEAQNAK	24-60-96-98-84-86-75-6-88	QELEAELAK	55-81-91-94-85-88-65-81-78
11957	613.2893	2	EATTEFSVDAR	AETTEM(O)SVDVK	21-12-98-99-95-98-99-95-95-91-89	EATTEFSVDAR	82-66-94-98-99-96-90-88-97-86-82
852	431.713	2	RNENMAK	GC(Cam)MPNKR	4-19-94-25-71-71-81	KTM(O)HMAK	71-85-95-95-96-96-94
4938	406.1972	2	DEASVYK	FPAGEYK	90-1-99-95-88-80-99	EDKEYK	83-71-89-88-66-86
23852	850.4446	2	YLYNLNNQIFIER	NKDVPLNPEEFLER	68-77-72-5-12-99-91-37-82-90-94-95-19-10	LYYNLEVQLM(O)LER	45-57-85-94-97-91-75-92-96-96-97-91-56
16456	672.8622	2	TVIIEQSWGSPK	AELLEKSSVGSPK	31-39-83-98-91-67-75-63-51-85-80-68-79	NRVVSQSWGSPK	22-19-83-70-69-77-68-72-82-92-32-33
1479	431.2198	2	SQETPATK	SQEATPTK	28-74-92-81-67-15-96-99	SQEEAGLK	63-66-99-91-71-49-87-67
30534	971.1617	3	KPSETQELVQQVLSLATQDSDNPDLR	ATLTLNNVVDARGGGSPGATKDSDGGPAANK	13-3-5-1-7-4-7-28-6-23-14-34-6-36-12-82-1-4-92-80-60-82-92-79-1-1-96-4-1-46-98	WQMLKKKPHVYQLATQDSDNPDLR	7-6-9-21-24-14-9-5-10-25-26-49-48-65-89-89-92-89-90-82-26-11-12-12
26116	846.4395	2	ALTVPELTQQMFDAK	LTAVPELTYSHFDAK	48-24-66-99-99-66-93-95-22-23-17-95-99-93-93	SPTVPNKTQKMFWK	44-35-59-92-45-51-71-73-73-95-95-92-79-78
17447	436.7728	2	VLQLMLR	VLKDELR	96-99-99-98-95-92-98	VLQLMLR	88-91-98-99-99-99-99
21229	969.0312	2	KHSQFLGYPITLYLEK	QHSKFLGYPLTLYLEK	50-60-95-97-99-92-82-99-47-62-54-88-95-95-78-99	QHSKFLGYPLTLYLEK	51-85-92-98-98-99-97-97-79-92-96-99-97-90-88-50
21015	646.3571	3	KHSQFLGYPITLYLEK	LLDLATNYGPLTLAYGNK	63-1-11-63-24-42-37-44-24-76-92-84-35-26-33-10-26-28	LFKHTNGYPLTLAYGNK	30-21-39-25-35-33-59-81-77-93-70-72-55-51-34-21-12
16140	542.2712	2	SPFEVYVDK	SPFEVYVDK	82-97-99-99-20-51-96-91-92	LAM(O)EVYVDK	67-60-96-99-98-95-93-92-83
23744	743.8784	2	GQLGDVGALDTVWR	GQLGDVGALDTVWR	49-67-82-73-93-98-95-90-98-82-91-92-86-99	NALGDVGALNSNWR	50-46-85-93-97-98-91-96-98-96-67-65-77-59
5929	647.8231	2	VAPAQPSEEGPGR	VAPAQPPADLC(Cam)R	72-87-96-97-91-99-27-10-64-81-31-34	AVPAQPTPGGDER	49-56-46-80-90-71-73-68-61-57-71-79-28
22488	633.34	3	AASDIWKPVLSIDTEPR	WLTGLWGPGLSLDTEPR	4-16-17-1-46-59-33-16-62-99-83-96-97-54-86-60-67	FYFWKVPLSLDTEPR	14-22-28-32-29-40-22-65-85-51-54-57-82-18-28
23213	1236.5931	2	IAQLEEELEEEQGNTELINDR	LTDGELALLEEEQGNTELLNDR	48-4-6-5-13-73-54-77-84-77-40-51-51-89-88-99-95-98-82-3-18-54	GRPYQNPLEEEQGNTELLAWK	14-21-10-23-25-33-59-95-99-100-99-96-95-97-97-99-99-97-28-24-25
5915	382.719	2	NGVYLAK	AQAYLAK	40-74-99-29-84-27-38	NGVYLAK	67-67-93-87-84-68-67
23249	824.7305	3	IAQLEEELEEEQGNTELINDR	SNSDGANLSPQANGQNASELLC(Cam)PK	16-8-4-5-22-31-56-63-16-1-34-20-68-76-65-60-20-3-78-87-91-19-18-40	RWMRESC(Cam)YSGVVNTTQLC(Cam)PK	8-37-30-30-86-59-65-51-54-59-54-63-91-79-63-66-84-48-14-14
14644	446.7155	2	ADEWLMK	ADEWLMK	96-99-93-78-99-98-99	ADEWLMK	76-89-98-93-98-97-98
16675	834.9266	2	ETNLDSLPLVDTHSK	QTDLDSLPLVDEAPR	18-23-15-99-99-99-99-90-39-99-80-72-10-3-99	MVNLDSLPLVDEAPR	34-33-38-85-94-95-97-35-55-92-96-86-57-49-50
3341	623.3115	2	EHMQPTHPIR	EHMQPTHPLR	38-26-99-98-33-11-96-63-19-99	EHMKNQPAYK	80-60-92-88-23-25-33-59-71-78
26037	752.06	3	VAEEHAPSIVFIDEIDAIGTK	TSDNADLHSAAPLDELDALGTK	23-14-60-96-68-1-5-1-4-1-4-3-88-88-98-85-97-91-79-82-80-74	QFKWRMRFLDLEDALGTK	14-15-30-8-5-8-9-61-69-55-67-89-93-89-89-30-45-25
5087	469.7505	2	HSDPELLK	HSDPEEPK	96-89-94-93-10-61-8-99	HSDPELLK	91-98-97-43-78-93-99-98
23006	578.3538	2	NVEELVIVLK	NVEEVLLVLK	68-77-97-61-1-9-43-81-99-92	VNELEVLVLK	39-43-96-86-74-46-90-88-82-46
9685	560.3114	2	FVVQNVSAQK	FVVQNVSAQK	24-84-96-81-98-89-61-72-99-99	FVVQNVSAQK	63-80-96-95-95-95-89-83-79-67
15971	488.2445	2	GDMDISLPK	SSEDLSLPK	24-63-97-94-99-93-99-94-81	GDMDLSLPK	41-69-90-97-97-97-99-98-96
27402	1154.0803	2	GFFDPNTHENLTYLQLLER	GFFDPNTHEARTYLQLAAQK	17-28-52-38-52-89-99-99-98-0-38-86-92-95-99-99-70-11-10-67	FDRVC(Cam)THEARTYLKLQNR	25-27-17-25-46-84-93-96-50-48-93-97-97-90-92-41-32-27
13290	590.7965	2	ISQSELFDNK	LSQSELFDNK	99-99-99-95-87-97-99-96-91-77	LSQSELFDNK	86-91-93-97-99-99-98-98-87-88
12618	501.2856	2	SGNVAELALK	GSNVAELALK	4-19-76-98-96-96-47-8-94-99	SGNVAELALK	50-35-86-98-97-98-82-87-96-65
5379	662.3412	2	QAVEQQIQSHR	AGAVEQAAVQSHR	19-1-26-92-99-98-1-2-83-89-34-59-98	AQVEQQLQSHR	38-39-74-97-71-76-92-90-80-68-77
34380	958.0054	2	IFSAEIIYHLFDAFTK	LFSAELLYHLFDAFTK	69-50-63-97-78-99-99-98-99-95-90-80-96-90-68-67	FLTWLLYHLM(O)DAFTK	48-52-19-19-93-98-97-97-98-97-97-90-80-74-71
15563	490.7564	2	VYSLDDIR	VYSLDDLR	99-99-99-96-93-89-88-97	VYSLDDLR	94-93-89-94-97-97-97-89
4879	759.8691	2	YSEHTQLQTQQR	ANGHHTQLQLM(O)PR	47-1-1-52-44-99-84-99-84-95-79-61-99	NQHHTQLQLEDR	22-44-79-86-97-93-95-91-94-86-73-60
25668	813.3848	4	MMVDKDGDVTVTNDGATILSMMDVDHQIAK	DHYVSMSGNTVTLDDDLPVVTVLYTGAPDR	19-3-14-44-44-34-3-1-47-48-67-64-68-83-1-1-49-11-46-64-92-73-3-8-22-7-23-3-13-54	WWRTHC(Cam)YNWM(O)YYVPVTVMRQDQSK	12-12-14-16-12-15-6-12-9-6-7-6-21-18-79-72-43-21-13-21-30-22-10-8
27397	769.7206	3	GFFDPNTHENLTYLQLLER	M(O)GVLLEAYEHLTYLQLLER	23-12-72-78-66-7-8-29-2-37-99-97-49-53-92-92-79-95-95	WWWQYTALHTEFKLLER	8-8-11-18-22-12-21-37-32-67-61-49-79-92-83-79-27
27542	840.7313	3	TVLSANADHMAQIEGLMDDVDFK	ALHTC(Cam)TAATSPKLEGLMDDVDFK	38-38-1-1-28-2-28-1-6-12-98-83-76-95-43-92-99-78-55-82-90-92-99	WVWNPM(O)SPPKLEGLMDDVDFK	15-15-35-34-30-15-15-12-17-62-92-95-81-97-94-95-79-69-86-52-38
28943	531.2855	2	NLTWTLSNL	MNSLMYFR	66-70-98-98-21-21-61-38	LNGVMTLSAR	63-79-83-81-88-88-98-97-96-83
13266	510.262	2	ADGLVWGSSK	ADGLVWGSSK	82-70-91-96-99-64-94-63-59-93	EGGLVWGSSK	79-39-78-96-98-97-77-82-67-65
4040	545.7723	2	QSSEAEIQAK	QSSEAEQLAK	68-41-83-88-99-91-86-98-75-93	QSSEAEQLAK	51-54-52-79-81-94-70-96-87-86
16271	711.3282	2	NNFLPNADMETR	VEFLPNADMEEK	36-64-95-98-96-44-80-94-82-85-68-80	NNM(O)LPNAHHTEK	48-51-92-97-84-79-82-62-81-85-92-72
6391	912.4362	2	QNQTTSAVSTPASSETSK	DPGTTTSAVSTPASSESTK	12-17-9-95-97-98-95-99-92-2-17-93-77-99-99-85-4-7-99	QNKTTSAVMGQASQGC(Cam)R	34-39-44-93-96-92-93-96-85-67-69-59-45-46-27-37-24
22074	1013.1714	3	FSGFGSGAGGKPLEGLSNGNNITSAPPFASAK	LNLLQGLASHPTEDGSSGGNLTSAGNFDHK	95-7-1-3-86-60-63-74-47-44-22-12-44-42-1-1-1-63-10-64-69-81-90-80-9-50-78-1-9-99	WC(Cam)HLSYHKC(Cam)EFDAVDLTSAKKKWK	5-5-5-22-6-6-8-7-6-18-8-12-14-7-27-57-44-41-68-65-12-21-15-11
3008	436.2256	2	NHAAPFSK	NHAAPFSK	68-75-99-86-4-16-96-99	NHAAAM(O)LK	54-71-97-99-90-80-93-97
15579	583.3005	2	FEEMIQQIK	FEEMLQQLK	90-94-97-98-99-95-83-98-99	FEEMLQQLK	90-97-100-99-99-97-96-97-94
2737	412.2431	2	VIVEHAR	VLVEHAR	99-99-98-91-69-87-99	VLVEHAR	70-94-98-98-95-96-98
25471	1030.5225	2	IIILDEADSMTDGAQQALR	LLLLDEADSMTDGAKQPSR	63-22-15-51-63-67-72-94-94-99-99-93-66-96-98-90-17-11-99	SSLAPKLADSMTDGAQRRR	25-33-43-34-8-14-55-91-94-93-93-90-86-63-92-88-41-44-33
8193	616.3361	2	QAASSLQQASLK	QAASSLQQASLK	31-34-88-98-97-98-84-84-99-98-99-99	QAASSLQQASLK	68-74-95-98-92-93-94-89-97-87-82-67
16909	579.3297	2	TGQAAELGGLLK	TGQAAELGGLLK	52-82-93-99-99-97-99-98-25-45-99-99	SAQAAELGAVLK	46-39-63-97-99-99-99-89-96-97-92-57
19033	580.7814	2	YYAVNFPMR	YYAVNFPMR	80-88-98-96-93-89-80-9-93	YYAVNFPMR	85-92-99-99-96-95-55-75-84
13678	532.7728	2	SVEGQLEFR	VSEGQLEFR	97-88-97-99-98-99-99-36-93	WEGKLEFR	94-97-77-96-98-99-97-92
31640	746.4233	3	LLGPSAAADILQLSSSLPLQSR	KMNAKGGLSSLQLVPLPC(Cam)VPK	30-9-21-13-6-23-67-65-32-40-91-34-62-20-11-81-90-79-3-6-60	WKREMRSLRPPSPKGRQK	11-11-6-18-10-10-23-37-13-5-19-63-55-70-24-14-18-10
9369	615.328	2	LNSVQSSERPL	LDNAQSSEPLR	98-93-46-95-95-98-57-89-80-55-81	LDNAKSSELPR	63-79-86-93-99-98-92-97-92-67-56
37945	1252.7058	2	LLLLIPTDPAIQEALDQLDSLGR	LLLLLPTPNANKEALDQLVLC(Cam)R	63-2-3-91-79-99-95-6-16-69-40-80-78-66-95-94-84-99-2-7-8-7	KPNLLPTDAPLKEALDKLDEQR	16-10-24-31-69-35-31-56-46-41-73-68-75-70-88-82-62-66-35-44-21-21
37930	835.4673	3	LLLLIPTDPAIQEALDQLDSLGR	EPLLLPAGPKAESNALHVTLMFR	34-2-24-30-45-37-6-16-1-6-24-26-2-2-72-50-2-21-5-89-1-3-90	WRKYYLTTWPVSAVLHAKER	13-7-30-23-12-18-15-21-26-8-31-52-73-50-66-28-21-26-48-13
11950	487.7618	2	EILSEVER	LELSEVER	52-54-99-99-99-99-94-99	NKLSEVER	49-52-98-98-99-97-100-95
9950	808.3461	2	ADGATSDDLDLHDDR	WQTSDDLDLHDDR	34-98-99-99-95-97-95-94-98-96-97-99-99	WQTSDDLDLHDDR	46-79-95-96-97-98-99-99-99-99-99-96-50
21388	574.811	2	VFLSGMPELR	VFLSGMPELR	99-98-99-99-99-99-99-71-71-97	VFLSGMPELR	63-82-99-98-97-95-65-95-85-63
3459	414.6633	2	ADEPMEH	ADEPDGPK	96-93-99-93-9-20-31-99	ADM(O)C(Cam)TSK	60-63-56-43-57-52-69
10932	646.3193	2	YSQYQQAIYK	YSQYQQALYK	72-37-98-99-97-99-97-99-98-99	YSQYQQALYK	75-88-97-99-97-97-98-99-95-66
16211	546.272	2	NSGVPDDIFK	DWSTLGWAR	96-56-68-54-1-1-70-57-81	SNRPWFER	34-35-82-87-73-45-86-74
9543	421.7523	2	SPSTLLPK	SPSTLLPK	43-94-84-91-98-99-90-94	SPSTLLPK	79-85-90-84-95-97-94-74
9500	820.0486	3	LKEQSIFGDHRDEEEETHMK	QLQKEFEDYLLSDAWQGEMK	36-31-55-84-70-57-39-50-18-16-17-1-29-5-36-54-13-50-73-64	ERFWHM(O)NEMYLFSMKKHK	21-5-5-5-9-7-8-21-8-21-40-24-18-18-18-29-10-10
21221	673.3383	3	VDINAPDVDVQGPDWHLK	DPDNASLPEVGAVVAGQGPPK	54-17-69-99-99-43-1-1-37-35-23-35-14-26-23-14-31-17-6-10-60	TPENAPDVRVSTPKMTM(O)K	23-17-62-57-67-37-48-50-30-55-38-35-29-59-57-23-25-37
21208	1009.5035	2	VDINAPDVDVQGPDWHLK	VDLNAPDVDVQGFEKMLK	49-24-31-87-99-99-64-98-99-94-98-94-52-25-56-88-93-99	RWVAPDVDVKGHGQYYK	15-20-54-80-63-76-92-95-86-86-85-55-34-57-50-54-49
9606	364.8649	3	VHIEIGPDGR	AHAKALGPDGR	14-1-1-1-1-89-92-91-59-48-40	LHVELGPDGR	21-15-12-55-73-65-74-81-38-10
10982	724.3623	2	GNVFSSPTAAGTPNK	VGNFSSPTAAGTPNK	72-88-77-99-99-97-99-53-98-81-98-81-63-18-99	NRFSSPTAAGTPNK	39-34-93-96-89-66-66-82-88-86-90-74-70-73
14080	574.3063	2	M(O)EIQEIQLK	FELQTGPDLK	88-65-99-85-8-24-78-53-60-48	M(O)ELQELQLK	72-95-96-95-98-87-74-73-81
16159	557.2984	2	VDIGIPDATGR	VDLGLDQTPR	88-85-53-80-99-49-75-5-31-93	VDLGLYMFR	50-55-67-57-93-65-44-63-65
18552	517.2708	2	LMDLLADSR	LMDLLADDK	95-88-94-97-96-92-92-39-80	LMDLLADSR	75-86-99-99-100-99-99-98-90
20597	750.8884	2	ISAPNVDFNLEGPK	LSAPNVDM(O)NLWPK	99-37-64-99-90-99-46-58-70-94-73-5-95	LSAPNVDM(O)TRVGPK	61-50-70-90-95-96-90-80-72-80-83-76-50-50
24665	1028.0133	2	ATNIEVLSNTFQFTNEAR	GLDATAVLSNTM(O)KFTNEAR	17-38-19-1-1-38-96-99-99-98-67-88-99-99-98-88-84-99-99	NMLRLLSNTFQFTNEAR	17-18-21-12-73-98-95-94-94-95-95-98-96-79-84-66-37
7779	400.735	2	QTLPSVR	NDLPTLK	32-34-99-98-76-86-99	QTLPVSR	74-80-90-79-87-74-65
22369	494.3054	2	TLMIQLLR	LTMLQLLR	98-96-99-98-84-88-90-99	LTMLQLLR	73-68-97-97-76-88-95-95
11981	412.1916	3	MMEEFVPHSK	MMEEFVVGHR	76-26-23-86-74-89-16-1-8-7	MMEEM(O)VHRR	62-45-69-94-88-83-50-35-63
9604	546.7939	2	VHIEIGPDGR	VHLELGPDGR	81-92-97-97-99-99-80-68-36-15	VHLELGPDGR	71-86-99-100-99-95-61-82-87-77
11156	650.3365	2	NTSLNPQELQR	FGNTMGGKFVGGK	76-88-69-96-94-97-46-68-82-95-6-2-12	QSSLNPKFHNK	52-69-89-97-94-80-82-70-80-81-85
10700	643.8395	2	EDVFVHQTAIK	EDVFVHQTALK	41-76-97-99-99-99-85-93-92-99-99	LMVM(O)VHNDALK	57-52-89-98-99-99-85-88-98-95-92
11232	536.7986	2	LTELGTVDPK	LTELGTVDPK	98-94-95-96-97-1-15-90-80-52	LTELGLSDPK	88-90-99-96-80-79-69-96-92-94
5578	416.7297	2	LTESINR	LTESLNR	99-99-99-21-30-96-99	LTESLNR	93-92-98-63-73-82-83
6362	487.2704	2	ILAVSGGDNK	LLAVGSGDNK	99-99-99-98-1-13-74-71-93-96	LLAVGSGDNK	93-95-98-96-48-63-51-83-80-76
12282	379.2501	2	AAITILR	AALTLLR	68-75-99-54-88-93-99	AALTLLR	72-76-96-98-97-99-97
11406	483.7299	2	AEISFEDR	AELSFEDR	96-96-96-99-99-99-62-94	AELSFEDR	84-95-99-98-93-98-97-87
11094	680.8344	2	NFYVEHPEVAR	ESQAVAQLEEEK	68-45-26-98-99-99-84-77-94-93-97-97	ESQAVAQLEETR	72-73-87-97-99-98-97-98-99-99-61-46
10974	349.6968	2	AFYLGK	AFYLGK	96-96-99-97-59-77	AFYLGK	89-90-93-89-63-55
17041	461.2561	2	IHVLPIDD	FLTEFHK	43-50-71-78-22-3-19	M(O)TLERKK	72-74-96-88-63-49-60
22414	534.2703	2	YEFLWGPR	YEFLWGPR	88-76-99-11-15-97-88-94	YEFLWGPR	91-97-96-90-88-92-97-93
21660	630.9872	3	KDDPLTNLNTAFDVAEK	SMQKNSMGFTAFDGDVR	33-22-28-33-15-16-25-12-40-80-92-66-35-94-27-26-84	RRWSTPLNTAFDGQNK	11-14-45-32-52-52-79-87-80-91-92-90-57-65-30-32
15647	484.7641	2	GNVGFVFTK	GNVGFVFTK	29-42-99-96-88-67-99-93-99	GNVGFVFTK	34-56-93-94-93-91-91-89-67
12303	536.304	2	VITIMQNPR	LVTLGTTNPR	98-66-99-99-19-64-14-96-32-85	LVTLMQNPR	80-88-97-99-98-92-95-97-92
14984	750.3472	2	FMYDPQTDQNIK	M(O)MYDPQTDKNLK	38-28-99-82-92-83-97-95-53-97-55-99	YDYDPQTDQNLK	61-69-94-94-51-57-91-84-86-82-78-65
3423	381.7008	2	QTVQMR	QTVQMR	43-77-99-99-99-62	QTVQMR	91-94-98-95-94-89
22033	942.9658	2	SIVGMTMYNQATQEIAK	AEVGMTMYNKATQELAK	43-69-87-97-90-84-99-98-95-96-99-84-74-94-99-88-99	LWGMTMYNQATQELAK	37-67-65-91-92-93-98-92-76-91-95-96-98-73-69-56
4227	624.2966	2	DKDEAEQAVSR	QDDEAEKAVSR	82-77-99-99-99-91-80-91-94-87-99	GWDEAEKAVSR	26-46-95-98-91-98-94-92-93-77-61
32700	998.1655	3	YMNPAIVAPDAFDIIDLSAGGQLTTDQR	RPKPGHGVARAADSAEFQAAGEVNGTDKR	15-2-12-14-33-11-2-42-13-14-16-2-60-12-33-2-4-22-1-76-82-93-72-1-1-37-28-76-46	WWWMRM(O)C(Cam)RVLALKLADAVSGKDQR	5-6-6-12-5-7-5-5-32-62-41-48-25-66-85-89-82-77-76-32-67-39-7-5
8028	491.7246	2	GFANSAMER	GFANSAMER	82-94-99-99-99-99-99-98-99	GFANSAMER	50-77-98-97-95-98-96-100-96
6119	551.2739	2	IINADSEDPK	LLNADSEDPK	98-99-99-99-98-85-81-99-85-52	LLNADSEDPK	94-89-95-93-88-86-90-91-82-81
22623	463.7936	2	NLLGLALGR	LNLGLALGR	52-27-99-93-96-96-72-57-69	NLLGLALGR	62-75-98-96-97-97-91-60-55
23789	645.3779	2	GAVGALLVYDIAK	VQQLLVYDLAK	97-48-88-98-99-98-91-94-99-97-99	NLQLLVYDLAK	39-55-85-99-99-98-96-89-88-83-71
6699	494.2832	2	TQVSAVVQR	TQVSLGNLR	97-71-80-74-47-91-33-68-91	TQVSAVVQR	66-68-96-95-82-78-90-85-79
25597	633.3359	2	EDSLDSVLFLK	LMSLDSVLFLK	98-60-88-89-98-88-98-99-97-99-98	M(O)PSLDSVLM(O)LK	71-63-95-98-98-98-98-99-98-95-95
6787	709.8605	2	LRDEEQTAESIK	VC(Cam)SEATKEEPLR	81-76-51-75-93-88-96-96-61-12-99-98	KMNPTAQTAESLK	46-59-84-86-45-49-80-90-95-99-88-85-78
20550	510.7798	2	AFLQEVWK	AFLQEVWK	96-99-99-91-99-97-89-99	FALQEVWK	77-93-99-96-99-97-96-93
6316	406.2566	2	VQQLVPK	VQQLVPK	99-99-97-61-98-99-87	VQQLVPK	68-78-95-97-98-95-71
7226	481.7624	2	SSILQAESK	SSLLQRMK	82-54-97-99-84-64-59-59	SSLLQAESK	74-88-98-99-94-83-86-66-49
16493	892.9525	2	QEQIQAMPLADSQAVR	QEQLQAMPLADSQAVR	82-77-66-92-99-99-99-99-91-98-95-2-19-77-80-99	QEQLQAMPLADQAWR	55-79-70-94-94-97-97-84-92-93-96-66-49-75-61
20838	500.8059	2	AVLDALLASK	GLLDALLASK	72-63-99-97-86-98-92-98-81-93	AVLDALLASK	71-77-98-98-98-99-99-98-97-84
7704	496.2649	2	LGAFQAQEK	LGAFQAQEK	99-92-96-99-91-91-96-99-99	LGAFQAQEK	90-85-97-98-97-98-96-98-90
26125	695.3819	2	GWLTINNISLMK	DQLTLNNLSLMK	5-64-99-98-99-84-54-84-99-96-99-99	RSLTLC(Cam)ELELR	31-44-96-97-98-92-91-79-81-50-25
25397	698.3721	2	FFLINGPEIMSK	M(O)FLLNPWLMSK	61-70-99-98-99-84-41-99-94-87-99	FFLLNGPNKMSK	95-95-99-99-97-79-60-69-95-94-88-69
30297	860.4656	2	LGNNALLLNSVMSAFR	NLGNALLLNSVMSAFR	61-1-1-69-96-96-94-97-98-84-65-99-95-99-97-99	HFNALLLNSVMSAFR	40-41-49-93-99-100-99-97-98-98-99-98-97-85-76
3200	476.7513	2	SAIHNPTGR	EAAHNPASR	90-40-88-99-99-94-71-32-62	SALHNTPGR	52-55-90-95-93-75-55-55-60
8110	667.3297	2	SSDAFTTQHALR	M(O)AAAFTTQHALR	61-1-1-94-99-98-93-94-93-83-99-99	M(O)AAAFTTQHALR	43-29-35-89-98-94-84-76-92-97-88-32
19302	503.2849	2	ILELDQFK	LLELDKM(O)K	99-99-98-96-77-67-48-91	LLELDKM(O)K	96-97-99-96-94-89-79-83
21433	588.3049	3	YINENLIVNTDELGR	QAHSLPEPVGGGC(Cam)KGLR	19-1-16-1-33-50-39-1-58-88-91-3-8-80-81-72-74	EFAWRNVLLC(Cam)EGLR	54-24-54-31-29-83-88-82-59-63-87-62-59-65
21381	881.9534	2	YINENLIVNTDELGR	LYNENLLVNTDELGR	70-44-64-98-99-99-98-99-92-87-83-47-74-93-99	LYNENLLVNTDLWR	63-61-85-99-96-99-99-97-95-98-97-90-78-71
8532	710.3762	2	ALTNIASGTSQQTK	LATNLASGTSQQTK	47-46-80-97-99-99-97-25-33-97-77-95-93-99	LATNLASGTSQTQK	37-30-45-81-95-98-96-40-56-90-87-74-65-63
24962	1030.5131	2	DVGPTPMYPPTYLEPGIGR	DVGPTGGNYPVVYLEPGLGR	6-12-52-12-81-71-71-38-99-99-17-27-83-87-90-63-13-55-81-54	RDPTMPYPPTYLEPNLR	26-39-28-66-35-31-89-80-40-46-56-97-98-67-46-44-32
21823	1161.0612	2	LEDLLQDAQDEKEQLNEYK	SAPAGSLQDAQDEKEQLNYEK	17-1-3-16-2-67-74-91-89-70-94-99-81-98-88-87-57-54-3-10-44	QWRLQDAQDEKEHTQPRR	22-28-12-95-93-96-95-94-95-98-84-96-74-85-70-33-23-25
31149	588.8025	2	AFADALEVIPM	M(O)VLKQSNANR	7-28-87-56-6-71-67-4-61-68	MDLFVVPEAR	59-63-91-71-44-61-46-70-46-45
6026	666.3169	2	LMELHGEGSSSGK	LMELHGEGSSSGK	99-99-99-99-99-92-84-90-68-91-98-87-99	LMELHGEAC(Cam)SGK	66-79-99-99-99-89-98-74-82-86-65-72
3424	472.7438	2	ELAQEQAR	GQGAKEQAR	6-25-41-85-94-94-95-84-99	ELAQEQAR	81-71-86-82-99-82-94-88
18138	887.9365	2	GEIGDATPFNDAVNVQK	ADLGDATPGFGDAVNVQK	31-69-98-84-99-99-99-99-17-21-2-95-91-97-90-96-99-99	WLGDATM(O)NPDAVNVQK	38-55-63-90-93-92-67-54-49-86-90-91-89-89-78-81
4250	337.6897	2	LEGDIK	LEGDLK	99-99-98-88-93-81	LEGDLK	92-97-88-97-99-79
21743	533.3044	2	SFLFEPVVK	SFLFEPVVK	33-18-94-99-96-54-1-9-98	YALFEPVVK	60-65-98-92-97-50-57-69-63
28793	860.4319	4	TIFTGHTAVVEDVSWHLLHESLFGSVADDQK	RTNGPEGLAGSGPLLHTMSSFGFGTFGQLMDKK	19-1-44-16-28-25-3-12-7-11-2-44-6-2-17-14-12-4-15-4-9-64-23-9-1-93-84-34-45-61-54-65-59	WWRHYRWEWRKPNWPHAFGSVADDKK	9-8-8-13-11-6-8-18-11-5-6-5-7-15-6-8-27-34-30-66-65-46-18-16-9-17
26551	851.9723	2	VKEEIIEAFVQELR	LNEELLEAFVKELR	96-55-51-99-99-99-99-88-93-93-64-75-99-99	VKEELLEAM(O)VKELR	43-79-96-99-99-100-100-99-99-99-91-96-85-67
23769	1049.4935	2	SLYQSAGVAPESFEYIEAH	AEGPHSAGVASC(Cam)DAVMLNALK	10-19-4-1-53-99-99-82-94-99-10-30-1-55-51-10-85-45-11-17-96	RFMGSAGVATC(Cam)TAVVHDYR	10-14-23-21-72-83-67-85-90-44-11-11-70-73-43-38-69-28-18
9859	529.2549	2	YVYQPMEK	YVYQLFPK	96-98-96-98-33-91-7-99	YVYQQDNK	90-90-98-93-82-60-65-77
26548	568.3184	3	VKEEIIEAFVQELR	DREVLVEAM(O)KDLLR	47-36-21-10-28-28-49-73-63-47-5-57-93-90	LWTVVLEAFVQELR	41-27-23-43-57-66-89-93-97-97-85-95-93-44
17630	959.9611	2	SVGDNSSDLSNVAVIDGNR	WGDNSSDLNSVAVLDGNR	34-60-15-84-69-87-87-99-36-26-99-99-99-99-95-36-32-99	ARMNSSDLNSVAVLDNGR	39-34-41-75-76-82-94-93-67-67-87-99-99-99-97-50-39-75
20968	803.4537	2	VAVVTGSTSGIGFAIAR	LRVTGSTGSLGFALAR	19-20-93-94-99-89-96-65-24-87-99-95-97-96-94-99	LRVTGSTEAGGFALVK	29-24-52-81-86-93-87-60-31-63-91-95-94-89-70-65
1488	602.2764	3	GEKEEEDKDDEEKPK	QTAANSEDKETEWAPK	31-53-10-19-50-57-30-55-76-66-26-85-35-72-73-71	GWKEEDDQAYKGGHGK	13-30-38-66-90-63-75-74-61-65-95-88-86-80-31-25
18648	912.4376	2	VEAAEIVEGEDSAYSVR	VPSSELVEGEDSAYSVR	24-5-32-33-97-96-98-95-99-88-88-79-99-98-36-99-99	SSVPELVEGM(O)PSAYWR	35-70-80-80-99-98-98-99-95-96-97-98-98-99-80-79
14213	810.8987	2	QIYLSENPEETAAR	LQYLSENPEETAAR	15-26-73-99-99-99-99-99-97-99-98-90-32-99	QLYLSEGGPEETAAR	35-49-97-99-97-99-78-79-92-98-99-82-81-69-56
12448	749.3778	2	SLFDKDGDGTITTK	LSM(O)DKDNMLVSTK	55-46-82-97-99-99-29-8-6-7-37-99-99	LSFDKDGDGTLTTK	37-50-68-97-97-98-76-86-66-52-69-88-80-48
10758	558.3008	2	DTEPLIQTAK	DTELPLQTAK	96-74-99-61-5-83-84-39-18-99	ESEPLLKSGR	85-67-97-82-65-78-95-88-77-82
7666	615.8024	2	AESTPEIAEQR	AESTPNKAEQR	57-27-94-81-98-65-44-99-93-95-99	EASTPNKAEQR	88-75-86-96-61-56-82-95-98-95-93
7178	669.3145	2	YHTESLQNMSK	ASAATEPAC(Cam)C(Cam)GSR	15-37-38-64-93-93-94-4-7-30-18-2-87	TQVAEVYDMPGK	29-31-92-89-96-86-81-80-87-63-55-71
24473	812.9503	2	TGAIVDVPVGEELLGR	SAALVDVVPPGSRGSGR	47-9-1-35-99-99-99-58-87-47-62-59-37-19-91-81-54	RWVDVVPHPLPPGR	11-18-83-95-95-54-21-34-31-67-33-29-13-17
9389	709.6754	3	ILEQEEEEEQAGKPGEPSK	LLQEEEGGMDLLGGSPGLSPK	95-84-96-96-92-42-14-1-53-25-72-59-62-6-1-1-6-61-25-93-60	M(O)WWC(Cam)C(Cam)M(O)DKVKLLLSPK	19-17-21-44-31-50-49-52-82-56-73-87-71-61-50-39
5150	411.709	2	NSAFVER	NSAFVER	80-97-99-7-37-82-94	NSAFVER	72-79-96-77-82-96-90
4380	698.8084	2	EIDTDSTSQGESK	ELDTDSTSQGESK	43-37-85-99-99-99-98-97-87-97-84-35-48	ELDTDSTSQWSK	74-65-91-96-98-98-97-96-96-98-73-55
35354	1396.6803	2	MGSENLNEQLEEFLANIGTSVQNVR	MGNDTLGLSNLEEM(O)LANLGTSVPKSGK	10-7-6-1-12-11-18-13-1-1-95-87-82-87-97-97-91-82-23-65-47-75-31-3-1-18-54	C(Cam)M(O)WHWWLEEM(O)LANLGTSVLKKK	17-10-10-10-12-11-92-97-99-94-95-95-90-97-62-74-70-73-28-21-18-10
12719	663.3115	2	SGGTTMYPGIADR	SGGTTMYPLGADR	21-1-17-83-98-99-99-85-60-31-94-97-99	SSQTMYPGLWR	44-45-60-94-95-96-88-48-87-71-54
10596	452.2502	2	VFGPGIEGK	VFGPGLEGK	99-99-99-80-3-11-96-79-59	VM(O)GPSVLGK	92-94-95-80-79-70-91-90-92
30164	1130.5802	2	SINPDEAVAYGAAVQAAILSGDK	SLLVNEAVAYGAAVQAALLSGDK	21-3-13-6-42-68-99-99-94-99-77-95-99-95-91-91-83-99-85-77-84-61-54	SLNPDEAVAYKAVQAALWWK	21-31-32-17-25-83-92-96-98-98-98-97-97-96-97-97-98-30-30-49
25999	1071.5441	3	KAPGFGGFGSSAVSGGSTAAMITETIIETDKPK	QLQMGFGGQPLKPLQAMLTETLFNGSYDK	25-8-2-6-31-23-74-60-27-1-42-51-22-17-19-78-81-84-31-54-61-72-18-1-1-24-28-11-35	GKWWWYQWFALAAMLTETLLETRRR	5-5-5-13-5-5-11-9-5-5-8-31-76-69-88-80-80-62-59-70-70-11-8-10-10
30261	754.0547	3	SINPDEAVAYGAAVQAAILSGDK	AAGDFGLAAQASQAVQAALLSGDK	38-8-16-60-7-17-13-9-6-9-9-63-83-88-64-95-72-86-97-95-79-58-8-68	YKC(Cam)RWHEQAVQAALLSSGR	14-15-25-12-9-39-86-67-90-71-73-76-96-97-92-85-31-8-10
11457	680.3306	2	SEEEFIHINNK	QSAMGFLHLNNK	31-1-28-82-46-82-97-91-96-81-99-87	SEEEFLHLMPK	31-61-85-90-90-89-94-90-62-39-69
10515	551.7956	2	YHGNVMLLR	SRGGNVMLLR	47-1-1-99-98-42-73-97-99-99	YHGNVMLLR	52-68-92-93-77-78-95-99-98
11383	663.3503	2	ISHGEVLEWQK	LSHGEVLEVSGAK	96-74-92-96-96-91-51-97-2-72-19-1-48	LSHGEVLEWQK	71-76-92-89-97-92-96-98-89-82-71
33032	1082.0276	2	SAATDIFSYLVEYNPSMVR	QVAM(O)LM(O)SYLVEYNLAMVR	17-52-1-2-94-90-96-92-99-99-99-94-97-34-20-31-80-99	KWMLFSYLVEYNTGQQR	35-39-28-79-94-95-97-98-97-99-99-98-95-35-38-41-29
11394	442.5663	3	ISHGEVLEWQK	DLMTELLTPHR	52-57-22-15-68-84-2-6-3-59-56	KMYTVLEWQK	50-35-40-43-69-86-89-41-33-50
980	374.1677	2	AGADEER	AGADEER	96-92-99-97-88-99-85	AGADEER	85-89-99-98-100-100-71
17095	589.3011	2	FVELPGAEMGK	FVELPQEMGK	78-99-99-98-66-12-81-95-66-95	M(O)VELMPGKTR	83-84-99-96-60-52-50-86-67-38
14502	899.9524	2	SFEAPATINSASLHPEK	FSEAPATLNSASLHTPR	43-64-79-93-73-89-91-99-95-98-57-64-94-83-1-3-83	HPEAPATLNSLASHEPK	40-28-70-95-94-96-97-97-91-54-49-50-51-88-87-33-37
3936	934.8882	2	HYNGEAYEDDEHHPR	HYNGEAYPM(O)DEHHPR	99-60-54-98-75-95-74-10-23-95-76-97-56-35-61	HYNWAYEDDEHHPR	38-61-93-94-97-88-85-78-97-99-96-93-45-41
16366	848.4193	2	VINQILTEM(O)DGMSTK	VLNQLLTEM(O)DGMSTK	99-98-86-96-99-99-99-99-99-88-92-87-95-99-99	VLNQLLTEM(O)DGMSTK	55-84-82-93-99-100-99-100-98-97-81-88-82-83-79
4652	510.7338	2	DSETGENIR	DSETGENLR	41-26-99-99-99-97-99-96-99	DSETGENLR	65-78-97-97-95-98-94-98-93
25426	579.8486	2	TPGGVFLNLLK	TPGGVFLNLLK	97-94-98-98-99-99-99-97-91-99-98	TPGGVFLNLLK	86-91-86-90-98-99-97-93-98-94-85
2237	515.7168	2	EAEMEEHR	EAEMEEHR	80-56-96-98-86-86-99-99	EAEMEEHR	88-68-96-90-96-96-96-94
13301	772.6843	3	ELEQHIQTSDPENFQSEER	M(O)YGPTAVENSDSMPTAQFPEK	25-9-18-1-5-33-22-23-34-52-91-18-1-1-16-80-75-22-4-18-28	WWQLDLHRQGSNM(O)QSEER	10-18-23-40-38-12-8-59-40-21-50-65-69-54-45-81-66-23
28961	713.3503	2	VEGTEPTTAFNLF	MFNSSNVVTAEVK	6-15-96-82-5-5-64-50-63-43-95-12-19	MFNFASVLEDPR	46-48-90-93-88-60-43-79-96-65-39-44
3409	592.747	2	SQDSMSSDTAR	TNDSMSSDTAR	90-52-98-96-92-50-52-89-80-44-99	SQDMSSMATAR	55-69-97-92-92-92-91-95-95-91-89
14547	514.7905	2	VALLEDVNR	VALLEDVNR	99-98-69-95-94-88-93-97-43	VALLEDVNR	78-89-98-99-99-97-96-86-85
27564	1271.6553	2	TVWDWELMNDIKPIWQRPSK	LSWDWELMNDLKPLADMVPLR	48-23-10-44-48-99-99-99-95-94-81-98-21-16-2-45-72-9-2-42-63	MVRDWELMNDLKQALPDRRR	20-21-19-52-60-86-92-93-91-95-95-90-68-27-35-20-29-23-45-34
7308	410.2184	2	MVDVVEK	MVDVVEK	96-98-94-98-22-85-98	MVDVVEK	95-96-98-96-94-98-84
27513	848.1039	3	TVWDWELMNDIKPIWQRPSK	AEEGDGEELMAASLKQAPKMVLPK	38-28-46-64-98-53-56-88-79-97-1-1-46-46-70-56-17-52-53-40-17-57-79-78	VRMDWLPKLMNM(O)VTELLSGHR	9-8-5-37-41-38-13-30-28-34-18-19-32-19-41-24-28-21-5-20-8
12559	551.8049	2	VNQPASFAIR	LEVPASM(O)ALR	99-85-89-96-85-94-92-94-84-75	LEVPASM(O)ALR	62-85-86-93-92-91-91-90-91-88
25694	854.4343	2	ALTVPELTQQMFDSK	SPTVPANGTQFFNLSK	33-2-89-78-98-2-66-3-67-99-91-52-93-39-93-96	VWVPELTQYMQWK	34-38-69-23-60-83-78-86-54-67-55-40-27
18609	573.7591	2	FNFGEEEFK	M(O)NFGC(Cam)QVFK	96-83-96-96-65-29-5-39-53	FNFGWNSM(O)K	78-85-96-79-76-65-65-66-33
10401	642.833	2	RLYYEGLQDK	GGM(O)KLGEQLHAK	14-1-15-99-93-32-76-84-83-57-2-99	YLLLGEYGNDK	54-81-96-97-90-99-95-35-60-77-65
11901	505.9218	3	IWHHTFYNELR	LWHHTFYNELR	94-99-71-89-71-94-91-77-88-91-70	LWHHTFYNELR	50-71-85-97-95-96-93-82-98-88-85
11897	758.3806	2	IWHHTFYNELR	MPAHHTFYWGLR	29-34-53-98-91-99-99-89-31-18-99-99	LWHHTFYNELR	50-74-94-99-99-95-86-49-84-88-79
22191	648.3591	2	EYIEIITSSIK	KNYELLTSSLK	31-16-49-99-4-13-92-99-54-14-80	YELARKTSEAK	31-60-89-63-48-59-90-78-59-34-26
33964	1018.0486	2	DGHNLISLLEVLSGDSLPR	ATHNLLSLLEVLSGDSLPR	17-36-46-91-91-99-99-96-98-93-99-99-89-98-98-98-33-93-99	DGHNLLSLLEVLSGDSLPR	44-31-82-95-99-99-99-99-99-100-99-99-99-91-93-88-82-67-60
2620	867.4028	2	GDTPGHATPGHGGATSSAR	C(Cam)LPGHATPYTDTDASK	61-11-81-44-40-98-82-98-29-33-48-56-63-31-12-19	YKLC(Cam)ATPMSNMYVR	21-21-39-32-85-88-24-33-46-29-29-56-54-31
13202	512.9758	3	LKLDSEQLPLRPK	LQLFALQLAGHGLR	59-83-16-41-7-4-81-82-9-15-43-15-57-38	QLLTDDKLKPLPR	30-49-66-56-31-35-51-79-57-46-79-22-20
20263	664.8815	2	SNTLPISLQSIR	SNTLPLSLQSLR	7-15-89-99-98-55-99-95-92-68-82-99	SSQLPLSLQSLR	50-56-62-96-92-95-93-95-92-90-88-69
26098	1105.0991	2	ILALVPETIHDELQQSFQK	DPPTVPETLHDPGQSRAHVR	52-10-2-40-82-99-75-87-90-84-62-32-62-24-24-43-38-99-56-45	VSSHVLLTLHDRMLPLSYK	21-23-18-34-70-55-33-45-67-61-80-60-60-71-52-59-37-56-51
27100	587.8517	2	GILLQLFGGTR	LGLLQLFGGTR	99-71-60-96-99-94-91-98-98-98-97	LGLLQLFGGTR	65-55-97-99-98-99-99-96-96-96-88
6819	505.2511	2	YVSNEELR	YVSNEELR	6-6-99-91-93-92-87-79	YVSNEELR	77-79-93-91-97-97-92-83
5497	497.7878	2	RLQYLSSK	QDPGYLSSK	31-38-25-62-81-94-94-98-99	KDVALFSSK	74-87-91-84-93-84-97-99-79
3629	608.7955	2	EEAAVDAQQQK	EEAAVDARVEK	3-2-99-99-99-56-90-58-52-97-99	EEAAVDASAPTR	73-77-93-97-97-94-91-81-73-65-89-74
3630	508.7369	2	ESEEGNPVR	ENSSGGNPVR	68-56-98-2-2-99-99-85-46-99	ATASADEHSK	60-80-91-96-92-93-97-90-92-88
22453	737.3695	3	AINVLLEGNPDTHSWEMVGK	LFHLLEEMDSANGELLHGGK	69-20-55-75-95-95-23-21-28-21-51-32-35-78-90-72-6-54-23-28	EWWWFC(Cam)LLVHELLHNK	28-11-23-31-32-14-37-21-24-44-96-93-88-55-21-37
6777	524.7799	2	SVTTEPSSLK	ADTTENGGKR	41-73-99-93-95-81-56-14-14-38	WTGSFVVPR	80-96-82-75-51-70-91-71-51
11123	408.7429	2	VAVMQLR	VAVMTAPK	99-86-99-58-24-3-66-59	VAVMQLR	82-91-98-95-88-93-95
13222	890.9046	2	TDYNASVSVPDSSGPER	DYTNASVSVPDSSGPER	10-16-43-83-94-99-99-99-99-85-39-67-63-74-6-47-99	FTMNASVEGQAPM(O)PER	19-21-20-34-72-91-93-92-57-76-63-50-63-29-52-37
19369	478.793	2	IIDLVLDR	LLDLVLDR	99-99-97-82-99-95-68-94	LLDLVLDR	97-96-97-99-99-98-98-96
19844	409.5598	3	DGLAFNALIHR	DGLAFNALLHR	20-48-92-99-86-54-43-76-34-75-81	FYKVTYLHR	49-44-25-30-46-56-83-80-60
19828	613.8363	2	DGLAFNALIHR	DGLAFNALLHR	90-60-69-99-97-9-3-99-99-95-99	WVAM(O)KGLLHR	33-59-94-96-77-61-96-98-92-57
36782	876.9543	2	DEQFYWIIEALGIR	NEEFYWLLEALGLR	21-6-15-90-99-99-91-72-91-85-75-75-99-99	WWM(O)YWLLEALGLR	33-35-91-97-84-93-99-99-97-98-79-88-67
22934	917.9523	2	QTNLENLDQAFSVAER	LETLENLDQAFSVAER	31-38-22-90-99-86-89-99-88-99-99-87-99-36-93-93	QTNLENLDQAFSVAER	45-48-76-85-96-89-98-90-85-97-99-97-96-88-91-66
7806	595.8326	2	KQESTVMVLR	KQESTVMVLR	99-97-99-95-93-84-85-87-54-81	KQESTVMVLR	74-91-97-95-88-88-94-95-87-48
22854	777.3459	3	AFVHWYVGEGMEEGEFSEAR	LPAAGNPSDEHGMEEGEFSEAR	40-4-1-1-44-66-10-2-28-74-76-59-30-84-87-76-64-95-94-98-96-90	WWMEKYEMGMYGEFSEVK	7-6-7-61-14-10-61-48-28-32-33-23-71-85-77-86-14-21
20056	511.2838	2	LIDFLESGK	LLDFLESGK	95-88-97-65-93-77-91-43-15	LLDFLSSAR	90-89-95-97-98-90-83-90-69
10868	569.6149	3	MQEHSDQVPVGNIPR	DRLNNDQVPVGNLPR	37-48-21-29-67-28-76-99-99-85-11-25-57-67-82	C(Cam)HSPDMQVPVGLNPR	21-23-39-35-35-30-40-60-48-57-30-32-21-49-10
20647	850.3839	2	GFAFVTFDDHDSVDK	GFAFVTFDDHDATEK	18-24-15-24-99-99-99-88-77-81-87-33-25-98-99	MYKVTFDDHDVSDK	32-31-40-96-98-96-94-94-93-94-71-72-74-59
30016	814.9341	2	YFIEFEELQLLGK	YM(O)LEPPPNLQLLGK	7-13-99-99-93-95-27-19-91-89-90-99-88-99	YFLEFM(O)HSKLLGK	57-62-97-99-96-92-50-50-90-95-82-59-67
11604	570.3247	2	TGAHLELSLAK	TGAHLELSLAK	52-37-84-86-99-95-90-63-48-99-98	QTHLELSLAK	54-56-93-99-99-96-83-92-82-62
10856	853.9189	2	MQEHSDQVPVGNIPR	MQEHSDQVPVGNLPR	43-30-97-96-98-99-21-38-99-99-19-30-95-97-99	MQEHSDLGGPVGNLPR	24-35-85-78-90-79-25-8-24-34-52-32-51-71-54-32
20677	567.2566	3	GFAFVTFDDHDSVDK	GM(O)AM(O)VTFFC(Cam)TVFTR	18-22-99-99-99-70-45-1-1-17-64-64-12-74	YMC(Cam)FKMAMDVFTR	19-20-28-28-29-39-51-31-56-86-90-56-28
3702	514.7734	2	ASHSAVDITK	ASHSAVDTLK	51-93-86-98-90-74-91-77-89-99	ASHSAVDLTK	48-81-93-99-97-97-97-99-96-97
3099	897.9004	2	SDESIKEEDKDQDEK	TEGMLQEEDKDKDEK	37-51-1-3-58-83-90-19-51-55-59-91-51-98-99	EC(Cam)ELKEFPQDQDEK	59-20-44-95-85-90-65-55-93-97-93-94-86-51
10975	807.889	2	IQALQQQADEAEDR	LQALQQAQDEAEDR	91-88-88-98-99-99-1-9-98-98-95-98-95-99	LQALQQAQDEAEDR	49-61-97-98-96-95-63-63-96-99-96-99-90-88
25951	810.7295	3	IREYFGGFGEVESIELPMDNK	DMPKAGMDRGPVESLELPGM(O)RK	25-11-46-13-1-50-38-28-17-1-12-76-88-85-90-72-92-97-1-1-63-67	VWAYPRRYYESLELNNNDK	9-11-13-27-9-5-5-9-45-91-73-57-88-88-25-20-21-15-18
18625	506.3139	2	SGPGLIGLGIK	SGPGLLGLGLK	80-51-80-97-99-13-4-99-20-29-99	SGPGLLGLGLK	54-46-82-80-97-88-37-73-50-78-74
33705	572.3798	2	LLNILGLIFK	LLNLLGLLFK	99-94-99-98-49-5-97-99-97-99	LLNLLGLLFK	96-94-97-99-95-87-97-99-95-72
24906	719.8726	2	HSQFIGYPITLY	FFTPLTSGTNPEK	61-65-99-63-53-1-1-65-28-51-26-10-80	FFNFGGYKALFK	51-54-76-59-39-61-82-52-43-55-32-19
3552	586.8116	2	QKELAETEPK	QQELAEVLDK	31-29-89-99-87-84-3-42-88-99	QQELAYVPPK	52-56-95-94-85-85-87-93-90-56
23753	426.2608	2	LFGFVLR	LFGFVLR	99-99-97-81-97-85-99	LFGFVLR	96-96-96-98-96-97-97
6731	416.2091	2	SQTGWPR	TGTGGWPR	52-1-71-91-98-49-85-99	NTTGWPR	61-67-95-86-95-93-91
4784	405.6943	2	MEQFQK	MEQM(O)KK	90-99-99-37-67-99	MEKQM(O)K	86-97-84-59-81-89
7061	650.8346	2	QAASGLVGQENAR	QAASGLVGQENAR	41-73-78-99-99-98-97-99-89-98-14-9-93	AQASGLVGQENAR	56-60-94-97-95-98-98-93-95-98-88-81-75
8601	614.8185	2	VEIIANDQGNR	VELLANDQGNR	97-98-99-99-99-97-97-99-35-37-99	EVLLANDQGNR	89-77-99-100-99-98-99-97-79-88-74
12609	552.7714	2	TPVSEDMLGR	TPVSEDMLGR	97-97-99-89-99-99-88-98-75-38	TPVSEGLDMR	88-91-98-97-99-90-86-88-72-59
11960	709.3844	2	LVNHFVEEFKR	LVNHFEVEFQR	69-85-89-99-99-46-32-96-36-99-99	LVNHFPMEFKR	62-75-92-95-95-73-78-96-89-79-61
34041	549.6387	3	DLVSSLTSGLLTIGDR	DLADSLTAWLTLGDR	25-40-27-39-5-39-44-78-91-91-89-93-99-83-81	RFWALLTVEALGDR	18-24-38-57-92-97-74-73-90-85-94-82-92-62
6094	491.2771	2	VAISNPPQR	VALSNPPQR	88-99-99-99-99-99-25-48-97	VALSNPPQR	77-90-99-98-96-92-80-88-89
34007	823.9546	2	DLVSSLTSGLLTIGDR	LDVSSLTSGLLTLGDR	82-64-17-99-98-95-99-99-99-96-99-99-99-98-85-99	LPPGLHTSGLLTLGDR	51-55-59-76-89-94-97-98-94-98-100-99-99-81-80-70
12502	622.3177	2	NLSPGAVESDVR	QVSPGAQSVENK	21-26-99-97-98-99-75-20-55-47-48-29	QVNGSVAPC(Cam)GVR	43-46-84-48-67-69-60-41-48-65-57-32
15794	397.5681	3	ELHINLIPNK	TTGATGKGRVDK	14-8-19-53-28-35-2-28-2-22-72-81	HTHLLLPFGR	15-25-18-69-60-24-11-45-31-28
15599	484.2541	2	VPQFSFSR	VPKFSM(O)SR	88-99-99-98-85-97-41-23	VPKFSM(O)SR	90-88-93-98-96-94-88-74
5993	351.2319	2	TQVILK	VDNLLK	99-53-87-93-99-99	TLNLLK	79-86-92-99-99-99
14942	1000.4988	2	LQQVLQMESHIQSTSDR	LQQVLQMESHLQSTSDR	40-46-98-89-96-96-99-98-97-81-88-93-98-98-57-82-99	LQQVLKMESHLQSTDDK	43-65-73-98-99-98-99-100-99-99-99-99-99-97-37-38-45
29673	1223.5677	2	SAYNEGDYYHTVLWMEQVLK	SHGGPEGDYYHTVLWMEQVLK	21-1-1-1-1-51-83-94-98-66-88-95-96-91-82-83-91-79-5-23-80	LC(Cam)QYGDYYHTVLWMERRR	38-37-33-26-62-89-99-95-94-97-97-99-98-99-99-61-65-67
29656	816.0529	3	SAYNEGDYYHTVLWMEQVLK	ASYNEYGM(O)NTGPVLANGFGGGLLK	38-28-95-73-96-20-1-46-21-2-7-4-27-86-19-18-1-12-65-48-2-28-63-82	DWWYLWMTFALWMEQVLK	14-8-8-12-21-19-14-30-10-15-86-80-62-70-21-25-41-25
17484	632.8311	2	ALLDYGVTADAR	LALDYRTADAR	99-93-97-95-98-27-88-95-95-94-92	ALLDYRTADAR	41-82-93-94-93-90-96-95-94-80-70
24984	574.7916	2	SFLDDPIWR	SFLDPDLWR	68-92-99-89-89-37-98-67-99	AYLDPEVWR	61-67-97-95-74-85-69-97-95
15157	1117.0328	2	LHISPSNMTNQNTNEYLEK	LHLSPSNMTNQNTNEFMVR	34-53-60-88-97-63-69-96-98-54-34-78-75-28-76-69-48-36-18	FESSLANMTKNNTRSYDVR	18-39-16-41-23-15-61-82-71-30-32-70-82-13-18-56-34-15-8
2881	381.7002	2	AVANTMR	AVANTMR	96-99-99-66-93-93-99	AVANTMR	69-73-93-88-89-95-94
8561	454.7269	2	FTQEDLR	M(O)TGAFPLR	38-51-71-97-56-86-66-94	FTGAEDLR	68-84-90-94-92-73-97-85
2623	500.7751	2	TLKPEEQR	TLQPEEKR	25-60-99-75-96-67-76-98	TLKPEEQR	78-88-94-89-98-98-97-99
16428	703.3882	2	TVVDLSEVYKPR	TVVDLSEVYKPR	52-51-91-99-97-98-99-99-96-57-75-43	TVVDLSEVYKPR	49-73-83-95-99-98-99-98-99-90-52-66
9244	799.3602	2	YGEAGEGPGWGGAHPR	YEGAGEGPGWGQHPR	31-32-72-99-94-99-99-94-81-41-99-97-95-97-99	M(O)TTAGEGPGWGGAHPR	46-46-71-97-94-99-95-91-68-88-96-95-98-99-87-86
9213	533.2429	3	YGEAGEGPGWGGAHPR	YGEAGEGNQSLAVM(O)R	50-90-87-75-48-80-63-53-36-78-7-3-35-14-38	YDRWAWLWDMR	25-29-23-37-37-23-55-77-44-43-28
2900	609.7916	2	HVATEYQENK	HVATEC(Cam)STWK	99-99-85-99-88-44-8-91-86-99	HVATEMDFLR	88-93-97-95-97-30-33-77-86-57
28744	555.3356	2	IAIYELLFK	LALYELLFK	95-96-98-96-92-99-96-98-93	LALYELLFK	94-96-99-98-99-97-98-95-70
30333	776.4393	2	SLEEIYLFSLPIK	AEEEGSASSFSLPLK	9-12-9-71-24-19-28-2-3-99-98-88-89-45-99	QQAMLYLFSLPLK	37-38-37-74-97-97-99-97-97-99-87-75-52
14710	721.8314	2	ASFEYLQNEGER	GTM(O)EYLQNEWR	22-10-71-99-97-92-95-91-87-86-99	ASFEYLGANEWR	44-70-70-98-98-94-69-82-97-99-83-73
20036	898.4156	2	SVGDGETVEFDVVEGEK	SVGDGETVEFDVPMWK	82-45-59-32-60-86-99-99-99-99-99-88-94-74-86-99	WTAWTVEM(O)DVVEWK	50-50-49-92-96-97-99-98-97-98-95-95-77-69
16600	686.8325	2	TAQIMFQAYGDK	ATQLMM(O)KAYGDK	47-53-76-99-99-22-8-99-99-79-93-99	DGKLMFQAYGDK	37-20-83-98-97-85-82-94-98-78-79-70
23396	648.3375	2	MALDIEIATYR	MALDLELATYR	65-42-88-99-98-98-96-98-99-21-9	MALDLELATYR	74-89-98-99-99-100-99-98-98-89-81
7542	550.7714	2	GNDPLTSSPGR	AQSPLTSSGPR	40-12-99-93-99-98-92-99-1-1-52	GNDPLTSSPGR	21-56-92-96-99-99-98-97-77-51-60
2796	418.7473	2	KTYPTVK	KKFGSAAK	56-5-36-76-42-52-87-99	QTYLLAK	76-95-80-74-69-75-60
21840	655.3233	2	EMTDVIIETMK	VGYQQLDDLMK	36-1-1-30-25-99-79-91-94-79-80	LFEWLDDLMK	41-27-80-81-92-91-90-89-57-80
23756	1070.0884	2	APLNVTNTAGTSLPSVDLLQK	EFFATNTAGTSLPWDLLQK	17-1-3-21-95-99-78-66-66-99-96-99-66-48-93-83-97-96-77	HTKQTNTAGTSLALVDLLQK	29-18-17-55-92-90-94-80-56-89-89-94-71-56-50-84-82-63-54-51
19646	971.9648	2	VWLDPNETNEIANANSR	VWLDPNETNELANANDK	49-51-59-92-93-57-85-82-84-87-99-95-96-95-74-54-77	VWLDPNETNELANANDK	35-44-95-98-97-96-99-91-84-99-99-99-98-98-79-77-65
28882	800.4622	2	VIATNILLVDEIMR	LLGTNLLLVDELMR	63-1-12-60-84-99-99-99-93-14-95-99-91-99	LVATNLLLVDELMR	45-38-75-85-76-97-99-100-99-99-99-98-78-70
3483	743.3672	2	AAGPSLSHTSGGTQSK	AQPSLSHTSGSGAASK	57-64-91-94-99-98-99-86-96-94-63-71-43-43-99-99	QPASLSHTSNTQSK	37-27-37-84-97-97-93-94-93-79-82-84-78-70
33238	1124.0358	2	NNNIDAAIENIENMLTSENK	GWVLDAALENLENMLTSENK	19-32-46-90-95-98-99-99-97-59-57-98-87-91-94-97-99-95-98-99	GWVLDAALENLENMLTSNEK	14-30-68-96-97-98-99-99-100-89-94-99-98-98-99-98-77-60-82-55
31642	650.381	2	GAEGLASLLDILK	QWLASLLDLLK	31-82-98-94-99-95-99-17-93-99-99	WAGLASLLDLLK	56-79-89-98-99-98-99-99-99-99-96-90
16239	470.8011	2	LGIIGVVNR	LLGLGVVNR	95-36-67-98-23-72-88-97-94	LLGLGVVNR	67-65-71-97-66-80-92-90-86
15949	574.309	2	YNPIGESVLR	YNPLGDDLLK	51-5-94-98-58-95-27-54-7-53	FNLLGENVNK	63-74-83-97-59-85-70-73-55-52
12598	391.5526	3	IHATLLEYGR	TLLAHLEYGR	48-9-50-3-2-82-5-77-59-81	FLFKLEYGR	35-29-45-49-86-96-89-76-72
19479	610.3032	2	SLEDQVEMLR	SLEDQVEMLR	46-75-99-97-99-99-98-95-98-99	SLEDQVEMLR	54-81-99-99-97-98-99-98-97-94
8751	794.4275	2	PQAPPSQPLPQTQAK	KPAPPSQPPGLANWK	31-71-95-99-67-99-95-90-3-91-11-28-72-48-99	QPAPPSKLPHALGM(O)K	51-67-95-85-93-95-95-86-74-86-68-66-38-41-63
12592	586.8254	2	IHATLLEYGR	LHATLLEGYR	99-5-99-92-90-94-86-82-95-13	SYATTLVYVR	68-85-96-98-95-96-78-70-87-82
2765	648.8214	2	AHTFSHPPSSTK	AHTFSHPDRTK	57-47-98-99-86-98-99-68-83-99-99	AHTFSHPDRTK	57-85-97-86-92-90-85-79-92-79-72
16704	786.4195	2	VNQPASFAVQLNGAR	VNQPASFAVQLNQR	57-16-86-96-95-94-99-91-89-63-83-70-99-93	VNQPASFAVQLNQR	49-72-78-90-93-97-98-99-99-98-99-78-78-81
12277	594.3184	3	EKLPGELEPVQATQNK	EQLVLANQPVQADNNK	40-24-42-31-2-7-72-82-89-92-61-52-10-22-32-16	ALWPWNQPVKAM(O)APR	13-18-44-21-18-13-28-52-40-62-80-29-52-23-34
15324	692.4012	2	LAGSLVTQAPISAR	LAGSLVTQAPLSAR	6-37-12-12-99-99-99-99-99-84-92-57-37-98	EKALVTQAPLWK	50-26-46-96-98-98-95-96-76-87-66-60
15218	631.3519	2	LTVSSLQESGLK	LTVSSLQESAVK	98-84-99-98-99-99-95-96-97-55-2-93	LTVSSLKEAWK	68-81-97-98-96-97-96-92-65-48-67
23131	817.9082	2	PLFTANPFEQDVEK	PLFTANPFEQDVEK	43-89-78-94-99-99-96-77-77-92-51-90-99-99	LPFTANPFEQDVEK	77-62-88-99-99-97-93-95-98-91-92-89-91-67
7845	482.231	2	ADMETLQR	ADMETLQR	68-94-97-97-98-99-98-99	ADMETLQR	48-74-98-100-96-97-97-88
15954	739.8881	2	ETLLNSATTSLNSK	ETLLNSATTSLNSK	38-27-99-99-97-99-98-98-99-99-96-98-99-99	VMLLNSATTSLNSK	50-50-97-99-99-99-99-99-99-99-98-90-86-86
38776	1333.1577	2	SYELAGGDLAGLLEALSDMGLEEGVR	LSETTAVGMSGLLEALSDMGVRYHK	34-2-3-1-2-1-19-38-24-29-99-82-99-82-58-90-99-99-58-45-20-1-1-7-46	MWWWWTGLLEALSDMRWKNR	21-13-13-11-10-10-54-57-79-99-84-86-95-93-82-40-14-15-15-8
31738	996.5182	2	LLALGQGAWDMIDSQVFK	LLALGQGAWDMLDSQVFK	63-64-68-99-96-99-88-96-99-87-96-81-84-59-43-93-87-99	LLALGKGAWDMLDGKEM(O)K	52-61-83-97-95-98-93-90-90-99-99-99-99-90-93-79-52-70
38647	889.1062	3	SYELAGGDLAGLLEALSDMGLEEGVR	GFAC(Cam)KHC(Cam)SSGLHC(Cam)ASFVGLEERR	25-8-6-12-25-39-49-2-1-6-58-28-47-4-81-75-80-72-81-82-91-76-10	WEYWKPSDLAELAAFVGLEERR	8-15-5-10-18-7-15-35-55-39-62-52-61-79-79-63-60-72-85-79-9-26
28754	942.8004	3	SGPFGQLFRPDNFIFGQTGAGNNWAK	DGNDAESAGTKGKTMLFGKTGADKSPDK	23-3-6-46-56-42-18-23-31-10-13-32-49-3-59-98-91-91-46-81-89-79-74-22-32-11-13-35	MRWRWTEC(Cam)WALM(O)GKTGADKDRR	9-8-10-14-31-40-60-8-10-12-83-79-44-71-82-46-57-77-17-17-7-5
16393	440.2095	2	DGAWGAFR	ATAWGAM(O)R	43-75-89-88-98-96-95-94	ENWGAFR	83-68-95-93-96-97-96
28381	929.4763	2	MASTFIGNSTAIQELFK	RHPFLGNSTALQELM(O)K	21-1-70-99-99-99-99-99-98-99-98-59-66-94-97-99	RHPFLGNSTALQELM(O)K	37-48-66-95-99-98-95-96-97-97-99-90-88-85-72-77
3174	472.7268	2	YHPDEVGK	GVMDSPGPGK	82-54-49-37-77-1-2-99-43-87	QGDPDSGLR	69-54-89-63-72-81-70-95-85
19071	952.5051	3	KAVQGGGATPVVGAVQGPVPGMPPMTQAPR	VPPDDDQGPSGAGNAGGAARAPGSRLPVLR	63-15-3-2-4-32-7-2-2-1-1-3-2-10-5-36-26-6-12-73-17-0-3-1-19-39-24-10-47-90	WHC(Cam)LWNREVPGAKRKARLMPPPR	5-5-6-8-6-6-5-11-21-15-5-5-6-5-22-8-5-23-12-5-5-5-6
21673	760.3965	2	LGQMIVDYENPLK	LNAMLVDYENPLK	98-94-73-99-98-96-21-6-92-97-69-24-99	LNAMLVDYENPLK	61-55-60-96-99-96-78-78-98-92-80-86-79
17587	1158.0121	2	LTPLPEDNSMNVDQDGDPSDR	MTPLAHDNSMNVDQDGDSVLR	21-26-54-33-27-27-95-99-91-99-71-99-99-81-95-64-30-96-3-17-63	HRMLLDNSMNVDKDGDSPDR	24-18-66-85-86-95-95-95-94-95-96-96-94-95-71-85-92-19-28-12
6253	401.7246	2	TILGDQR	LTLGENR	96-70-99-25-86-92-81	LETRQR	62-77-49-55-75-77
22599	796.9293	2	NEVDMQVLHLLGPK	LGATDMKDPHLLGPK	98-88-1-62-97-98-99-50-71-88-85-94-81-68-79	DKVDMKPDHLLGPK	26-26-86-96-97-98-90-94-97-99-98-86-62-25
21542	849.9355	2	DPGVITYDLPTPPGEK	DPRLTYDLPTPPADK	41-13-84-99-94-97-99-88-89-76-81-27-77-98-99	RPDLTYDLPTQHSR	13-12-45-96-97-95-95-95-55-75-52-44-28-23
39062	937.1638	3	YFLPIIEMVPQFLENLTDEELKK	AHTNPLLEPAADVASKAFYKTMMFR	38-1-2-33-86-96-29-67-1-11-10-47-24-11-2-12-12-24-6-29-50-78-1-6-85	RWKYLEKNRVWYYKLVC(Cam)NYK	10-15-27-35-52-82-24-14-10-8-14-29-39-52-51-48-41-41-14-10
18232	851.4509	2	WTNQLNSLNQAVVSK	WTNQLNSLNQAVVSK	34-52-97-98-99-96-18-30-97-91-87-99-96-98-99	WTNKLNLSNQAVWK	54-56-77-96-99-94-74-61-87-91-93-96-82-73
9052	514.2876	2	IFLENHVR	LFLENHVR	98-96-99-97-82-96-93-99	LFLENHVR	76-92-95-99-95-96-98-61
29968	531.6328	3	SQLLQYVYNLVPR	DTAAFLC(Cam)DTNLVPR	17-41-62-32-1-4-7-44-51-48-81-76-67-77	AWLLNYVYKAVPR	32-65-61-86-90-93-97-96-86-91-97-94-69
5213	362.7084	2	GPAGLGPR	GPAGLGPR	53-36-96-98-99-58-90-81	GPAGLGPR	62-88-97-96-99-96-95-70
29940	796.9455	2	SQLLQYVYNLVPR	SQLLQYVYNLVPR	21-25-59-99-84-99-97-96-85-99-90-99-96	QSLLQYVYNLVPR	52-54-92-99-97-98-98-98-97-99-99-92-52
25885	1016.5078	2	PTPQDSPIFLPVDDTSFR	PTPKDSPLM(O)LPVDDTHPR	34-59-97-95-94-95-99-89-98-99-85-77-90-79-88-3-2-83	TPPQDSPLFLPVDDTPHR	27-27-32-45-83-76-46-69-92-95-41-66-70-75-81-44-38-25
18332	504.2748	2	LGSLVDEFK	LGSLVDEFK	95-97-92-99-97-93-89-98-93	LGSLVDEFK	90-86-97-98-97-98-97-89-94
20834	549.8496	2	YLAIAPPIIK	FEALANFMR	61-27-94-96-99-12-63-19-81	YLALAPPLLK	51-65-93-98-95-38-26-68-79-57
14954	761.3823	2	DAPEEEDHVLVLR	DAPEEEDHVLVLR	90-91-86-89-99-94-86-86-90-95-98-98-99	WPEEEDHVLVLR	65-88-99-99-99-96-94-98-99-97-97-93
22073	777.9307	2	NLLESYHVPELIK	LNLEEVPGHGFNTK	70-40-59-99-96-93-1-5-74-74-6-49-42-87	QVLESYHVPELLK	50-49-88-98-92-76-79-94-63-95-92-91-84
3227	517.2626	2	EETEELKR	EETEELKR	68-84-99-97-99-98-94-94	EETEELGVK	78-89-96-98-98-97-75-92-91
20296	683.9077	2	LGGIPVGVVAVETR	LGGLPVGLRVETR	96-16-13-95-99-98-99-14-47-99-71-10-80	LNLPVGVVAVEEK	72-68-89-95-97-88-95-96-92-95-98-86-61
15504	533.7728	2	GDLVMNVYR	GDLVMNVYR	32-29-94-99-99-93-97-85-99	REVMNVYR	73-91-97-98-95-97-98-98
10536	509.2953	2	LIITEETAK	LLLTEETAK	95-86-99-76-91-22-59-59-99	LLLTEWSR	72-98-99-93-96-82-84-75
8450	455.7398	2	KIMDEFK	KLMDFEK	56-99-98-94-91-89-99	KLMDEFK	87-97-95-97-99-89-65
17526	683.3682	2	TLTIVDTGIGM(O)TK	APFLVDTGLGFTK	5-3-83-99-99-99-98-99-99-98-71-99-99	LTTLVDTGLGM(O)TK	65-68-99-100-99-99-99-97-99-97-92-88-82
17814	705.8918	2	QIFHPEQLITGK	QLFHPEQLLTGK	31-29-99-99-92-92-93-27-74-85-99-99	QLFHPEQLLTGK	65-77-95-94-79-96-87-92-89-79-70-63
21285	586.332	2	IQELEDLLAK	LDLNLNGTLAK	99-99-94-91-47-59-93-72-99-99-99	LDLNLNSALAK	55-69-95-90-88-71-70-70-93-85-85
29890	869.1169	3	LATPTYGDLNHLVSATMSGVTTSLR	LYPTVTSGSNMLMSATMSRTTSLR	47-6-73-79-29-42-33-3-12-38-16-19-36-34-47-88-81-95-95-97-39-10-23-76	WWKKWPWVVVSATMSGVTTEVK	5-5-24-18-9-5-20-24-13-43-49-41-67-86-88-68-80-79-34-19-18-14
16585	525.7541	2	NFEWVAER	GGFEWVAER	14-67-91-99-97-93-96-97-99	FNEWVAER	60-62-99-91-88-93-98-84
12919	831.4192	2	KVEEAEPEEFVVEK	KVEEAEPEEFVVEK	99-88-34-99-99-99-99-80-96-71-97-74-99-99	KVEEAEKEGLGDTEK	74-88-96-99-97-99-89-95-71-87-73-82-81-91-68
8913	748.8549	2	LSSEMNTSTVNSAR	LSSEMNTSTVNSVK	98-93-71-44-99-98-87-98-92-95-94-97-87-89	LSSEMNTSTVNWK	57-73-77-98-98-98-98-98-97-98-97-70-62
22670	593.7831	2	DIVENYFMR	DLVENYFMR	28-89-99-96-92-93-93-56-38	EVVENYFMR	83-67-97-99-95-97-96-90-79
30326	1156.5829	2	VEGTEPTTAFNLFVGNLNFNK	LDSAEPTTAFNLFVGNLPM(O)MK	48-14-15-63-78-47-87-99-99-99-40-78-96-99-98-82-99-89-33-8-59	MVRETPTAFNLFVGNLNNFK	24-21-16-71-40-35-90-94-92-73-83-94-98-89-92-96-69-24-24-39
10119	641.3619	2	AVIEHNLLSASK	AVLEHNLLSASK	41-62-76-99-96-99-99-84-97-97-99-99	AVLEHNLLSASK	45-82-92-100-99-97-99-99-97-94-84-59
23869	804.8905	2	YNFPVEVEVPMER	YNFPVEVEVPMER	68-31-99-95-69-92-87-97-60-99-64-64-99	YNFPVEVEVPMER	56-59-94-90-93-99-98-99-97-80-84-90-60
14077	636.3599	2	GPLPAAPPVAPER	GPLAPAPYNPFK	6-74-98-4-1-97-93-51-54-95-22-29	GPLAPAPPVAPER	18-28-46-55-68-92-84-62-73-88-51-72-52
24802	735.9031	2	TEIPFEFPLHLK	EVDPFEFPLHLK	14-5-51-99-98-54-93-10-30-59-99-99	VMLPFEFLYALK	48-41-94-93-90-97-88-72-69-80-63-32
21611	650.343	2	DLGSSLNMPPLR	DLGSSLNMPLPR	95-98-83-71-82-99-92-53-99-96-1-99	DRTSLNMPPLR	46-35-71-92-96-92-94-70-41-48-54
24790	490.9386	3	TEIPFEFPLHLK	VMLPFEFVFWR	61-28-66-13-82-91-81-9-24-47-81	VLLLWEEDVAQR	25-35-38-24-27-55-89-48-49-28-29-32
21877	776.3813	2	GQFSTDELVAEVEK	GKM(O)STDELVAEVEK	31-12-88-88-99-77-90-80-39-95-88-95-97-99	NAFSTDELVAEVEK	38-74-81-95-89-94-95-97-98-99-99-97-94-75
3535	659.3044	2	HTNYTM(O)EHIR	HTNYTFEYSR	80-97-85-93-70-63-3-75-7-99	HTNYTSAPSPDK	54-68-89-75-56-52-69-62-76-48-49-61
24461	821.9346	2	DKWLAPDGLIFPDR	NDEALAPGDLLFLVR	82-77-70-78-96-99-99-55-64-53-51-95-22-32-99	DKWLAPERLFDPR	44-61-88-96-98-79-79-57-80-93-65-40-61
3685	457.7249	2	MDQPPQAK	MDQPPQAK	96-99-96-77-47-71-98-99	MDQPPQAK	90-93-96-85-61-82-95-82
24013	544.8054	2	MLDDLLQLK	MLDDLLQLK	96-99-98-99-98-99-91-99-97	MLDDLLQLK	89-96-99-98-99-99-93-95-73
14141	399.7641	2	LLGGLAVR	LLGGLAVR	99-86-94-96-92-93-81-99	LLGGLAVR	96-96-90-85-94-90-98-81
3560	596.8071	2	KETEGDVTSVK	KETEGDVTSVK	99-70-98-99-84-94-82-97-88-98-99	KETEGDVTSVK	83-97-98-99-74-90-95-94-95-90-86
3577	398.2068	3	KETEGDVTSVK	M(O)QVLGDVTWK	41-16-54-80-41-92-84-59-77-48	KEMVGDVTSAR	32-50-34-51-52-86-87-90-86-68-39
10325	461.243	2	GYAVLGGER	GYAVLGGER	9-19-99-98-99-94-70-91-93	YGAVLGGER	62-49-98-99-99-96-88-99-62
5045	354.6998	2	YSTIPK	YSLTPK	99-97-41-3-90-81	YSLTPK	89-91-89-83-73-78
16452	429.2502	2	MVELPLR	MVELPLR	80-99-93-99-63-71-10	MVELPLR	86-91-99-97-86-88-72
26278	727.3949	2	TAQNLSIFLGSFR	ATKNLSYPLGSFR	6-12-77-96-99-91-93-99-98-98-99-33-88	ATKNLSEMLGYVK	21-25-60-88-95-80-93-82-97-87-59-57-63
4221	425.543	3	YSHVQEVQER	LSGLDEEVQER	59-1-28-16-12-94-86-96-81-82-81	VTREEGGNQER	30-35-23-68-95-41-70-67-95-99-90
30610	702.4114	2	VLALELFEQITK	LVALELFEQLTK	5-22-66-88-99-99-99-98-90-92-94-99	LVALELFEQLTK	60-52-98-95-98-97-98-99-98-99-91-85
4198	637.8102	2	YSHVQEVQER	YSHVQEVQER	76-96-53-99-77-88-83-99-97-99	YSHVQEVQER	82-90-97-99-96-99-96-90-95-77
15969	747.3527	2	WM(O)EEQAQSLIDK	VSM(O)EEQAQSLLDK	89-70-71-96-86-96-73-92-29-94-94-35-37	M(O)WEEQAASGLLSR	68-88-99-99-97-98-87-83-69-95-98-67-49
13681	390.2153	2	VFNIMR	VFNLMR	99-99-99-96-94-98	VFNLMR	91-94-96-95-95-95
3242	574.7944	2	SVHVIEGDHR	WHVLEGDHR	90-44-94-99-99-51-50-90-99	VSHVLEGDHR	48-63-92-98-98-99-59-88-98-69
12949	906.9295	2	SAESPTSPVTSETGSTFK	ASESPTSPSLSETMNFK	24-52-77-95-75-99-99-90-50-36-68-86-89-49-74-64-99	WTSPTSPVSPMSFNFK	33-27-54-77-90-95-71-76-65-52-85-70-55-76-66-62
16667	599.8171	2	FLFTTGFHTK	FLFTTGFHTK	84-84-99-99-82-79-31-64-99-99	FLFTTGFHTK	65-85-98-98-97-69-68-77-79-74
3107	447.2578	2	YSASKPLK	YSASKPLK	99-84-99-95-87-59-88-99	YSASKPLK	89-93-92-89-94-80-91-65
13731	632.6708	3	KKEPEPNFQLLDNPAR	DSPSGQLGDLQLLDNVPK	23-21-50-17-6-16-45-17-54-38-90-92-88-97-91-66-63-82	RERQRPM(O)QLLDNVPK	14-49-15-29-16-10-59-78-95-95-94-83-61-23-49
1406	416.7246	2	EKIEDAK	EKLEDAK	96-53-99-99-87-94-99	EKLEDAK	94-91-96-99-95-98-96
22086	844.3972	2	MDVNVGDIDIEGPEGK	DMVNVGDPMLEGPEGK	6-11-92-97-99-87-50-26-20-92-93-81-31-47-66-99	KWDGM(O)PMPLGVNGNR	23-16-38-56-57-49-90-85-96-90-96-82-41-34-22
7043	593.2739	2	RFEQEMMSK	LPGPMGHMMSK	47-13-8-19-25-20-20-89-80-99-99	RFEEQMMSK	51-75-95-82-65-95-97-97-97
20089	811.0367	3	DAPSLEEVEGHVADGSATEMGTTK	EGSPELEVEPPVADGSATEMTTGK	30-12-26-1-28-63-69-19-80-23-11-37-83-91-70-27-14-51-42-34-1-1-20-68	C(Cam)C(Cam)YRWRDKMSLM(O)LPLDDR	20-18-15-6-7-5-31-29-28-39-54-85-78-49-50-41-13-7
10208	599.7567	2	EQFMEETER	QEFMEETER	43-34-90-74-95-65-75-96-91	QEFMEFPDR	50-78-92-82-93-74-35-59-74
27921	1046	2	ATSNVFAMFDQSQIQEFK	MNKVFAMM(O)DKSQLQEM(O)K	46-34-7-21-99-94-99-99-85-99-70-94-80-91-98-95-99	KMNVFAMFDQSQLKEM(O)K	43-45-43-46-97-98-97-99-98-96-98-98-99-97-94-79-72
9975	539.2942	3	TQQQVEAEVTNIKK	ADNGKEVAFVVPNKK	47-9-42-14-33-21-83-75-18-61-71-14-20-50-60	NDKKVEAEVNKWR	18-19-55-55-38-79-82-95-57-66-38-38-15
29873	915.1754	3	GIIRPGTAFELLEAQAATGYVIDPIK	GLVSLDPPLLAVEESFALVYASDLPK	18-6-2-14-9-84-37-1-2-31-21-23-60-43-20-20-79-1-1-28-64-32-82-31-8-53	WWWAKRRAYTFDAAHLVPTVLR	10-9-14-32-21-5-10-15-14-6-22-10-52-70-40-50-33-45-24-16-12-12
29926	1009.9867	2	LTWFVNEGLVDGWDDPR	TLGEFVNEGLVDGSVDDPR	29-40-52-55-89-99-99-98-56-43-99-98-91-70-95-95-85-35-83	TLGEFVNEGLVDGWDPDR	37-73-51-95-98-99-97-99-72-93-98-99-93-96-87-66-48-20
5257	631.8208	2	EQSQLTATQTR	QEQSLTATQTR	61-93-71-99-99-53-99-93-93-98-99	QEQSLTATQEK	60-85-76-76-86-92-94-94-96-96-88
27023	605.0575	4	MLDEMKDNLLLDMYLAPHVR	LMDEMKTLQPEDMYSTDVDR	40-29-32-23-28-9-9-10-1-28-37-61-44-89-1-1-13-22-3-41	RWQC(Cam)VYSSYPMLGPLAPHVR	7-11-21-26-29-21-19-10-10-21-39-37-15-46-57-59-29-38-38-22
33573	724.0395	3	GNGPLPLGGSGLMEEMSALLAR	DLLHVAEQLMGAMMSALLAR	25-10-38-4-56-31-45-40-19-4-23-8-43-88-77-80-91-94-81-83	VWWASMETHGLASLLELAR	5-5-5-60-61-65-89-30-25-28-60-57-62-83-70-82-84-33-15
10642	525.7825	2	TYLPSQVSR	TYLPSQVSR	90-75-98-97-37-49-54-91-15	TYLPSRASR	77-81-98-85-77-68-68-92-87
33588	1085.5559	2	GNGPLPLGGSGLMEEMSALLAR	GLGPNPLNSGLMGFGAGSALLAR	17-52-10-62-80-99-99-68-91-98-99-99-12-24-74-51-5-98-59-59-97-69-99	FYKPLGGSGLMEEMSALLAR	17-18-17-89-97-90-90-88-76-89-83-92-98-92-79-59-68-71-57-31
9210	494.2585	2	ALELEQER	ALELQEER	96-86-99-97-99-97-93-99	LAELQEER	91-94-100-99-95-99-100-97
14930	608.8207	2	NFGIGQDIQPK	NFGLGENLQPK	55-52-93-96-98-34-15-95-81-86-43	NFGLGGWLQPK	60-78-92-97-88-39-60-94-96-83-60
3961	454.232	2	MGPPVGGHR	MGPPRGHR	60-85-53-78-76-28-75-87	MGPPVNHR	69-72-89-83-84-37-52-43
6620	352.6907	2	GPEFVR	GPEFVR	53-1-94-99-89-99	GPEFVR	60-82-99-95-98-99
17114	552.785	2	INMVEELEK	LNMVEELEK	99-99-99-98-88-65-94-99-99	LNMVEELTR	87-89-96-98-98-95-86-85-78
4089	626.8184	2	ANHLGDSGGTPVK	ANHLGDSGGTVPK	31-75-63-98-93-83-39-69-76-54-44-82-99	GKHLGDPELMR	26-51-62-97-90-77-43-77-81-75-40
5965	632.3066	2	QLDAGEEATTTK	LKDAGEEATSDK	5-78-99-99-97-91-95-84-99-32-35-99	KLDAGEMSLGDK	52-67-89-86-73-90-37-29-79-71-61-77
18886	495.2936	2	VFLENVIR	VFLENVLR	80-99-99-92-73-97-97-97	VFLENVLR	96-98-99-98-86-97-99-98
6257	343.2111	2	FLLHR	FLLHR	99-91-99-93-99	FLLHR	92-98-99-99-74
22398	1239.0991	2	VEAPSLDVHMDSPDINIEGPDVK	DLALALDVHMDSPDLNLEPDVGK	33-32-31-6-40-80-77-95-90-93-99-99-25-71-83-92-96-98-36-7-1-8-55	EPWALDVHMDSLVLNLEGPWR	34-11-14-54-45-61-85-92-95-96-94-79-73-96-91-96-98-57-18-24-14
4709	544.291	2	KDDEVQVVR	QDDEVKVVR	96-97-99-99-93-77-71-98-99	KDDEVQVVR	85-95-98-98-93-96-96-99-97
19558	649.8636	2	VPQLPITNFNR	VPQLPGM(O)KKER	99-79-92-99-99-5-37-30-63-1-93	VPQLPLDYTPR	71-75-93-98-82-73-69-57-67-57-56
24652	644.3522	2	WENIATILEAK	WEGLGATLLEAK	34-85-58-99-99-99-66-89-99-98-99-93	WENLATLLEAK	63-97-90-97-99-98-98-97-98-88-82
29240	615.8695	2	GVLLMLFGGVPK	RLLMLFNVPK	68-62-98-99-94-89-99-90-99-99	RLLMLFGGVPK	66-85-99-99-99-99-95-93-99-94-94
13701	517.7562	2	GVEQWPYR	LATQWPYR	91-46-99-98-64-92-54-94	REQWPYR	65-98-96-98-79-80-92
13003	400.7479	2	LQIELGK	LQLELGK	99-99-98-99-85-65-59	LQLELGK	84-81-97-92-81-70-95
2236	587.3282	2	LVGHQNLHQK	LVGHQNLHQK	96-92-95-96-84-94-99-82-89-98	LVGHQNLHQK	82-86-84-92-94-94-96-98-81-91
13419	544.3225	2	LIASSLVAGEK	LLASSLVAWK	98-70-98-96-70-97-71-85-51-97	LLASSLVASAR	79-81-88-80-78-93-85-79-84-74-72
19779	490.8287	2	VNIIPLIAK	VNLLPLLAK	99-96-99-99-93-72-84-19-80	VNLLPLLAK	80-87-98-100-93-94-92-81-63
31376	682.8697	2	LELIGMDFIWK	LELLGMDFLWK	98-31-95-98-96-92-83-31-99-86-99	LELLGMDFLWK	71-85-98-98-95-97-92-82-93-83-78
15807	754.3439	2	DNFGFIETANHDK	DGGFGFLETANHDK	57-67-1-86-90-98-96-98-77-88-65-56-97-99	QTM(O)GFLETANHDK	50-52-89-95-99-99-99-97-94-86-69-78-66
12504	843.4403	2	SPQVKPASTMGMGPLGK	SPKVQPASTMGSTPLGK	44-17-96-99-97-96-80-85-67-88-99-63-56-31-57-68-99	SPQVKPASTMGMGPLGK	56-39-62-95-95-50-66-85-88-89-84-94-75-79-79-51-49
3495	699.9957	3	LTQTSGETTHTHTEPTGDGK	QTLTSGPPC(Cam)NTHDDDVRGK	19-22-89-74-98-98-23-2-5-57-52-20-1-12-61-7-9-73-67	RWQRC(Cam)LYTFVNDM(O)HR	11-19-30-8-21-44-30-18-18-19-50-54-33-25-8
22443	677.3396	2	EGFSIPVSADGFK	DTAFVRC(Cam)SRNK	43-92-42-42-21-87-2-2-23-82-99	M(O)NHVVLVGGHM(O)K	37-34-41-88-85-84-74-48-39-59-66-37
5901	550.293	2	NPQNSTVLAR	NPQNSTVLAR	68-81-98-98-98-77-97-99-85-81	NPQNSTVLAR	57-79-85-95-95-90-91-98-96-63
12576	562.6293	3	SPQVKPASTMGMGPLGK	LAQVDAAARMGMGPLGK	44-22-77-83-42-12-18-15-51-94-87-92-81-7-22-45-28	RRVWQVAMGGMAAPR	17-15-54-46-25-46-72-88-70-54-79-43-39-28-25
8053	392.5347	3	AHQLVMEGYK	HALQVHGGDNK	15-19-19-24-71-33-25-2-18-77-77	AYSKVMAFMK	18-28-60-62-79-80-75-93-79-52
20957	616.3228	2	LADQIFAYYK	LADQLFAYYK	98-37-94-90-99-97-99-90-99-99	LADQLFAYYK	88-92-97-97-99-99-97-98-91-86
28533	708.3821	3	VQHQDALQISDVVMASLLR	KTGLSQWSDSLMVMASLLR	25-1-1-43-12-37-38-12-81-23-80-78-90-82-89-77-83-99-12	WKQWYQLSDVVMASLLR	15-10-18-17-27-49-88-90-93-92-94-96-96-94-93-82-44
16108	552.812	2	NVFIIGATNR	GRFLLGATNR	38-64-99-99-99-99-96-99-19-10	NVFLLGAGWK	35-39-97-99-99-90-94-69-51-69
29172	979.9811	2	AGEIITVLDDSDPNWWK	QLELTVLDDSDPNWWK	31-11-18-99-99-99-94-98-99-96-99-93-17-74-48-99	MAPALTVLDTTDYHPWK	22-24-17-69-95-96-96-99-93-79-80-95-69-50-66-74-65
29186	653.6555	3	AGEIITVLDDSDPNWWK	SNTTDTQPSDDLVTLPVR	33-1-21-16-55-3-53-45-23-60-79-96-71-82-85-30-21-29	LQELTVLDDSDPNWWK	26-19-62-85-80-82-94-70-86-89-91-26-35-56-27-31
18084	522.807	2	DGAISTIVLR	NNAGSTLVLR	43-41-93-88-98-8-41-96-99-99	NELSTLVLR	56-83-95-96-93-92-84-98-95
35925	1059.598	2	NPEILAIAPVLLDALTDPSR	TGHTGLALAPVLLDALAYPPK	15-3-25-14-1-98-94-26-98-94-92-78-96-78-91-93-45-30-44-13-43	KETDTLWLLVPALALFC(Cam)K	13-34-23-60-62-67-54-71-62-46-41-92-95-93-81-23-25-44
35916	706.7343	3	NPEILAIAPVLLDALTDPSR	C(Cam)TPDTPTTLSGLDALTDPSR	30-12-11-17-38-37-1-3-9-1-5-86-88-64-85-92-86-25-91-99	C(Cam)TRRNWLLRVTSTDLVK	15-18-6-6-27-56-69-61-62-50-80-87-92-90-63-46-20
10092	443.7198	2	GGFSEVYK	NM(O)HAELR	90-53-54-56-50-62-81	NLADYYK	59-84-95-90-82-92-86
13683	689.8268	2	ELEEEVNNFQK	ELEEEVNNM(O)KK	30-37-91-96-99-98-93-96-44-87-99	LEEEEVNNFQK	60-90-98-99-99-97-92-90-65-50-75
4377	719.3769	2	EDSQRPGAHLTVK	YVQQPGPAHLTVK	16-72-4-9-1-23-24-76-69-80-87-99-99	MNELQKPHLGDR	24-21-83-43-44-44-34-85-95-69-61-35
7055	626.5619	4	LHEEEPPQNMKPQSGNDKPLSK	KPPGKGM(O)ASNAPPTSGYLAHAM(O)C(Cam)K	19-17-13-31-26-20-12-28-36-33-2-1-9-1-1-6-14-1-1-1-6-1-7-41	WC(Cam)NWRMALDPVVVKRC(Cam)QER	21-24-32-35-10-32-7-10-10-8-40-62-67-49-33-38-28-31-16
17852	751.3593	2	YEMFAQTLQQSR	EYMFAQTLQQSR	14-22-94-95-98-97-85-99-95-99-98-99	YEMFAQTLQQSR	56-77-97-99-98-96-97-97-97-96-87-68
27323	1026.5139	2	NVIFEISPTEEVGDFEVK	RGLM(O)ELSPTEEVGDFEVK	49-27-92-65-96-96-91-99-51-80-92-96-56-60-99-80-99-99	YYFELSLTLEVDGFNNK	37-40-81-98-95-88-44-18-49-90-81-74-51-76-52-55-46
24338	703.3839	2	VESLQEEIAFLK	VESLQEELAFLK	97-97-94-97-84-99-93-99-94-94-99-99	VESLKEELAM(O)LK	65-95-98-99-98-97-97-99-99-98-95-95
12402	403.2105	2	DDAMLLK	DDAMLLK	68-60-99-94-99-99-99	DDAMLLK	95-97-99-99-99-99-78
31336	1152.584	2	SINPDEAVAYGAAVQAAILMGDK	SPEVNEAVAYQAVQAALLMATK	19-18-12-57-11-96-99-99-94-99-98-99-99-84-85-43-81-95-50-11-18-39	RSPWEAVAYGAAVQAALLM(O)QR	24-18-10-16-77-93-96-97-98-94-91-91-96-97-98-95-96-96-48-25-15
5085	374.6861	2	ANMDGLK	ANMC(Cam)PR	90-98-94-93-65-81	ANMDGLK	82-82-84-90-60-69-60
2242	706.3311	2	HNSSGEQSGNAVPK	HNSLC(Cam)KHGSM(O)PK	99-96-98-1-62-97-35-65-29-26-80-52	HNSSWKHGSM(O)PK	71-84-74-48-50-77-79-55-67-65-41-43
16436	928.4459	2	VADLTEQYNEQYGAVR	QQAATEQYNEQYGAVR	40-17-1-1-99-99-99-56-66-91-82-96-94-51-99-99	VWLTEQYNEQYGAVR	45-43-88-96-100-96-91-86-99-95-98-82-90-85-69
30384	689.8824	2	NLPWLFTFNVK	NLPWLFPNLHK	73-93-96-49-80-96-69-48-92-49-91	QVPWLFTFNVK	56-63-79-92-97-95-75-62-89-82-76
16797	381.2213	2	LFAPWK	LFAPWK	95-99-99-15-13-87	LFAGPTR	95-95-97-62-49-59-66
17330	1008.0367	2	QLTHSLGGGTGSGMGTLLISK	LQTHSLGGGTQFGSALLLSK	70-17-59-99-87-95-99-72-82-46-64-44-9-86-84-73-47-31-93-98	HLNDSLGGGTKTGWMLTVK	43-55-80-83-67-76-67-61-79-79-85-77-82-70-77-67-33-34-41
19510	599.3464	2	LLLNNDNLLR	LLLNNDNLLR	99-99-99-98-98-92-67-93-94-99	LLLNNDNLLR	74-99-98-97-96-96-90-97-98-94
2431	417.7059	2	MVQEAEK	MVQEAEK	96-98-99-97-85-84-98	MVQEAEK	93-95-94-95-86-95-86
9740	531.8192	2	LLDVVHPAAK	LEVVVHPNR	99-75-98-98-1-2-67-55-9	NKVVHVPNR	35-62-93-97-79-76-86-82-40
12366	481.7284	2	DMELPTEK	DMELPTTR	55-26-99-99-77-1-4-69	DMELPETK	61-61-99-92-73-85-82-77
28187	764.8914	2	HGLEVIYMIEPID	FVPELMYLAC(Cam)SAK	65-88-2-89-99-98-94-77-2-19-17-20-88	FVPELMFEM(O)TLR	66-79-88-99-97-93-55-75-59-61-66-39
19821	630.8568	2	LTSLLEETLNK	LTSLLEETLNK	98-37-99-99-99-98-97-86-98-99-99	LTSLLEETLNK	75-74-95-99-99-100-100-98-99-91-90
9426	354.8816	3	LLDVVHPAAK	LLDVVHAAPK	99-99-45-55-91-76-1-5-87-81	KNVVVHNPR	15-15-15-26-80-55-27-31-45
21113	610.3932	2	IPILLIQQPGK	LPLLLLQQPGK	99-98-99-99-99-98-93-61-80-13-96	LPLLLLQQGPK	57-94-100-100-100-99-95-94-83-75-63
13730	715.877	2	NQELLQSQLTEK	NQELLQSQLTEK	22-64-99-97-97-88-91-67-89-90-87-53	NQELLQSQLTTR	51-55-98-98-99-92-95-95-98-89-50-39
8901	754.8661	2	AEAGPEGVAPAPEGEK	AQAGVQGVAPAMGSHK	53-24-54-8-16-83-99-99-98-84-53-21-48-21-49-97	AEAGPEGVAYSLGC(Cam)K	31-70-46-56-54-85-88-95-97-94-88-82-55-63-61
8438	760.7986	2	EEQNGEDEDGGWR	EEGANGEDEDGGWR	41-59-88-78-99-84-77-77-97-93-92-63-82-93	EEKNGEDEDGNER	61-82-63-86-75-96-90-95-95-86-56-82-60
21774	842.9482	2	AENAGLNPISTVTELR	EANAGLNPLSTVTELR	21-32-51-83-98-99-99-93-71-96-99-99-98-99-99-99	C(Cam)PGAGLNPLSTVTELR	32-24-28-60-79-95-95-82-92-96-98-97-95-98-90-75
7671	432.7323	2	FAEQTLR	FAEQTLR	96-99-99-98-91-99-99	FAEQTLR	91-95-99-94-97-98-94
5603	385.1995	2	VSAAMYK	VQGQPLK	99-99-91-74-14-77-99	VSAAMYK	89-90-89-85-75-90-91
16445	661.3535	2	LYSILQGDSPTK	LYSLLQGDSPTK	91-86-95-97-98-95-84-96-64-31-68-99	LYSLLQGDSPTK	57-75-97-98-99-93-69-86-97-57-50-65
16043	578.3057	2	IVVFQYSDGK	LVVFSFGSDGK	96-88-99-99-33-39-2-85-98-76-93	LVVM(O)KYSDGK	79-89-98-97-88-84-85-91-66-69
2775	459.7478	2	TVQVEQSK	QTVGFGGPR	60-53-95-81-21-39-27-88-81	EAQVSASVK	82-74-81-88-57-57-80-82-76
22004	700.3165	2	SIDMSWDSVTMK	EWMSPGFSVTMK	65-93-99-99-85-17-60-97-97-82-76-93	EADMSFGPSVTMK	74-51-94-96-90-63-44-66-86-96-96-77-79
3977	574.8071	2	ETGEHLVHVK	ETWHLVHVK	68-92-65-93-96-98-77-99-98	ETWHLVHAR	86-67-86-92-93-87-82-89-45
11859	494.2955	2	VNIISVTNK	VNLLSVTNK	96-96-99-99-93-98-96-98-85	VNLLSVTNK	79-85-97-99-97-95-84-90-90
946	424.7063	2	RMEEQR	RMSGNQR	66-76-78-4-14-84-99	QSSHPHR	80-84-89-85-63-75-88
14151	408.74	2	GLIFNPR	VALFNPR	72-15-99-35-37-77-81	AVLFNPR	61-74-95-85-82-89-90
1492	737.3815	2	TKEDEKDDKPIR	KTEDEWGDAPVAR	38-73-99-72-86-20-0-90-2-12-87-91-99	QTFPERSDQPLR	26-33-27-21-90-29-51-91-80-21-37-28
4900	673.8529	2	LAQHITYVHQH	SPQHLTYVM(O)VR	5-3-83-51-99-85-88-96-33-7-10	ALQHLEHPHHK	45-73-68-96-99-95-75-82-88-61-51
8038	514.2458	2	FGNTEQGFK	FGNTEQGFK	90-95-98-98-99-91-95-39-12	FGNTEKGM(O)K	91-91-98-98-99-96-79-84-40
34340	697.1545	4	ALGLGVEQLPVVFEDVVLHQATILPK	RVVREQLPVVM(O)KASVVPLQEGPLPK	30-1-1-31-28-13-28-36-68-32-56-16-4-38-18-17-26-43-25-31-25-1-31-29-57	WWPVRKDREDLKVVPLVTGGPLPK	5-5-5-5-5-5-6-5-8-5-5-8-40-24-30-57-32-20-9-6-18-13-6-5
34868	929.2036	3	ALGLGVEQLPVVFEDVVLHQATILPK	LKLREKLPVC(Cam)KTELQYSDGGLPLK	69-14-12-99-99-99-94-29-44-2-1-1-3-12-4-39-27-23-15-48-26-14-24-35	WRWKLFVKHRKPLELAGERAHK	15-6-11-20-39-14-13-14-12-6-10-19-20-71-92-80-49-90-48-23-15-14
34296	1393.3013	2	ALGLGVEQLPVVFEDVVLHQATILPK	ATC(Cam)HLGGALPVVFEDVVLSLAVKVYK	15-4-1-2-1-8-28-31-43-92-24-66-80-72-94-67-67-83-51-45-20-45-52-5-18-54	RYYTLALPVVFEDVKKVGRLYKK	7-11-10-26-35-32-51-21-29-56-83-92-62-32-29-31-31-15-23-33-16-18-9
3996	858.8513	2	DSEDSGQHPDVNSSDK	DSEDSGQHPDVNC(Cam)EK	52-15-21-84-7-71-38-79-37-99-82-95-70-32-99	EC(Cam)DEGKHPDVNEC(Cam)K	63-32-56-89-51-73-84-78-95-96-92-91-70-63
5495	605.8254	2	LIQESDQHLK	PEQESDKHLK	6-1-99-84-86-88-48-67-99-99	LLQESDQHLK	86-93-97-98-93-97-90-90-89-83
9333	425.7182	2	ALMASMAR	ALMMGTAR	61-74-98-92-91-96-31-10	GFLEGTAR	51-75-94-99-77-90-90-89
24328	503.3109	2	AFVPAILFK	AFVPALLFK	43-70-99-97-55-24-51-82-98	AFVLVSTLR	76-79-97-78-35-34-48-82-65
7561	675.8741	2	IHSLTHLDSVTK	LHSLTPAAASTGPK	74-76-99-81-93-56-1-28-93-68-1-91-79-81	SYSLTSAQVLGPK	34-40-93-95-90-63-51-60-71-93-76-56-21
3835	853.4604	2	GATYGKPVHHGVNQLK	YNDGKPVHHLPTSLK	36-1-74-96-83-21-13-92-95-66-10-25-52-93-93	QTYGKPVHHRHAFK	50-57-57-75-89-70-78-97-97-94-86-56-49-49
14443	482.2426	2	GDFDVSVPK	GDFDVSVPK	6-24-99-99-99-99-90-98-99	GDFDVSVPK	28-56-93-98-98-99-99-97-97
5942	607.7991	2	VQEFEHVNGR	QVEFEHVNGR	68-77-97-92-97-96-99-18-48-93	VQEFEHVNGR	51-76-99-96-98-95-95-78-62-75
8488	671.3373	2	FGQGGAGPVGGQGPR	FNAGGAGPRGQGPR	38-16-30-96-94-99-99-54-52-96-99-81-95-52	FGQGGAGPVGGQGPR	55-25-68-86-88-97-92-62-70-83-78-91-85-85-82
23133	704.8712	2	YFVEWIPNNVK	YFVEEGLPRNGK	44-67-99-98-89-18-99-99-24-68-20-99	YFVEEGLLPWR	62-66-96-99-99-90-98-76-48-41-26
9794	451.7419	2	LEMVPASR	LEMVPASR	96-84-98-79-89-86-69-62	LEMVPASR	77-90-97-88-49-71-62-52
12494	456.2877	2	IPIAVSGVR	LPLAVSRR	99-98-99-98-99-89-82-99	LPLAVSRR	70-95-98-99-99-94-88-96
10213	554.8091	2	VENILLHDR	VENLLLHDR	88-83-92-71-84-90-17-95-99	DNLLLLHDR	67-67-88-99-99-94-88-98-95
16147	490.2739	2	VLAGLYMGR	VLAGLYMGR	96-99-99-99-97-94-92-94-59	VLAGLYMGR	81-87-95-94-98-98-90-89-86
16174	498.9389	3	HNALIQEVISQSR	SSSKSLVSELSKDK	7-4-65-17-15-11-44-12-45-85-90-68-83-70	TWLYLEVLSQDK	20-12-40-15-34-93-86-89-88-88-54-34
16971	629.8439	2	LFGAPEPSTIAR	FFNESSWWR	90-77-97-99-66-94-82-86-98	EMKHVVGSMLK	79-59-91-97-92-88-77-87-83-82-85
16216	747.9014	2	HNALIQEVISQSR	HNALLQEVLSAGSR	99-92-99-98-99-84-90-92-85-7-22-54-99-98	HNALLQEVLTNSR	82-92-99-99-99-97-99-98-98-85-85-77-61
28700	1274.1621	2	VTASGPGLSSYGVPASLPVDFAIDAR	EGKPALSSSYGVPASLPVDFASVLR	15-2-4-7-31-16-10-80-97-96-99-83-99-22-98-87-99-36-85-43-31-43-5-21-63	YYRSLSSYGVPASLLTPFAWLR	8-9-11-12-30-63-70-79-37-54-15-23-76-82-68-29-18-55-32-18-23-9
28719	849.7798	3	VTASGPGLSSYGVPASLPVDFAIDAR	VSSSLSTAATDGVPASLMTGLVAANVK	29-2-1-67-27-8-4-34-48-48-17-10-61-34-37-39-61-33-15-40-22-11-15-14-43-10-64	WKWWAFRDVRLMVMAPLWR	5-5-5-21-16-14-12-15-18-10-35-18-20-29-11-8-34-9-7
13952	1249.1414	2	PSAAAPQAENGPAAAPAVAAPAATEAPK	APVEPEAENGPAAAPAVAAPASLQLR	15-2-27-14-17-51-78-85-97-97-92-95-91-61-93-77-93-99-61-36-20-51-13-11-23-64	RYRMSENGPAAAPAVAAAPSLATPK	6-7-5-6-18-83-59-24-10-20-75-79-14-18-55-73-79-27-18-29-28-12-12-10-10
11325	527.2431	2	GQNVADYMR	GQNVWYMR	4-13-98-98-92-67-94-97	ANNVADYMR	41-45-94-97-86-86-86-97-95
5593	411.7087	2	YGEQGLR	YGEQGLR	99-99-94-97-84-87-99	YGEQGLR	91-90-99-96-85-96-73
5793	593.2573	2	EQVYDAM(O)GEK	VTGVYDAFEGK	89-16-15-99-98-95-95-88-3-82-98	QEVYDAM(O)SAR	55-82-93-93-93-93-76-66-84-57
19134	502.3005	2	LGGIGQFLAK	LGGLGKM(O)LAK	99-98-84-92-98-91-77-95-94-93	LGGLGKM(O)LAK	91-86-92-99-94-94-88-97-97-86
7384	726.3599	2	GRYEAEGQALTEK	AGM(O)TLAKWAETEK	57-1-43-44-92-86-94-45-98-92-93-97-99	QFETAEGQALTEK	59-85-94-92-97-95-68-95-98-98-96-92-68
5694	818.8585	2	IAMENDDGRTEEEK	LAMENDDKEGEEEK	74-35-96-99-98-99-91-69-77-88-37-93-99-99	LAMENDDQEVSEEK	63-85-89-99-96-98-99-92-97-95-96-99-93-74
14076	468.7565	2	LYDIDVAK	LYDLDLGK	95-96-98-96-85-82-12-93	LYDLSGLR	94-94-98-88-83-67-79-52
14173	400.7355	2	GLQDVLR	GLQDVLR	73-89-99-95-96-97-99	GLQDVLR	44-77-93-96-94-99-97
888	399.7139	2	HTGAVSAR	HTGAKER	99-99-19-27-80-96-81	HTKQER	92-94-71-78-97-86
5503	526.7175	2	HMEMYADR	HMEMYADR	99-99-98-13-12-73-21-99	HMEHDNNR	94-95-99-88-80-79-96-97
3856	516.7471	2	LPQTSDDEK	LPQTSDDTR	99-85-99-98-20-73-93-85-99	LPQTSDDTR	96-93-94-95-76-89-98-99-97
26457	1226.5981	2	LGSSDILNYSGNLMEPPFQNQK	SKPFLLNYSM(O)HMEPQFNPAGK	19-36-37-16-96-99-59-82-95-47-53-82-95-99-78-7-11-11-20-10-78	LC(Cam)WLLNYSKRMEPPM(O)QELK	28-23-21-38-68-44-44-74-19-12-76-96-78-26-34-65-61-54-30
16476	638.3508	2	AFGSTIVINPEK	AFGSTLVLNPEK	31-12-49-49-92-99-99-99-74-54-94-93	AFGSTLVLNPEK	34-60-79-91-95-99-98-98-96-82-88-63
8970	423.2289	2	LAQHITY	LAQPGMTK	95-53-88-27-1-4-21-62	LAQQETR	87-88-94-90-87-37-48
4589	429.6884	2	HEDSTNR	HEDSTNR	99-99-99-2-42-71-99	HEDSTNR	92-99-98-83-82-78-71
8398	629.8362	2	VEAIDVEEAKR	VEALDEVEAKR	99-98-99-96-97-93-90-91-44-16-43	VEALDEVEARK	57-94-96-97-97-98-95-99-73-52-59
27880	968.1508	3	GETHQGIGLFPSNFVTADLTAEPEMIK	EEC(Cam)SNVPQSLGVGKVTADLTAENLNEK	34-1-42-4-1-19-30-23-6-12-2-21-2-2-59-79-91-76-82-91-72-85-4-25-3-40-96	WRKYC(Cam)VFC(Cam)REVTADLTAEQWKR	7-7-5-5-5-13-26-17-5-50-49-55-43-73-88-71-70-90-28-21-19-10
27934	1451.7036	2	GETHQGIGLFPSNFVTADLTAEPEMIK	EHSNAALGLM(O)PSNFVTADLTYHLTGVK	15-8-2-2-1-2-63-17-13-48-94-51-51-88-76-69-88-93-85-83-1-1-3-1-2-10-76	WYM(O)LLMWPSNFVTADLTAEKKWR	10-11-10-25-25-20-20-69-43-43-81-85-70-56-85-91-72-65-86-18-16-20-21
21954	805.7446	3	WRVENQENVSNLVIEDTELK	LPSNSADRRASSNLVLEDTELK	48-23-56-42-2-21-21-29-28-23-6-50-72-92-92-83-83-77-91-83-93-60	WRWRWHFSNLVLEDFPVK	13-8-33-24-21-8-16-51-57-90-91-94-96-82-50-39-15-14
3795	370.6968	2	WLHER	WLHER	99-91-97-92-99	WLHER	88-97-97-99-91
3380	462.7311	2	HEDSAIPR	HEDSALPR	99-95-98-94-85-99-98-99	HEDSALPR	87-99-98-90-89-97-95-77
14417	410.1905	3	FYVHNDMFR	M(O)YVVVPAMM(O)R	98-99-50-10-78-39-13-91-2-40	FYVHNDMFR	48-62-49-59-86-92-93-90-79
11789	512.2595	2	NIYSEELR	ARYSEELR	43-70-98-97-98-87-99-99	NLYSEELR	66-78-96-93-98-98-97-90
29441	633.6733	3	NPHVALYALEVMESVVK	TVWETGTEGFVMESVVK	25-1-40-56-6-29-21-76-71-67-81-92-99-99-93-55-99	MRLVTGHALEVMESVVK	17-10-49-41-39-6-11-43-75-96-93-88-97-91-91-67-50
18199	606.3069	2	YQQLFEDIR	GPHQLFEDLR	6-3-68-98-55-71-25-99-85-99	YQQLFEDLR	59-63-96-96-93-97-97-98-92
15362	768.8422	2	SNEDQSMGNWQIK	DSGADQSMGNWGALK	54-7-15-24-11-85-47-80-98-81-50-54-14-99-99	QSDDQSMGNWQLK	37-41-84-96-96-98-97-86-93-98-96-90-94
26264	676.9308	2	VLLVLELQGLQK	VLLVLELQGLQK	6-64-94-98-98-46-90-81-94-85-97-99	VLLVLELQGLQK	55-74-98-99-99-99-99-97-94-98-86-82
17647	860.9225	2	VDIDTPDIDIHGPEGK	VDLDTPDPMLHGPEGK	72-30-92-99-99-92-91-31-1-81-80-51-4-47-98-99	KAQDTPDLDLHGPEGK	46-44-41-93-97-85-89-97-95-98-98-69-45-80-40-59
33281	864.9039	2	FYTDPSYFFDLWK	M(O)YTDPSVPNFDLWK	19-55-99-99-97-99-33-5-61-94-70-97-86-99	YFTDPSYFDFLWK	70-73-97-98-92-84-46-38-74-85-95-82-74
17687	574.2853	3	VDIDTPDIDIHGPEGK	VDLDTPDLDAHC(Cam)PPR	75-94-99-95-78-60-11-62-81-37-6-44-6-27-54	WHYHLPVDESPVNK	25-50-45-32-37-80-82-78-83-70-60-74-61-40
13942	601.8486	2	RIPADTFAALK	KMLGHPHAALK	14-84-60-89-79-25-71-81-51-91-99	KMAAFTVLPPK	54-77-95-93-95-96-90-90-78-60-51
26518	1017.0834	2	IAQPGDHVSVTGIFLPILR	LAQPGDHVSVTGLFLPLLR	91-27-39-97-69-57-94-99-93-99-99-91-94-99-99-10-43-66-99	AQLPGDHVSVTGLFLLPLR	41-45-62-65-45-71-97-99-99-98-97-92-99-99-99-80-73-75-49
26500	678.3912	3	IAQPGDHVSVTGIFLPILR	LLGSYASGRVTGLFLPEPR	63-1-1-28-28-44-13-2-50-93-72-61-84-74-84-96-39-45-54	ALQKFETSVTGLFLPLLR	8-12-13-22-12-35-15-18-43-67-48-86-93-95-50-31-21-15
28703	482.5983	3	SNEILTAIIQGMR	SNELLTALLQGMR	13-9-15-4-63-38-45-81-84-76-99-91-89	WEKLTALLQGMR	12-59-27-39-50-62-95-94-85-82-81-52
10923	1083.4851	2	QQEGEASSQDMTAQVTSPSGK	QQDAEASSQDMTAQVTSNVR	17-16-43-51-74-95-98-94-95-99-98-99-98-99-99-97-99-61-21-34	YNYMASSKDMTAQVTSVNR	30-72-66-90-97-98-98-91-92-98-98-98-99-99-99-97-33-38-66
10941	722.6597	3	QQEGEASSQDMTAQVTSPSGK	KMGASYGYKDPAMLC(Cam)EC(Cam)GK	25-11-12-48-31-51-6-54-72-15-25-60-43-1-50-46-41-8-60	WEFMTYKSM(O)VLVC(Cam)NWR	15-31-21-25-43-70-76-79-56-65-68-63-81-30-19-29
12852	468.743	2	VADEISFR	VADELSFR	80-99-99-99-99-97-71-81	VADELSFR	86-93-98-100-99-94-93-95
14913	844.9061	2	HQEPVYSVAFSPDGR	HKEPVYWAFSPDGR	99-41-99-99-89-96-78-98-92-94-2-5-81-36	HKEPVYWAFSC(Cam)HK	69-69-96-68-83-95-94-96-97-97-84-55-32
9823	885.9522	2	KIQVLQQQADDAEER	QLQVLKQQADDAEER	80-64-95-98-99-99-64-91-59-99-98-94-97-99-99	KLQVLQQQADDAEER	59-91-90-96-99-98-92-90-98-98-99-95-99-91-61
12227	602.8555	2	ILHLLGQEGPK	LLHLPKSDGPK	94-93-94-96-77-49-90-94-98-87-99	LLHLPGAELNK	77-85-86-98-85-61-90-94-96-81-82
12224	402.2396	3	ILHLLGQEGPK	LLHLLGQEGPK	99-90-30-22-81-79-91-48-79-5-43	LLHLLGQEGPK	45-75-85-96-97-93-85-95-61-63-60
22471	705.8517	2	QYYALEVSYFK	YQYALEVSQGPR	61-73-97-99-98-99-86-98-44-48-21-19	YKYALEVSYM(O)K	81-81-95-95-99-98-96-92-78-61-57
14012	441.2768	2	IGPLGLSPK	LGPLVASPK	99-93-99-92-2-14-89-56-52	LGPLVASPK	88-74-90-97-62-63-86-94-88
8504	491.7461	2	SGTSEFLNK	SGTSEFLNK	90-76-83-91-95-77-69-98-99	SGTSEFLNK	72-57-95-92-98-94-94-93-95
6488	380.7083	2	LEEEIK	LEEELK	95-99-73-95-86-48	LEEELK	88-99-97-97-95-95
3442	459.7299	2	NDAETLQK	NDAETQLK	45-71-98-99-48-48-83-99	NDAETQLK	70-77-97-99-87-63-92-70
3151	653.8242	2	AQGEPVAGHESPK	AQGEPVQHESPK	41-64-90-89-99-79-95-75-85-72-82-91	AQGEPVQHESPK	57-63-83-98-70-72-86-92-98-94-74-71
25092	768.3791	2	GQDEASAGGIWGFIK	GQDEASAGVAWGFLK	13-26-96-93-99-99-99-99-2-38-80-84-98-99-99	NADEASAGVAWGFLK	38-46-85-99-98-97-96-89-79-79-92-82-90-88-56
30869	1107.5234	2	EYFGEFGEIEAIELPMDPK	QNNVGLM(O)WLEALELPMDPK	17-26-51-2-53-92-96-62-99-88-87-96-91-96-99-85-43-37-76	QNYYGFWLEALELWPER	38-45-21-43-43-89-95-98-99-96-98-99-98-70-23-59-43
20246	557.7988	2	NVTFHGVLLD	DMLTYMGRK	54-51-87-36-56-61-23-26-37	DMLRRNGPR	66-65-95-62-50-44-23-71-26
22689	743.4004	2	DLQITEIQEQLR	DLQLTELQEQLR	72-70-97-94-88-99-99-91-77-94-99-94	NNKLTELQEQLR	26-27-83-98-99-99-98-95-99-96-90-74
17988	849.439	2	VPVGDQPPDIEYQIK	VPVGDQPPDLEYQLK	81-85-83-99-98-99-85-95-79-98-96-94-98-99-99	VPVGDQPPDLEYQLK	52-86-89-90-96-95-96-73-80-98-99-89-88-86-78
25655	720.4065	2	HIGTSALMDLLLR	HLGC(Cam)VLMDLLLR	99-99-98-96-88-99-95-67-66-86-95-99	HLGTSALMDLLLR	85-95-86-97-93-95-97-95-94-96-97-75-48
22950	831.4179	2	SLDGAPIGVMDQSLMK	VTDGAPLGVMDQSMLK	72-76-83-93-86-97-96-99-92-94-94-87-91-73-93-99	AEDKPLGVMDQSLMK	40-69-63-88-92-96-89-91-84-78-88-85-88-78-72
25691	480.6068	3	HIGTSALMDLLLR	SSMLFNMDLLLR	9-2-39-15-11-30-52-81-87-83-90-90	WHRSLMDLLLR	17-24-11-21-85-75-89-92-99-85-23
6778	875.8552	2	SEENEEPMETDQNAK	EESNEEPMETWGNAK	19-7-42-99-99-99-99-71-97-99-52-27-99-99-99	GC(Cam)KNEEPMSM(O)SEHAK	31-55-59-86-98-98-77-83-82-62-85-94-82-85-84
29650	807.3786	3	ELHSEFSEVMNEIWASDQIR	MRQVSSEGLEGEELWASDQLR	17-20-47-72-47-76-4-1-38-17-12-63-81-86-86-94-97-92-86-99-88	WKWEDWWDTVLWASDQLR	17-15-12-31-10-11-39-21-34-66-92-86-86-81-75-66-62-21
10285	641.7944	2	EYDELAETQGK	M(O)HEHGLESAAGK	61-37-87-68-25-7-94-18-31-85-52-37	M(O)HEHVAESAAGK	60-65-93-82-84-94-97-63-72-79-26-28
10074	412.1933	2	MGLSMER	MGLSAC(Cam)GK	96-95-99-85-2-42-1-91	MGLSMER	90-95-99-95-78-90-72
27099	601.6819	3	KFQILNDEIITILDK	LC(Cam)GVSLTKELDVLLSR	48-38-47-2-1-87-0-13-98-84-71-61-18-59-75-74	WRRFRWLLTDLLK	37-35-23-34-11-48-92-76-78-65-51-39-45
2110	456.7674	2	NKGPQLQK	KNGPKGSPK	61-66-99-76-13-71-20-98-97	KNEPSLPK	54-75-90-59-70-84-92-91
27133	902.0184	2	KFQILNDEIITILDK	KFQLLNDELLTLLDK	31-60-99-90-97-85-78-64-87-97-91-98-93-91-99	KFQLLNDELLTLLDK	32-67-93-98-99-87-90-99-98-99-99-99-85-73-54
27963	575.8252	2	YFWPLLVGR	YFWPLLVGR	82-94-74-44-45-69-80-79-96	YFWPLLVGR	83-84-96-96-98-97-92-88-88
24697	551.3215	2	ILLVDEIMR	LLLVDELMR	95-86-99-99-5-40-97-75-99	LLLVDELMR	77-99-99-97-52-77-93-96-96
10835	425.7376	2	SAFLVADK	SAFLVADK	96-86-99-96-96-98-98-94	SAFLVADK	87-89-99-97-94-96-95-94
10737	823.3818	2	SSGFSLEDPQTHANR	QYSSLEPNETHANR	37-47-20-99-99-99-22-7-83-98-95-93-90-99	QYSSLEDQPTHANR	37-46-62-96-98-99-91-55-49-94-94-87-67-30
13184	642.3784	2	VTVLFAGQHIAK	VTVLFQQHLAK	75-74-98-96-99-85-89-88-99-98-99	VTVLFAGQHLAK	51-85-95-99-99-96-87-94-97-98-89-87
6768	370.5361	3	VSAPEVSVGHK	VSAPEVSPPAR	97-98-95-93-59-74-61-32-3-53-27	WWQFTTLK	30-49-43-63-72-52-59-24
14716	480.2713	2	MLVVGGIDR	MLVVGGLDR	80-99-99-99-99-19-51-48-48	MLVVGERR	68-86-98-99-86-82-71-67
8668	406.7348	2	LELQGPR	LELQGPR	99-99-99-99-88-14-81	LELQGPR	91-97-99-96-86-70-82
1507	348.7064	2	HEAIVK	TLPTHK	61-36-12-98-95-96	HELAVK	87-98-88-81-95-71
25744	588.8487	2	LFEISDIVIK	LM(O)ELMALVLK	99-86-98-96-49-61-74-72-66-99	LFELMALVLK	86-88-99-98-78-76-84-93-88-65
23200	971.9803	2	HTAMVSWGGVSIPNSPFR	HTAMVSADGGVSLPNFALR	43-34-73-66-99-99-80-93-98-64-94-37-82-80-24-29-6-14-34	HTAMVSADGRM(O)ALPMNPK	40-44-77-76-92-94-79-81-62-61-65-77-82-63-43-26-22-26
18045	614.3221	2	VGDDPAVWQLK	VGDDPAVWGALK	89-98-88-99-93-97-87-51-7-59-93-69	VGDDPAVDQALK	69-72-91-99-97-97-97-81-85-67-68-76
13874	418.7481	2	GTLSFIAK	GTLSFLAK	32-67-99-97-48-27-81-94	SALSFLAK	60-63-91-85-60-69-79-63
9203	725.8588	2	PGTNSTGPAPMAPPR	PGTNSTGAPPMAPPR	61-89-88-95-86-99-98-96-2-75-95-88-99-87-60	GPTNSTGAPPMAPPR	26-40-50-83-93-97-93-93-89-73-88-89-68-80-70
18246	874.4384	2	AMDQEITVNPQFVQK	GLM(O)QELTAAAPQM(O)VQK	21-38-2-64-92-99-94-56-54-6-88-89-97-74-99-87	SSVGDELTAAAPQM(O)VKK	34-34-35-12-51-97-97-97-73-62-82-88-90-94-83-73-71
9803	893.0989	3	PAPAVGEAEDKENQQATSGPNQPSVR	LLGGLGQAM(O)C(Cam)PAGQPPATSGPTYTC(Cam)R	49-1-1-14-83-57-11-42-38-21-23-20-19-69-18-43-83-95-78-74-66-17-63-20-56-98	HRQWRQYWHWATSGPNQPWR	18-13-34-39-30-15-20-21-18-15-50-66-90-59-35-43-49-28-24-21
23169	575.3371	3	VPSVSSSALVSSLHLLK	VPSVTC(Cam)ALVSSLHLLK	63-54-53-31-47-41-60-34-64-68-78-49-40-43-98-71	WLTRSALVSSLHVVR	21-55-37-31-31-41-79-87-88-66-82-70-78-73-26
23432	586.8382	2	GLALALFGGEPK	LGALALFGGEPK	91-41-16-35-96-99-99-40-90-94-99-99	LGALALFNEPK	67-39-79-90-98-99-98-95-99-93-88
31626	838.4169	2	DMLLELEEQLAESR	DMLLELEEQLAESR	49-51-87-48-88-99-4-20-88-93-75-94-99-99	DFPLELEEKLAEDK	43-39-63-91-98-96-93-93-91-99-98-99-76-68
25855	886.9318	2	DPYSGSTISLFQAMQK	MHHGGSTLTVM(O)KAC(Cam)VK	14-2-4-24-99-61-91-94-91-80-51-54-64-59-68-99	LWYGDWTVM(O)KTDNK	51-44-49-84-94-91-81-74-71-57-77-62-62-50
8904	474.9543	4	SEEAHAEDSVMDHHFR	EEAVPVEDGEGLEC(Cam)AHR	27-1-7-61-8-27-95-71-21-72-1-1-40-16-1-5-49	SEWDKPVFC(Cam)DSHSM(O)R	17-54-46-15-13-14-15-14-14-55-32-27-49-45-60
25922	958.4836	2	ISVGSDSDLVIWDPDAVK	LNAGSAC(Cam)SLVLSVDMNHK	48-5-28-2-4-42-32-3-47-85-92-84-96-82-59-43-59-88	LNAVM(O)ESLVLSVDNMHK	41-33-62-57-68-72-46-90-95-98-95-94-94-77-73-40-35
20831	569.6542	3	SQLLKDPQVLFAGYK	SKLAGKLVGPASGAC(Cam)YK	25-49-75-8-2-16-48-51-35-31-53-90-42-74-47-71-60	WRVQQQVPSGALPLK	10-18-26-18-12-22-41-43-65-37-75-85-35-44-25
22022	636.3529	3	KHSQFIGYPITLFVEK	RGVLMALGYPLPTFTDR	16-1-27-42-3-2-69-25-95-76-81-1-17-27-36-32-46	TNKHFLGYPLLTMPFK	7-7-19-18-26-48-35-55-79-79-37-26-26-40-17-18
8911	632.9365	3	SEEAHAEDSVMDHHFR	DTEAHPSMGEMDHHFR	15-41-94-79-94-28-3-80-48-32-66-78-89-85-80-3	TWEHQC(Cam)VSGTDHHFR	21-23-71-57-15-23-66-76-21-49-85-78-86-43-51
6288	537.7807	2	ITITNDQNR	LTLTSAAQNR	98-92-96-96-95-1-6-86-63-81	LTLENSQNR	79-88-94-96-91-91-75-81-76
30434	702.8492	4	VEQIAAIAQELNELDYYDSPSVNAR	AHLYASSDAHLSVGNMTHADSSPVVNK	38-1-19-6-6-5-5-5-9-19-79-22-6-18-29-42-64-8-2-50-78-89-32-46-44-31-54	VRERALAFQQHWDYYDSPWGRK	5-5-43-14-18-33-31-10-7-8-8-12-21-27-55-79-59-34-56-9-16-19
15532	431.2477	3	IHPQTIIAGWR	SSADTDLLAGWR	64-16-13-36-16-21-95-91-85-18-87-62	AFLKVMLAGWR	21-31-43-49-49-54-89-70-54-82-51
15182	480.7392	2	KLPEMDID	VFDMTGYK	6-24-99-98-86-54-87-91	FVDMHSPK	46-49-94-82-54-27-71-57
32044	767.7084	3	SIASADMDFNQLEAFLTAQTK	DASSSVEAGGFGDLEAFLTAQTK	17-9-1-5-1-36-10-18-19-12-15-10-54-95-95-79-88-95-99-84-87-85-82	WRYLKC(Cam)TLGDEAM(O)LTAQTK	17-14-18-24-15-38-44-63-14-34-82-89-97-94-95-86-86-65-52
32043	1151.0596	2	SIASADMDFNQLEAFLTAQTK	LSTKDMDFNQLEAFLTASGGR	52-38-1-54-82-48-98-81-98-95-99-99-98-97-99-98-98-23-2-18-88	MPM(O)ATKDFNQLEAM(O)LTATKK	34-66-74-95-95-94-96-98-90-89-99-100-99-99-99-99-98-37-32-22
31166	617.3688	2	FALVEVIAMIK	FALVEVLAMLK	61-31-99-99-99-99-98-77-93-95-99	FALVEVLAMLK	73-81-99-99-100-98-99-98-95-94-91
3858	470.2674	2	QVEVTVHK	AREVTVHK	2-21-98-89-94-95-53-48	QVEVTVHK	43-48-93-75-69-87-94-75
2199	762.3588	2	KHNTGTDFSNSSTK	KHNTGTDFSNSSTK	61-93-97-95-60-95-76-84-69-50-30-8-69-89	KHNTGTDAYLEM(O)K	75-90-94-94-72-88-74-85-92-94-71-50-69
5003	381.6997	2	GTGMQIR	SQMQLR	68-75-99-96-95-81	SAGMQLR	70-85-93-98-95-96-95
20525	492.7791	2	TTGIPIHVF	MAGLPLGGLR	49-77-58-97-98-52-5-11-59-51	SDGLPLGGLR	54-62-85-96-54-67-48-54-91-72
2689	471.2437	2	HVDSLSQR	HVDSLQSR	99-98-99-36-96-77-48-62	HVDSLQSR	96-98-97-77-76-72-87-69
12452	702.821	2	DMASLPSESNEPK	VM(O)ASLSSAPVGELK	36-64-93-94-99-8-5-60-4-18-37-44-48-37	MDASLNESGLDPR	27-33-82-81-74-44-61-33-20-88-72-29-23
20456	1086.0287	2	QVDDLEVWSHTNDTIGSVR	VKDDLEVWSHTNDASLWR	24-13-27-85-83-73-98-62-87-99-66-81-93-19-18-2-28-99	VHM(O)KVTSWSHSKDLTGWR	20-18-12-22-24-27-27-77-59-51-35-52-77-38-22-20-21-34
6194	340.6898	2	VSFATR	VSFATR	99-95-99-99-77-81	VSFATR	91-93-90-84-78-82
7714	537.2833	2	LNELEAQTR	LNELEAQTR	98-99-99-99-97-98-94-94-99	LNELEAQTR	82-89-99-99-100-98-97-93-85
10678	495.7672	2	FPVTDAVNK	FPVTDGLNK	90-86-99-99-96-55-62-3-12	FPVTDAVNK	80-84-98-95-94-81-76-74-63
6324	534.7852	2	LAQALHEMR	LAQALHEMR	99-86-99-99-96-17-73-98-99	ALQALHEMR	55-79-92-98-95-77-92-97-91
32552	799.7394	3	WAGGANPALAPVLQDFEATIAER	PPTNSTPPLTVVAADFEDGLAER	17-7-41-63-56-74-20-16-32-28-52-63-15-8-61-86-60-83-69-79-70-39-40	RRWRHC(Cam)HDLGSFEATLAER	7-11-33-21-26-33-61-77-71-9-34-35-93-69-72-61-46-66-18
29380	776.4158	2	HSQFIGYPITLYL	VPMVWGYPLTNFK	49-17-19-63-64-95-86-21-5-51-41-22-80	FFLTPLYGMVAHR	62-68-95-92-39-70-92-85-65-49-48-33-41
24407	479.774	2	GFVFITFK	GFVFLTFK	22-33-99-98-98-99-36-99	GFVFLTFK	59-91-98-99-99-98-97-63
12541	650.8126	2	NTFQGIYSDQK	TNM(O)QGLYSDKK	52-36-99-96-82-94-96-98-84-87-53	TNM(O)QALVHDQK	39-61-93-93-97-92-45-44-88-55-59
22967	889.4459	2	IMASSPDMDLATVSALR	LMASSPDMDLATVSALR	65-40-46-99-99-98-96-91-98-94-88-88-89-85-10-82-98	M(O)PASSVLMDLATVAAER	55-45-67-89-90-72-81-69-75-95-94-96-93-73-72-81-44
20846	1048.4814	2	MKPWFEVGDENSGWSAQK	GSDPWFEVGDENSGWSAKK	13-6-64-97-65-81-95-69-58-88-56-94-86-90-87-86-61-59-95	MKPWFEVGDENSGWSAQK	51-60-55-82-91-97-92-86-95-89-70-93-67-81-82-68-66-46
10453	362.6888	2	LEGMFK	LEGMFK	95-98-98-89-98-99	LEMGFK	95-98-86-74-96-97
20408	761.3623	2	AGTQIENIEEDFR	ALAAGSENLELMM(O)R	46-40-82-3-63-38-99-98-97-99-69-94-99-99	TKQLENLEEDM(O)R	33-30-61-98-99-96-98-99-100-99-96-91
30152	868.4692	2	EFSITDVVPYPISLR	FESLTDVVALTARSAR	43-62-94-87-96-99-98-99-95-27-88-64-57-17-65-99	FESLTDVVAVVSNSLR	31-63-43-56-90-94-96-97-85-68-59-57-79-63-74-50
21737	511.2958	2	VFSIGPVFR	VFSLGVPFR	99-99-97-97-34-43-91-44-99	FVSLGVPFR	76-80-98-99-80-80-86-95-95
26151	787.3882	2	DFFQSYGNVVELR	DFFQSYGNVVELR	33-60-15-94-99-3-1-86-98-93-87-99-99	YVM(O)QSGYNVVELR	38-30-80-90-93-21-30-88-90-98-99-93-80
25404	1008.994	2	YMIGVTYGGDDIPLSPYR	FFLGVTYGGDDLPLSEMR	12-5-99-72-93-91-99-94-98-69-69-98-99-69-99-50-68-80	YMLRTYGGDDLPLSPYR	43-44-92-88-97-98-94-93-92-92-98-90-94-93-67-48-48
33910	1127.3435	4	TSSAEYNVNNLVSPVLFQEALWHVPEHAVVLEIAPHALLQA	HWWTLQSVASGKNLLGFNYTSNAGEVKVKDLELASGFPWR	11-1-1-28-22-2-23-3-12-1-1-1-44-39-17-16-17-5-5-1-3-5-2-1-6-3-43-1-16-52-18-22-87-93-2-1-17-6-13-54	HWWWRWRC(Cam)LMVWWRWWTLYTRVELLAKYPWR	5-5-5-5-5-5-5-7-5-5-5-5-5-5-6-5-5-6-5-5-11-25-30-16-28-54-23-9-5-6-6
12434	699.3203	2	TQFNSEEQWTK	TQM(O)NAPSEQFTK	28-45-96-94-79-63-2-62-60-54-99-99	TQFNSEEQWTK	56-72-96-93-93-93-93-87-89-84-75
21480	627.3835	2	GLTPSQIGVILR	GLTPSAGLGVEPR	19-20-69-98-62-67-99-97-77-93-98-99-98	GLTPSAGLGVLLR	16-43-81-62-62-73-77-97-86-97-97-88-86
27455	678.6754	3	YNFLPEALDFVGVHQER	YNFLPEALDFGRLYC(Cam)R	20-94-81-99-56-37-23-60-96-65-2-4-34-4-28-84	C(Cam)LYTRRGRM(O)VRSGFMK	7-10-15-27-6-6-18-21-43-39-38-38-12-67-52-28
19913	618.9929	3	DLKPVNIFLDSDDHVK	GPAMPAAALM(O)LDVLLMPK	25-2-7-69-86-1-1-15-81-37-84-86-80-15-82-69-93-71	RSLM(O)YLFLDVEPEAR	16-21-51-48-40-55-89-89-80-43-81-50-72-57-43
10921	766.8977	2	AATQAQQTLGSTIDK	AATQAQQTLGSTLDK	22-3-74-99-99-99-94-91-99-99-99-99-88-99-99	ENKAQKTLGSTPMK	65-69-94-98-97-97-98-99-96-97-94-55-48-66
6497	771.3674	3	THYPAQQGEYQTHQPVYHK	THYQPAQAFMVMYTLQTPGK	19-51-21-50-8-20-56-21-24-22-71-67-1-1-14-10-35-8-11-91	QFMMC(Cam)KWYVERQLDLHK	6-5-5-8-11-27-15-15-30-29-7-21-26-21-26-34-17
13890	595.3275	2	TIDDLEDKLK	LLQTMASGQLK	98-88-99-91-93-2-24-50-82-98-99	LTDDLEDKLK	75-82-96-95-96-98-93-89-86-84
21093	868.4896	2	TTIENIQLPHTLLSR	C(Cam)TLREYLEAHGTTGK	24-15-64-24-91-91-65-64-90-77-80-66-82-68-99	RVKFEYLEAHTKSK	23-21-20-70-94-89-97-95-81-81-48-31-37-43
11696	823.4042	2	KYEM(O)FAQTLQQSR	QYEFFAQTLQQSR	45-56-99-95-98-92-93-99-99-97-99-94-99	QYEFFAQTLQQSR	68-90-99-98-99-95-90-98-98-88-83-79-65
8924	413.1928	2	AEEWYK	AEEWYK	96-99-98-80-98-99	AEEWYK	92-98-99-96-96-98
1693	379.2071	2	SHIMAAK	SHLMAAK	51-92-99-93-76-55-99	SHLMAAK	70-82-98-92-92-94-95
3794	377.1943	2	TAAESFK	TAAATYR	96-99-97-2-20-68-99	TAGYVDK	86-88-41-49-66-95-97
19664	594.3425	2	SILFVPTSAPR	SLLFVPMAGPR	10-6-99-99-99-99-29-41-12-31-81	LSLFVGNPVNK	45-40-94-97-95-56-72-38-67-52-71
21382	644.3027	3	FNFLNPNDPYHAYYR	M(O)NM(O)LLVLDHAAAPLFDK	38-55-75-38-42-45-91-99-1-2-1-1-1-79-99-72-66	MFC(Cam)WNFLPESPLFDK	14-10-10-8-15-30-46-19-79-44-43-87-87-30-38
15094	670.3079	2	MFADYLAHESR	MFADYLAHESR	50-52-98-91-98-87-98-98-96-90-93	MFADYLAHEDK	56-82-94-96-98-99-97-95-99-76-62
26770	1016.5065	2	RPTPQDSPIFLPVDDTSF	GVPTNDPDMLVLPGQADHR	15-2-3-89-71-65-69-41-54-61-61-92-99-9-60-45-59-39-42	RPTPQDMTLVLHDTDHR	28-28-37-31-41-61-32-23-66-85-86-61-33-54-49-37-27
35431	1019.5099	2	FYPEDVAEELIQDITQK	YFPEDVAEELLKDLTQK	16-37-98-68-83-99-99-99-98-97-88-98-79-96-95-93-99	YM(O)PLMVAEELLQDLTQK	57-56-27-68-65-95-99-99-99-98-99-98-98-98-66-72-84
35433	680.0076	3	FYPEDVAEELIQDITQK	SSPEGHRAEELLQDLTQK	11-24-9-57-9-1-37-32-41-61-99-80-83-26-83-6-68-68	FEVLDQLM(O)NLFETAVPR	13-29-26-63-43-38-75-16-14-40-67-90-62-32-55-15-26
13914	533.799	2	TGVLTVASYR	TRLTVASYR	97-70-99-99-99-98-95-98-99	EKLTVASYR	79-61-99-99-99-99-97-91-87
19609	816.9496	2	GTTLQSLGLTGGSATIR	FPGAKSLGLTGGSATLR	76-22-88-78-99-94-99-99-99-92-95-99-99-84-90-99-99	QLMKSLGLTGGSATLR	32-43-72-97-98-99-97-99-99-93-94-97-98-88-84-63
19715	775.9001	2	ISNLLSDYGYHLR	AAPSTLSDYGVVVSGK	43-1-13-53-99-99-91-87-98-56-43-69-81-3-12-99	LVNTLSDYGVVQDK	51-27-27-94-97-93-95-94-68-75-82-67-63-52
13328	1095.4575	2	NMGGPYGGGNYGPGGSGGSGGYGGR	LMGM(O)NGGGGNYGPNSGGSGGYNR	34-24-77-32-18-7-94-98-68-99-94-88-99-88-97-97-82-99-92-69-38-68-80	C(Cam)QAPYGGGNYGPGGSGGSGGNYR	41-41-40-27-66-93-79-80-97-99-99-94-80-79-98-96-95-97-67-50-39-40-26
2980	517.2711	2	SMVNTKPEK	M(O)AVNTQLLK	6-1-99-96-91-92-1-7-99	AFVNTQTPR	55-79-97-96-95-93-84-94-74
11029	552.3083	2	DEAVKPFGLK	DEGLKMVLAK	78-64-89-99-87-57-23-28-15-99	MLAVKMEGPK	26-39-79-91-85-86-86-25-63-67
6932	567.79	2	IEKEELDMK	LEQEELDMK	91-97-99-89-85-92-82-98-99	LEKEELDMK	65-89-96-99-98-85-79-93-86
6225	449.75	2	GHLMAITR	GHLMALTR	43-38-99-98-99-92-93-99	GHLMALTR	43-80-98-93-95-92-97-88
17928	635.3141	2	DYETATLSEIK	YDETATLSKNK	5-1-99-98-94-96-99-93-90-90-99	DYETATLSKNK	49-55-99-98-98-98-98-95-88-81-73
21134	533.7816	2	GTGLYELWK	GTGLYELGEK	62-27-81-95-94-94-96-87-75-98	ASGLYELGEK	57-79-72-92-98-99-97-92-94-75
13130	584.3468	2	LGTPQQIAIAR	LGTPQQLALAR	98-15-66-99-99-84-99-99-98-93-99	LGTPQQLALAR	63-32-90-89-94-86-92-97-99-94-87
12911	504.7558	2	SYSVYVYK	SYSVYVYK	51-36-98-99-93-97-98-93	YSSVYVYK	63-73-96-88-88-85-92-87
21127	513.7839	2	YLELLGYR	YLELLGYR	84-99-98-99-96-77-93-94	YLELLGYR	90-93-99-99-99-90-97-96
8418	583.788	2	TPDGQGLSTYK	TPDGQGLSTYK	97-94-98-99-66-84-93-94-96-32-53	TPDGQGLSTYK	69-80-94-93-89-91-98-96-97-70-72
14090	479.5161	4	KHLEINPDHSIIETLR	VLAGSGYSLVHSLQASGLR	36-2-5-1-8-12-18-37-2-6-35-17-87-4-3-11-4-36-93	RWFLC(Cam)FFARLETLR	8-15-29-38-11-11-10-39-35-95-76-40-28-18
14037	958.0253	2	KHLEINPDHSIIETLR	KHLELNPDHSLLETLR	34-80-60-99-99-97-99-88-84-65-90-96-98-20-70-99	KHLELNPDHLSLELTR	59-89-96-100-99-99-95-96-95-95-98-99-99-90-79-66
27589	882.7948	3	IFLLGLADNEAAIVQAESEETKER	FLLLGLADM(O)SLDGDDGGPDLQLLNK	36-18-99-99-84-99-81-36-15-31-72-22-7-1-7-1-43-13-71-64-35-72-63-48-60	WRVYM(O)LTPQDFLSKFVMGGLNK	9-5-15-15-25-31-9-5-5-6-15-29-8-30-25-29-25-12-11-50-23-20
30086	1235.1572	2	LFNHLSAVSESIQALGWVAMAPK	LLERLSAVSEGENVLGWVAADLK	91-1-3-72-98-94-99-97-93-99-97-90-10-64-84-85-41-99-43-72-45-30-39	GKYYLSAVSESLKALGWVWRR	10-20-25-19-97-96-96-97-98-99-98-99-89-91-98-91-96-96-39-22-18
12173	513.274	2	LYRPGSVAY	DHVSPGSAKK	2-14-95-43-14-18-66-21-19-77	LYRDRM(O)R	71-66-82-39-33-23-40
19997	980.9583	2	YPIEHGIITNWDDMEK	LM(O)LEHALVTNWDDMEK	19-22-60-98-77-85-71-91-79-47-60-88-95-49-68-99	YPLEHALVTNWDDEMK	43-34-61-99-97-97-98-92-87-65-81-97-96-85-68-60
19974	654.3099	3	YPIEHGIITNWDDMEK	SGFMVGSGTVDVGTGSDLM(O)K	37-1-6-43-12-14-17-4-3-57-25-23-5-20-62-65-65-12-31-28	YVYLREVTNEATMDEK	21-22-31-39-8-31-69-56-45-44-33-41-63-61-69-21
11213	436.7646	2	SSIPITVR	SSLPLTVR	51-13-56-99-47-20-42-87	SSLPLTVR	51-55-92-79-90-80-80-65
16006	767.4005	2	IIPTLEEYQHYK	LLTPLEAAAVGHGER	63-57-4-18-83-93-36-38-10-13-2-51-73-48-18	EPPTLEVLSYTER	49-17-18-35-66-82-24-33-57-71-73-85-49
30933	1161.0554	2	SLADLPNFTPFPDEWTVEDK	AM(O)PALPNM(O)TPFLVEWTVPM(O)K	13-19-3-40-79-96-94-97-99-99-77-24-51-94-67-83-82-34-13-39	AEWLPNFTPFLVEWMSPEK	37-67-37-82-66-74-93-94-41-46-76-71-95-87-72-49-28-67-34
14490	496.2561	3	SDQWKPLNLEEK	MAQWQPLNETLR	21-29-93-24-89-52-73-48-43-51-12-69	SDKWQPLNEKNK	22-43-62-61-74-85-90-76-90-76-46-46
6784	529.7546	2	DYGNSPLHR	DYGNSPSYR	97-90-83-94-6-51-56-86-99	M(O)MGNPVTHR	61-82-90-92-65-61-79-94-93
30222	1068.0024	2	SSDPLGDTASNLGSAVDELMR	DATLVGDTASNLGSAVDEEDR	52-17-3-15-83-91-94-94-92-83-82-95-95-89-89-99-95-70-50-80-99	SSDPLGDTASVKGSAVDELMR	29-34-38-15-66-90-97-96-97-98-91-91-94-98-98-98-97-91-55-33-37
24588	921.4507	2	STGEAFVQFASQEIAEK	PYNAFVQFASQELAEK	24-56-66-98-99-99-99-99-99-99-98-95-88-94-97-99	QM(O)AVM(O)VKFASC(Cam)PLEAK	46-52-94-96-97-99-98-99-98-98-94-70-86-67-44-65
22633	818.9875	2	GVQGIIVVNTEGIPIK	LFGHLVVNTEGLPLK	19-22-71-17-99-96-99-30-81-75-75-83-54-42-99	RQAVLVVAGSEGLPLK	34-43-76-88-99-99-98-85-67-81-99-96-99-87-79-51
38055	742.6997	3	DFIATLEAEAFDDVVGETVGK	C(Cam)NTATLELDFASDVVGSALDK	19-17-30-43-10-45-40-62-39-49-85-91-88-91-90-99-34-6-32-85-68	NFELKRSDAM(O)DLTVGEKEK	12-12-63-21-9-8-16-41-82-86-85-90-92-93-77-86-26-63-27
30296	709.3461	3	KQDEPIDLFMIEIM(O)EMK	DM(O)SGQMLPPLMLELFEMK	21-3-7-4-51-1-30-6-59-65-89-97-90-96-91-93-32-19	KWWFYKM(O)MLELM(O)EMK	16-12-11-17-11-34-79-88-94-96-95-92-90-25-34
26353	558.8245	2	ADLTALFLPR	ADLTALFLPR	61-63-92-89-99-98-91-96-94-97	WLTALFLPR	50-85-96-99-99-99-99-97-97
9030	482.5879	3	HLEEIVHVEQGR	HLEELVHVEQGR	72-90-54-54-46-71-89-70-67-38-61-87	TLFM(O)LVHVEQGR	17-23-35-44-72-79-85-85-89-66-37-80
39256	1034.4725	3	MDLIDLEDETIDAEVMNSLAVTMDDFR	DQLYSAGNYTPGSSGLAPAPSLAVTMDDM(O)R	15-6-4-10-9-3-7-7-1-12-11-21-19-2-23-25-2-2-29-3-49-56-99-99-66-69-31-55-65-99	FNWRMWSFDPMLAPAPSLAVTMDDFR	8-7-6-5-10-9-5-5-5-5-5-21-12-5-10-29-40-68-79-84-77-44-18-16-26-15
34460	895.9406	4	ASGATILSTLANLEGEETFEAAM(O)LGQAEEVVQER	AQHLAAFSHGNVAELLPNTEHSHC(Cam)AEEVVQER	38-13-6-2-2-16-23-1-3-1-16-29-32-4-53-6-55-33-23-29-2-1-1-1-84-82-82-92-89-50-76-54	KWWLWWC(Cam)WRRMNEHNNPNAREVVKER	5-7-5-26-5-5-7-9-5-5-5-5-60-15-15-29-50-70-77-61-81-83-88-66-21-8
3792	404.2235	2	KFIEDR	KFLEDR	56-96-92-94-98-99	KFLEDR	97-98-98-99-98-99
7894	687.3313	2	GGDSIGETPTPGASK	SLNDGEEVAGSAPK	61-1-53-79-99-98-62-48-59-99-79-84-48-99	WWGGETPTGSAPK	44-45-62-90-99-89-39-49-81-86-63-57-59
28937	1146.0771	2	VPMGSGQEAAVPVTWTEIFSGK	LVDGSGQEAAVPVTGETELKYK	30-7-2-32-34-75-74-99-99-96-94-96-25-92-98-99-70-34-98-35-7-54	WWHFEAAVRVVEVMLQYK	16-8-7-10-74-78-92-90-9-14-45-92-43-44-77-41-22-23
2631	552.2646	3	KEESHSNDQSPQIR	QGMVPGELDQGPGLTR	62-1-16-19-11-5-28-76-86-78-35-14-14-63-61-90	EQFYMLDGHPVYR	30-12-40-15-18-50-50-8-33-46-68-71-51
2642	827.8979	2	KEESHSNDQSPQIR	QEESHSNDQSPKLR	68-77-71-91-95-98-12-53-65-89-76-1-14-99	KEESHSNDQSQPLR	45-86-97-90-93-97-82-81-93-98-51-30-75-43
8756	823.8964	2	AVASPEATVSQTDENK	VAASPEATWKTDEGGK	72-67-94-92-96-78-99-97-74-80-96-89-98-97-68-53	AVASPEATWKTDENK	55-81-85-96-94-99-98-98-96-97-98-92-97-57-60
31824	1184.0425	2	NNEDIADNFEAFVWEPAMVR	LHGTGHLMWEAM(O)VWEVTVVR	57-16-14-12-4-6-91-52-51-78-55-82-99-64-91-20-20-12-8-45	WWTELMWEAFVWEQRNR	26-18-19-91-91-72-81-88-74-96-97-95-99-30-18-26-18
5806	523.7469	2	FSNAEPEPR	FSNAEPEPR	88-53-97-96-99-99-71-90-81	FSNAEPEPR	73-87-92-98-99-66-86-88-87
30302	839.9337	2	PLFQFFVPDALNDR	LPM(O)QFFVPDALQTR	48-13-32-98-99-99-96-99-94-66-57-43-51-96	FPLQFFVPDALQEK	45-26-76-92-97-98-98-84-82-84-86-76-73-38
26026	974.1772	3	KPTGLFYLLDEESNFPHATSQTLLAK	SHAALAKKMLPNGSSNFPHSSNFRPPK	25-22-1-16-23-2-2-44-17-14-8-23-32-4-33-12-74-35-82-77-15-19-11-7-3-28-93	WWWHRWKVTNYEDTAAKNLLFR	5-5-9-5-7-11-18-16-7-5-5-73-56-62-67-27-14-17-8-11-10-23
19441	680.3589	3	IPLSQEEITLQGHAFEAR	LPLSQEELTALGGHAFEVK	95-68-99-95-73-44-45-41-54-22-24-11-64-62-78-24-49-65-12	LWLRYYFMYKVLESK	27-16-43-23-40-19-67-72-90-73-82-72-74-45-34
23512	709.3651	3	HSNLMLEELDKAQEDILK	HSNRKAMELDQAQGSTKPK	78-83-46-59-8-3-63-15-37-71-88-26-58-35-3-19-3-20-90	C(Cam)KYMLEELDQAKEDLLK	9-9-14-19-54-73-84-62-82-72-79-84-89-70-71-39-41
15372	618.2831	2	LDLMDEGTDAR	LDLMDEGTDAR	98-37-99-99-99-99-36-38-94-59-99	LDLMDEGTDAR	69-66-96-98-99-99-69-81-95-83-76
9544	440.7431	2	LYTLQDK	LYTLRSK	96-84-99-79-59-80-48	LYTLQDK	93-93-93-93-73-77-91
17440	820.3906	2	AHQVVEDGYEFFAK	AHQVVEDFLGMHEK	20-12-78-86-99-99-96-31-60-12-39-43-64-99	HAQVVEFEVEGMHK	29-30-75-94-98-97-74-82-65-93-84-37-38-43
8029	551.2748	2	EAQLYAAQAH	EAPGSYAAHAK	42-26-99-62-36-99-99-99-74-10-15	EAQLYAHNR	71-52-85-92-95-94-63-52-39
3508	381.1937	2	ALDDTAR	DALDAEK	68-78-93-85-89-75-81	DALDATR	70-80-94-95-92-85-84
27496	1074.0284	2	M(O)LLDPMGGIVMTNDGNAILR	KSSAVMLGGPDMTNDGANLLR	21-1-3-57-94-67-50-87-79-60-82-98-94-71-99-65-85-19-59-93-99	FLLDPMGGLVMTTQHVMTR	21-38-60-89-55-68-85-89-97-96-95-91-61-54-65-63-40-57-39
21312	781.3833	2	VPLWLQSSEDMEK	VPLADLQSSEDPYK	97-98-43-34-38-99-98-12-54-53-42-8-76-99	VPLWLQSSEDMEK	72-86-93-98-99-95-88-77-90-85-60-71-63
1979	383.692	2	AGM(O)SSLKG	QFSSAAR	80-92-95-91-30-14-62	QM(O)SSLGK	59-93-95-89-92-70-85
26342	666.3571	2	LETIQAQLDSLT	LNEATM(O)AKPVNK	98-37-94-58-41-34-94-61-12-43-99-99	RAEAVEQLSSNK	17-40-95-92-91-95-86-88-68-69-70-39
5881	351.7101	2	ITALER	LTALER	95-99-99-99-76-94	LTALER	95-95-97-95-98-90
8570	496.2418	2	EAAMEAEIK	LSAMEAGANK	52-27-89-99-99-86-84-54-85-99	LSAMEAGANK	61-40-86-90-96-79-40-75-90-89
18283	876.4554	2	ILAGDKNYITMDELR	LLQDKNYLTMDELR	94-90-80-82-99-99-13-3-86-62-99-85-99-99	LLAGDKNLYTMDELR	69-85-66-51-90-94-91-77-70-93-96-96-97-83-65
3839	496.7809	2	LEVQHPAAK	LEVQHPAAK	96-97-99-97-99-93-85-98-99	LEVQHPAAK	89-97-97-98-98-92-95-95-82
21633	633.796	2	SLGTDLMNEMR	SLGTDLMNEMR	6-74-99-98-99-99-98-85-82-26-76	SLGTDLMNEMR	52-67-74-96-97-98-91-82-99-87-73
17438	478.7579	2	LGFESIYK	LGFESLYK	99-99-99-99-94-95-98-99	LGFESLYK	92-86-95-99-93-90-93-80
13146	515.799	2	LIVENLSSR	LLVENLSSR	95-86-99-95-98-98-85-98-99	LLVENLSSR	98-99-99-100-98-99-97-99-97
20587	954.9954	2	SSFFIEPQKPVFPETR	ATPGAALEPQKPVFPEEK	12-3-1-4-3-43-93-99-99-60-95-54-77-95-63-19-58-96	FSFSLEPQKPVFPETR	49-48-41-56-93-97-75-56-72-51-76-93-83-95-72-62
37074	925.4798	2	MVVDAVM(O)MLDDLLQLK	TVEEGVFMLDDLLQLK	97-7-21-73-41-86-98-99-88-85-18-92-99-88-98-99	VC(Cam)KLNM(O)MLDYKKYK	31-56-78-97-94-97-95-96-91-55-51-49-34-44
20922	937.0008	2	VSALTQTQAVEGEIDLAK	VSALTQTQAVEGELDLAK	49-54-16-31-94-84-99-84-99-99-99-36-71-88-99-99-98-99	QELTKTQAVEWLDRR	26-50-75-97-98-98-97-99-99-99-97-98-90-56-46
36721	617.3215	3	MVVDAVM(O)MLDDLLQLK	DDPVVQTPPGDDLLQLK	15-41-18-8-10-29-1-1-1-43-91-5-64-91-69-76-71	VMRNNFMLDRGQQLK	15-12-17-35-50-49-85-81-57-15-18-52-61-55-39
20116	663.3874	2	VITDIAGVIPAEK	PDTDLARLALLK	4-19-91-88-99-99-27-93-58-96-82-99	VLTDLARLPAEK	27-59-86-86-93-96-89-96-45-51-60-51
2961	459.2354	2	SRDPGMVR	FNPPGMVR	31-37-67-92-49-67-94-99	AMAWVPSR	48-52-85-40-44-93-98-59
10734	879.4366	2	EAALVQQEEEKAEQR	AQANVQQEEEQAEKR	40-33-9-36-99-98-88-90-94-96-89-95-98-95-99	DRLVQQEEEKAEQR	45-41-75-97-96-96-99-95-95-97-98-99-82-83
1685	459.2142	2	SAEEPQEK	SAEEQEPK	43-92-99-88-26-5-98-98	SAEEEQPK	52-60-99-99-82-57-88-92
22260	723.3737	2	SVDVILDDDLVDK	WDVLLETDLVDK	76-96-98-99-98-1-1-94-82-82-98-98	VSDVLLDDDLVSR	39-44-72-95-98-95-78-75-66-65-73-70-54
8397	545.7679	2	GGPNYQEGLR	NPNYQEGLR	68-98-99-70-96-97-99-94-99	NPNYQEGLR	55-68-87-92-89-99-73-95-94
17743	837.4078	2	EMGQLIVQSAEDPEK	LC(Cam)GDLLVQSAEDEPK	48-22-30-67-99-99-99-98-98-89-96-96-71-42-99	EMANLLVQSEADEPK	61-33-55-69-95-97-98-95-92-95-95-96-93-62-62
2880	391.7116	2	PENVAPR	PENVAPR	96-99-98-98-96-92-98	EPNVAPR	79-54-89-91-89-90-62
4356	460.2289	2	SDASPSSIR	SDASPSSLR	43-70-99-99-99-36-91-91-99	TTASPSEAR	77-82-94-98-63-54-81-72-87
24489	923.4649	2	GGSGSVLQDEEVLASLER	LMEALQDEEVLASLER	91-3-40-17-99-99-99-93-99-99-99-92-97-93-99-99	HHAVLQDEEVLASLER	19-20-31-90-98-97-98-96-97-97-99-99-97-87-89-57
23183	971.5149	2	MPSESAAQSLAVALPLQTK	GEEESAAQSLAVALNLLVK	15-18-33-94-82-90-99-86-98-99-95-95-99-89-3-59-63-54-99	MPSESAAKSLAVALPQDVK	23-52-54-93-92-96-98-98-95-97-96-91-97-99-56-59-38-40-44
31787	694.673	3	FYPEDVSEELIQDITQR	GSTGTPHLSEELLQDLQEK	30-18-1-3-25-42-5-22-27-28-38-74-89-84-80-92-62-61-28	YM(O)C(Cam)HWKRMLKDLTQR	15-20-11-10-20-17-16-44-61-78-79-82-86-32-37
27232	863.9802	2	QLLQANPILEAFGNAK	LKLKANPPEEAFQNK	57-52-59-94-82-99-99-17-10-99-99-94-75-46-99	LQLKANPLLEAM(O)LEK	62-56-95-95-96-93-46-62-88-94-90-93-85-86-65
8239	918.4216	2	HSLNSSSASTTEPDFQK	HSLNSSSASTTEPDFQK	99-57-66-85-96-97-89-99-78-99-85-87-99-53-59-83-99	HSLNSSSASAMELVM(O)QK	65-85-90-93-92-96-96-95-87-39-43-97-73-61-76-68-61
8318	612.6185	3	HSLNSSSASTTEPDFQK	EGSHSSQASTTEGSSKQK	21-9-1-1-1-1-16-34-58-10-75-76-32-55-4-3-41-93	YYM(O)C(Cam)PLKTEGSMALR	10-10-21-24-9-32-23-48-70-24-39-22-21-25-31
14106	516.2537	2	IYFMAGSSR	LYFMAGAMK	99-96-97-99-96-95-11-93-92	LYFMAGSDK	94-95-99-98-96-91-75-86-93
7790	704.6462	3	SKSEEAHAEDSVMDHHFR	NTNC(Cam)MWYNFLGDHVVNK	15-9-47-68-2-38-7-7-86-8-4-89-64-1-2-39-31	WMGKEWEGRANNGHHM(O)R	9-9-13-62-83-77-85-18-28-54-73-87-86-89-70-31-40
6537	481.7671	2	QVSITASTR	AWGLTASTR	68-91-95-94-98-97-91-64-51	QVSLATSEK	66-69-89-96-91-90-91-97-90
3883	849.878	2	SNNSETSSVAQSGSESK	EWSETSWAQSGSESK	42-15-89-99-99-95-99-99-99-99-99-88-88-98-99	EWSETSSVAQSNMDK	73-54-95-99-99-97-96-98-98-93-97-57-59-76-67
18610	612.3177	3	VNTHGIFTISTASMVEK	MPTPSPGPSLTFFAKEK	14-38-75-5-3-17-5-7-39-7-86-76-4-8-42-38-93	WWQRRGLSTSVTTEK	26-40-12-21-8-20-84-82-79-79-81-32-28-40-29
18611	917.9747	2	VNTHGIFTISTASMVEK	GRTHGLFTLSTASMVEK	36-59-68-86-99-95-99-97-96-99-34-12-63-81-19-98-99	KWHGLFTLSTASMVEK	25-25-66-89-98-98-98-97-92-82-79-77-73-76-88-57
17254	621.8203	2	EVDIGIPDATGR	EVDLGMPAPTGR	43-56-96-90-99-43-27-1-1-56-73-98	EVDLGLPDQTR	75-54-91-94-84-71-25-54-33-41-49
25392	868.4874	2	LGSIAEIDLGVPPPVMK	TTPAAEPLMGVPPNRGK	12-4-18-15-92-65-72-37-98-96-96-74-68-85-19-93-99	LRATEDLLGVDRLHK	23-12-34-50-86-86-91-95-82-91-84-62-51-30-49
6250	359.7033	2	SLEEIK	SLEELK	96-99-99-99-71-99	SLEELK	86-91-96-99-97-97
24266	658.3832	2	TLQLALDLVSSR	DVKLALDLFGPK	24-48-87-90-94-85-77-90-99-36-5-79	EVVKALDLVSDK	51-28-59-76-98-98-94-96-97-74-54-73
23176	1071.5021	2	ETFGVNNAVYGIDAMNPSSR	VPAVPLANAVYGLDAMNPSSR	24-2-16-48-29-11-4-82-80-99-99-98-98-88-74-95-96-83-3-14-99	VMRM(O)NNAVYGLDAMNRDR	44-45-33-67-95-95-96-96-99-92-97-96-96-97-96-31-44-50
10583	453.2644	2	LTAQFVAR	TLAQFVAR	96-99-89-87-99-88-22-85	LTAKM(O)VAR	90-92-98-95-95-80-85-89
2369	442.2177	2	HAEELER	HAEELER	99-95-99-98-71-90-99	HAEELER	94-98-99-98-90-94-93
5367	602.802	2	TAENYLGHTAK	TAENYLGHTAK	52-26-96-82-95-97-58-44-48-12-19	GDENYLGLAPR	33-45-95-93-94-91-76-90-88-68-33
20700	840.4221	2	VINQILTEMDGMSTK	LVNQLLTEMDGMSTK	69-46-80-90-99-99-97-99-99-34-17-87-91-20-39	LVNQLLTEMDNFDK	45-59-67-90-98-99-98-100-98-94-79-77-51-29
3048	669.3123	3	THETGTTNTATTSNAGSAQR	EEGNTGPASNGTTSNAGSAKR	15-1-16-29-2-1-23-32-37-1-3-58-75-85-81-45-99-90-42-96-84	LYWWM(O)FATTSNAGSAQR	17-11-21-29-28-40-50-87-85-76-62-86-79-79-71-38-15
7572	456.2005	2	FAEMEER	FAEMEER	96-99-99-94-91-96-99	FAEMEER	90-94-100-98-98-97-95
29686	1114.1138	2	MSVQPTVSLGGFEITPPVVLR	LLC(Cam)WAVSLGGFELTPPVVLR	91-1-2-39-10-95-94-99-99-91-91-99-95-97-98-76-49-72-28-63	MWKLLASLGGFELTRHVLR	27-29-52-56-56-45-90-94-88-83-91-97-97-96-27-35-56-39-12
3658	355.1803	2	SAEAFGK	SAESMGK	96-96-99-66-68-77-91	SAEM(O)KK	79-85-96-50-50-86
7187	750.3478	2	EVYQQQQYGSGGR	EVYQQQQYGSNR	29-59-93-83-84-86-93-99-97-93-46-80	NNYKQQQYGSNR	34-39-76-86-94-82-82-95-87-86-75-62
12679	454.7324	2	TIMFGPDK	DVMFGSPR	96-99-99-92-79-48-88-81	DVMM(O)LRK	92-94-92-92-85-73-82
23193	560.6168	3	VINQILTEMDGMSTK	YLDVFSGEMDGMSTK	35-38-16-7-60-3-18-74-80-79-64-30-74-67-67	LVNQLLTEMDGMSTK	28-27-57-57-80-96-98-99-96-91-77-89-81-66-55
15086	604.8016	2	APEMVNLYSGK	APEMVNLYSGK	61-95-99-99-99-93-89-99-36-94-93	APEMVNLYSGK	71-79-98-98-99-96-98-97-95-79-66
9320	708.8716	2	IYDLNKPEAEPK	LYDLNQPAFAHK	91-87-93-96-94-80-80-39-83-57-1-69	YLDLNKPEAEPK	56-70-87-94-94-91-52-81-77-91-75-77
17127	512.2774	2	AAPLDSIHSL	AAPLDSMYR	9-13-56-98-95-89-15-41-23	AAPLDNPGLR	50-75-73-95-93-78-46-30-66-62
11949	635.7945	2	MAQELYMEQK	MAQELYMEQK	72-71-65-97-97-96-52-74-97-99	MAKELM(O)M(O)EQK	70-70-83-98-96-77-75-96-79-71
10199	621.3187	2	LHELTVMQDR	LHELTVMSPSK	82-92-98-99-88-99-85-1-1-97-93	LHELTVMGWR	59-71-99-98-93-91-90-75-52-35
3414	351.2009	2	AALAAER	AALAAER	82-54-99-98-93-77-75	AALAAER	88-94-99-98-97-98-93
26583	875.4435	2	DTGNFVIGQILSDQSR	LNC(Cam)FVLGQLLSDQSR	40-22-67-82-99-99-98-99-99-99-99-98-93-71-88	NLC(Cam)FVLGQLLSENDK	45-55-48-90-96-99-91-94-98-98-97-94-63-46-37
20925	1029.5164	3	VGGTKPAGGDFGEVLNSAANASATTTEPLPEK	VEGEAPTGVVPEHPGGNTNASATTTEPLLLK	25-12-48-5-33-6-9-19-47-19-1-20-61-15-62-5-13-33-10-97-68-76-72-91-79-82-26-45-33-17-35	WC(Cam)MWHWWYYKKSASATTTEPLLLK	5-5-5-5-7-5-5-6-5-5-11-25-52-54-66-50-46-30-54-10-33-15-19-15
11830	472.771	2	VGQMQILR	VGQMQLLR	99-96-92-99-99-96-99-99	VGQMQLLR	82-78-94-98-97-99-100-98
16142	704.8669	2	AVGPSSTQLYMVR	LGGPSSTQLYMVR	60-35-80-75-67-89-98-95-81-99-98-91-92	AVGPSSTQLYMVR	38-79-68-86-96-96-96-95-98-99-98-89-49
9589	844.9165	2	ASGNYATVISHNPETK	TPMYATVLSHNPETK	52-13-68-91-99-99-98-99-98-99-82-94-59-98-98	TLDYATVLSHNPETK	44-76-63-96-99-99-99-99-95-95-98-61-88-86-80
12738	637.3359	2	LNEQASEEILK	LNEQAVDMLLK	99-94-98-99-99-53-5-76-98-99-99	LNEKAVDMEPK	57-75-98-96-95-82-54-73-85-45-74
36076	1079.5073	3	GYEDYLQSPLQPLMDNLESQTYEVFEK	PC(Cam)APNGSGQSPVPVRPMSGTESSSQGGFGFEK	1-13-2-19-52-1-6-12-87-28-93-1-1-24-26-12-46-1-1-3-57-71-6-87-92-90-32-15-1-21-11-35	FMWRWHWNWWYYKPLSKGWWHR	9-10-8-5-10-15-17-12-11-18-6-13-32-17-55-63-68-21-39-37-29-10
6134	544.79	2	SAWTKPDGVK	ASWTKPDKR	41-53-86-99-80-66-53-94-99	ASWTQVLGAR	54-74-90-98-81-66-89-85-92-63
26938	837.4601	2	IFQNLDGALDEVVLK	LFKNLDGSPDEVVLK	91-45-51-98-97-63-58-68-1-94-96-94-53-22-99	LFQNLDGALDEVVLK	61-81-96-97-99-99-95-98-99-98-99-98-82-74-57
8168	531.2784	2	TVEEVTVER	VTEEVTVER	72-87-99-93-96-99-97-83-81	SLEEVTVER	44-76-94-99-96-96-93-99-85
17856	625.8316	2	AYVSTLMGVPGR	FSVSTFPGVPGR	78-56-93-95-97-62-1-99-93-10-7-80	FSVSTFPGVPGR	45-49-81-83-81-82-84-89-96-63-32-51
13421	608.8293	2	LAALESSIEQR	LAALESSLEQR	98-37-79-98-97-99-98-99-88-90-92	LAALESSLEQR	72-70-97-98-99-98-98-98-99-94-84
19113	746.3644	2	SGGMSNELNNIISR	FNASNELNNLLSR	68-56-60-99-95-98-99-99-96-90-95-82-99	NMSSNELNNLLDK	46-77-86-98-96-99-99-97-96-99-99-85-80
4268	680.8082	2	AQAVSEDAGGNEGR	QAAVSEWGGNEGR	33-32-69-98-96-91-82-96-93-88-98-52-10	QAAVSEDAGGNEGR	45-78-98-99-99-100-98-98-96-96-97-98-55-67
24530	805.0201	3	ENPSEEAQNLVEFTDEEGYGR	HTRGSNGHPEEVWTDEEGYGR	30-3-5-3-31-8-21-28-2-71-83-91-76-43-84-67-94-66-38-56-43	WM(O)PWSRRGEVWTDEEYNR	10-14-5-30-40-21-8-8-86-86-76-79-85-81-79-35-32-15
24497	1207.0289	2	ENPSEEAQNLVEFTDEEGYGR	LM(O)PAQEAQNLGNGFTDEEYNR	30-22-35-16-50-99-59-95-99-99-84-5-11-98-95-94-85-95-61-40-59	M(O)KYC(Cam)SAKNLVEFTDEEYNR	18-14-22-30-55-65-82-88-92-40-70-91-95-96-97-96-51-33-31
14595	806.8975	2	HGNQYIQVNEPWK	HGNQYLQVASGPWR	82-89-88-84-97-93-93-99-21-20-63-2-10-76	HGNQYLQVNEPWK	78-83-88-96-98-99-97-97-93-99-92-72-73
18382	501.2853	2	EILAELTGR	NKLAELTGR	80-92-99-94-98-99-99-54-81	NKLAELTGR	73-91-99-98-99-98-95-68-74
34326	869.7834	3	TNLYQDDAVTGEAAGLALGLVMLGSK	M(O)GSGWVLGLALM(O)NSGLALGLVMLGSK	23-3-1-23-14-3-43-23-28-12-23-16-43-6-74-97-92-86-82-86-82-83-87-24-36-97	ERWMFTKQNLNNGALGLVMKEK	25-6-17-5-5-19-14-18-29-40-51-29-25-60-74-69-78-66-68-19-44-14
2993	412.6929	2	GYADSPSK	YGADSPSK	22-30-99-97-98-47-63-93	GYADSVGR	52-78-97-86-81-74-71-72
34343	1304.1732	2	TNLYQDDAVTGEAAGLALGLVMLGSK	LAKSPKLSDSDMMLNLLDDAAC(Cam)AK	31-2-3-21-11-5-95-16-47-70-82-37-73-95-93-99-99-54-49-1-2-11-8-54	KWYC(Cam)PWVTAWAGLALGLVMTKR	12-13-11-38-51-62-80-81-38-37-78-68-89-95-94-38-40-32-35-20-37-23
15989	780.9196	2	LGSSGLGSASSIQAAVR	TRSGLGSASSLQAAVR	52-27-35-90-99-99-99-99-99-99-96-98-62-70-99-98	LC(Cam)KLGSASSLGAAPTK	48-43-62-96-95-95-95-95-86-89-91-96-97-68-57-32
21655	578.8204	2	NLIDAGVDALR	NLLDATLLQR	61-87-99-93-98-99-99-93-95-99	NLLDATLGPSR	51-67-98-95-94-97-96-69-57-55-57
36149	1618.7571	2	GYEDYLQSPLQPLMDNLESQTYEVFEK	MTELSSPGTEFNPLDMLNPHRQANGSPPAK	4-4-1-2-1-1-20-3-36-16-9-7-98-95-1-3-39-29-76-39-20-57-41-19-19-12-1-13-20-54	KC(Cam)WWRWC(Cam)MPLMVENELYLAFYRGK	5-5-5-5-5-5-9-9-6-17-45-8-23-11-49-10-7-18-12-14-6-5-5-5
4409	501.709	2	YSEMSEEK	YSEAEM(O)EK	96-95-99-4-28-50-95-99	YSEMSETR	90-97-99-75-40-83-96-87
22513	959.9429	2	TGYESGEYEMLGEGLGVK	LAHESGEYEMLGEGLQR	65-2-12-95-99-94-92-99-96-99-99-93-96-93-99-87-99	HSPESGEYEMLGEGLRK	37-28-20-96-98-92-99-99-100-98-98-95-99-66-86-61-57
7227	469.7351	2	YEITEQR	NYQTEKR	90-53-94-99-89-75-81	YELTEQR	87-98-98-97-99-75-86
16947	435.9231	3	ISHLPLVEELR	LSSPYLPLFLR	59-1-47-42-16-92-81-9-50-65-81	LERFVLPYLR	26-59-43-50-85-88-46-74-88-73
17489	653.3799	2	ISHLPLVEELR	LSHLYKEFLR	65-64-44-98-85-63-51-59-91-92	LSHLPKASPSLR	51-34-51-94-72-56-45-65-80-90-87-71
15226	545.3119	2	SSEQILATLK	SSEGDLLLKK	43-87-88-66-76-67-64-84-7-12	FQLLRAGER	70-81-90-89-76-94-66-96-86
19241	469.7505	2	SSLSELFR	SSLSELFR	6-63-89-94-97-96-61-96	SSLSELFR	52-59-97-98-99-98-99-95
12084	392.1985	2	MMVAGFK	MMVAGFK	96-95-99-99-3-1-99	MMVM(O)KK	96-96-86-44-48-91
32181	845.7513	3	DSSSMMQTLLTVTQNVEVPETPK	GWMMPPSGHLTVPGLC(Cam)GWPEGLR	15-23-5-1-15-23-14-2-4-95-33-33-24-14-45-1-1-1-95-58-47-23-43	HWWFC(Cam)YNFVTLLPTVQHMR	5-5-11-15-8-14-7-18-11-12-66-37-6-7-37-37-8-8-8
7035	493.7672	2	LLADQAEAR	LLADQAEAR	52-99-99-92-98-97-92-90-98	LLADQAEAR	97-99-99-99-98-99-99-98-95
10860	712.3416	2	TDFKEEPEPGFK	SEM(O)QEELLPGFK	13-39-82-83-99-99-1-1-92-92-91-99	DTFKEEPEPGFK	51-43-86-79-98-98-56-85-88-79-74-76
10901	475.2299	3	TDFKEEPEPGFK	DTSSGKSSPEPGFK	5-41-3-5-1-11-3-71-89-81-87-6-28-44	LMRWYPEM(O)GPK	27-25-10-37-51-69-92-30-23-35-25
11918	460.249	2	TWTVVDAK	ASETVVDAK	6-24-78-93-99-88-94-83-23	TGETRDLK	40-23-94-77-78-67-75-45
19167	470.5775	3	RFEELNADLFR	C(Cam)LSKWNADLFR	53-62-26-1-18-74-84-92-76-78-89	WSC(Cam)KLNADLFR	29-15-31-50-62-82-88-90-90-89-91
9451	528.7711	2	VYLQNEYK	VYLQNEYK	99-99-99-98-69-53-87-99	VYLQNEYK	89-93-99-93-74-91-92-88
16075	565.8015	2	FPGQLNADLR	FPGQLNADLR	88-68-87-78-88-60-75-87-96-98	M(O)PGKLNADLR	79-79-74-95-96-91-92-97-99-97
4902	468.7615	2	RYEEIVK	SSALESTNK	2-6-99-78-98-1-7-86-96	RYEELVK	55-82-93-98-98-99-97
14702	708.8236	2	EGLELPEDEEEK	VQFASGEGYDSEK	72-87-99-94-77-82-77-91-88-60-64-99-99	VQM(O)ASGEGVMTYK	51-54-89-95-95-82-96-71-82-90-76-79-75
14168	754.8607	2	AYVNFQQPADAER	FSVNM(O)QQPWAER	49-67-93-89-94-97-52-99-71-81-82-96	M(O)SVNFKQPADAER	45-48-89-91-96-97-95-70-76-96-86-90-61
27708	920.4709	2	FTNMLGQPGSTALDLFK	MC(Cam)AMLGKPGTSALDLFK	21-12-3-82-96-94-99-97-76-84-71-75-99-88-99-99-99	QFSMLGKPPPNLVHM(O)K	43-38-34-79-97-95-98-89-65-55-88-78-68-70-84-79
32187	971.9704	2	SNYFEVPLPYFEYFK	VPPAFEVVGMYLTYDNK	49-2-1-89-94-99-99-4-9-80-54-1-2-43-3-15-54	RHAM(O)EVGLLPTVM(O)DWR	11-16-51-76-96-83-16-37-61-38-40-55-41-40-48-23
10905	548.7667	2	ATTEFSVDAR	ATETSFVDAR	68-88-74-85-36-97-88-89-62-38	ATTEAYVDAR	60-82-86-97-90-90-97-98-96-95
15155	680.8226	2	QQVADEDEIWK	QQVADEDELWK	40-64-98-97-99-93-94-66-91-68-99	QQVADEDELWK	50-52-92-95-95-95-88-98-93-56-71
14243	968.4662	2	GSSGVGLTAAVTTDQETGER	YHSGLTAAVTTDQETWR	43-3-28-95-99-99-99-99-99-77-86-97-82-96-93-86-99	C(Cam)RAGLTAAVTTDQETWR	39-21-29-89-97-98-99-99-98-97-96-95-95-99-84-75-62
18354	652.3333	2	YLYLTPQDYK	YLYLASPADYK	44-91-99-98-58-59-12-71-85-91-93	YLYLC(Cam)DVMVK	75-84-98-98-91-79-77-71-59-70
2113	777.3506	2	NDKSEEEQSSSSVK	QTQSEEEQSSSSVK	31-22-65-97-99-90-95-92-77-88-20-43-91-99	NDKSEEEQSSSWK	41-78-89-93-96-99-96-90-85-88-79-69-84
17160	529.8055	2	VTLMQLPTR	VTLMQLPTR	99-99-99-99-84-90-99-59-85	VTLMQLPTR	66-84-98-96-95-97-63-83-77
19830	531.2854	2	IDPEAFITR	LDPEAFLTR	98-98-98-99-59-64-74-45-81	LDPEAFLTR	85-85-76-97-82-88-87-88-84
10053	552.2838	2	GTEVQVDDIK	GTEVQVDDLK	49-46-99-99-84-99-95-96-99-98	SAEVQVDDLK	54-54-94-97-97-98-98-98-94-82
12983	521.7927	2	VGVAVQQWR	VRAVQQWR	99-99-99-99-84-98-81-99	LAAAVQQWR	68-65-96-99-96-95-89-95-81
10204	1154.454	2	GADEDDEKEWGDDEEEQPSK	GGESKGSEQESGVDDEFQSAHK	19-1-22-43-97-3-62-99-98-83-85-2-80-95-99-82-33-41-36-3-10-76	C(Cam)PDDDEKEGSVDDEEEQRR	27-15-25-80-93-98-94-98-37-52-85-94-98-98-94-93-92-57-51
10197	769.9719	3	GADEDDEKEWGDDEEEQPSK	GADEDDKDDDVGSEQGSEQPSK	19-13-33-40-37-34-50-16-26-28-45-69-95-85-58-7-5-58-79-96-9-93	KC(Cam)HC(Cam)QQM(O)WGDDEEEQRR	18-21-18-24-31-30-26-73-69-88-82-95-93-92-88-41-26
25593	736.8688	2	QEAIQDLWQWR	AWALQDLWQWR	9-40-98-99-98-99-99-66-84-48-99	AWALQDLWQWR	57-63-96-99-91-93-98-95-97-85-81
29190	1174.5601	2	ELDPTNMTYITNQAAVYFEK	SSGDWHMTYLTNQAAVVPSAGR	13-8-2-1-3-5-99-99-87-19-3-79-87-63-77-99-92-47-3-3-90-64	HMC(Cam)KLMTYWGRQAVYFTR	16-15-25-31-73-90-88-82-40-12-18-59-76-91-88-27-28-34
9484	800.8924	2	AHTSSTQLQEELEK	AHTSSTQLAGEELEK	34-44-86-99-91-96-99-37-12-20-92-96-44-84-98	AHTSSTQLQEENQK	52-78-90-97-95-95-91-69-57-98-98-45-35-61
27627	858.4662	2	AVFVDLEPTVIDEIR	VAFVDLEPVTLDNKR	72-76-80-88-80-77-90-99-72-87-16-99-93-17-99	VAFVDLEPVAFPQQR	40-35-51-86-96-98-99-80-82-67-66-73-77-72-55
27435	1225.585	2	FVHLLDQSDQDFQEELDLMK	YPVHLDKSDKDFKEELDEDK	17-17-1-2-96-98-88-98-98-93-73-99-93-81-91-98-52-40-54-77	DMHLLDKSDKDFKEELDLMK	32-34-30-82-99-99-99-99-98-97-98-98-99-100-99-99-88-41-34-62
27414	817.3916	3	FVHLLDQSDQDFQEELDLMK	PVVMDLPTSDQDFKEELDLMK	1-1-2-2-11-63-21-2-63-94-76-81-45-92-95-79-96-96-79-92-82	WMKYWFLKDFQEELDLMK	15-16-11-18-11-14-37-90-84-84-88-99-99-93-88-92-56-31
22368	948.4603	2	GLMELHMVLPAPDTDEK	YHDQHMVLPAQVSNEK	31-22-77-7-50-91-91-92-94-95-77-59-20-54-59-39	KELYM(O)MVLPAQHYEK	35-65-34-15-34-94-96-98-93-94-73-50-57-60-24
7340	430.7191	2	TMDPQLR	TMDNSHR	96-88-99-88-65-27-99	TMDPTPAK	71-72-90-57-43-37-82-62
7096	739.4291	2	GIGTLHLKPTANQK	GGDVLHLKPTANKK	61-51-46-48-99-98-90-89-71-96-81-84-70-99	TQVLHLKPTANQK	49-54-90-94-99-100-98-94-95-96-89-63-56
21585	721.3733	2	YPDSILEHQIQV	GGMLQAMVPPVDAR	20-17-26-30-82-30-70-83-1-17-60-23-98-99	NMLKHAASVEWR	35-51-93-88-88-72-43-49-51-77-28-44
25023	941.998	2	MLVIPPGLSEEEEALQK	VFPLPPGLAMGLSSGSAPGK	49-10-51-97-99-97-10-38-36-21-52-49-63-12-9-88-19-37-18-96	YHRPGPLAPTQMVLM(O)R	23-24-41-59-21-40-60-51-44-66-50-46-45-43-24-10
20898	650.8253	2	DFVASIDATYAK	YVVASLMMC(Cam)VK	7-12-89-99-85-78-65-44-25-99-97	DFVASLWTAYK	49-66-86-95-84-86-93-92-79-68-52
20024	623.3096	2	EAAIWELEER	EAALWAGGGEER	68-60-85-96-64-37-46-1-82-85-99-93	AEALWELEER	49-77-69-97-97-99-97-99-98-87
6632	649.3528	2	AQAALQAQQVNR	AQAALQQAQVNR	13-47-97-99-99-99-3-6-84-97-94-99	QAAALQAQQVNR	55-75-96-96-97-94-51-75-96-92-90-83
18822	432.248	2	LDDLFLK	LDDFLLK	99-99-98-78-99-99-99	LDDLFLK	90-93-98-98-93-96-86
25264	1094.0752	2	VIMGEEVEPVGLMTGSGVVGVK	KSSVKEVEPVGLMTGVVENGK	50-1-2-56-70-95-94-99-97-66-13-88-99-96-99-9-73-78-11-6-54	LMREEVEPVGLMTGSRVRK	48-33-25-83-93-90-98-84-65-54-95-94-90-71-75-63-61-30-28
7214	497.2483	2	FLQEEAEK	FLQEEAEK	96-86-96-69-91-39-53-96	M(O)LKEEAEK	86-93-96-97-97-72-93-90
21233	998.0551	2	AGVAAPATQVAQVTLQSVQR	VQAAPTAKVAQVTLPDEEK	49-52-34-86-90-88-88-95-98-94-87-95-99-88-99-18-1-9-37	VRNPTAQVAQVTLQRWK	29-14-19-32-40-87-89-95-97-80-87-97-97-94-39-33-27
12625	368.2242	2	NFITIK	NFLVDK	80-78-80-61-57-99	NFLTLK	76-88-97-86-89-69
21196	665.7043	3	AGVAAPATQVAQVTLQSVQR	LLAAPYGGPPQVTLQSVVGK	77-3-61-79-2-27-36-1-39-59-74-81-92-86-79-81-41-29-17-88	FYKLKC(Cam)PQVTLQSVQR	24-26-34-54-41-55-33-72-86-84-96-72-80-60-50-34
28037	835.7348	3	SEDSTKDDIDLDALAAEIEGAGAAK	HPQANHSVSAADSTDAAELEGAGAAK	17-17-5-50-21-1-21-7-12-55-69-24-34-1-38-34-26-65-95-93-79-86-79-3-85-88	WRELC(Cam)RKQM(O)WVAELEQGNR	15-11-39-23-34-15-31-29-34-15-51-79-95-96-98-90-82-61-52
19067	554.2935	2	SSVLENFVGR	SSVLENFVGR	5-6-71-99-99-98-84-93-79-99	SSVLENFVGR	44-50-89-98-99-94-92-96-74-55
27224	694.9201	2	ILQAVNFPFLVK	LLQAVNFPFLVK	91-1-99-94-86-98-96-67-74-99-99-99	LLQAVNFPFLVK	61-86-96-98-98-98-98-90-94-97-80-57
4767	503.255	2	TIQEMQQK	DVKEMNAAK	46-5-93-93-88-76-80-98-93	DVKEMNAAK	54-52-94-99-95-86-87-94-91
7413	665.8654	2	VTAIHIDPATHR	EAALHLDPATHR	68-47-64-99-97-94-99-99-41-70-75-99	RDLHLDTFVSK	15-23-57-90-96-92-51-54-72-52-41
22620	662.3542	2	AVTQLGSMLFTR	GLTQLGDDTFEK	28-20-87-44-97-98-75-2-11-62-10-18	RDKLGSMLFTR	31-43-63-95-73-59-61-76-81-39-24
7181	444.2468	3	VTAIHIDPATHR	VTALHLDPATHR	97-85-79-91-34-91-59-92-57-71-45-79	HRKVNDPATHR	45-12-32-14-31-82-69-74-70-72-54
9899	918.9042	2	DGQVINETSQHHDDLE	M(O)LDDHQTSQHDLVPGK	21-77-60-97-44-17-99-60-50-75-93-90-80-71-10-77	YHVLNETSQHHDDNK	46-72-93-99-97-99-97-89-87-94-85-80-81-50-48
9947	678.7959	2	EDEVEEWQHR	EDEVEEWQHR	41-87-85-99-97-98-74-84-39-99	M(O)PEVEEWQHR	38-19-92-89-93-92-91-79-57-80
8128	657.8735	2	LREEIEELKR	STVKENKEHSR	82-30-77-91-95-15-15-97-57-26-99	SSKLEMKLPGPK	68-69-71-92-98-94-90-65-46-33-33-26
2308	432.7564	2	KGAAPAPPR	LVDPAGHR	96-70-99-99-83-3-12-51	KGAAGFVSK	77-74-76-91-54-62-83-92-56
8123	438.9177	3	LREEIEELKR	SVKAAALEELQR	33-1-28-1-6-81-26-80-80-67-87-79	RRNLTEELQR	10-21-31-19-18-95-97-90-81-59
1523	638.3146	2	EHQEALHQQR	EHQEALHVNAK	51-44-84-95-95-93-95-1-2-46-29	EHQEASYKQR	69-66-90-93-74-70-71-79-66-55
33958	1358.6888	2	HSQDLAFLSMLNDIAAVPATAMPFR	YTGKMAFLSATAAASNAAVPPRGPNPR	15-5-2-4-12-37-11-98-98-1-1-1-1-1-29-32-97-70-88-34-9-16-51-8-7-18-57	C(Cam)YRYRLSMRWLAAVHTAMRFK	10-12-8-12-9-79-73-29-8-11-45-83-88-91-35-34-41-41-14-19-15
11047	527.774	2	SITYSLENK	SLTTGHPDVK	6-74-93-76-8-35-7-63-1-97	TVTYSGTTPK	43-67-90-95-72-41-88-73-63-62
17486	656.866	2	LADIQIEQLNR	LADLQELQLNR	82-26-93-98-84-35-10-94-99-94-98	ALDLKSWPLNR	33-68-79-98-96-89-70-54-94-68-56
9325	737.3501	2	SGDAAAAADASPSLNR	KMAAAAAWSHC(Cam)NR	15-24-76-97-93-81-81-82-99-1-43-97-99	C(Cam)VAAAAADASSPLNR	46-48-66-91-97-99-97-75-75-96-80-68-81-67-46
17966	913.9626	2	YAALVVEPTSDGNYVTK	FSALVVEPTSDYVLMR	47-1-6-96-75-90-99-94-70-89-94-66-15-36-10-80	FPSSVVEWFTKNVMR	38-29-38-41-89-96-98-56-48-62-48-37-65-75-67
8377	374.198	2	DSLLGDK	DSLLGDK	24-20-99-98-19-38-87	DSLLSGR	67-66-95-96-68-38-85
23060	904.9562	2	VQSGSESVIQEYVDLR	VQSGSESVLQEYVDLR	63-26-87-51-34-71-82-99-98-99-83-88-97-96-99-99	VQSGSESVLQEYVDLR	37-78-90-84-92-99-98-97-98-97-100-99-99-97-87-76
6613	519.7832	2	DHENIVIAK	DHENLVLAK	90-92-99-91-93-99-99-97-99	DHENLVLAK	74-82-99-87-93-98-98-97-74
7502	705.9994	3	TTHFVEGGDAGNREDQINR	TTHFVESSPDAGDEGVAPGSR	13-9-72-99-62-47-59-3-31-64-93-74-34-53-17-36-17-6-19-41-46	NFKPDLHYDNSPTGAHFR	18-14-26-27-38-55-28-23-44-16-19-23-59-46-86-65-57-43
21761	549.3407	2	APQLLIAPFK	APQLLLAPFK	43-81-97-99-99-99-98-99-75-96	APQLLLALMK	79-85-95-99-100-99-96-89-79-83
12555	442.7226	2	MVSAAFMK	MVSAYWK	96-99-99-93-88-65-99	MVSAAMFK	93-94-95-95-82-61-91-94
14170	667.8489	2	LHDPEGMGIIPR	LHDPWMAVLPR	82-92-93-99-39-69-1-22-92-35-52	YEKGDM(O)PLLPR	48-76-85-73-86-71-38-82-91-71-48
36743	1242.14	2	TYVLQNSTLPSIWDMGLELFR	APKPPNNSTLPSLWDMLGEKC(Cam)K	19-2-27-11-2-53-59-57-91-92-97-64-83-99-97-97-36-43-78-23-18-54	FWC(Cam)LAKTLALLWDMAVEFLR	10-10-10-11-9-40-67-86-62-69-73-50-75-67-25-25-55-15-20-9
4949	437.2253	2	SAGSIPGER	SAGSLPWR	80-58-49-69-99-99-55-81	SAGSLGEPR	51-56-59-80-96-54-85-43-51
36698	828.4303	3	TYVLQNSTLPSIWDMGLELFR	TYGPPAPKAPHSLM(O)AVDGLELFR	25-5-28-42-6-26-11-1-3-5-13-9-87-3-20-1-1-60-81-86-90-76-76	REPLEFKHELSPQSAGLELM(O)R	8-19-7-11-31-12-19-7-33-69-52-30-19-24-43-43-72-89-84-49-44
11311	351.7236	2	ISLIEK	LSLLEK	95-99-98-79-99-99	LSLLEK	92-88-90-95-95-86
14430	751.8665	2	SLESNPEQLQAMR	AEESNPRTLQAMR	13-11-86-98-94-93-72-81-99-84-98-99-99	LSESNPEQLQAMR	54-35-79-92-91-33-68-71-95-93-91-85-74
9256	612.8162	2	HIYYITGETK	HLYYLTDATK	99-99-98-95-99-94-73-71-98-99	HLYYLTDATK	93-97-96-97-98-93-82-88-95-94
7330	566.3024	2	REATADDLIK	QMLDPSSLLK	31-15-89-92-66-0-1-44-99-99	MKLDGHKFR	54-60-97-97-61-69-43-67-71
10608	872.3649	2	NSTPGGGSGMGGSGMGGYGR	NSTPGGM(O)ANGGSGMGYGGR	19-69-98-99-95-93-62-41-66-77-99-92-93-99-51-57-2-69-99	C(Cam)AAPGGGSGMGGSGMGNYR	44-48-48-43-35-45-68-83-62-63-50-63-92-87-92-48-56-43-56
36341	1108.61	3	LPINHQIIYQLQDVFNLLPDVSLQEFVK	NGLTFGANDNRRANFVDGAEMGSLLLGKDDR	16-4-17-1-9-24-18-19-76-62-9-52-36-50-46-46-55-32-38-15-2-4-4-42-61-59-15-53-11-20-64	KRWRHKDLHDM(O)RM(O)NLLMTLLLGTVWK	7-5-5-5-5-9-10-5-5-5-5-7-8-21-38-73-8-8-48-66-39-9-11-9-6-12
1299	475.2509	2	KLESTESR	KLESTESR	96-97-99-92-22-17-97-99	KLESTESR	93-97-99-81-71-94-97-92
11008	964.0063	2	LVKPGNQNTQVTEAWNK	KPDPYHLTKVTSLGDQK	31-32-88-99-92-32-38-91-93-94-81-88-95-3-7-64-39	LFPESYNTKVTSLYHK	57-50-54-79-38-38-79-55-51-77-96-94-94-45-38-61
10949	643.006	3	LVKPGNQNTQVTEAWNK	LVYATVTVQTGC(Cam)MSQLR	44-46-33-11-40-33-52-63-39-47-7-39-2-28-56-45-40	YWKRLFWVTEAWNK	12-13-16-19-17-19-29-55-33-84-67-29-40-31
11582	543.7991	2	QINDIQLSR	QLNDLQLDK	77-96-99-98-99-98-94-79-93	QLNDLQLSR	60-73-82-95-96-93-96-94-85
12510	417.7272	2	VGDFGLAR	VGDSTEAR	99-92-91-50-34-98-89-99	RDSTSLR	69-96-94-92-79-87-80
31351	992.557	2	LPIDVTEGEVISLGLPFGK	LPLDVTEGEVLSLGLPFGK	40-2-89-93-89-99-99-98-94-99-99-94-99-98-99-98-70-74-43	LPLDVTEGEVLSLGLLC(Cam)R	35-39-91-97-98-98-99-96-99-99-99-99-99-98-99-91-54-50
10012	428.2218	2	FEGAIYR	FEQLYR	80-96-96-97-62-81	FEGALYR	90-97-89-93-95-79-89
2347	429.7634	2	KYIHVAK	KYLHVAK	56-96-99-93-91-98-99	KYLHVAK	92-94-99-96-95-95-85
11717	602.302	2	MESVFNHAIR	MESVFNHALR	76-99-99-97-99-96-94-84-98-99	MESVFNHALR	89-98-98-98-97-96-93-97-98-67
18115	408.2609	2	ALLFVPR	LALFVPR	52-75-99-95-93-63-52	ALLFVPR	79-89-99-98-97-88-92
23620	867.9386	2	TESAVSQMQSVIELGR	SGSQQSQMQSVLELGR	28-1-2-24-78-87-35-99-99-96-99-99-98-88-81-43	M(O)PDKSKMQSVLELGR	29-14-26-66-82-82-94-88-86-89-96-97-70-21-23
4606	564.8234	2	VTVDSNKPIR	VTVDSNKPLR	61-74-96-95-81-91-94-79-85-99	VTVDSNKPLR	62-85-91-97-98-97-97-98-99-97
20690	743.8869	2	GGSWVVIDSSINPR	GTSAAVVLDSSLNPR	41-2-12-21-5-89-99-92-93-87-34-99-99-80-5	AKMGVVLEC(Cam)LNPR	43-44-43-61-95-99-97-95-94-94-97-70-24
29790	710.3937	2	SLSGLTEVMEILK	SLSGLTEVMELLK	61-50-59-99-85-98-99-99-99-96-98-99-99	SLSGLTEVMELLK	56-68-97-90-98-98-98-95-99-100-99-97-94
24309	772.3814	2	VLGTEDLYDYIDK	VLGTEDLYDYLDK	99-76-63-92-99-99-99-97-99-88-98-91-99	VLGTEDLYDYLDK	86-97-87-98-99-99-99-98-98-98-98-79-73
34325	1189.9016	3	IGYNPDTVAFVPISGWNGDNMLEPSANMPWFK	LSSSGFTLFHPAPAPSGVPTEPEPSVNDDGETGDR	69-2-13-1-46-5-22-30-33-50-20-3-1-11-95-1-1-37-15-17-2-1-10-11-4-50-22-2-1-1-44-15-13-19-46	RC(Cam)MERWYWWWLPRQNLEVRWRM(O)WK	5-5-5-21-5-5-5-8-5-7-20-5-5-9-6-26-62-26-11-8-5-5-12-8
27578	704.3699	3	TEHLGLNWFPNSVENILK	YPPLLYQVYPSGGGSVDGNK	65-38-38-1-1-13-3-50-17-59-65-7-52-30-49-55-6-2-32-99	WWFRFKFPYAMKFEK	12-9-8-8-12-12-48-23-18-17-31-46-34-60-28
10272	472.7613	2	SNEIVNIR	GGSELVQVR	22-1-4-87-96-94-59-5-51	QNVSNAALK	38-40-77-72-83-94-97-93-82
16413	918.9257	2	ATASSSAQEMEQQLAER	GWSSSAQEMEQQLAER	24-52-58-98-99-99-99-92-91-99-99-91-95-98-99-99	KDSSSAQEMEQQLAER	38-33-75-95-98-98-98-99-98-100-99-99-100-99-98-79
9499	554.7671	2	GLDNTEFQGK	LGDNTM(O)ASVGK	98-41-88-89-99-93-21-21-95-89-93	AVDNTEFQGK	46-72-92-95-96-99-93-96-68-59
27452	1090.0548	2	LSAASTWLEDEGVGATTVMLK	VKDSTWLEDWVGATTVTDR	13-24-28-86-21-96-99-93-52-55-92-95-87-52-45-81-48-36-39	LFNRLWEDEGVGATSLPFK	21-14-24-17-70-87-98-95-97-77-90-82-93-90-49-57-35-32-15
15042	368.7132	2	FGIIMR	FGLLMR	88-99-99-98-92-94	FGLLMR	90-89-99-98-96-98
11077	632.8228	2	ALLDASETTSTR	ALLDASETTSEK	25-81-88-98-97-97-98-91-91-68-3-99	ALLDASETTSEK	55-90-98-99-99-99-100-99-98-86-89-67
28271	610.3268	2	MMLDDLLQLK	MMLDDLLQLK	76-99-99-99-67-53-99-97-99-99	MMLDDLLQLK	95-96-99-97-79-85-98-95-95-95
28420	595.3353	2	DSTLIMQLLR	AMTLLMQLLR	5-6-71-96-99-56-67-80-80-99	DSTLLMQLLR	52-56-96-99-99-94-89-99-99-97
11050	711.3914	2	LLTVQHPLEESR	LLTVQHPLEESR	98-79-99-89-99-97-94-91-85-98-63-98	LLTVQHPLEEDK	75-94-96-96-96-98-91-95-99-99-90-85
21470	582.8088	2	VEFILEQMR	DLFLLEKMR	24-70-93-96-47-51-82-79-97	VEFLELQMR	59-85-96-95-80-65-85-87-79
24800	1022.4847	2	DGIDDESYEAIFKPVMSK	TPSDDESYVTLFQPVMSK	90-1-52-60-92-99-98-96-19-4-96-99-88-48-69-38-95-99	REDDESYEALFQPVFAK	23-60-63-80-96-88-85-76-51-95-95-89-60-63-30-32-39
9719	508.2992	2	ATNAAVTVLR	ATNAAVTVLR	31-37-96-98-99-86-95-76-82-99	TANAAVTVLR	45-46-94-98-99-95-88-89-97-82
9399	731.8463	2	EVDEQM(O)LNVQNK	DLDEQM(O)LNVQNK	61-64-92-90-98-65-65-97-99-94-99-99	VEC(Cam)VYVYAMSNK	32-68-80-89-71-45-70-93-76-69-73-50
5484	614.8195	2	SLHQPQYVEK	AEHQPKVYEK	35-73-96-98-99-54-81-77-65-99	VTHQNYLPTR	51-49-89-91-55-57-80-66-68-55
12685	596.3595	2	LGVLHPDVITK	LRLHPDVLTK	74-26-98-98-93-94-77-85-91-99	LRLHPDVLTK	61-56-92-91-81-86-92-97-89-56
15933	617.8029	2	IETIEVMEDR	LETLEVMEDR	96-88-93-98-99-99-96-77-80-91	LETLEVMEDR	82-92-99-99-100-99-98-99-96-93
34261	1137.0632	2	SLLSMLSDLQIYQDSFEQR	LLSSMLSDLQLYQDSFERK	63-3-3-67-78-99-95-99-99-99-99-99-92-99-96-84-80-61-46	MRLMLSDLKLYKDSM(O)EQR	29-18-30-66-97-97-97-99-99-100-99-99-99-93-88-92-48-34
34262	758.3792	3	SLLSMLSDLQIYQDSFEQR	EALSMVLDTKPQMYSM(O)EKR	44-5-9-13-34-39-21-29-52-10-32-86-4-86-90-91-81-65-40	TWRKC(Cam)DLKLYQDSFERK	14-14-21-20-33-27-51-72-91-91-73-81-83-89-89-23-21
16484	726.3505	2	SNMGHPEPASGLAAL	SDALGTPGYSNELK	43-87-96-47-24-68-7-6-78-10-63-26-65-18	MAAM(O)VTQSAALWR	34-61-65-87-67-67-81-66-33-48-55-29-38
9491	544.7758	2	ELAEQELEK	LEAEQELEK	99-84-98-99-99-96-82-7-98	NKAEQELEK	54-77-93-99-95-98-88-83-80
3441	408.6846	2	YSGGNYR	YSGGTGM(O)K	96-98-58-91-96-58-75-99	YSGGNYR	90-93-89-67-69-57-54
1925	660.7924	2	AESTANAGQSDNR	AEMGANAGQSDAAK	53-69-45-3-99-98-99-39-37-36-54-1-9-37	AESTANAGQSDNR	46-79-70-76-84-92-94-69-70-69-85-49-30
17527	667.3646	2	ALQNAVTTFVNR	ALQNAVTTFVNR	30-57-86-94-53-98-94-81-95-98-89-98	ALKNAVTTM(O)VNR	49-66-77-91-94-99-99-99-99-97-85-79
22621	477.2772	2	TALNLFFK	TALNLFFK	96-99-99-95-96-91-93-59	TALNLFFK	91-91-98-96-97-98-99-98
11198	579.7995	2	SNFAEALAAHK	SNFAEALAAHK	13-63-99-99-99-99-98-97-83-97-99	SNFAEALAAHK	45-71-98-99-100-99-99-99-99-95-92
11202	386.8686	3	SNFAEALAAHK	SNFAEALAAHK	33-98-95-73-91-59-91-85-68-68-81	SNFAEALAAHK	32-60-79-84-86-60-89-74-77-67-71
5105	784.3813	2	SQSAAVTPSSTTSSTR	SQSAAVTPSSTTFQR	17-6-47-71-99-99-99-98-62-72-67-80-64-87-96	QSSAAVTGTQEGLYR	27-29-59-86-93-96-95-28-38-63-90-44-67-45-57
24872	1050.488	2	EELNAISGPNEFAEFYNR	AWLWLSGGGPEFAEFYNR	31-26-72-36-99-99-93-2-8-1-79-97-95-98-85-50-87-99	QNQWLSGDPKFAEFYNR	31-32-31-35-95-95-61-41-31-43-85-79-93-94-63-66-50
17670	509.92	3	SLTNDWEDHLAVK	SLTNDWWNGHAVK	67-99-95-65-43-63-19-26-4-3-39-36-44	C(Cam)WPKQYPHNAVK	14-15-18-15-15-30-20-12-20-28-33-31
17927	764.3759	2	SLTNDWEDHLAVK	KATDDWEDHLAVK	31-4-44-4-99-78-99-96-98-98-98-99-99	SLTNDWEDHLAVK	50-52-85-97-99-99-100-99-98-99-98-91-89
12722	722.868	2	ESLPELSTAQQNK	TDLPELSTAQQNK	52-82-93-92-97-98-98-94-97-92-98-99-99	ELSPELSTAQQNK	77-51-63-92-98-98-98-97-95-86-90-83-79
11099	839.4272	2	VIPEDGPAAQNPENVK	VLM(O)PPGPAAKNFYEK	28-81-70-16-13-99-69-53-95-74-54-82-45-42-99	LVM(O)PPGPAAQNFEYK	44-45-43-63-66-73-72-79-88-59-72-80-90-65-56
30240	864.1201	3	ITHEVDELTQIIADVSQDPTLPR	ATVTDLPQSVDAHQDVSQAKGVAPR	38-6-6-99-36-31-8-31-28-13-24-23-15-47-73-72-86-86-2-12-2-68-11-41-54	TRWRDYC(Cam)KLLADVSKDPLTPR	8-5-5-6-16-10-12-8-13-90-72-49-41-63-63-60-24-37-33-17-13
22561	956.4534	2	SLLDGNIDSSQYEDSLR	KANDGNLDSSQYEDSLR	49-24-46-59-93-66-96-99-94-98-88-95-88-98-30-32-99	QMLLNLDSSQYEDSLR	37-38-43-50-80-97-97-97-95-78-89-99-94-75-71-46
30370	1037.9872	2	LWSNFWGALSPDEYYAR	LWSNWFGALSPDEYYAR	48-24-86-76-70-67-96-99-94-99-99-73-82-66-90-98-99	LWSNFWGALSPDEYYAR	51-45-40-62-90-93-83-92-96-93-63-85-85-65-67-68-54
8511	466.9258	3	APLKPYPVSPSDK	WQAANPVVSWLK	41-54-1-2-63-4-80-90-90-63-56-38	APLQTELLSGELK	37-31-37-21-14-60-81-69-70-22-86-59-49
8578	699.8856	2	APLKPYPVSPSDK	AQLPPYGLLPSDK	57-46-76-1-98-87-36-4-47-90-95-68-98	KALPPYPVSPSDK	33-39-78-76-70-60-46-57-85-69-78-66-54
24718	799.8795	2	WSTLVEDYGMELR	WSTLVEDYGMELR	50-50-94-95-99-99-98-91-82-70-86-82-99	WSTLVEDYGMELR	63-85-96-98-98-99-98-98-82-85-95-85-61
9199	526.7776	2	VHIDIGADGR	VHLDLGADGR	97-75-98-98-98-84-84-94-65-92	HVLDLQDGR	67-73-98-98-98-87-92-81-81
7397	643.8475	2	KSNFAEALAAHK	KSNFAEALAAHK	99-70-98-97-99-99-92-99-92-88-99-99	KSNFAEALAAHK	81-92-97-98-98-99-98-99-99-99-92-89
7420	429.5675	3	KSNFAEALAAHK	LTDFAEALAAHK	59-19-46-60-78-92-95-5-74-76-81-48	LGLAALAEASQDK	35-11-50-72-79-95-97-99-70-49-38-57-65
11815	885.8886	2	YGPADVEDTTGSGATDSK	YPGADVEDTTGSQTDSK	29-1-55-82-99-99-99-99-95-99-99-99-88-44-29-68-80	MLKMVEDTTGSQC(Cam)DR	46-61-51-73-97-100-99-98-98-89-97-92-81-46-24
9097	454.7311	2	MPYQEIK	MPYQELK	90-98-36-81-96-99-85	MPYQELK	85-68-82-66-93-95-88
2614	377.2213	2	AVTHIGR	AVTHLGR	62-74-99-99-98-91-99	AVTHLGR	52-73-97-99-99-95-75
15475	515.3074	2	AGILTTLNAR	QLLTTLNAR	52-40-99-99-98-96-88-98-97	QLLTTLNAR	55-82-98-99-97-98-87-90-71
22109	1027.0286	2	EPAPETADGPYLVIVEQPK	LLAPETADGPTC(Cam)NLVQEPK	63-48-68-65-85-99-99-98-95-69-16-8-2-93-96-83-74-95-99	EPAPETADGPYLVLVAWPK	41-12-34-15-50-89-86-90-63-40-49-61-78-89-81-57-43-33-37
10851	381.7114	2	TPEFLR	TPEFLR	88-92-99-98-89-91	TPEFLR	94-92-99-98-99-99
24016	793.7488	3	IFYHPETTQLMILSASEATVK	DEVGYSARGTLVLLAEASEASLK	25-5-72-26-50-25-28-57-5-23-48-46-93-69-24-5-90-77-84-25-63-74-88	NKWRC(Cam)WFAVLLTVASEAATR	11-7-5-11-19-15-20-34-54-67-44-17-19-82-80-87-28-16-10-5
1262	406.6897	2	HADNMPK	HC(Cam)DGVPK	80-95-87-46-88-93-99	HADNMPK	81-87-95-78-69-79-89
2266	745.3979	2	SVQPQSHKPQPTR	RTGPKSHQPQPTR	82-77-12-99-83-98-36-87-79-73-45-33-89	WQPQSHKPKPEK	33-45-65-57-86-96-97-88-82-60-81-56
11205	756.8508	2	HQGAEELLDEESR	HQGAEELLDEESR	99-79-98-99-99-98-25-28-97-78-94-68-53	HKKEEEPDEESR	79-88-93-98-97-87-61-95-99-99-88-78
7986	559.2958	2	SAEGSTVPLTR	ESQSTVPTLR	90-56-99-97-99-98-85-19-94-81	ESAGSTVTLPR	80-78-95-94-98-97-97-86-74-63-59
17521	492.2512	2	GGGFFSGLGGK	NGFFSGLGGK	96-86-91-99-99-98-99-99-90-59	NGFFSGLGGK	75-79-95-99-98-84-93-87-90-92
11302	748.8957	2	SGAVQGAGSLGPGSPVR	GSAVQGQSLGPGSPVR	15-10-44-97-99-98-99-99-99-99-99-9-52-22-37-99	WQKGAGSLGPGSVPR	46-46-95-88-95-93-97-98-94-80-81-95-70-54-80
6615	628.3003	2	YSNSEVVTGSGR	YSNSEVVTGSGR	68-88-96-99-98-99-98-99-97-93-94-43	YSNSEVVTGSGR	74-90-97-98-100-99-99-97-95-95-65-56
5153	545.2388	2	NSTM(O)GYMAAK	NSTMM(O)YGAAK	68-77-99-99-22-54-11-94-32-99	NSTMENEHK	48-69-95-93-97-86-71-46-63
19619	1503.1921	2	LEGDNVNPESQLIQQSEQSESETAGSTK	HHSPPDALPAC(Cam)LLQQSEQNTGNFTSQK	15-16-27-1-1-4-15-15-4-18-35-99-97-70-81-87-61-76-77-89-36-21-53-12-12-7-54	YWM(O)C(Cam)KRNQLLQKSEKNTGNM(O)SSNR	11-6-6-7-7-5-6-16-91-97-89-90-65-83-79-70-66-41-59-57-11-10-10-5
36602	848.4439	2	GFLEFVEDFIQVPR	FGLEFVEDFLQVPR	12-20-24-90-94-88-98-99-99-88-99-84-97-99	FGLEFVEDM(O)LKVPR	49-27-61-93-96-98-99-99-99-100-99-99-91-92
13984	419.2492	2	AVLIMYK	AVLLMYK	68-66-99-88-52-31-43	AVLLMYK	72-79-98-87-88-88-95
36609	565.965	3	GFLEFVEDFIQVPR	VFAEPSKDPPEQVPR	25-6-27-35-38-2-3-58-11-27-76-98-97-96-90	LFWFVEDFLQVPR	11-8-7-27-40-74-63-86-88-90-91-76-6
17030	609.822	2	ILTDEAVSGWK	LLTDEAVSGWK	99-94-98-99-91-88-98-90-71-74-99	LLTDEAVSNEK	94-97-98-99-99-96-95-87-90-95-83
14648	767.8799	2	TLEQQENFAEVAR	TLEQQENFAEVAR	17-64-66-99-84-99-90-97-97-99-94-91-98	VDEKKENM(O)AEVAR	32-40-93-96-98-99-96-96-94-99-94-79-57
24454	603.6586	3	HSQFLGYPITLYLEK	VTSLVLGYPLYGNMPGK	23-22-67-52-2-34-43-95-89-73-3-1-47-57-60-3-28	WNGRVGYPLTYTLLR	40-30-9-14-13-38-66-73-87-78-63-39-44-33-12
24648	904.9838	2	HSQFLGYPITLYLEK	HSQFLGYPLTLYLEK	99-75-82-99-99-99-99-25-11-96-81-90-98-98-99	HSQFLGYPLTLYLEK	65-80-82-96-99-96-97-51-66-84-97-93-91-91-68
11653	777.8367	2	MGQMAM(O)GGAMGINNR	SNDMAFGQMGLNNR	33-2-18-99-90-87-91-91-96-93-99-93-90-99	C(Cam)RMAM(O)GQMGLNNR	30-26-97-98-99-95-96-98-86-97-96-85-81
3593	476.2341	2	ADHGEPIGR	ADHGEPVAR	41-59-44-98-99-54-3-59-62	EGHGELPGR	82-43-88-90-97-85-69-73-67
18262	660.3582	2	IMNTFSVVPSPK	ALSSTFSVVPSPK	82-95-7-13-99-99-89-98-99-99-60-52-79	LMNTFSVVSPPK	67-61-95-96-98-98-98-98-96-71-44-46
18688	820.9005	2	SHPLDPIDTVDFER	HSPLDPLDEWEFR	21-35-43-55-94-99-90-93-59-48-85-76-99	HSPEVPLDTVMMER	46-50-60-91-91-74-87-88-46-62-63-55-70-50
18689	547.603	3	SHPLDPIDTVDFER	LQSQAHLPTDVM(O)ER	30-9-50-29-3-3-77-73-86-64-65-37-43-81	FVPPRYDTVDFER	21-22-19-22-22-30-68-67-77-57-56-68-31
10729	689.8505	2	LAAVTYNGVDNNK	SPAVTYNSSDPLK	71-40-81-98-99-96-99-95-36-56-22-42-99	LAAVTYNRDNNK	46-56-72-98-98-97-95-90-86-82-51-62
3955	410.7139	2	FAETQPK	FAETQPK	96-98-96-94-97-56-52	FAETQPK	93-95-99-93-90-73-80
8586	536.7749	2	AAPGAEFAPNK	AASQAFGAPPR	41-64-56-67-98-52-36-1-2-95-81	AAPQEFAPNK	46-76-50-72-95-89-90-51-81-40
5274	424.7132	2	ALMAAEDK	ALMAAEDK	96-99-99-88-66-87-87-69	ALMAAEDK	74-83-96-98-91-97-95-88
5162	738.3376	2	ERTEEPMETEPK	EGVSTEGNGGLAC(Cam)PK	57-25-10-94-99-77-82-25-86-19-72-1-46-99-99	DKETEGNGENGGLR	39-40-94-90-95-34-74-44-92-57-38-46-59-68
26512	860.442	2	ALTVPELTQQMFDAR	VWVPELTKC(Cam)VFDAR	49-22-97-97-90-99-99-99-64-93-81-95-94-99	WVVPELTQQMFDAR	45-55-80-81-95-96-96-92-75-84-85-89-79-68
12095	407.1841	2	WGMEYK	MEGGEYK	72-60-55-55-89-58-99	WGMEYK	86-76-82-94-96-97
10855	593.2768	2	TAEELM(O)NFSK	TAEELFNM(O)SK	97-66-99-99-97-98-96-95-99-99	TAEELFNM(O)SK	49-74-97-99-99-98-96-98-91-57
8272	878.439	2	AGVGEPPEPGGRPEPGPR	RDGPPVDNPRPEPPGR	61-46-76-9-17-50-17-49-10-53-63-53-90-37-24-80	RRTEHGNRM(O)GVSPDK	29-30-49-79-34-22-65-50-59-40-72-67-34-31-44
14620	428.9229	3	KLVIIEGDLER	LLLNLEGEVER	5-1-16-18-1-42-64-24-39-81-79	KLVLLEGDLER	54-44-65-81-96-99-92-95-97-96-65
30025	834.4553	2	LGFAGLVQEISFGTTK	LGFQLVQELSFGTTK	91-32-38-99-98-99-98-99-99-88-96-98-93-87-99	VAFAGLVQELSFGTTK	43-37-57-97-94-99-99-98-100-99-99-99-96-91-88-60
11030	500.2859	2	HIGISFTPK	HLGLEFKR	99-99-70-94-93-4-9-81	HLGLSFTPK	91-95-83-96-92-89-90-91-89
7598	569.7796	2	YDKDVGQWK	YDQDVNKEK	72-80-84-99-88-6-63-1-99	YDKDVHAYK	57-90-94-98-94-54-44-73-67
8948	687.8644	2	APTTAAAAAAGVSSTK	APTTAAAAAAGVSSTK	29-34-88-94-98-97-94-99-99-99-98-94-81-20-55-99	EKLAAAAAAGVSGMK	70-37-62-97-99-100-100-99-97-89-97-96-45-49-56
13172	555.2689	2	MEYPEAITR	MEYPEALEK	96-86-93-25-77-92-49-10-80	MEYPEALTR	81-96-97-96-96-65-86-89-70
22360	544.8062	2	LMDLLGEGLK	LMDLLGEGLK	99-99-99-99-98-98-96-87-99-97	LMDLLGEGLK	88-90-95-98-99-93-96-79-88-82
24747	780.062	3	HQILEQAVEDYAETVHQLSK	MTQNHSLVTYDEVAHHNWR	17-12-12-38-20-3-45-1-40-27-58-92-92-90-81-77-54-80-76	MRWFKAVEDYAETVHLKSK	14-10-14-68-76-85-86-95-75-76-88-96-92-96-90-43-32-52-17
13873	758.4018	2	TALVANTSNMPVAAR	LTAVAGGTMSGGPVAAR	69-1-1-99-99-98-92-33-36-1-5-55-93-19-95-99-99	VWVAGGDC(Cam)VVRAAR	25-27-89-96-91-90-73-73-61-69-78-91-73-48
10777	410.2392	2	NFAVLQK	VLVSC(Cam)NK	89-84-89-15-23-56-85	NFAVLQK	60-69-97-93-86-68-86
22278	711.3455	2	VNNADDFPNLFR	VNNADDFPNLFR	97-98-97-98-98-91-89-98-79-55-99-99	VNNADDFPNLFR	55-76-95-99-99-99-97-95-93-95-93-90
7135	528.7941	2	LQAEAQQLR	QLAEAQQLR	67-76-98-99-94-99-91-85-99	LQAEAQQLR	77-71-98-99-92-94-92-90-87
2232	866.4218	2	IEDEKKDEEKEDPK	QDDKKQDMAANGWPK	22-93-19-29-39-93-62-65-1-1-62-5-46-71-70	KDPFLEQMKM(O)ASYK	43-48-60-59-72-92-81-84-82-66-65-62-49-60
7567	672.3345	2	DSLHQPQYVEK	DSLHQPQYVEK	57-41-93-88-98-93-15-81-78-99-99	EWHQVTSTVEK	51-28-79-88-78-68-45-59-82-89-60
7524	448.5578	3	DSLHQPQYVEK	DSLHQPQYSLR	29-53-91-44-44-89-83-86-24-38-79	SDLQHPQYLSR	35-31-50-34-21-50-73-82-85-87-40
16119	762.8629	2	DGSLASNPYSGDLTK	SGDLASNAAAGQAYTK	28-1-37-95-99-99-99-74-2-1-45-86-52-59-93-98	DC(Cam)PASNAVEVAVHR	29-35-37-74-92-86-57-68-84-76-90-90-71-68
21152	856.03	3	LEFFGFEDHETGGDEGGSGSSNYK	LEFM(O)GFGAAHM(O)KNDWGSGSSNYK	32-64-42-93-96-76-24-33-2-5-51-38-80-88-75-87-54-94-63-55-31-93-67	FEEC(Cam)QQYEHTWDNGSGSKVHK	11-26-18-29-15-20-31-51-29-34-23-27-32-57-72-35-44-44-21-12-18
16857	934.4375	2	SKPGAAMVEMADGYAVDR	SKPQAMVEMADGYAVDR	44-69-80-67-98-91-96-99-97-80-95-84-85-93-59-98-99	QSPKAMVEMADGYAVDR	46-49-41-60-95-97-98-100-97-95-95-70-85-83-86-78-59
12018	492.7957	2	SPLQSVVVR	SPLQSVVVR	82-9-98-99-93-92-95-98-99	LALQSPTVR	72-76-98-97-96-78-79-96-88
3378	367.2007	3	QRPDLGSAQK	AGRPDLGSAQK	9-7-41-33-68-89-77-57-7-50-79	QRPDLGSAQK	24-71-52-79-90-77-74-49-54-29
3600	550.2979	2	QRPDLGSAQK	VPNSVLGSAQK	89-3-6-59-44-84-79-33-67-87-99	RQPDAWAKK	32-41-66-78-76-54-72-65-65
6367	617.3027	2	VGGTSDVEVNEK	VGGTSDVEVNEK	99-81-81-89-98-99-36-56-98-77-99-81	VGGTSDEVVNTR	76-74-73-89-98-96-82-63-98-95-88-70
10776	631.8039	2	INENDPEYIR	LNENDM(O)ELLR	99-99-99-93-91-5-2-84-45-99	NLENDPEYLR	30-65-96-96-96-73-95-95-90-71
16077	841.3773	2	SWVNQMESQTGEASK	GSEVNKMESQTGEASK	29-10-46-99-96-96-99-99-93-94-91-99-98-20-87-99	C(Cam)LVNQMESQTGEASK	37-51-98-96-97-99-100-97-96-96-92-99-86-79-79
15820	689.8279	2	DAQPSFSAEDIAK	GC(Cam)PPSFSLSLADK	32-6-12-96-89-35-52-56-47-85-63-51-80	GC(Cam)PPTGYALEADK	27-57-79-73-59-28-48-52-46-79-76-37-27
2798	347.1629	2	AMMANR	AMMANR	82-97-34-58-97-99	AMMANR	85-88-92-90-93-94
13244	456.7982	2	VGLQVVAVK	VGLQVVAVK	99-98-99-97-97-88-98-78-97	RLQVVAVK	90-97-97-98-98-98-99-99
4605	596.2656	2	SGDNLAEENSR	STANLAEENSR	33-32-88-98-99-99-92-98-95-95-96	WDGKAEENSR	77-63-79-87-97-98-97-86-88-78
12499	679.3837	2	RIPWTAASSQLK	KMKSSAATHLRK	14-48-91-99-91-67-77-81-54-31-74-96	RLWPTAASAKEK	44-87-85-86-94-94-94-95-91-89-83-68
24345	1018.4861	2	EEENVGIDITEPLYMQR	VC(Cam)QNVGLDLTEPLYMQR	41-7-67-69-89-99-99-99-99-99-99-21-17-94-96-94-99	QC(Cam)VNVGLDLTEPLYMQR	40-27-26-65-82-88-97-97-98-96-96-60-79-93-90-77-77
5128	567.7747	2	DAVTYTEHAK	EGVTGATSMGPK	76-41-99-97-82-70-81-78-29-6-68-52	EGVTGWTAASR	83-44-95-98-88-72-55-79-86-63-32
8414	618.2681	2	SQDAGGFGPEDR	TNDQGFESLPK	38-15-97-98-99-87-13-86-62-75-39	TNDAGGFMGTHK	40-70-95-96-94-95-97-82-68-57-45-46
2358	423.7471	2	KLQAQMK	QLQSRSK	56-99-99-2-49-19-98	KLQAC(Cam)VK	83-96-95-94-90-84-90
6838	808.8731	2	SSGHSSSELSPDAVEK	AC(Cam)HSSSELSPDAVEK	31-64-3-99-99-78-81-99-99-94-93-95-96-98-99	HC(Cam)ASSSELSPDAVEK	37-38-59-98-99-97-99-99-99-95-98-98-97-91-63
10055	441.24	2	LTEYLSR	LTEYLSR	95-99-99-99-97-97-85	LTEYLSR	93-95-100-98-98-95-96
26214	757.3812	2	TIISYIDEQFER	VDLSYLDEKFER	21-22-88-97-97-97-99-99-99-98-99-98	TLLSYLDEQFER	48-66-98-99-99-99-98-99-98-91-95-79
10090	529.3033	2	LRIEEEIR	VGLLEEELR	72-41-90-75-53-81-90-99-99	RLLEEELR	80-91-96-98-99-99-99-94
14236	558.2889	2	SDDLPLNVSR	LLGALTWVSR	91-93-84-82-98-67-49-99-98-99	SDDLPLNVSR	55-72-96-98-83-91-90-95-96-86
8157	633.8332	2	EAIEGTYIDKK	EALEGGLHGGAQK	42-15-97-96-98-84-60-21-15-22-84-98-91	EALEGTYLDKK	84-67-95-99-90-92-87-87-90-69-61
15580	497.2815	2	VITMFVQR	VLTMM(O)VKR	72-94-99-99-94-53-92-99	VLTMM(O)VKR	73-80-98-97-94-87-82-71
19992	892.1305	3	YDIPATAATATSPTPNPVPSVPANPPK	LRAHC(Cam)SHLTFAC(Cam)GSGLAASAKHPPK	31-6-44-25-2-13-90-27-31-14-7-28-2-35-49-99-1-1-90-1-1-43-3-13-67	KRQFWC(Cam)LEFRFTLDHGHKLR	10-5-6-6-28-23-46-45-21-8-14-54-51-39-33-18-21-19-16-6
25359	882.4381	3	RDNYVPEVSALDQEIIEVDPDTK	C(Cam)SVLDPMLLEQDLASGLEVDPTSR	15-8-1-7-9-39-25-12-43-44-51-64-37-42-9-66-64-85-49-87-66-3-23-90	WRWHRWVHDSAVLLEVDGPMR	8-5-9-19-11-24-6-18-28-22-7-19-54-77-95-79-71-7-6-21-12
25378	1323.1556	2	RDNYVPEVSALDQEIIEVDPDTK	PGHNQLRLLQEDLSAVVTVDGQQK	3-3-7-5-8-19-78-68-57-66-89-69-81-16-16-95-5-35-40-83-59-3-18-54	YC(Cam)C(Cam)YRLLKSDKGQVAEVDRER	9-10-11-12-46-94-89-75-76-82-63-5-10-82-90-96-61-55-10-38-10
17407	414.2718	2	LLAEILR	LLAELLR	95-96-99-92-99-98-87	LLAELLR	97-98-98-99-98-99-98
22256	600.3544	3	IFLAQKPAPLLESPFK	LFQPSAGQHLM(O)KALNK	82-72-65-17-5-15-5-54-62-80-19-26-22-18-68-71	LRM(O)RFLLALPTPLNK	18-17-28-26-41-74-92-68-71-63-77-37-83-31-25
27080	968.4653	2	EADESLNFEEQILEAAK	C(Cam)GAVGSLNFEEQLLEAAK	14-8-13-17-2-95-95-99-99-86-87-99-98-94-89-99-98-99	EWESLNFEEQLLEAAK	50-27-85-81-88-85-90-96-96-82-96-93-98-73-76-62
21120	905.9031	2	EIDDTYIEDAADVDAR	ELDDTYLEDAADVDVK	50-57-83-64-54-99-96-99-99-91-99-95-99-74-70-93	QNAMEYLEDAADVWR	23-25-34-32-73-93-98-99-94-93-97-96-94-45-37
21335	848.0756	3	SLYQSAGVAPESFEYIEAHGTGTK	NFTESAGVATYPVDVNARASETDK	25-7-10-41-90-95-84-68-9-28-50-2-7-1-23-73-43-92-6-39-27-53-48-60	WWMQRFC(Cam)C(Cam)VTFAVRVGPWR	5-5-11-13-8-12-18-12-35-27-17-9-41-21-18-14-28-8-10
21284	815.4521	2	YLQLAEELIRPER	LTSAATTAFLRNAHR	48-9-70-63-65-45-1-7-34-22-52-88-74-71-99	RHKLAEEDHLLLR	30-46-50-86-77-90-92-32-32-82-72-32-32
21275	1271.6104	2	SLYQSAGVAPESFEYIEAHGTGTK	DNVYSAGVAPESFEYLEAHKTSK	15-29-17-19-73-94-95-89-99-98-87-34-83-91-85-94-90-98-73-12-1-85-76	DVFKC(Cam)RAPESFEYLEAHKC(Cam)R	23-20-18-12-13-69-92-50-79-45-50-86-79-85-93-77-72-43-19-10
1186	465.2564	2	KINPENSK	KLNPESNK	77-97-99-99-83-97-55-59	KLNPENSK	92-95-94-56-81-51-74-93
19912	687.3717	2	VIASELGSMPELK	VLASELGSMPELK	72-87-78-94-75-98-97-98-92-54-52-99-99	VLASELGSMPELK	60-69-94-89-97-98-80-89-95-52-83-80-75
30330	770.4113	2	MFESFIESVPLLK	MFESFLESVPLLK	24-47-94-97-96-94-99-89-99-66-83-91-99	YDESFLESVPLLK	52-63-99-96-98-99-99-98-98-59-79-82-59
19595	451.2896	2	SSIAGLLLK	SSLAGLLLK	24-45-99-99-64-66-96-96-81	SSLAAVLLK	68-71-90-93-62-63-84-91-59
5181	747.3492	2	THNDIIHNENMR	THNDLLHNESGTR	76-92-89-99-99-99-98-98-88-6-14-70-99	THNDLLHNENMR	80-92-97-99-99-100-99-97-99-77-60-70
12134	602.7787	2	WGEEEAELNK	WGEEEAELNK	88-98-99-97-97-97-97-70-48-98	WGEEEAELNK	76-86-99-99-99-98-99-94-67-78
16118	440.9224	3	TFIKDDTLLVR	TFLNPFTLLVR	20-72-81-9-59-53-64-78-81-36-62	KRKSTM(O)WLVR	43-37-40-49-77-66-66-95-77-79
9560	747.7996	2	EEEMGEEEEVER	EEEMGEEEEVER	12-39-99-97-99-89-99-98-88-98-98-99	EEEMGEEEEVER	77-83-99-98-95-99-99-99-100-98-97-88
16587	568.6091	3	SDSFENPVLQQHFR	DSSFEGGVPQPNGGLSR	15-41-99-99-12-1-1-12-22-23-6-36-15-3-35-41-74	WWMKVM(O)LYFMPR	15-45-33-28-45-20-46-34-59-50-33-68
15942	709.834	2	FFENYNQSLEK	FFENYNQSLEK	65-99-99-97-74-89-99-86-84-95-97	FFENYNQSLEK	93-97-100-98-94-89-96-94-97-92-70
8001	666.8494	2	RYELPAPSSGQK	YWVGPVPDSGQK	72-55-26-84-1-58-12-85-63-89-82-99	YWVGPVPDSGKK	39-50-55-52-72-93-85-90-86-73-78-54
7075	517.7226	2	DHFEEAMR	DHFEAEMR	90-26-98-4-51-44-98-99	DHFM(O)GQQR	67-76-96-66-34-52-83-95
18396	813.4564	2	QVLIASHLPSYELR	QVLLASHLPSYELR	43-77-93-97-97-99-99-99-99-71-63-87-71-88	KVLLASHLTTNC(Cam)LR	49-77-86-96-97-97-96-97-74-83-77-85-89-71
33058	970.4686	2	DGGTFISDADDVVSAMIVK	QTTM(O)LSDADDVVSAMLVK	24-52-67-98-96-87-95-99-14-5-99-97-91-82-96-88-98-99	MNMTLSDADTLVSAMLVK	28-31-51-79-90-75-74-88-77-49-54-90-82-78-72-66-62-68
960	402.2167	2	VAQGATEK	VAQGMAAR	99-99-99-84-82-64-56-62	VAQGMAAR	85-90-92-88-91-85-89-83
11106	649.675	3	ATSLAWHPTHPSTVAVGSK	KYDKPLSGDPTLESTPAK	37-1-44-4-4-17-49-1-3-2-9-72-10-30-1-8-17-68	C(Cam)WRQRYLNKRQPNK	11-10-26-14-8-33-60-54-20-22-34-19-19-33
36887	1042.0724	2	LGILPALEIVMGMDDLQVR	WPLPALELVMGMDDLKVR	21-8-83-90-89-96-99-96-99-99-99-97-75-95-75-73-99-99	LLGLPALELVMGMDDLRAR	41-39-14-59-65-73-98-99-99-98-98-96-99-98-97-90-55-67-54
17102	764.4419	2	TLTAAAVSGAQPILSK	RTEAAVSQKPLLSK	24-72-92-99-99-99-99-84-99-21-5-98-94-99	RTTVAVSQQPLLSK	30-41-67-68-88-94-94-90-90-37-55-92-76-49
16679	852.4112	2	SDSFENPVLQQHFR	EC(Cam)FENPVLKQHM(O)R	49-51-85-99-99-99-90-99-99-98-98-99-99	SDHPENPVLKQHM(O)R	25-30-38-63-98-95-92-96-98-97-96-94-90-90
36881	695.0515	3	LGILPALEIVMGMDDLQVR	SVSKMSHYVMGMDDLQVR	25-1-1-22-20-6-2-11-10-89-91-81-81-70-56-81-37-99	LWPRQKLPMGMDDLKVR	10-7-20-18-21-30-25-45-76-67-84-79-70-90-74-32-26
13906	465.2219	2	YDSELFR	DYSELFR	68-94-94-96-99-74-62	YDSELFR	90-98-97-99-96-91-92
8544	867.9003	2	EINSDQATQGNISSDR	ENLSDQATQGNLSSDR	34-36-82-95-97-84-99-69-73-91-91-99-99-99-91-99	GWLSDQATQGNLSSDR	19-43-68-91-97-96-98-97-96-88-96-99-98-86-82-74
10194	580.7935	2	TGAEGAVLDEAK	TKEGAPDPFAK	97-41-99-99-99-3-9-73-21-89-93	ASSLGAEFGPPK	46-74-84-92-90-94-93-77-87-62-45-56
21643	1106.0127	2	AMLSGPGQFAENETNEVNFR	TTLSGPGQFAENETNEVNFR	37-51-70-99-88-62-55-98-99-99-99-75-83-98-93-99-97-36-36-39	C(Cam)ELGPGKFAENETNEVNFR	28-55-34-86-74-71-97-98-98-99-82-95-98-98-100-99-85-44-31
25398	892.498	2	ALIVVPYAEGVIPDEAK	SPLVVPYTVGVLPDEAK	44-17-29-94-99-99-95-3-38-31-86-99-89-59-95-59-88	KWM(O)PLREALFVLHK	29-17-33-48-93-72-83-61-67-77-86-61-37-17
7749	438.2325	2	SGTLNLDR	SGTLNLDR	43-34-92-99-98-99-93-81	SGTLNLDR	71-46-95-95-95-97-97-95
12147	412.7025	2	MLFEER	MLFEER	96-99-97-98-82-94	MLFEER	96-98-98-98-98-88
11799	768.0912	3	AHVIVMAATNRPNSIDPALRR	LMNPRAGSNGSNAVHLASSMC(Cam)K	40-9-50-17-5-12-3-6-1-1-2-1-3-28-37-2-19-73-26-26-57-28	YWFDHAVLVMAAASKRPLAR	14-12-26-38-11-19-54-66-80-55-51-50-77-54-60-77-40-30-31-8
18327	629.8257	2	DVLDVYIEHR	DVLDVYLEHR	55-85-99-97-99-94-45-37-99-99	DVLDVYLEHR	46-74-90-97-98-97-90-97-67-49
6645	607.8029	2	NMAPSQQSPVR	GSTAPSQKSSHK	32-1-9-99-98-60-54-80-54-1-2-99	MNAPVLMSHSK	44-48-91-82-85-73-70-86-81-54-48
20940	917.9688	2	IATSLDGFDVASVQQQR	LNGSNDPAHLASVQQKR	69-1-15-63-40-99-23-1-29-30-99-99-99-88-91-99-99	MKLLDGFVDASVQQQR	32-31-29-60-88-85-84-19-21-88-83-85-91-81-40-37
13429	837.8903	2	KQPDEEPMDMVVEK	KKPDEEPMDDDVEK	31-78-99-89-94-98-99-15-82-22-59-96-93-99	QKPDEENNDMVVEK	59-63-66-77-98-97-55-54-81-93-93-93-93-73
7517	602.7526	2	DNSTM(O)GYMAAK	DSNAQGDPMGGR	11-26-98-98-91-8-20-93-98-1-1-9	DNSAQGDPMNR	60-62-94-94-89-39-73-79-90-71-52
12364	646.3233	2	ELISNSSDALDK	ELLSNSSDALDK	61-93-98-97-99-90-65-88-82-85-87-99	ELLSNSSDALSR	71-63-95-97-96-88-80-84-94-96-79-71
14488	677.384	2	VVLPTETEVAPAK	VVLPTEGGSKAAPK	99-58-97-98-95-91-82-6-1-65-93-36-82-69	VVLPTETDLAPAK	48-61-91-68-75-97-88-79-85-92-66-69-32
15811	1028.4696	2	MEDTSFPSGGNAIGVNSASSK	TMDESM(O)PSGGNALRNSASSK	97-22-5-38-94-99-99-89-82-96-69-88-99-27-86-88-43-80-69-99	C(Cam)C(Cam)RSFPSGGNALRNSNMK	20-21-43-79-89-52-62-63-60-79-80-94-83-79-57-37-37-41
26655	867.8988	2	LQDAYYIFQEMADK	SPGDAYYPYKEMADK	44-17-39-75-90-99-99-54-43-99-77-93-95-99-99	QLDAYYLM(O)QEMWK	30-41-77-92-95-94-50-40-81-97-85-73-68
17902	890.9294	2	NPEISHMLNNPDIMR	LQVLSHMLNNPDLMR	74-37-52-96-99-99-98-94-92-90-76-19-94-71-24	NPELSHMLNNPDLMR	30-59-84-96-94-94-98-98-96-95-60-70-95-63-55
7923	423.7194	2	SDLQLDR	SDLQLDR	49-35-97-99-96-93-99	SDLQLDR	67-73-97-95-97-97-96
39090	721.7244	3	SAAILEYLTAEVLELAGNASK	LDLVSGKMGSATTLELAGNASK	40-7-92-72-17-5-4-1-22-19-2-21-33-91-85-88-95-72-47-15-46-28	MEWKKAQVFLLELADWR	6-16-9-8-9-10-6-25-30-85-87-93-88-86-57-43-28
30606	881.0774	3	FMFNIADGGFTELHSLWQNEER	YDFNLAPFMVLYGDRWM(O)MLDK	13-75-99-99-99-99-18-53-65-32-44-2-22-6-5-82-16-33-48-68-84	FMFNLWNM(O)MVLHSYWLHLDK	18-18-55-54-66-60-48-15-9-8-51-48-51-30-52-43-31-38-17-24
6997	409.2194	2	IEADIEK	LEADLEK	95-99-93-94-22-59-94	LEADLEK	85-95-96-92-89-91-89
8629	680.8519	2	FRPLNESEVNR	FRPLNESEVNR	23-64-93-99-96-99-99-75-56-82-99	FRPLNESEVNR	57-50-93-97-95-99-88-95-92-85-75
1442	481.7432	2	HVLEGHDR	HVGTGAQHR	99-98-5-1-21-2-54-69-99	HEQKQHR	77-95-87-60-72-88-88
8149	367.2052	2	GVGMLTR	VGGMLTR	97-41-99-74-86-79-99	RGMLTR	85-89-94-98-96-95
10927	509.6061	3	ISHVVVEDTVVSDK	AFSMVVFPTVVAMK	25-5-33-1-21-81-26-60-91-92-61-51-8-67	LKFFVEDTVVSSR	32-26-50-52-71-88-83-91-82-85-55-51-22
18572	649.3716	2	LGVQVVITDPEK	LRQVVLTDPEK	96-96-99-88-99-99-94-98-22-47-99	LGVQVVLTDPEK	61-41-61-93-98-99-99-97-98-57-76-68
24520	1033.5166	2	IVGELEQMVSEDVPLDHR	LVWLEQMVSEDVPLDHR	70-38-81-76-94-99-99-94-23-83-95-98-99-64-55-97-99	LQRNEKMVSEDVPLDHR	56-39-27-37-97-97-97-98-91-97-98-99-79-87-85-81-70
11135	623.7859	2	IWHHTFYNE	M(O)NYM(O)TVDRGK	76-97-97-79-91-2-21-7-68-48	FNYFTHFDR	67-79-97-96-93-90-68-57-31
18001	1125.137	3	GGGGDMAEPSEAGDAPPDDGPPGELGPDGPDGPEEK	RTGRNGKC(Cam)GAHVAHSHGGSSGAC(Cam)NEPHDC(Cam)DGK	25-2-13-11-27-3-1-34-61-29-51-47-1-2-1-2-65-2-1-3-7-6-10-46-27-22-5-15-6-1-48-35	WWTNYM(O)C(Cam)WC(Cam)WGDC(Cam)RVVGALPPDWWR	5-5-5-5-5-5-5-5-5-5-8-19-5-5-5-5-9-34-19-9-5-6-5-5-5
909	437.7075	2	GHMTTEAK	GHMTTEAK	41-38-99-4-63-20-94-99	GHMETTAK	39-79-96-94-65-71-90-65
21791	682.695	3	LVSPGSANETSSILVESVTR	SSTGKEPGLEGSLLVESVTR	11-4-54-22-43-22-29-1-23-29-5-68-18-97-75-84-81-90-96-82	WHRYC(Cam)LKAQLVESVTR	10-27-46-38-57-85-33-28-52-89-95-97-69-62-24-19
13349	602.7703	2	GGSGSGPTIEEVD	NSC(Cam)EPELGGGGK	55-61-93-94-22-10-91-44-1-1-1-37	MTEEPELAER	41-39-94-90-30-68-70-55-74-46
21773	1023.5421	2	LVSPGSANETSSILVESVTR	VLSPGSANETSSLLVESVTR	17-38-96-60-70-45-89-99-91-97-95-95-95-95-95-99-69-45-36-88	VLSPSKNETSSLLVEMRR	31-50-57-31-27-28-88-97-95-93-84-95-98-97-97-74-40-30
21803	468.7697	2	LSFAVPFR	LSFAVSANK	98-93-99-88-82-35-37-48-81	LSFALVMR	82-86-93-95-82-57-77-82
21150	477.5836	3	YTLDELPAMLHK	YTLDELPAPGAQR	98-92-95-43-44-64-95-1-56-3-1-1-40	YTLPM(O)LHFQHK	45-74-82-41-55-89-41-39-55-59-45
17512	618.8631	2	ALPLEAEVAPVK	ALPLEAEVAPVK	61-81-99-69-95-93-77-48-97-76-46-99	ALSAAVHTKPNK	48-54-39-48-90-73-85-41-37-54-70-65
14877	511.7632	2	SYSIYVYK	SYSLYVYK	43-31-98-89-82-97-24-68	SYSLYVYK	55-80-95-90-80-86-83-79
19460	571.2892	2	YGIQMPAFSK	YGLQPELPPK	90-30-99-99-49-53-96-25-68-52	YGLKMPYNR	71-70-96-94-81-73-54-60-35
17167	775.3967	2	AFEVSENGNLVVSGK	FAEVSEGNLNVVSGK	12-5-79-99-99-99-1-6-72-2-99-93-90-60-99	YLAVSEMTKHVSGK	46-74-86-97-97-99-85-71-66-80-93-54-37-76
3300	442.7212	2	PTEPESPK	PTEPESPK	96-92-97-33-24-88-94-48	TPEPESPK	82-81-98-67-90-76-90-81
18782	830.897	2	VLNSYWVGEDSTYK	VLNSYWVGEDGMYK	72-77-70-99-99-88-99-96-99-98-36-19-95-99	VLNSYWVGEDSTYK	69-79-90-98-99-98-99-95-99-98-73-68-79-71
15428	643.3112	2	GEGPEVDMNLPK	EPNEVDMNLPK	61-1-81-97-98-99-84-84-88-80-52	WGPEVQHNYR	92-89-88-97-91-65-62-81-48-33
14789	1227.1115	2	MTATGSGENSTVAEHLIAQHSAIK	FC(Cam)TVRANSTVAEHLLAKENHR	15-7-42-14-43-31-93-92-94-71-98-87-95-99-90-76-86-57-9-10-48	RDNYWNSTVAEHLLAQHRDK	22-37-30-70-91-96-98-97-98-95-98-95-100-99-99-97-94-46-63-56
36988	845.1036	3	LANQLLTDLVDDNYFYLFDLK	RHGTSNEYYNDDVALYLFDLK	25-6-15-7-1-6-5-2-40-42-80-93-74-1-3-70-47-84-65-61-60	WWLFWYVDRHVFYLFDLK	16-15-37-14-13-9-62-75-52-63-65-88-85-85-83-66-44-30
25452	660.8411	2	SLDMDSIIAEVK	LSDMDSLLAEVK	91-70-98-88-95-99-95-95-84-98-99-99	LSDMDSLLAEVK	66-60-97-97-98-96-97-94-95-99-89-83
18701	834.4432	2	NVNHLPSLVLSDTMK	LTLHLPSLVMTEEGK	70-24-85-91-98-96-27-27-93-8-63-87-82-82-99	NVNHLPSLVLSDTMK	33-29-44-88-97-70-50-59-87-87-63-60-79-70-62
19577	773.9271	2	VLEQLTGQTPVFSK	LVEGALTGQTPVFSK	31-3-67-89-87-99-99-99-97-99-85-15-98-95-99	LVEGALTGQTPVFSK	43-33-86-86-91-99-99-96-96-97-61-85-76-82-86
4541	478.2824	2	LLTSSAVHK	LLTGPTPEK	52-94-98-93-22-21-67-98-99	LLTAPSPEK	83-89-94-78-59-65-56-95-82
22874	682.858	2	LTPQMFQQLMK	LTPGAMFQQLMK	99-99-14-1-29-97-94-95-94-95-99-99	LTPKMM(O)QQLMK	72-67-78-65-85-94-90-85-93-82-79
12408	610.7933	2	WPTETDVSSAK	LASLETDVSSAK	98-94-99-99-98-2-5-89-86-95-3-99	WPTELDSSSAK	89-96-97-99-93-81-79-77-83-72-56
13230	698.4247	3	VAHPIRPKPPSATSIPAILK	VC(Cam)GHSLPPTVAGHVNFC(Cam)LK	29-2-6-2-63-1-1-15-7-5-6-38-2-12-30-26-35-22-60	KYFKLLRPVAKVMTKDR	15-11-9-38-56-48-12-14-35-32-39-45-43-32-50-22-11
35019	1061.8622	3	VPVSEGLEHSDLPDGTGEFLDAWLMLVEK	C(Cam)GGYAALGKGVTGATWTGVGGASDAWLMLTVR	7-1-3-11-79-46-42-53-25-1-12-2-47-66-12-63-33-2-3-1-1-5-16-85-85-76-79-83-66-24-56-23	C(Cam)WRWWWMATAPTWFLDAWLMVLTR	10-9-5-6-8-5-5-33-45-31-23-30-71-77-89-77-88-87-90-79-45-35-32-11
3093	438.2641	2	THVLLHR	THVLLHR	62-40-97-72-87-96-99	THVLLHR	57-78-97-99-98-97-67
19579	1087.0294	2	ETALLSSGFSLEDPQTHANR	QTNALSSGFSLEDPTKHANR	21-52-30-67-99-99-87-88-82-95-90-85-99-85-1-22-99-73-95-99	DWLLSSGFSLEDPESLSYK	35-38-46-90-97-90-77-96-96-96-98-96-57-85-63-69-46-43-35
14506	582.8165	2	SKDIFDQLAK	SKDLFDQLAK	28-64-85-77-12-5-98-60-99-99	SQDLVYLQAK	54-60-96-97-70-62-63-70-83-81
7399	655.3486	2	HIEVQVAQETR	HLEVQVAQEEK	84-99-98-96-84-98-75-71-98-35-37	HLEVQVAQETR	84-95-100-98-95-94-94-81-97-81-68
14478	388.8803	3	SKDIFDQLAK	SSRLFDKPSK	23-10-30-87-81-86-64-87-7-97	KSLDFDQLAK	52-56-60-48-63-88-68-89-95-82
24208	614.8804	2	ITNSLVLDIIK	LTNSLVLDLLK	96-96-92-89-99-35-45-94-90-99-98	LTNSLVLDLLK	85-86-92-95-97-77-82-83-88-83-76
23010	589.9916	3	VLEQLIVAHFPMQSR	PDEKLLVAHFGGLLMK	1-19-99-42-25-21-28-38-91-31-91-17-40-9-44-41	NQVKTHGTHLARHLR	10-10-26-39-30-16-8-37-60-32-33-44-45-54-44
3938	485.7708	2	DNKPLVER	DNKPPPFR	78-66-85-73-9-3-91-99	DNKPLVER	68-69-92-95-92-86-99-95
4569	532.2589	2	EKEELMER	QEEELM(O)LR	32-26-98-77-93-94-93-99	RTEELMER	54-65-98-94-88-77-96-93
30155	1075.6025	2	LQLNGNLQLELAQVLAQER	SGPLNGNLQLELAKVLAKER	17-1-48-92-86-91-99-95-96-91-99-99-99-98-99-99-97-36-97-99	QLLNGNLKLELAQVLAQER	27-38-86-90-86-96-98-98-96-98-99-98-99-99-99-99-76-86-61
15217	633.3069	3	SHHPTDITSLDQYVER	RM(O)GALENTSLDQYVER	15-72-17-19-52-33-24-54-71-89-98-97-95-90-96-82	DWNWWTSLDKYVER	9-9-8-23-10-67-86-82-90-94-93-90-86-45
11681	508.2987	2	AGIVTSLQAR	QLVTSLQAR	67-46-99-99-97-94-98-95-93	QLVTSLQAR	63-89-99-99-99-99-97-97-97
23370	558.2766	2	MLFDYLADK	MLFDYLADK	96-99-99-77-66-72-81-95-97	MLFDYLASR	84-94-98-96-92-90-87-70-69
29826	846.9664	2	QTYFLPVIGLVDAEK	KTYFLVPLDPGDTVK	31-29-49-99-99-1-6-83-96-29-38-84-2-17-99	QTYFLLTAFLGKYK	45-50-70-79-96-68-39-66-57-89-65-72-67-27
5727	736.8962	2	RKPDTIEVQQMK	RKPDTLEVQQMK	31-88-90-82-75-81-93-98-82-59-91-87	RKPDTLEVGAQMK	35-54-67-79-72-80-95-95-51-81-92-83-78
5476	575.2672	2	SAEEGELAESK	SAEEGELAESK	33-74-53-99-82-95-95-91-75-99-99	SAEEGELAESK	48-74-92-99-76-94-98-97-99-84-76
12480	593.2589	2	YDLDGDASMAK	YDLDGWSMAK	76-84-99-99-98-88-94-98-75-99	YDLDDQSMAK	83-92-99-97-93-92-81-72-57-74
19693	790.428	2	IETMLGDVAVAVHPK	AASNMLGDVAVAVHPK	10-6-15-23-90-99-84-87-99-99-99-60-71-74-94-83	MLVMLGDVAVAVHPK	41-54-43-92-92-82-98-97-85-82-95-94-95-51-29
20411	562.8268	2	IIGNLLYYR	LLGNLLYYR	95-96-95-95-94-99-97-75-43	LLGNLLYYR	95-97-93-91-95-99-95-88-77
4095	537.2836	2	LDKENALDR	LDKENALDR	95-53-71-90-50-90-99-96-96	LDKENALDR	73-77-95-99-91-95-98-99-94
4107	358.525	3	LDKENALDR	LDKDAGALDR	99-94-45-20-22-47-77-54-59-81	EVKNEALDR	67-55-41-61-97-82-89-97-82
2519	534.7578	2	EQQIEEHR	EQQLEEHR	43-91-99-98-99-97-99-99	EQQLEEHR	79-56-94-98-99-99-97-96
5868	577.8064	2	HVAAGTAFPQR	HVAAGTATRDR	99-96-84-96-98-96-96-92-27-94-99	HVAAGTAM(O)KPR	92-95-99-97-93-94-95-93-94-86-93
26080	811.3805	2	GFAFVYFENVDDAK	GGHGNVYLYGGVDWK	21-1-26-2-3-99-99-20-20-92-67-98-82-86-99	YMKVYM(O)EGRDWK	40-41-43-96-94-77-93-63-75-88-79-79
14237	815.4078	2	KYEMFAQTLQQSR	KYEMFAQTLQQSR	99-93-99-99-98-99-97-99-99-99-99-99-99	KYEMFAQTLQQDK	85-95-98-98-99-99-99-99-99-98-98-88-76
14250	543.9412	3	KYEMFAQTLQQSR	GPLTNDTAQTLQQDK	25-1-19-9-8-3-21-81-68-75-76-85-88-76-68	MKPPC(Cam)RQTLQQSR	17-25-25-22-37-28-54-81-91-89-86-63-29
26121	670.9072	2	IILDLISESPIK	LLLDLLSESPLK	98-31-98-93-99-99-86-99-94-89-69-99	LLLDLLSESPLK	70-97-99-99-100-100-99-100-99-91-93-92
16100	366.2258	2	GLGPLFK	AVGPLFK	43-75-99-63-71-76-99	AVGPLFK	54-59-79-81-75-70-74
7529	694.3568	2	TTVQQEPLESGAK	AMVQQEPLESKK	15-37-92-99-99-95-87-71-51-97-99-99	AMVQQEPLESQK	45-71-86-94-97-99-94-97-99-86-78-83
13617	1009.9891	2	THSVNGITEEADPTIYSGK	THSVNGLTEEADPTLYSGK	52-6-57-99-99-88-95-99-99-99-99-88-84-20-14-95-95-90-1	THSVNGLTEEADYETKPK	49-52-86-96-94-73-90-96-98-99-97-99-99-96-46-30-25-41
28500	778.4047	3	FAVSQMSALLDSAHLLASSTQR	AFVSQMSALLEPAPALSSAGSNGK	38-23-98-99-99-99-79-5-16-50-59-6-10-1-56-19-0-1-4-5-9-3-3-84	WKWYEVRDSAHAPEFKKR	14-9-11-25-59-33-23-29-26-18-25-43-26-62-25-23-15-12
21272	703.3571	2	TIDDLEETLASAK	TLDDLEETLAASK	61-76-97-99-90-99-99-98-88-98-1-21-93	TLDDLEETLAASK	61-74-97-94-96-99-99-97-98-97-75-75-59
5056	676.8036	2	MKDTDSEEEIR	MKDTDSEEELR	65-89-99-98-99-2-3-99-96-98-98	MKDTDSEEELR	79-91-98-98-98-92-97-99-99-94-85
25462	789.7346	3	AAFQSLLDAQADEAVLDHPDLK	AAFQSLLDAQYKVGSGLMPNEK	38-23-92-94-99-96-95-52-32-60-60-35-54-3-1-1-18-7-15-19-39-28	MKVMHHLVRNVMASLEQSTR	17-13-23-14-9-21-40-38-14-37-40-38-40-45-69-88-21-21-20-14
29382	622.6367	3	DTMSDQALEALSASLGTR	FSNDGGLLAYHSASLGTR	23-3-39-25-53-5-19-14-76-38-16-86-90-48-69-93-80-82	SFNWRLAENGSASLGEK	18-11-18-32-27-61-79-61-24-9-39-73-77-89-62-72-34
9388	859.4333	2	NTVSQSISGDPEIDKK	QSVSQSLSATPELDQK	49-64-83-94-78-99-87-90-12-2-85-71-95-95-71-88	KWSQSLSTAPELDQK	46-49-65-68-91-88-84-72-72-49-89-91-87-49-48
23718	679.8688	2	DVVGNDVATILSR	DVVGNDVATLLSR	54-71-51-82-96-99-90-98-98-94-98-63-99	VDVGNDVATLLSR	46-50-97-96-98-99-98-99-99-99-99-89-81
4341	602.3212	2	LAGESESNLRK	LKESEGGNELK	99-94-88-95-98-6-2-37-75-37-99	LAGESELDLTR	73-85-88-99-93-95-81-79-90-82-72
10582	523.7854	2	VPVDVAYQR	VPVDVAYQR	99-99-99-99-96-96-77-94-94	VPVDVAYQR	52-95-99-99-99-97-96-92-95
30571	828.9426	2	ALGDPASALSNMVAALR	AERPASALSNMVAALR	82-30-48-85-88-94-75-99-99-95-95-80-97-95-99-99	SPTAPASALSNMVAALR	54-44-51-81-95-97-99-99-99-99-98-99-99-99-99-96-90
9854	796.4159	2	FIPHENGVHSIDVK	M(O)LPHENRHSLDVK	20-93-98-96-94-75-23-94-97-49-63-91-93	FLPHENRHSLDVK	57-78-83-95-98-81-83-93-86-94-93-88-85
2208	559.7575	2	EQQPSSASER	AWQPSSADTR	47-25-88-90-98-65-88-32-75-77	AWQPSSADTR	61-81-89-91-95-95-90-92-82-67
10187	1109.9816	2	SEDPPGQEAGSEEEGSSASGLAK	SEDPPGQEAGSEEEGSSASRGR	21-22-70-93-85-85-71-87-97-83-80-65-80-85-83-88-17-11-94-1-9-88	C(Cam)NGPPGKEAGSEEEGSASSLQK	15-16-8-63-73-50-71-97-91-79-88-97-95-98-73-81-71-73-78-38-30-35
8590	569.299	2	DPQALSEHLK	DPQAGGSKHLK	97-63-98-97-58-68-70-76-85-99-99	DPKANSQHLK	79-85-97-99-86-87-92-93-93-93
32365	889.4153	2	DLASFDEDLADYLYK	VEASFDEPMADYLYK	97-98-72-99-99-98-95-54-10-99-93-96-94-93-98	LWSFDEPMADYLYK	41-54-90-95-94-95-55-69-92-96-95-90-83-69
25553	693.858	2	VAFFNNFLTDAK	VAFFNC(Cam)TLTWK	97-98-93-98-98-14-49-97-77-79-53	VAFFNFNLTDAK	60-79-88-98-92-71-69-91-89-79-62-57
3876	561.7904	2	HAEMVHTGLK	HAEMVHTGLK	99-99-98-98-35-89-94-97-99-99	HAEMVHTVAK	91-95-100-98-95-95-92-86-67-52
11044	389.7084	2	DALQGFK	GELQFGK	12-74-99-89-59-39-48	ADLQGFK	61-70-94-93-66-56-59
1280	344.2055	2	SEVKPK	SEVKPK	80-96-98-91-75-99	SEVKPK	71-91-96-96-89-66
3871	374.863	3	HAEMVHTGLK	HMSLVHSALK	38-15-33-60-39-89-45-39-94-99	EAHMVHSRR	51-59-52-80-82-82-65-62-60
26961	785.9057	2	IGLFYMDNDLITR	LGLFYMDQTLLTR	96-88-52-99-99-96-98-93-65-86-77-99-99	LGLFYMDNDLLEK	59-34-66-96-99-98-98-92-92-97-98-87-74
17751	587.3287	2	EDGAISTIVLR	EDQLSTLVLR	49-77-84-99-99-88-91-88-93-97	EDQLSTLVLR	88-72-84-99-98-98-99-98-97-93
8653	514.2922	2	TSLEHLVTK	TSLEHLVTK	90-92-99-99-96-99-93-20-98	TSLEHLVTK	57-85-96-99-96-97-98-97-62
29265	1025.5183	2	TTQVPQFILDDFIQNDR	GSWVPQFLLDDFLQNDR	15-6-57-99-91-83-82-99-2-1-99-97-95-92-90-82-99	SSRVPQM(O)LGTNAFLQTQR	18-16-15-63-39-49-68-86-11-22-26-46-90-92-71-21-21-27
7580	401.7377	2	GVVEITGK	RVELTGK	56-99-87-83-91-79-94	GVVELTGK	48-74-96-98-97-90-72-44
32426	935.8118	3	KQDFDEDDILKELEELSLEAQGIK	AASSGAAEPTEEDLEMEELSLEAKGLK	38-28-1-1-31-58-23-23-10-13-22-21-40-16-23-66-68-91-82-90-82-99-66-50-47-42-99	DRPHQEWNRPAAMEELSLEAKVAK	14-11-12-19-23-52-33-37-10-8-28-31-71-95-98-93-86-89-94-79-51-24-25-21
6208	500.2642	2	SEAGLAGAPAR	SEAGLAGAPAR	4-19-94-98-95-99-97-99-54-7-59	ESAGLAGAAPR	69-46-88-86-97-98-92-95-82-65-54
12863	639.3286	2	YLQEEVNINR	LYQEEVNLNR	55-33-99-99-94-81-98-99-71-13	YLQEEVNLNR	49-76-93-99-99-93-88-96-65-59
16583	614.3454	2	PQAPATVGLAFR	PQAPATVAVAFR	43-70-99-97-87-89-94-6-3-38-97-99	QPAPATVAVAFR	40-38-96-82-86-94-89-54-60-77-86-66
9545	538.7966	2	FREDQIIR	GKGSAQMLER	38-26-65-38-28-87-77-92-98-99	SDTLMQLLR	52-60-66-94-87-77-85-97-92
23409	590.32	2	FLYIWPNAR	MEYLWPVNK	78-99-92-97-88-90-36-39-80	LFYLVSFYK	71-65-94-98-91-87-45-48-37
17591	533.3245	2	GISPVPINLR	LGSPVSALPPK	91-41-86-96-95-3-28-46-8-3-52	LGSPVPLNLR	50-32-88-77-76-38-48-63-56-28
14366	488.2794	2	LPLQDVYK	LPLQDVYK	99-92-89-84-91-75-98-99	LPLQDVYK	70-95-99-96-97-93-96-97
23177	543.3201	2	GLAGAVSELLR	AVAGAVSELLR	31-59-94-95-73-99-96-97-99-98-99	VAAGAVSELLR	56-66-93-92-98-99-99-100-100-100-98
18860	473.303	2	GTTITLVLK	ASTLMTHGK	31-47-99-99-98-66-37-1-93	ASTLKGLKK	34-41-77-85-60-33-63-77-57
12098	527.2489	2	NMMGTMIQK	NMMMSALQK	61-84-99-36-31-20-98-99-99	NMMGTMLQK	78-91-99-76-63-73-90-81-85
9503	751.8704	2	DLEDKEGEIQAGAK	LDEDKEGELQAQK	69-64-98-85-98-99-88-99-95-93-71-99-99	LDEDKEGELQAQK	49-73-97-97-90-97-82-99-98-97-97-80-85
8326	539.2932	2	GHAVGDIPGVR	KHVGFNGYR	60-56-99-91-91-5-1-67-43	HGAVGFSKFK	61-44-95-91-66-74-78-79-69-29
18068	877.969	2	TEPTAQQNLALQLAEK	TEPTAQQNLALQLAEK	19-4-77-88-96-98-95-60-39-85-99-97-85-90-97-99	ETPTAKMHSALKLAEK	69-45-31-50-87-84-68-44-77-91-97-93-92-86-90-66
13326	766.3348	2	GQSNYGFANSAMER	GQSNYGFANSAMER	13-27-81-88-99-99-99-99-99-99-91-98-99-93	ANSNYGFANSAMER	39-72-91-90-98-98-99-99-97-99-99-98-97-81
12993	577.8118	2	HGLTEELLSR	HGLTEELLSR	80-88-99-99-98-99-82-81-74-81	HGLTEELLSR	86-88-99-97-98-94-91-98-73-59
26133	788.9147	2	IVSLMWDPVTPYR	LVSLMWDPVTM(O)LR	99-79-54-76-99-88-99-24-11-99-94-49-24	LVVTMWDVPTM(O)LR	54-69-65-66-94-94-95-75-69-97-82-60-56
19375	809.4166	2	TNLSAVVAAQSNWEK	AASVSAVVAAQSNDLSK	15-3-10-48-94-97-99-99-99-51-51-99-88-84-43-98-99	KSLSAVVAAQSNEGEK	44-34-45-94-96-98-99-99-99-97-99-97-94-66-93-66
7191	593.3049	2	HIAFTPESQR	HLAFGRNGADK	84-54-66-82-19-15-66-91-77-95-99	HLAKEC(Cam)GGVSK	75-94-97-92-96-90-84-89-96-86-83
9088	623.3099	2	EVMLQNGETPK	VEMLQNWTPK	75-79-99-99-95-92-39-79-97-98	DLMLQNWTPK	55-82-93-96-88-95-95-98-63-63
23687	832.3935	2	AGDMENAENILTVMR	QDMEANENLLTVMR	24-52-97-94-1-50-97-98-81-96-99-95-98-99	GWMENAENLLTVMR	13-27-67-96-69-71-99-95-98-100-98-98-92-87
13745	980.524	2	SPAVATSTAAPPPPSSPLPSK	VPC(Cam)GLSTAAPPPLASDAAHK	49-17-4-3-77-67-88-99-99-99-61-76-3-28-93-86-90-10-48-39	HYLLTSAAPGKAAVHMHR	26-27-45-73-73-75-88-96-79-59-74-75-66-55-52-39-43-35
26530	1053.0708	2	MEDTLVNNVPLPNTLPLPK	YDPTLVNNVPLPNTLPLPK	21-52-51-54-92-98-95-98-99-93-92-78-57-73-95-78-38-99-83	YPDTLVNNVLPPQSLPLPK	27-16-22-50-67-81-82-86-92-82-56-48-68-68-83-68-54-44-37
23698	605.8049	2	NFVFWQDVR	NM(O)VFGEKDVR	68-7-99-93-77-58-95-94-90-99	NM(O)VM(O)WKKNK	51-73-94-97-92-82-65-49-39
10235	670.9922	3	KNPDDYTPVNIDGAHAQR	GANTPEYTPVNLDQHLGGK	18-12-31-93-10-12-22-29-89-83-86-80-92-88-61-23-1-17-60	YREEQKFYLDQHQAR	24-15-56-75-29-30-77-79-79-85-85-80-43-51-9
17345	419.7261	2	GFSTWLK	NMMSDLK	80-53-94-98-85-98-99	GFSTWLK	48-74-90-82-74-96-90
18904	629.6591	3	ATISNPITGDLETVHYR	DGLSNDNLLDGLMRTPR	41-48-84-95-81-59-8-60-74-16-48-45-24-12-32-31-54	KNLWC(Cam)AQVARSAMVPR	17-10-14-33-8-7-50-33-48-60-66-56-51-63-23-20
2363	665.8343	2	GVGQANKPDETSK	RGKANQPDETSK	68-1-44-99-94-84-73-95-55-13-98-99	RGQANKPDETSK	29-23-59-96-86-89-91-93-99-85-80-72
14554	665.8334	2	GATQQILDEAER	EPMKLLDEAER	72-56-98-79-99-99-99-92-84-99-98	EPMKLLDEAER	85-77-96-98-99-99-98-96-90-95-69
18916	943.9846	2	ATISNPITGDLETVHYR	ATLSNPLTGDLETVHYR	34-15-85-87-99-75-98-99-99-97-48-96-52-80-82-87-99	ERSNPLTYPGPTVHYR	59-23-66-93-95-98-98-95-92-66-84-96-95-70-57-50
19199	856.9095	2	TPSQDSDYINANFIK	ERGADSDYLNANM(O)LK	42-40-81-91-95-99-95-96-99-93-95-88-95-93-99	VWGADSDYLNANFLK	35-40-48-73-94-94-97-97-97-92-94-80-62-67-66
17686	516.2909	2	IDEVSSLLR	LDEVSSLLR	95-99-99-99-99-98-96-95-99	LDEVSSLLR	94-97-100-100-99-97-98-99-97
19917	573.285	2	TGFFEFQAAK	ANNAATWQAAK	41-16-53-67-89-2-30-82-98-97-98	TGFFEFQAAK	66-52-88-98-99-95-95-96-93-75
24906	719.8726	2	HSQFLGYPITLY	FFTPLTSGTNPEK	61-65-99-63-53-1-1-65-28-51-26-10-80	FFNFGGYKALFK	51-54-76-59-39-61-82-52-43-55-32-19
10916	619.2661	2	GPDNSMGFGAER	GPDNSMGFGAER	38-34-91-91-99-99-93-98-97-85-98-98	GPDNSMGFGAER	43-72-79-92-98-96-92-98-95-97-98-90
6250	359.7033	2	SLEELK	SLEELK	96-99-99-99-71-99	SLEELK	86-91-96-99-97-97
15951	673.3702	2	VALSSETEVALAR	VALSSETEVALVK	22-9-93-98-98-97-87-72-98-99-98-78-89	VALSSETEVALAR	46-45-92-99-99-100-92-97-97-98-98-88-79
10960	988.9561	2	NHSDSSTSESEVSSVSPLK	NHSDSSTSTDEVSWSPLK	34-44-57-90-94-99-99-88-21-38-96-43-99-82-88-47-57-39	HNSDSSTSESEVSSVSPLK	43-45-88-96-98-97-97-97-99-96-99-95-96-61-60-93-63-82-78
31405	695.3585	2	SFEYLFSLIDR	AYEYLFSLLDR	43-56-99-94-99-99-97-99-98-94-99	AYEYLFSLLDR	41-67-99-99-99-99-97-98-99-93-82
29270	837.4142	2	NDSFIVDLFQGQYK	QTSFLVDLFQGQYK	14-24-94-99-99-99-99-99-99-97-99-87-99-99	QTSFLVDLM(O)QGQYK	55-57-85-97-99-99-99-99-99-98-82-90-87-66
16840	422.7667	2	SLVSGLIR	SLVSGLLR	67-74-96-98-98-96-96-99	LSVSGLLR	80-78-98-98-80-92-97-68
5522	508.7674	2	RQGDIWNK	PYDALPVNK	24-68-34-60-97-84-22-90-99	QDNVLWNK	62-69-57-60-97-94-95-93
8178	344.2112	2	GALSALR	QLSALR	56-99-99-94-85-81	QLSALR	74-95-96-98-96-94
16374	710.3379	2	EIVEMNEIEEGK	NQVEMGSVLEEGK	11-64-98-99-98-1-2-26-97-90-99-98-91	KNVEMDQLEEGK	45-50-89-99-94-57-48-96-99-97-71-78
19126	768.4093	2	SLGGGTGSGMGTLLISK	SLNGTGSGMASLLLSK	46-50-79-89-99-99-99-98-99-1-67-89-85-98-58-98	SLNGTGSGMGTLLLSK	44-46-77-91-97-95-96-96-98-95-99-98-98-99-86-54
36582	854.7932	3	VNTFSALANIDLALEQGDALALFR	ATVTKESSNVELALEKGWLALFR	38-23-1-12-22-4-53-61-44-33-67-36-6-3-87-79-82-76-91-99-81-76-85	FKWRWNLAEVLEKGDALALFR	11-10-7-12-43-43-62-21-35-30-33-79-50-55-82-62-93-83-82-41-62
9725	730.8707	2	KATDAEADVASLNR	KATDAEADVAGVDAK	99-76-88-81-92-97-96-96-98-72-65-37-5-93-69	KATDAEADVALSNR	83-94-93-98-99-100-99-99-98-98-86-77-72-59
9779	487.5826	3	KATDAEADVASLNR	GDAPMDTNVASLNR	17-20-1-1-22-26-21-48-99-20-76-96-46-77	WKMNGAADKGLNR	19-40-33-35-34-61-79-54-71-50-86-79-40
1650	484.7856	2	LRPVNQNK	LFQKHAPK	21-36-91-24-32-30-32-99	LM(O)KKHAPK	67-69-90-72-55-75-92-70
16519	734.0468	3	LVSNHSLHETSSVFVDSLTK	VLSFAAYAPPTSSVFVDSLTK	25-38-42-42-5-6-13-4-2-8-70-49-46-84-78-13-61-52-68-46-28	LRPWYDWTSSVFVVVAFK	15-10-19-30-27-32-14-59-66-49-75-80-90-73-62-40-20-10
15923	702.8718	2	VAPEEHPVLLTEA	M(O)ATLLGLNNVSQK	49-89-51-89-96-93-72-72-86-21-48-35-37	AFTLC(Cam)KASTHLR	44-60-84-91-55-35-79-61-56-55-49-24
4985	918.9226	2	GNWEQPQNQNQTQHK	NGWAWPQNQNQGTAHK	13-12-46-52-66-48-35-92-89-22-71-74-37-62-94-96	NENEKPQNREQEGHK	30-45-21-88-72-35-44-60-66-76-66-86-49-86-82
1366	356.853	3	HIAEEADRK	HLAEEADRK	52-87-81-76-81-80-48-72-94	HLAEEADRK	70-88-79-95-98-89-94-89-79
25094	730.8414	2	TFEMSDFIVDTR	FTEMSDFLVDTR	11-28-99-96-99-91-99-99-99-89-99-99	TFEMSDFLVDTR	48-50-99-98-98-98-98-99-99-98-87-66
1376	534.7758	2	HIAEEADRK	HLAEEKWR	96-99-85-96-94-83-39-62	HLAEEWKR	93-98-96-98-98-95-87-78
19495	486.2984	2	IGIGELITR	LGLGELLTR	99-96-92-98-99-98-99-98-99	LGLGELLTR	93-91-99-96-100-99-99-99-97
16937	720.0189	3	VPFSPGPAPPPHMGELDQER	LVMSPGAPPPPHMEAVDPC(Cam)R	40-19-62-85-97-15-20-49-93-65-59-88-74-1-1-28-22-22-13-40	MLSHKRPPPHMGELDQER	17-25-28-11-21-17-48-57-60-63-75-55-92-79-59-22-37-11
22373	614.6575	3	YPDSILEHQIQVRPF	FLDSLLEHQLQAADNK	25-40-99-36-69-60-77-92-58-90-88-1-1-63-48-60	YPDSLLEHKLQVPM(O)R	34-46-79-79-82-79-78-76-82-93-82-81-50-57-57
30693	1276.1432	2	TGGMAFHSYFMEAIAPPLLQELK	KPKPNHSYFMEALASSLTC(Cam)ELK	13-2-22-17-23-59-95-99-96-98-97-93-99-97-1-1-41-15-32-35-47-77	KEC(Cam)FHSYFMEALAPPLLKLEK	25-44-20-28-85-90-90-95-96-99-98-99-98-90-65-75-74-52-46-63-51
14187	591.8647	2	VLIANNGIAAVK	VLLANNGAALVK	97-99-99-98-96-98-19-30-75-19-99-99	VLLANNGLAAVK	69-92-99-98-86-84-56-79-92-92-84-62
29380	776.4158	2	HSQFLGYPITLYL	VPMVWGYPLTNFK	49-17-19-63-64-95-86-21-5-51-41-22-80	FFLTPLYGMVAHR	62-68-95-92-39-70-92-85-65-49-48-33-41
13979	847.9417	2	LQELVQYPVEHPDK	QLELVQYPVEHSPR	47-34-66-94-99-99-97-98-74-85-86-51-95-61	QLELVQYQQSTVMK	56-71-98-99-98-95-95-92-81-84-56-69-44-39
20685	654.0026	3	VDINAPDVGVQGPDWHLK	VDLNAPGAGANQGC(Cam)YLLVK	75-94-99-99-99-37-12-34-12-11-38-60-61-47-60-78-61-18-64	WRHQWWKGC(Cam)YLLAR	11-17-21-25-12-22-48-38-63-73-85-79-28-7
27529	978.033	2	SSQLNNPQFVWVVPALR	SSQLNNPKFVWVVPALR	23-9-33-67-69-97-77-69-66-94-67-61-98-98-14-17-99	SSQLNNPKFVWVVPALR	44-46-43-55-78-94-87-92-94-95-97-99-99-56-61-74-45
15588	630.8176	2	HISDLYEDLR	HLSDLYEDLR	99-99-85-67-97-69-41-65-27-13	HLSDLYEDLR	90-96-93-97-97-92-96-94-85-74
1931	359.6851	2	LEEAEK	LEEAEK	95-99-99-85-99-99	LEEAEK	92-97-99-94-98-96
27252	822.9175	2	EIVLADVIDNDSWR	ELVLADVLDNDSWR	68-47-89-99-99-99-99-96-93-85-81-81-65-99	LEVLADVLDNDSWR	68-79-95-99-99-99-99-99-99-98-98-93-87-80
4370	566.7736	2	GPPPPPGDENR	GPPPHNDPSSK	41-64-86-98-18-45-91-14-60-59-97	GPPPPGPDENR	29-84-88-96-92-51-48-85-91-72-62
8417	368.6776	2	MMALDR	MMALDR	61-81-99-85-22-12	MMALDR	93-93-96-92-77-74
28077	711.9227	2	LLPGIEVLWTGPK	LLPGLEVLWNLR	7-81-90-56-65-95-53-57-66-70-99-99	LLPGLEVLWNLR	46-73-37-35-85-95-89-95-90-87-84-66
14902	879.9476	2	KFNALFAQGNYSEAAK	LAFELFAQGNYESAAK	70-1-2-94-97-99-99-99-91-76-70-70-37-37-98-99	QM(O)KGLFAQGHVNVWK	57-62-62-54-95-98-97-96-84-69-92-90-81-44-63
15326	773.4136	2	AALLNQHYQVNFK	AALLNQHYNLNFK	29-37-26-98-90-71-99-99-62-96-95-99-99	RVLNQHYNLNFK	24-33-92-91-93-97-97-90-96-86-67-86
27257	966.973	2	EQLGPVTQEFWDNLEK	KELGPVTKEFDADNGQGK	31-51-96-98-98-78-99-99-87-84-91-92-94-79-6-32-93-99	EQLGPVTQEFDADNLEK	57-44-68-80-72-82-96-92-95-88-91-94-97-69-69-89-63
15774	1113.4794	2	WQPDTEEEYEDSSGNVVNK	VDPTNTEEEYEDSSNGVVNK	15-1-1-61-51-89-99-99-93-81-94-99-76-99-4-1-88-84-61-54	WKPDTEEEYEDSSGNVVNK	16-15-11-15-48-89-98-98-96-98-93-90-75-12-24-68-51-28-25
11026	463.7745	2	GPLVNASLR	PGLVNASLR	96-96-92-98-15-10-37-69-81	GPLVNASLR	67-86-97-95-73-81-84-94-90
7041	832.3139	2	DADAGDEDEESEEPR	DWAGDEDEESEEPR	41-47-90-95-85-99-99-99-96-94-81-96-99-99	WDAGDEDEESEEPR	44-79-95-83-96-100-99-100-99-99-100-100-87-86
29212	925.4597	2	VDLTLDWLTETSEEAK	VDLTLDWLTETSEEAK	63-23-46-98-99-99-74-81-92-81-99-99-83-12-99-99	VPMTLDWLTETSEEAK	40-21-39-93-98-98-97-99-98-99-98-96-92-85-70-59
16067	528.7714	2	GFFEGTIASK	GFFETGNER	28-45-99-98-20-6-38-32-99	GFFEVSSKR	48-82-95-99-94-94-60-74-81
10537	596.7938	2	DSGSISLQETR	DSGSLSLQETR	6-26-93-52-98-99-98-96-88-98-99	WC(Cam)LSLQETR	40-72-95-97-97-96-99-96-87
23924	636.847	2	ISMPEIDLNLK	LLSDELDNLLK	96-96-99-49-88-95-94-8-59-10-80	LSMPELDLNLK	82-87-95-96-96-87-87-83-82-62-48
18512	685.3255	2	SSLDNIEMAYAR	DTADRAEMAYAR	11-15-97-85-94-88-98-97-99-98-95-87	SSLDNLEMAYAR	31-35-77-94-92-94-98-94-95-90-61-33
2027	578.772	2	HFSEHPSTSK	HFSEHPSTSK	99-99-94-99-99-94-73-98-97-99	HFSEHPSTSK	88-94-93-99-97-93-95-92-81-66
15861	609.845	2	VAQLEQVYIR	VAQLEQVYLR	97-77-83-99-92-84-88-71-99-99	VAQLEQVYLR	51-76-78-99-99-96-96-99-99-96
22758	808.423	2	AILVDLEPGTMDSVR	LALVDLEPGTMDWR	19-12-71-86-98-96-99-93-45-18-45-92-68-88	ALLVDLEAAPFDWR	26-43-60-79-95-97-99-85-43-48-61-85-48-33
22818	539.2828	3	AILVDLEPGTMDSVR	SPLVGGNRAAYSPQAK	20-1-43-32-40-21-48-38-38-34-55-1-1-29-76-59	SPLDRRHENAQHR	18-16-69-52-11-18-31-93-76-72-76-30-33
14534	968.4094	2	EAGVEMGDEDDLSTPNEK	ARC(Cam)VATAAVTTDQETGER	31-16-28-5-49-99-99-99-99-98-86-96-88-86-64-83-82-99	YC(Cam)YATAAVTTDMM(O)HER	50-40-67-85-97-98-98-98-97-96-98-96-62-40-69-45
29157	755.9417	2	LGLIPLISDDIVDK	AGPGNPLLSPLPLHK	31-1-1-24-40-82-73-87-94-96-44-73-21-10-80	WPLPLLKYMPPR	62-52-93-91-95-90-70-65-54-40-46-74
30193	1017.5476	2	FLLVGQTMPTLLDEDLTK	YPLVGQTMPTLLDPM(O)LTK	16-3-83-96-70-88-99-99-99-84-92-96-79-69-43-97-69-39	M(O)LLVGKTMPTLLDPFWR	33-44-62-90-68-85-94-94-46-57-84-97-94-78-83-70-57
10624	849.9633	2	TGVELGKPTHFTVNAK	TRELGKPTHFTVNAK	52-55-99-99-97-98-99-71-58-97-92-96-82-6-12	KEELGKPTHFTVNAK	37-73-93-95-94-93-70-77-86-95-94-93-80-81-68
30559	581.9465	3	AMGIMNSFVNDIFER	SDTFGC(Cam)ALVNDLFER	33-32-18-6-22-16-21-51-92-91-67-64-93-67-74	WWMNYAVNEVLYR	23-25-38-28-49-50-88-82-77-54-72-56-38
30724	872.416	2	AMGIMNSFVNDIFER	TTGLMNSFVNDLFER	12-2-22-87-96-97-98-98-94-95-99-98-85-91-99	TTGLMNSFVNDLFER	34-35-29-82-94-96-97-88-86-95-98-99-88-93-80
17608	466.2857	2	VTNLLMLK	VTNLLMLK	96-88-98-98-91-92-95-99	VTNLLMLK	56-75-86-96-98-95-98-63
34165	1227.6384	3	AQAALQAVNSVQSGNLALAASAAAVDAGMAMAGQSPVLR	AHEPMVTPPAEGADATSPLNAC(Cam)ESSMAMAGQSSHLK	38-28-4-1-6-1-1-1-1-3-6-46-7-22-4-2-26-1-27-22-3-37-52-6-52-38-82-69-81-72-64-33-4-3-21-35	WWWWRRWRC(Cam)RSC(Cam)YRMSKLLAGQSLPVR	5-5-5-5-5-5-5-6-7-5-11-10-8-8-21-21-38-54-67-68-28-44-17-5-5-5-7
17256	438.7529	2	LIWGPYK	LLWGPYK	95-96-74-51-31-59-77	LLWGLM(O)K	93-93-94-67-75-68-83
6289	636.832	2	EKAEGDVAALNR	EKAEGDVAALNR	68-66-99-99-99-93-94-99-96-98-90-99	EKAEGDVAALNR	79-81-98-100-96-93-86-95-99-95-86-80
11061	651.3567	2	LAIQSSQAGGELK	LALQSSQAGWLK	98-27-79-84-97-99-98-99-99-67-97-99	LALQSSQAGMAPK	66-76-89-96-99-97-95-97-89-68-71-75-73
28068	800.4468	2	FMEAIAPPLLQELK	YDEALAPPLLQELK	12-8-83-80-99-99-84-86-93-25-22-43-99-99	FMEALAPPLNAARAK	43-48-95-95-98-98-93-77-86-78-73-67-40-50-68
13675	614.9334	3	MWDPHNDPNAQGDAFK	MASC(Cam)SKDAMPVKC(Cam)SDR	78-1-44-49-29-10-40-4-22-3-8-56-65-51-60-40	MWYWTQPNAKC(Cam)SDR	26-38-19-38-20-28-67-82-62-75-68-70-43-14
15005	567.8124	2	RDVDFELIK	YLLMQLLLK	72-91-78-37-58-96-98-99-96	KMLLFHMSK	75-78-97-92-85-75-60-70-62
13148	551.8005	2	ALVAMNENLK	ALVAMNENLK	73-28-99-99-99-94-82-63-75-99	ALVAMNENLK	76-87-98-99-98-91-97-91-89-83
13595	564.2515	2	YGWTANMER	YGWTANMER	96-94-64-98-97-92-99-98-97	YGWTANMER	92-92-99-99-99-98-98-99-94
15040	378.8773	3	RDVDFELIK	MQLEFLLLK	50-21-53-13-80-51-41-97-99	KLEDM(O)ELLK	37-57-71-68-91-97-90-99-95
28586	557.641	3	DLLVQTLENSGVLNR	KC(Cam)LPGKVENGSVLNR	14-11-73-56-1-9-88-65-72-12-50-67-80-89-90	RRKGM(O)SRMLHLNR	11-15-32-50-66-48-39-50-89-82-90-69-24
17588	715.8828	2	TALNNTLDLSNVR	TALNNTLDLSNVR	52-51-61-99-76-91-87-72-98-99-79-82-99	VWNNTLDLSNVR	43-44-91-92-93-93-91-98-96-93-73-67
12369	670.3422	2	LEQYTSAIEGTK	LEGAYTSALEGTK	98-37-94-98-98-99-95-95-89-85-2-1-99	LEGAYTSALEGTK	65-81-89-95-96-98-96-96-97-95-44-50-71
28553	835.9594	2	DLLVQTLENSGVLNR	AQAAVKTLENSGVLNR	40-5-25-68-30-89-89-99-93-93-99-98-99-94-90-99	VRGKQTLENSGVLNR	25-27-32-46-97-99-99-99-97-98-96-98-99-88-78
25789	660.9973	3	LFDGSPTYVLAYTQSYR	VWLGPTYALYYTQSYR	23-22-23-19-13-10-60-13-95-80-95-72-86-82-31-40	WWKERHGLAYTQSYR	8-13-30-39-16-46-32-79-78-88-90-61-43-14-13
33093	756.7361	3	SLSALGNVISALAEGSTYVPYR	VVWSGPTTGGEAALSGTYVFLR	41-32-30-18-25-28-1-1-17-16-21-79-33-64-86-44-54-80-84-77-73-43	EWHPVHREALKSTYVFLR	30-15-32-9-10-9-18-88-71-71-49-73-70-88-91-63-63-39
2735	517.2626	2	VVTSENEAGK	VVTSENEAGK	43-70-99-92-45-61-87-99-89-93	VVTSENEAGK	96-95-99-93-93-78-98-92-85-92
11673	770.3815	2	YESLTDPSKLDSGK	EYSLTDPAGSLDSGK	68-62-92-85-99-91-99-56-63-60-48-93-91-68-88	EYSLTDPAGMLASGK	90-73-90-86-97-97-80-59-31-50-78-85-82-49-54
25990	878.9818	2	VSYFPTVPGVYIVSTK	EMHVPTVPRYLVSTK	42-1-27-56-97-82-98-92-75-1-7-73-57-1-69	SYVFPTVALGRPAHNK	27-30-29-82-87-90-88-34-38-15-70-48-59-55-43-61
28694	762.9082	2	QLYQILTDFDIR	LQYQLLTDFDLR	48-24-99-93-99-20-20-95-64-79-99-99	QLYQLTLDFDLR	34-48-90-90-97-68-73-89-88-88-92-81
24052	834.9084	2	LLTM(O)WFGESEANVR	LLTMADYGESEANVR	63-48-46-65-19-80-99-99-96-99-81-90-85-99-99	KKAMWYADSFEHR	15-18-20-91-95-96-88-88-90-93-78-37-45
16068	1015.0142	2	AVVNEDTQGNVSQLQAEVK	LGVNEDTQGSNVQLQAEVK	69-52-38-56-70-98-98-94-97-67-54-14-99-96-99-97-91-98-99	LRNEDTKGNVSQLQAPMK	46-31-54-93-92-94-96-83-57-62-90-94-98-93-83-21-31-59
24466	1054.0042	2	DVLEGYNGTIFAYGQTSSGK	QAKEGYNGTMEAYGKTGSSK	17-26-52-85-84-90-98-58-88-98-91-97-99-36-37-75-6-1-14-99	YRHGYNGTLFAYSNKC(Cam)R	32-15-20-79-92-94-82-90-87-90-95-97-45-43-44-28-15
16267	432.7253	2	GMGLSLMR	GMGLSLMR	24-76-94-98-98-94-93-87	GMGLSLMR	59-83-90-98-99-99-98-97
17760	893.9008	2	MNGVMFPGNSPSYTER	HLELNPDESHQVKLK	61-64-65-99-97-47-71-65-98-2-38-6-6-93-99	KMAAMFPGNSYGM(O)THK	46-46-30-60-91-95-90-80-88-91-85-63-66-41-71-65
1164	442.2355	2	ETLQQHK	ETLQQHK	68-88-86-86-99-94-99	ETLQQHK	86-79-93-86-95-97-98
23590	824.8733	2	FGYVDFESAEDLEK	FGYVDFESAEDLEK	24-37-71-98-99-99-99-97-99-95-77-98-99-99	FGYVDFESAEDLEK	55-40-80-99-99-99-100-99-99-100-95-92-92-71
8703	583.3376	2	TPLRPLDPTR	GKPNAPMVPVR	10-5-78-5-24-56-52-0-1-37-99	SSVVVEPLHAK	34-37-50-52-67-89-82-72-68-52-49
17217	968.4768	2	MAGTNPYTTITPQEINGK	STTANPYTTLTPQELNGK	33-2-4-83-91-99-91-99-99-99-99-99-55-86-99-99-66-81	GFRNPYTTLTPQEHFK	17-37-30-90-92-95-97-98-99-97-65-63-94-37-65-49
14333	561.8301	2	LAHGLLEELK	LAHGLLEELK	99-99-99-99-99-87-92-84-98-97	LAHGLLEELK	70-85-95-94-97-95-96-97-93-84
38512	680.7024	3	LFDLALQGLQLLSQWSAH	LLSAGDSLALGTLLSQSEHK	63-7-23-89-47-30-64-34-38-44-2-23-97-97-88-85-1-50-48-60	WFFFSLLQLGRMLEPR	11-10-38-32-46-68-90-71-79-51-69-51-31-67-17-10
23070	563.8646	2	LVVNLLQLSK	LVVNLLQLSK	91-31-99-97-98-82-50-97-97-99	LVVNLLQLSK	82-82-97-89-94-98-95-98-89-87
16275	1010.0738	2	QVKPYVEEGLHPQIIIR	ARQWTNSEAVHPKLLLR	21-69-60-16-22-88-89-98-2-6-99-98-75-45-10-23-99	QVKPYVEEVAHPQLLLR	32-45-51-45-56-91-99-98-41-44-92-76-80-71-74-74-46
19762	1138.0293	2	FQSDSSSYPTVDSNSLLGQSR	PGAHDSSSYPTVDSNSLLGDKK	31-14-7-5-37-86-94-88-89-98-96-88-97-95-92-99-94-95-96-33-36-78	QWYSSSYPTVDSNSLLHYK	31-23-22-74-78-60-84-78-68-76-95-92-90-90-93-95-40-43-52
16199	572.3042	2	SEDLPLNISR	TDPMPLNLSR	97-31-96-89-99-98-88-89-36-96	TDDLPLNLSR	72-79-97-99-90-96-93-98-94-90
13163	984.4523	3	GGAAPEGPNEAEVTSGKPEQEVPDAEEEK	DHVMGPGVSSLVTSGQHM(O)C(Cam)HGRSHYAK	25-1-1-21-84-45-1-2-24-16-18-72-74-45-15-22-65-1-1-26-11-12-1-1-11-11-35	RYYRKSSMYYWSPFHFFAEEEK	5-5-5-5-6-5-5-5-5-5-5-6-5-9-12-12-10-8-21-11-10-5
9602	531.2781	2	SGGTEGLLAEK	SGGTEGLLAEK	80-71-52-99-95-84-94-99-96-99-98	SNTEGLLAEK	49-70-96-97-80-98-98-97-94-79
18082	989.4614	2	EQISENPTEATDIGFGNR	C(Cam)PLSENPTEATDLGFGNR	29-1-89-88-99-99-90-87-99-99-98-99-97-95-87-57-71-88	QELSENPVMATDLGFGNR	31-62-50-95-99-97-82-86-85-96-92-94-98-92-95-60-67-50
30014	884.1467	3	TFEQLHSTIGHQALEDILPFLLK	KHGAQPDLPLGHQALEDSPSAKLLK	25-1-18-34-34-3-51-3-4-24-71-51-49-90-88-92-92-90-47-17-27-14-38-93-35	YWRHKWYMKALEDLLPLFLK	12-10-9-19-17-7-12-17-78-60-82-96-93-95-83-35-35-41-51-34
1890	605.3209	2	RLEEQAAQHK	YRYAKEDHK	72-22-78-95-77-71-95-99-99	WPKAAKESHR	43-37-95-98-93-89-95-86-67-40
17664	437.7424	2	GDFIPGLR	TAFPAPDR	88-80-87-52-31-49-76-99	TAM(O)LPGLR	79-89-97-96-96-90-95-52
31560	612.836	2	SYIIAGGLGGFGL	LLHLANLGMDK	91-89-7-99-99-99-88-94-1-3-37	HLLLANLGMDK	54-71-96-99-97-90-95-72-59-45-34
17035	843.0682	3	EVVAGSHELGQDYEHVTMLQER	NGGVAGSSM(O)VNTMTPKGLEFTSGLR	23-3-1-81-96-58-77-50-5-13-52-2-57-6-33-48-74-81-48-63-31-48-42-23-40	DRFNFELDKGYEHVTMEQLR	13-8-27-37-26-68-43-15-14-5-63-88-65-87-90-84-92-49-25-13
20160	680.8668	2	SNLMVATGDLAIR	RSAMVATGDLALR	31-6-20-88-99-99-86-99-36-16-98-99-99	KWMVATGDLALR	30-57-80-91-98-95-61-66-88-91-89-46
6464	572.3043	2	LQAEEVAQQK	LQAEDLAQQK	99-84-94-97-17-35-91-52-99-99	LQAELDAQQK	62-57-96-98-77-73-90-91-86-90
21786	699.9026	2	NVVNLGNLVIESK	VNVNLGLNVLESK	6-74-95-93-65-90-31-11-97-71-95-35-37	VNVNLGRAVLESK	43-45-92-92-96-57-32-43-75-94-96-40-32
23152	682.3782	2	YIAEAVASIVEAK	LYAEAVASLVEAK	98-24-99-92-99-95-99-99-99-33-25-99-99	LYAEAVASLVEAK	70-62-95-99-97-95-93-93-97-95-96-82-74
27697	659.3294	2	WLSTSIPEAQW	GFQANGLFGGPPR	13-27-31-28-70-12-61-7-6-9-16-11-61	C(Cam)SRPEGALNWK	18-18-46-39-77-30-22-30-57-30-18
13030	729.3784	2	ATVPAGEGVSLEEAK	DGVPAGEGVHLAHAK	54-48-96-99-99-99-89-84-88-20-29-3-72-91-98	TAVPAGERSLEEAK	48-43-66-89-95-74-96-81-79-78-89-95-79-73
27762	836.4576	2	SQFLGYPITLYLEK	NTFLGDVALAHGLSTR	34-62-43-96-73-34-50-15-60-75-28-99-60-41-3-23	QSFLGYAVNWLVFK	46-51-78-97-92-96-84-37-54-54-66-72-60-51
1974	599.7836	2	EAEGSSAEYKK	EAEGSSAEYKK	41-26-94-84-98-97-82-84-64-96-99	EAEGSSLSYQK	77-60-94-69-86-92-83-73-88-77-61
12348	474.7676	2	NAFVTGIAR	NAFVTGLAR	68-75-99-98-99-90-88-51-62	ANFVTGLAR	59-65-94-97-96-85-95-77-51
12368	425.2455	2	LAVYIDR	LAVYLDR	99-96-99-51-22-48-62	LAVYLDR	88-90-98-96-92-74-73
19329	443.2925	2	SALLALGLK	SALLALGLK	68-94-96-99-19-16-86-94-99	ASLLALGLK	43-60-97-99-78-82-70-92-63
12287	342.2263	2	IGIPGVK	LGLPGVK	95-98-99-99-62-94-96	LGLPGVK	98-96-98-79-79-78-83
22171	953.4999	2	LATQSNEITIPVTFESR	REKSNELTLPVTFESR	21-1-54-66-97-97-96-24-62-99-88-94-85-98-98-99	LRSGSNELTLPVTM(O)ESR	43-26-46-30-71-88-97-95-85-90-86-93-87-86-73-49-59
19999	487.7687	2	LNVWDLSK	LNVWDLSK	99-99-99-66-91-87-97-99	LNVWDLSK	92-93-99-98-97-96-97-97
23611	880.9181	2	SYSATEETLQEVFEK	FAGTYYVGGPPEVFEK	43-62-1-11-65-30-88-84-9-48-17-70-96-51-48-99	M(O)AFGSEYGTKQAVVEK	43-71-70-75-82-94-91-82-78-92-86-52-51-46-82-55
20580	556.8334	2	VWALVQAGIR	VWALGGLAGLR	96-99-98-98-51-23-17-99-75-99-99	WVALLNAGLR	87-90-98-99-83-75-96-89-96-82
10165	658.8448	2	VVIQSNDDIASR	VVLQSNDDLASR	89-98-80-88-98-84-77-87-96-93-94-76	VVLQSNDDLASR	68-67-96-96-98-97-98-96-99-97-86-75
34535	616.0046	3	QLEDLVIEAVYADVLR	RMVDPVLEAVYADVLR	18-12-30-15-56-1-20-68-89-96-93-90-88-62-1-40	ELQKVRGEAVYADVLR	43-38-52-57-44-35-51-94-96-94-96-96-93-79-74-50
11668	469.7506	2	TTDGYLLR	TTDGYLLR	96-99-99-95-99-96-99-99	TTDGYLLR	87-88-98-86-96-98-99-92
23630	754.9041	2	TPPAPSPFDLPELK	TPPAPSYPVLHAMK	71-84-76-67-96-94-74-3-15-91-79-86-59-99	TPPAPSDMLLPELK	38-76-76-94-93-92-55-60-75-95-51-85-84-73
9699	774.8872	2	HRDYETATLSDIK	FLSNLTATEYDFK	90-16-48-51-38-92-78-79-64-75-85-97-99	RHDYETATLDSLK	35-46-85-83-93-91-94-95-96-90-88-80-77
9682	516.9272	3	HRDYETATLSDIK	M(O)GAVSPAATATEADLK	14-11-8-19-17-7-1-1-80-64-93-1-6-50-77-44	FKQC(Cam)HTATLDSLK	25-24-48-16-16-78-92-90-77-44-31-40-24
32800	1104.595	2	LVDGSLLTLDTYLGQFPDIK	KMDPLLTLDYTLGQFPLDK	17-10-15-60-54-99-99-99-99-2-38-92-97-90-81-86-60-59-39	RYKHLTLDTYLGKFPPMK	18-26-15-38-93-96-94-87-34-35-89-78-90-91-63-20-27-20
7813	476.2253	2	YGNANAWR	YGNANAWR	99-98-99-99-98-96-64-62	YGNANAWR	89-89-97-97-97-98-97-84
14398	529.7929	2	GQVLNIQMR	ANVLNLQMR	9-21-99-98-64-90-97-99-85	ANVLGGLQMR	60-63-96-99-93-93-99-99-98-95
25062	540.9517	3	LHFFMPGFAPLTSR	SAFGLPMSWAPLTSR	44-17-1-0-68-47-19-50-73-89-98-44-47-41-70	MYLVHFVSAPLTSR	12-11-19-11-29-49-25-23-71-90-89-41-25-14
7199	455.2616	2	NVHDLLAK	NVHDLLAK	68-91-98-73-52-64-86-98	NVHDLLAK	52-68-95-82-88-95-95-71
29467	795.442	2	LLLSQLLPYMENR	LLLSQLLPYMENR	63-22-83-42-99-99-94-91-91-62-98-94-96	LLLSQLLPYMENR	46-73-92-88-88-98-99-87-89-92-96-78-68
9254	555.6236	3	TVAIHSDVDASSVHVK	LSAHLMAVDASSVHVK	82-53-76-67-29-61-54-55-72-92-86-85-44-55-48-43	NFFLTTVDASSVHAR	23-21-33-26-37-59-83-91-89-85-87-84-82-44-35
16751	505.2999	2	LIFSTITSK	LLFSTLTSK	52-84-99-50-92-66-71-98-99	LLFSTLTSK	90-91-94-95-93-90-82-91-67
11454	461.2612	2	VNVTGIYR	VNVTGLYR	96-96-99-99-98-98-75-81	VNVTGLYR	86-92-99-99-90-96-95-92
29674	1397.7802	2	AVTPPMPLLTPATPGGLPPAAAVAAAAATAK	ALVRLPVGNTPSSVLTPATLGDHFGFK	13-1-1-12-29-5-3-4-29-80-29-1-1-1-6-74-2-2-58-14-72-73-78-15-1-18-54	RFRWC(Cam)NTRLTRLLTLTAKTKMK	5-5-5-5-5-15-35-5-5-7-5-5-5-35-60-34-22-15-12-6-6-5
29319	539.7725	2	LSFFFDFR	LSFFFDFR	99-99-99-99-99-99-40-91	LSFFFDFR	92-95-98-99-98-98-93-89
5481	542.8037	2	RPANQFVPR	VGPANQFVPR	97-98-59-97-62-67-35-50-94-94	RPPVHEPPR	74-95-83-66-72-89-78-98-94
5491	362.2048	3	RPANQFVPR	ATPEPAFVPR	6-6-40-2-2-76-89-76-76-51	KYM(O)KFVPR	50-44-56-78-91-85-88-88
10005	594.7966	2	QATGIEDGELR	EPMLM(O)PDALR	76-29-89-99-17-73-57-90-89-99	QATGMEPWLR	39-40-88-67-83-86-54-92-92-84
17126	752.3893	2	IFVGGLNPEATEEK	LM(O)VGGLNPEAMVEK	99-99-99-98-95-99-99-99-53-92-7-22-91-99	LFVGGLNPEATEEK	70-85-95-91-93-98-95-80-96-96-74-90-94-78
32810	862.4689	3	IHVLPIDDTVEGITGNLFEVYLK	YLPTRTGNTVEGLTGGGLFEVYLK	17-5-8-1-1-33-16-54-1-26-43-74-99-93-85-55-38-84-82-96-61-49-22-68	HWHKVRMTRGLTGNLM(O)EVYLK	16-14-29-8-7-22-32-8-10-21-54-85-27-62-51-62-86-69-44-46-43
22522	640.3231	2	VGEIEFEGLMR	VWLEFEGLMR	99-96-99-99-99-97-70-96-94-76	VWLEFEGLMR	46-71-95-99-98-98-77-96-77-61
29290	1247.2708	3	IQDLTGLDVSTAEELQVANYGVGGQYEPHFDFAR	ELLNRDDWTHSAYPNALGTNKFGPFGLDGGALHR	36-8-3-42-39-22-95-48-79-48-6-3-3-5-2-25-10-21-1-49-88-43-3-1-56-76-2-39-41-55-65-21-6-40	EYWMWVRWC(Cam)C(Cam)RVANYWLVTELLDNWYK	7-5-5-5-5-5-5-5-5-5-5-18-6-5-5-5-7-5-5-10-5-8-5-5-5-5-5
16431	359.1901	2	FFTFR	FFTFR	99-96-97-72-81	FFTFR	97-97-97-95-93
22791	976.0024	2	GYIFLEYASPAHAVDAVK	GYLM(O)LEYASPAHAVWVK	21-5-81-99-87-95-99-99-99-66-68-67-37-96-90-99-99	YGLFLEYASPAHAVDAVK	33-18-65-88-88-97-98-98-98-96-90-92-96-96-96-69-73-68
18076	741.7026	3	LPLQLDDAVRPEAEGEEEGR	AHDQLNVSKKC(Cam)FHAPEEGR	38-12-24-96-94-13-56-95-7-1-58-38-1-12-36-59-69-68-76	RWFKFC(Cam)SDMLEFKSWR	9-14-12-12-15-33-25-14-8-10-29-21-48-21-26-7
19511	559.243	2	TGGMAFHSYF	TGGMAENGAGPR	96-41-52-89-99-4-51-5-82-36-10-52	TGGMAM(O)HSGPR	69-72-75-98-95-83-79-90-70-75-40
21750	554.7764	2	APFDLFENR	APFDLFENR	82-95-98-99-99-94-99-75-43	APFDLFENR	82-88-98-99-99-99-99-95-95
18267	575.7856	2	DIDISSPEFK	VEDLSSTSANK	11-28-93-99-99-99-2-63-9-47-99	NNDLSSM(O)LLK	57-60-96-98-98-90-54-84-89-79
8597	970.9442	2	HEEQSNEDIPIAEQSSK	HEEQSNELDPLAEQSSK	99-64-51-92-99-98-99-3-28-99-87-98-84-75-48-68-80	HEEQSNELDPLAEAGSSK	62-86-92-77-93-89-97-85-79-70-86-97-98-86-77-82-59-34
14480	606.2941	2	SQAFIEMETR	SKAFLEMEEK	20-12-97-98-96-99-97-96-66-80	NTAFLEMETR	54-59-95-98-99-99-97-99-90-72
20375	516.8142	2	AIGIGAYLVR	ALGLGAYLVR	82-97-84-95-98-99-96-72-78-98	ALGLGAYLVR	76-85-94-99-94-97-98-99-98-98
13508	378.2204	3	KAAALEFLNR	RKGLEFLNR	17-5-16-43-88-84-94-75-82	LEVLEFLNR	30-38-27-56-95-94-83-79-70
24921	775.0515	3	EVLLLHNNDQDNALEDLMAR	VELRSALHAAQDNALEDDEAR	25-6-42-42-5-33-10-1-42-29-33-82-91-72-92-82-74-24-71-56-90	NKWKKC(Cam)TC(Cam)NAGQLEDLMAR	8-15-20-23-33-16-22-11-30-23-10-21-84-95-74-79-25-31-24
18173	824.4432	2	LGQMIVDYENPLKK	TSKLLVDYENPLQK	90-7-61-91-99-98-99-91-95-79-64-84-97-99	QGLMLVDYENPLKK	50-30-59-95-99-99-99-98-99-96-86-80-79-59
18956	810.7414	3	FTFHLEPQAQATQVSDVPATSR	SSSHAC(Cam)LMGKTGGPKVSDVPSTAR	11-4-28-62-4-54-1-4-23-15-70-56-1-1-86-91-91-91-95-85-1-16-68-94	AVWRYVC(Cam)C(Cam)LYQVSDVPRMK	16-18-15-7-18-18-23-21-44-35-71-76-90-92-90-18-17-33-25
15814	742.8757	2	DVNHFAPDELTVK	GRDHFAPDELTVK	32-40-64-44-99-99-94-71-56-42-75-99-99	QVTHM(O)APDELTVK	33-30-68-91-97-96-51-71-95-88-83-73-50
23317	938.9644	2	GDLETLQPGDDVEFTIK	TAGANTLQPHGSMLHTLK	52-33-52-6-48-69-96-98-99-7-10-6-88-96-66-84-80-99	MEPGTLQAFYQLHWR	28-54-30-49-76-85-88-34-38-37-74-88-74-40-28
17169	412.241	2	MLATLFK	MLATLFK	96-99-98-2-1-97-81	MLALTFK	92-96-95-92-89-91-81
13605	960.9803	2	VTLLTPAGATGSGGGTSGDSSK	TPDLTPAGATNGGPSLNPLK	12-2-89-92-99-99-88-95-96-99-6-1-1-1-39-44-23-3-22-63	WRKGAPQTYDAHLSYK	20-9-29-25-33-24-56-59-31-23-55-57-50-34-23-19
12746	525.2671	2	VFEDAAEIR	VFEDAAELR	88-86-99-95-99-96-99-95-99	VFEDAAELR	88-95-100-99-99-99-100-99-97
22754	1076.5712	2	AAYPDLENPPLLVTPSQQAK	VFVGLDENPPLAANGPSQQAK	41-4-9-43-24-73-66-95-87-35-40-3-1-62-65-99-80-85-95-85-76	DMRLDENPPLPDTRKKAR	21-18-17-33-49-82-62-83-20-30-73-79-78-29-31-21-41-24
11750	948.9673	2	SAATSGAGSTTSGVVSGSLGSR	SAATSGAGSTTSGVVSGSLGDK	21-24-15-60-43-76-82-95-99-99-89-91-84-87-97-95-99-63-48-88-71-88	TKTSGAGSTTSGVVSGSWAR	21-29-43-90-65-82-93-98-98-92-90-73-97-99-98-85-59-23-23-18
13829	676.359	2	TKEQILEEFSK	TLLMAGFSEPASK	25-81-97-60-72-15-8-98-83-31-6-68-80	TKEQLLEEFSK	59-78-98-95-97-92-96-98-86-75-78
10353	772.8396	2	DDPENDNSELPTAK	DDQGRNNSELDGPK	52-45-42-2-54-93-88-78-41-88-90-19-42-99	DQNVDNNTDLPGDK	49-44-54-56-94-93-76-71-85-97-57-44-48-38
23922	894.4276	2	VYEIQDIYENSWTK	VYELQDLYENSWTK	7-74-76-98-99-99-99-98-89-71-78-59-84-99	YVELQDLYENSRMK	60-62-98-99-96-97-99-99-99-88-59-49-44-67
7092	614.3289	2	HRPELIDYGK	KHESLLGC(Cam)VGK	66-10-34-88-45-77-12-8-37-91-99	LTANFKADYGK	45-40-70-66-41-35-72-92-95-85-91
19818	481.2302	2	GPSWDPFR	GPSWDPFR	62-68-89-64-99-98-7-99	GPSWDMLR	39-74-95-98-96-59-79-89
18873	783.4124	2	APDVDVNIAGPDAALK	APDVDVNLAGPDAALK	24-13-68-99-98-88-98-99-99-99-9-19-57-76-99-99	APDVDVVKAGC(Cam)PPLK	48-37-54-93-97-98-92-89-96-89-65-75-35-78-49
9016	445.7583	2	FVIQGAGAK	FVLDTAPK	96-98-94-90-31-7-6-81	M(O)VLDLGVK	90-94-94-93-79-40-75-78
10143	785.4045	2	PNHTIYINNLNEK	PNHTLYLNNLNEK	3-19-86-99-99-99-99-88-48-91-54-99-99	NPHTLWLAVDFEK	31-22-72-98-99-97-90-86-85-92-95-92-74
15348	681.3521	2	HVFAIFNTEQR	HVFALFGSAEQR	99-99-99-99-99-80-43-63-80-71-87-43	HVFALFGAAC(Cam)LR	85-94-99-99-99-93-51-78-86-61-55-60
14096	509.7846	2	GFVEIQTPK	GFVELQAVR	32-67-99-97-99-96-16-22-91	FGVELQTPK	74-79-98-99-98-95-95-75-68
35432	1183.9199	3	SLGIIMGYIDDPDKYHQGFELLLSALGDPSER	GGVSALEPFAPEPLGSYGGC(Cam)YSVPLLSALGVAANTK	11-3-13-1-6-24-34-26-35-12-9-40-19-11-26-7-39-36-11-10-3-1-19-45-90-53-78-74-69-49-72-1-1-32-11-35	RC(Cam)FYYRWWLFSDPYRVPLLSALGHMC(Cam)R	5-5-5-5-11-6-10-10-11-6-5-10-5-5-5-20-12-49-85-69-38-30-7-31-5-5-5
36361	845.774	3	MAQLLDLSVDESEAFLSNLVVNK	LM(O)VVLNSLC(Cam)AEQQFTLDLAEPK	32-11-61-24-74-32-63-23-12-9-27-26-65-36-72-60-83-75-37-66-74-82	MRRLLDDM(O)LVDQFLSNLVVNK	10-6-10-52-38-33-33-31-23-61-34-43-72-79-89-87-90-82-68-38-18
19255	803.399	2	GSPTYVLAYTQSYR	GSTMEVLAYTKSYR	21-24-9-29-78-99-99-99-98-81-95-87-95-93	NEVYVLAYTQSYR	40-55-51-89-99-99-98-97-97-97-93-66-75
29917	781.4005	2	MVGVPAALDMMLTGR	MVGVPAALVFMSDPK	65-71-51-71-99-95-95-94-42-60-72-99-19-82-89	MVRPAM(O)PWMSALR	39-43-65-57-60-33-22-65-73-86-87-81-66
22305	748.3881	2	AAFALGGLGSGFASNR	FAAALGGLGSGFASNR	24-7-7-93-94-98-87-99-25-33-93-91-75-74-31-80	AAFALGGLGSGFASNR	24-45-66-89-96-93-94-98-62-79-95-98-95-56-39-50
21002	825.3846	2	FAQPGTFEFEYASR	GC(Cam)EPGTFEFEYASR	12-13-20-97-95-96-97-97-99-98-97-87-99-93	FAKPGTFEFEYADK	54-49-66-89-85-94-96-99-96-99-93-88-78-68
5114	610.2739	2	THSDSKPYGPM	THSDSKEAC(Cam)GK	57-76-93-96-36-78-96-31-73-1-80	THSDMGKANMK	60-73-95-92-81-63-85-69-77-52-52
8992	646.7959	2	TIDEGDADEVTK	TLDEGDADEVTK	90-77-98-94-95-95-86-71-65-45-99-99	TLDEGDADEVTK	46-61-90-98-89-93-71-70-77-60-72-66
4037	651.7993	2	TAEPSPGQDGTSR	TAEPSPC(Cam)GC(Cam)VPK	47-32-46-99-92-98-61-5-43-85-49-77	WDPSPLDGEMR	52-77-73-73-87-85-83-56-85-48-31
5960	549.2856	2	KYAMEQSIK	QYAMEKSLK	77-83-99-88-78-52-35-99-99	KYAMEQSLK	90-95-94-89-98-85-90-88-84
22206	849.3987	2	EAYPEEAYIADLDAK	QAVSASVM(O)YGVNLNTK	31-16-52-67-46-68-2-17-99-19-20-88-81-1-15-39	AEYPEEAYLANNWK	27-78-65-84-93-95-93-96-93-92-87-51-39-38
13009	593.8251	2	IQQLTEEIGR	LQQLTEELGR	55-26-99-99-99-85-82-99-83-81	LQQLETELGR	49-63-95-98-92-90-98-98-69-79
7442	455.2563	2	AEAPLPSPK	SLARTSFK	17-75-89-75-22-75-36-89	EAARHVAR	75-55-95-85-82-62-63-60
10922	770.3584	3	NEAGIDEGHVIGESESVHSGASK	GWAGGPATGHPNAFMNGTVGNAPK	25-4-98-37-66-47-74-9-2-1-2-2-33-17-10-22-1-15-29-14-45-30-93-53	C(Cam)NYYC(Cam)VWETGSHKVLPAPK	12-7-6-10-7-10-19-60-16-26-17-15-32-49-46-28-63-15-6
19857	430.7843	2	VIQLLFK	VLQLLFK	89-99-99-36-77-82-85	VLQLLFK	88-93-93-93-94-86-80
13963	412.5475	3	MMNTIIFHTK	MMKSLTNTGPR	78-84-71-20-81-81-18-28-25-3-81	MMKSLLM(O)HTK	63-88-80-79-97-95-89-80-72-65
16157	677.8823	2	LVPGGGATEIELAK	PDNDLLAPTSALK	82-92-75-2-75-37-1-1-71-86-86-4-88	VLPFTHLESRR	56-59-70-67-82-61-83-85-86-70-68
12048	666.3104	2	WENFIHSENR	EGENFLHSENR	43-41-63-96-97-99-86-95-86-78-87	EWNFLHSENR	77-54-90-99-99-98-97-99-70-73
25149	1163.0964	2	VVLNMNLTPTQGSYTFDPVTK	PTTGSLNLTPTQGSYTFDLRR	10-25-18-4-33-73-98-82-99-82-55-45-70-62-91-97-47-85-36-39-47	ENLSLNLTPTKGSYTFKQQR	62-34-37-39-97-91-97-97-77-63-69-54-89-93-90-86-75-45-52-59
13954	618.317	2	MMNTIIFHTK	MMNTLLFHTK	43-86-96-97-99-97-95-82-99-99	DFNTLLM(O)HTK	54-49-95-98-99-99-95-96-89-88
12042	876.935	2	NSNLVGAAHEELQQSR	NSNLVQAHEELQQSR	31-13-98-98-99-99-99-99-97-99-89-94-94-98-99	EWLVGAAHEELQQDK	77-54-83-98-95-98-99-98-99-99-99-91-88-79-67
12061	584.9597	3	NSNLVGAAHEELQQSR	SNNLVGSRM(O)M(O)LQQSR	16-22-99-93-95-50-25-32-2-4-54-36-32-36-74	EWYWYQLRVANPK	39-17-39-28-15-45-33-44-76-50-44-25-38
10487	865.4612	2	LGETYKDHENIVIAK	EAVTYKDHEGGLVLAK	21-5-63-76-99-99-94-69-90-19-13-65-99-99-98-99	WLTYKDHERAVSPK	22-62-81-94-96-98-98-98-83-94-97-60-38-69
26549	881.9308	2	DDPLTNLNTAFDVAEK	RHFTNLQSAFDVAEK	68-24-78-99-99-98-17-68-99-96-82-95-79-99-99	RHFTNLQSAM(O)DVAEK	30-39-65-96-94-98-86-87-96-96-96-82-50-84-50
11481	609.7961	2	SEAQEEIGDLK	ESAQELEGDLK	31-33-99-96-86-85-77-20-19-71-37	ESAQEELGDLK	75-73-96-93-94-95-92-45-78-62-34
16845	874.9107	2	DNFTAIPEGTNGVEER	DHQPALAAVAEGREER	19-6-48-31-87-99-1-1-96-2-4-91-90-85-70-99	M(O)QTTALFSHAMAMHR	41-44-46-82-92-96-72-43-44-48-85-72-65-52-69
24189	793.398	2	YFGLLFQESPEQK	NPVGLLM(O)QESPEQK	21-12-91-85-87-99-99-84-99-99-84-37-97-99	YFGLLFQESPEQK	73-88-91-98-99-99-96-100-98-59-87-81-75
2375	525.2505	2	KGPAEDMSSK	QPTSAPAYSK	77-4-9-67-32-12-33-29-99-99	QGPSPDAYSK	51-41-67-51-33-62-60-59-70-45
18747	604.7768	2	NLQMWEEMK	NLQGDAATGM(O)SK	73-26-99-93-97-3-1-55-37-48-97-99	NLQMWEEMK	52-81-96-98-96-98-98-89-82
24728	1103.4829	3	GGLVGLVDYPDDDEDDDEDEDKEDTLPLSK	YYVAVDAPWGGTFAPASLPNNNENGSDGC(Cam)HK	25-6-72-96-93-86-5-1-23-3-17-25-47-5-1-3-15-25-4-52-1-1-2-4-20-3-3-4-15-9-35	WYFAWREEFYEPLAHNNM(O)YEM(O)FFR	5-5-6-11-7-5-9-10-5-6-10-5-9-5-5-8-10-7-5-10-10-8-5-5
5912	501.2433	2	HADFAGVER	HADFARER	99-99-98-99-98-77-48-99	HADFARER	91-95-98-98-95-76-96-95
16518	492.7504	2	FNQFPGFK	FNQFPGFK	90-92-99-99-85-82-41-91	M(O)NKFPGFK	85-89-97-97-94-79-81-81
4941	810.8875	2	GEEGHDPKEPEQLR	AAHAGGC(Cam)PKFGGAEYK	19-1-9-32-13-1-33-99-95-5-6-87-43-84-49-1	HWWDETAQKEYK	18-19-39-81-56-29-37-51-67-88-46-66
34102	852.9771	2	EFGDSLSLEILQIIK	YGPMSLSELLLQLLK	13-1-1-53-99-99-97-10-17-99-99-94-98-99-98	MWMSLSLELLQLLK	26-28-65-79-95-86-54-74-95-99-93-95-93-83
31723	775.4176	2	PVTDFFLQLVDAGK	PVTDFFLQLVDAGK	49-31-81-97-99-99-99-99-98-90-94-98-84-99	VPTDFFLQLVDQK	57-46-82-95-98-98-98-96-99-99-99-87-85
27591	776.3958	2	ILSQDAWESLFSR	LMAVAAAWESLM(O)SR	99-56-87-80-6-7-98-78-96-91-99-98-99-99	LLTNDAWESLFSR	76-91-86-85-98-98-96-99-91-96-89-71-55
25749	657.3599	2	TSFFQALGITTK	MGFM(O)KALGLTTK	11-43-98-97-99-99-99-98-99-89-87-53	STFFQALGLTTK	62-67-95-98-97-99-99-95-99-97-77-37
9140	836.918	2	EGLELPEDEEEKKK	VSLELPEDEEEKQK	49-2-38-99-99-99-96-97-93-97-74-77-97-99	LWELPEDEEEQKK	71-66-96-98-95-99-97-95-92-94-81-82-74
26614	505.7881	2	SIFLFLDR	LSFLFLDR	11-59-99-99-98-99-73-99	SLFLFLDR	62-74-99-100-99-99-98-97
7596	625.2902	2	GEENLM(O)DAQVK	EGENLM(O)DAQVK	51-32-96-91-97-95-97-99-97-99-99	WENLM(O)DAQVK	62-98-92-99-99-96-97-97-89-82
32280	875.1143	3	ISIPVDISDSDM(O)MLNIINSSITTK	AQNRPGGGSDVHMLLNRALSAEMAK	38-12-13-34-8-23-19-39-16-42-3-22-46-60-83-91-32-40-38-84-47-77-22-84-93	WRGWLYSNLDELNLLNGTFRR	5-5-9-11-21-6-5-14-19-15-45-51-31-68-81-50-16-11-12-5-6
3235	722.8428	2	LAEDDKDGVM(O)AHK	ALEDDQDRGPSNK	53-7-88-86-99-44-77-75-25-10-59-28-77	ELADDQDRPVMR	54-21-15-79-89-52-59-72-39-30-19-28
5594	508.2748	2	EVVIAQNDK	PMVLELADK	24-83-99-99-4-63-42-37-93	NGGVLAQTQK	40-29-46-91-96-50-35-79-79-77
19600	684.6578	3	VLAVNQENEQLMEDYEK	PDKAAAAEDGEPPVHDPAHK	1-1-75-23-15-40-33-42-17-1-61-32-27-17-3-12-71-78-39-28	KM(O)YDEMLKENLGTQAHK	9-10-22-20-43-19-81-57-43-14-37-12-26-32-49-25-22
19792	1026.4844	2	VLAVNQENEQLMEDYEK	LLGVNQENEQLMEDYEK	63-48-2-72-90-88-96-91-98-96-99-98-91-84-45-80-99	LVAVNKENEQLMEM(O)MEK	33-28-74-83-85-94-93-80-98-93-97-98-99-75-59-84-66
18775	690.3585	2	LLESGDLSMSSIK	LLESGDLSMSSLK	98-94-99-96-89-96-99-99-99-95-97-95-99	LLESGDLSMSSLK	86-94-98-96-94-96-98-97-96-98-87-85-81
23975	1006.5179	3	SLEHGLWAPNLHFHSPNPEIPALLDGR	VEHTGLSVAWGSMFHSNPWAWLGEYR	30-6-1-1-31-52-33-84-47-47-3-2-45-4-52-54-2-1-76-97-76-62-48-28-35-40	RYWMWRKTFFHSNPWAWLLHVR	5-6-5-13-28-6-6-6-12-50-23-26-21-23-67-78-72-79-54-23-20-8
2428	524.7927	2	KRPIYEDK	KRPLYEDK	66-53-89-53-86-68-99-99	KRPLYEDK	82-76-49-67-90-97-93-87
22170	690.3557	2	TDIFGVEETAIGK	SELFGEVETALGK	43-76-97-99-99-60-90-87-43-69-99-52-37	MVVFGVEGVSNGGK	28-29-69-96-90-95-99-85-90-80-72-28-38-54
16011	520.7577	2	YITMDELR	YLTMDELR	84-88-99-96-85-91-62-23	YLTMDELR	90-94-98-90-86-97-92-80
24914	1025.9967	2	DFGGDVAAYVAPTNDLNGVR	M(O)PSASTAAYVATSYAASVMR	29-5-39-61-1-18-96-99-94-98-99-1-48-48-51-23-31-7-10-99	WMSWAAYVAYGFVALC(Cam)R	48-48-40-60-82-95-97-98-97-44-25-59-61-60-86-67-54
3868	617.8085	2	YPETTEGGRPK	YPETTERNPK	72-68-99-85-82-98-54-76-80-52	LFEMAEAAQPK	52-46-98-94-94-98-81-80-87-61-31
21109	603.3492	2	FATEAAITILR	FATEAALTLLR	61-62-91-96-99-98-99-94-85-93-98	FATEAALTLLR	74-90-94-100-98-98-99-99-99-98-90
15624	761.0524	3	VTTAAAAAATSQDPEQHLTELR	VTTAAAAAATSFWLAAYVAGDPR	41-51-54-95-47-66-74-81-68-46-76-3-13-10-69-72-12-63-50-3-2-6-54	LRAC(Cam)WWWMTAAPHGLLRR	21-11-32-31-21-43-21-35-38-55-68-56-61-65-82-43-30-11
31383	676.3669	2	VDLGGFAGLFDLK	VDLGGFAGLFDLK	89-46-99-96-99-98-99-99-99-99-98-98-98	LTLGGM(O)AGLFDLK	67-89-97-97-97-99-98-94-98-99-98-92-83
11930	929.8969	2	M(O)WDPHNDPNAQGDAFK	LYGDPHNDPNAQGDAM(O)K	48-2-1-74-42-78-94-82-66-71-55-87-75-95-59-82-99	DWM(O)PHNDPNAKGDAM(O)K	43-33-71-81-86-91-96-84-83-91-95-79-90-85-80-79
18348	512.7781	2	YIEIFPSR	VNHPAFLAR	75-16-91-54-19-93-75-95-43	YLELFPSR	71-79-98-97-94-76-90-83
15717	1141.0759	2	VTTAAAAAATSQDPEQHLTELR	LSSRAAAATSKDPEQHLHYAK	52-2-4-88-94-99-99-96-82-90-95-21-1-79-87-94-99-83-39-8-59	WWAAAAATSKPDEKFVAYLR	18-16-85-90-97-98-97-89-88-77-39-46-94-92-89-84-77-24-37-19
17175	504.2676	2	YIQELWR	YLQELGER	92-54-99-80-96-36-59-99	YLQELWR	71-79-96-98-97-96-94
3926	545.2999	2	TKQEVEISR	KTQEVESLR	96-96-96-99-97-8-41-94-99	QTKEVESLR	66-70-96-99-97-99-96-99-96
13261	450.7617	2	ELIEQLR	LELEQLR	98-85-99-99-99-96-99	LELEGALR	69-92-97-98-70-85-96-60
6321	520.2995	2	GAVLAAVSSHK	NLLAAVSSHK	82-92-99-96-98-96-98-39-36-97	QVLAAVSSHK	55-76-98-99-97-97-98-82-80-87
12715	527.2683	2	LMEIYQEK	LMELYQEK	95-96-98-99-94-70-99-99	LMELYQTR	90-91-99-99-94-88-86-85
16927	1118.0326	2	STPLSQPSANGVQTEGLDYDR	GMPLSQPSANGGGLTEGLDYDR	15-22-84-89-95-99-98-51-99-94-70-50-16-60-47-84-93-99-99-70-40-54	RQNSQPASNRKTELGDYDR	9-14-13-66-70-59-54-55-74-59-68-44-79-50-23-80-52-32-23
25422	1117.5521	2	IEEAMDGSETPQLFTVLPEK	LRLDEYDGTPDVGSDDLLLK	30-22-46-59-75-90-60-17-97-28-17-98-6-10-29-55-96-95-61-63	WWLMESETVLVWQVNWK	18-20-82-55-57-57-96-91-62-59-86-88-65-57-33-25-22
18150	638.33	2	LIEEVMIGEDK	LLEEVMLGEDK	96-99-99-99-99-98-96-99-96-87-99	LLEEVMLGEDK	96-95-100-100-99-99-99-90-98-89-81
18600	457.2955	2	LNLVLSVR	LNLVLSVR	99-99-99-97-93-89-49-91	LNLVLSVR	69-78-99-99-99-96-92-89
7436	636.8317	2	TVLDQQQTPSR	TVLDQQQTPSR	13-82-93-97-99-99-99-99-94-99-93	TVLDQQQTPSR	45-60-99-98-96-95-95-96-86-63-57
17714	787.3843	2	DIPNENEAQFQIR	VENPENEAQFQLR	49-59-83-43-74-66-78-84-92-98-93-99-99	NNNPDQEAKFQLR	43-43-54-29-34-35-93-86-88-87-80-81-62
9413	452.7711	2	LLLTSTEK	LLLTGM(O)LK	95-96-96-82-71-54-43-99	LLGM(O)LSVR	93-90-57-68-82-88-79-62
5173	504.2425	2	VTEGGEPYR	VTEGGEPYR	99-99-99-99-98-95-54-24-94	VTEGWSNSK	77-86-99-94-95-43-39-67-78
6891	821.3704	2	AQLGINEDHSEGDEK	QALGLNEDHSWDEK	31-77-96-96-70-84-87-80-80-95-87-59-94-99	QALGLNEDHSEGDEK	54-70-81-62-66-82-98-95-95-93-98-75-79-91-65
33698	1082.6183	2	GLQVLLTPVLANILEADQEK	SGGPVLLTPVLANLLEADQTR	15-2-12-8-38-88-98-99-98-91-88-91-79-93-88-91-83-84-48-64-60	FHLLLTPVLANLLEAWWK	33-35-52-98-99-96-50-59-92-89-82-90-93-97-86-61-65-61
13418	696.8013	2	LDQMDEDELER	LDQMDEDELER	99-56-67-96-96-73-95-99-94-99-99	LDKMDEDEQNR	79-88-96-98-99-97-89-90-63-41-72
29241	728.8958	2	DALSDLALHFLNK	DALSDLALHFLNK	57-80-96-94-94-99-96-96-91-86-95-90-99	WLSDLALHFLNK	49-85-98-99-99-99-100-99-99-99-92-89
29244	486.2659	3	DALSDLALHFLNK	DALSDLAGGKSVAPR	37-53-99-99-98-29-71-7-1-1-6-2-6-22-59	WLSEHQPLPPPR	63-88-79-72-32-40-59-82-79-79-70-75
14156	457.7695	2	LALLEEAR	LALLEEAR	95-92-99-92-96-85-77-85	LALLEEAR	87-93-99-99-99-98-92-85
19784	686.8237	2	ELAESDFASTFR	LEAESDFASTFR	21-43-98-98-99-98-99-98-86-74-75-99	LEAESDFASTFR	55-78-95-100-99-99-99-98-99-98-90-81
13872	463.2767	2	AGLAPLEVR	QLAPLEVR	82-98-99-99-81-97-81-75	QLAPAVQAK	67-79-96-79-61-71-62-78-89
17468	631.8081	2	ILEAWEMNEK	PEEAWEMGSVK	68-89-99-96-92-47-85-65-24-82-99	LLEAWEMNEK	91-91-99-97-95-93-81-79-88-61
12849	809.4038	2	AQAVHPGYGFLSENK	NHLFAKLMLEC(Cam)NK	31-52-99-93-94-42-18-88-87-10-48-68-67	NHLFANMVALMDNK	32-40-76-78-61-32-22-59-63-78-52-55-39-45
25074	677.7018	3	LKPMQVALSEDDLTVLMK	DFLGVVHLSEDC(Cam)LGPNMK	15-21-83-31-42-42-80-94-45-81-86-17-40-2-1-2-56-60	LQVMKPALSEDDLTVFPK	16-20-50-21-19-11-77-92-92-97-92-89-97-92-59-26-33-39
8778	672.3435	2	QLEEEQQALQK	QLEEEQQALQK	31-29-86-94-99-83-97-99-94-97-99	QLEEEQQALQK	51-60-95-97-99-94-94-95-94-83-90
4432	403.7087	2	MQASIEK	MQATVEK	96-83-98-1-12-53-81	MQAVTEK	89-88-90-57-62-90-81
26031	496.6247	3	RDNNELLLFILK	DDLRELLLM(O)LLK	14-41-18-5-49-52-79-96-58-44-57-97	RLLHLLLENPNR	14-39-41-74-93-98-95-95-74-50-35-23
16409	465.7748	2	IPGLLSPHP	LPGLLFDR	85-86-96-96-77-18-47-93	LPGLLFDR	87-79-82-93-94-73-88-83
7970	336.2264	2	INALLK	LNALLK	99-99-98-84-98-97	LNALLK	91-91-98-99-99-74
24822	1073.0247	2	DELHIVEAEAMNYEGSPIK	DELHLVEAEAMAYLKDAAR	36-59-27-67-98-99-92-34-51-94-88-90-49-76-83-83-48-24-99	DLKFKKFEAMAEVLC(Cam)C(Cam)R	20-16-12-62-21-18-17-96-90-90-93-99-95-96-43-46-54
27303	1055.0442	2	SGIDANPNALFPPVEFPAPR	SLATAGGPNALFPPVEFPAPR	21-1-1-5-18-47-47-89-19-82-99-98-99-29-61-73-74-89-30-87-96	MRRNNPALM(O)PPVEFHKR	22-18-17-71-21-15-40-92-95-69-28-49-96-82-35-35-43
23165	407.2715	2	IIWLLR	MGFLAFK	80-73-92-87-31-2-12	LLWLLR	94-93-85-97-99-98
12113	595.2807	2	SPLAQMEEER	SPLAQMGTDNR	65-58-99-97-84-99-98-71-94-98-93	SPLAQMEEER	63-77-96-99-97-98-97-99-97-88
11709	569.3305	2	IIEEAPAPGIK	LLEEAPAPLGK	99-97-99-87-62-61-29-16-42-41-98	LLEEAAPPLGK	90-89-97-99-97-90-82-43-68-49-59
24795	715.6773	3	DELHIVEAEAMNYEGSPIK	LWGSNGAHSQVTNYEGSPLK	44-22-1-23-16-63-28-21-1-17-54-51-94-84-92-92-91-96-66-99	LRSRC(Cam)MHPAENYEGSPLK	16-5-6-20-22-9-8-21-90-97-90-93-96-81-86-50-35-32
23032	650.8575	2	PASALSNMVAALR	PASALSNMVAALR	65-89-93-98-99-99-92-99-99-98-99-99-99	APSALSNMVAALR	73-70-90-97-99-98-92-96-98-98-91-90-79
8307	758.3596	2	ENEVEEVKEEGPK	KDEVEEVQEEGPK	53-52-82-98-94-95-99-96-86-53-79-87-96	GWEVEEVQEEGPK	14-29-96-94-99-99-96-89-92-95-54-37-43
17251	549.777	2	EAFETFINK	AEFETFLNK	82-92-98-99-53-99-99-75-98	VTFETM(O)LNK	45-52-93-99-91-88-87-62-60
16540	462.5894	3	SSGSHLVFVPSLR	SSLPSPVM(O)VPSLR	23-29-72-11-8-5-53-61-98-98-55-67-90	FVFHHFVPSLR	23-23-48-22-29-84-88-37-32-48-32
8102	418.7111	2	GDVEAFAK	DGVEAFAK	68-41-99-99-88-95-62-99	DGVEAFAK	68-70-92-99-97-93-89-63
2324	636.8311	2	DKQDADRPLSK	DQKDADRPLSK	97-79-97-98-91-76-49-89-43-37-98	ENKDADRPLSK	54-51-94-97-93-92-85-30-68-74-62
23958	833.395	2	TPLSEAEFEEIMNR	PTLSEAEFEELMNR	43-89-93-99-99-99-99-89-97-99-99-98-90-99	VVLSEAEM(O)EELMNR	55-85-94-99-100-100-100-99-100-100-99-98-86-73
6732	527.786	2	TPGPGAQSALR	TPGPGAQSALR	71-81-99-2-97-99-88-91-30-19-94	VVGPGAQAEAR	78-85-89-93-91-95-82-90-89-68-63
3102	466.774	2	KLQELSSK	QLKELSSK	77-97-99-99-99-99-88-99	KLQELSSK	88-97-93-99-99-99-99-99
28284	618.8418	2	NLEFFLAGIGR	VQEFFLAGLGR	36-64-99-99-96-99-99-98-80-79-99	QVEFFLAGLGR	62-68-99-99-99-99-99-96-99-95-94
26313	700.3727	2	WLAPDGLIFPDR	WLAPDGLLFDPR	65-60-99-96-93-97-90-99-93-92-3-92	WLAYLHKTDPR	59-72-95-97-93-51-73-76-97-89-90
26920	565.3116	3	GLAPDLPEDLYHLIK	GLAMLNWDLGYVLTK	60-27-59-22-42-31-8-59-30-1-2-28-31-7-43	RWMWKLEAKFGNK	13-19-10-10-11-44-63-44-37-45-16-22-23
23327	955.4643	2	EGPYSISVLYGDEEVPR	AYPDSLSVLYGDEEVPR	37-7-1-3-99-95-98-99-99-99-94-60-87-98-99-13-34	MEWSLSVLYGDEVEPR	43-71-44-91-96-97-98-95-93-82-93-99-95-95-52-51
4912	402.1995	2	LGDDEVR	LTAGNGDR	95-89-94-75-8-28-88-99	DVADEVR	76-93-85-73-95-91-89
3881	483.2481	2	NAYHAVYK	NAYLGHYK	68-75-99-17-1-85-98-99	NAYHAVYK	56-74-96-77-77-94-96-62
11550	711.889	2	LAEIQELHQSVR	ALELQELHKWR	46-31-96-98-99-98-99-99-88-86-99	ALELKELHQWR	51-82-94-99-99-100-99-98-97-81-66
18960	789.8869	2	LPETNLFETEETR	LPETNLFETEEEK	99-79-95-99-99-99-59-82-54-30-82-10-80	LPETNLFETEEEK	85-88-97-97-96-99-96-98-94-97-97-94-80
14138	471.8871	3	GYAFIEYEHER	GYAFMYELYTR	14-35-99-99-71-28-68-52-8-32-21	QYFLEYEHER	46-46-78-89-90-43-66-78-93-62
19635	811.8473	2	DDITNEEYGEFYK	TELTNEEYGEM(O)YK	37-39-94-99-99-99-0-17-92-87-93-98-99	DDLTNEYEEGFYK	46-45-82-97-94-97-81-93-95-79-98-86-79
14123	707.3267	2	GYAFIEYEHER	FGSFLEYEHER	90-4-1-99-96-96-95-99-52-99-92	YGAFLEYEHER	48-44-95-97-99-100-99-99-97-97-79
31479	1008.0038	2	NETGAFFFLINGPEIMSK	SGVTGAM(O)FFLLNGPELMSK	28-1-28-34-74-34-88-99-99-99-97-99-80-63-57-74-98-98-99	NETQFFFLLNGEPLMSK	41-71-49-93-97-98-99-100-99-96-90-83-52-89-75-77-78
5685	644.2985	2	SGEEAAEPSAPSR	SPSMAAEPSADPK	51-34-53-93-98-99-99-84-3-73-57-48-93	FPNDAEPWSPK	44-37-50-96-97-99-51-56-71-43-43
21573	801.4158	2	AVLVDLEPGTMDSVR	VLAVDLEPGTMDSVR	72-67-51-89-99-98-99-77-79-67-74-84-99-64-96	VLAVDLEPGTMLESK	57-71-66-91-93-95-99-92-68-77-82-68-71-68-62
13784	990.9719	2	NNPATPSTAMGSSVPYSTAK	VEPATPTSAMGSSTSGNSTAK	19-22-60-68-91-92-3-18-98-77-68-88-20-20-21-15-24-57-64-70-99	DLPATWVAC(Cam)DSVWAVYK	29-40-41-87-96-93-93-93-84-83-79-95-61-45-46-59-62
16123	481.7598	2	APGFAQMLK	APGFAQMLK	88-99-99-98-89-84-85-98-98	APGM(O)AKMLK	87-89-90-98-96-92-91-95-96
9343	1016.9814	2	VQIAANEETQEREEQMK	VQLAANEETQEREEQMK	29-36-98-97-96-94-99-99-89-99-95-79-95-93-84-98-99	VQLAANEETPC(Cam)REEKMK	40-78-94-99-99-96-99-100-91-80-86-97-99-99-82-86-82
5388	781.3663	2	PQPQNGSSGMGSTVSK	QPPKNGSGSMGSEASK	31-9-51-59-96-84-94-43-24-24-71-75-85-43-99-99	QPPQNGSTSSGSTWK	45-44-62-75-81-78-86-48-49-77-79-81-63-62-62
8395	573.312	2	EVANSTANLVK	EVANSTANLVK	72-71-97-89-99-98-65-79-94-89-99	EVANSTANLVK	82-63-95-85-91-95-90-86-91-63-66
14107	547.6428	3	VYNVTQHAVGIVVNK	VYNVC(Cam)GDGFGLVVNK	97-98-99-99-33-5-60-20-8-55-62-6-22-29-60	WAWKRSSLKWHR	22-34-44-29-20-18-49-79-49-41-38-54
16974	726.3728	2	QISQAYEVLSDAK	QLSQAYEVLSDAK	31-70-99-98-97-93-99-96-99-99-98-95-98	QLSQAYEVLSDAK	66-77-90-91-98-98-99-97-97-92-91-86-81
14099	820.9603	2	VYNVTQHAVGIVVNK	MMNVTKHAVGLVVNK	41-21-48-99-99-98-51-83-90-98-99-99-99-90-99	YVNVTQHAVGLVVNK	49-49-78-98-99-98-99-98-97-90-99-99-98-88-79
2973	757.8826	2	LENNENKPVTNSR	VC(Cam)PNENKPVTNSR	36-7-67-84-98-91-96-77-94-91-43-28-89	KNNNENKNPPSMK	14-13-46-51-95-89-93-45-34-44-54-45-54
4384	539.7809	2	HFNAPSHIR	HFNAPSHLR	99-99-98-98-96-68-73-99-99	HFNAPSHLR	90-94-97-98-87-79-76-92-89
18248	890.4149	2	SSMAPSQPEESDVFLR	SSMAPSQPEESDVFLR	13-40-3-96-99-91-95-98-97-90-94-22-54-79-95-99	SSMAPSKPEDQQYRR	34-50-57-87-81-82-89-38-74-79-73-74-70-70-51
21457	973.9578	2	FGAVWTGDNTAEWDHLK	M(O)KVWTGDNTAEVSDHLK	12-25-97-64-99-99-99-91-99-99-95-22-54-76-88-83-39	QFVWTGDNTAEWDHLK	29-40-78-93-98-97-99-87-90-98-99-97-97-76-86-80
22585	1102.0498	2	APQETYADIGGLDNQIQEIK	KAPETYADLGVADNQLQELK	15-1-1-89-95-99-52-86-99-95-62-13-77-79-83-86-86-99-61-63	QEPATYADLGLGDNKLQELK	15-38-12-40-84-91-93-94-97-79-56-12-52-67-73-91-75-78-34-21
18522	806.3682	2	VFITDDFHDM(O)MPK	VFLTDSTNQAEAC(Cam)R	99-96-98-99-92-98-99-96-99-91-77-70-17-99	VFLTDSTNPDM(O)MPK	67-87-96-95-98-98-95-93-92-97-89-85-56-61
19809	870.9681	2	LSFQHDPETSVLVLR	YNTPHDPETSVLVLR	24-15-54-50-97-99-99-86-75-24-27-92-82-99-99	LFSQHDPETSVLVLR	50-50-62-79-95-97-92-96-86-63-79-91-89-90-76
17240	578.6222	3	FEEHVQSVDIAAFNK	LM(O)FPHQSVDLAAGGFK	31-6-32-37-12-28-49-92-73-84-98-82-26-7-17-43	FEEHVKSVDLAAM(O)NK	22-40-30-11-54-82-94-95-95-94-97-82-50-23-17
11183	385.2164	2	AIFAGYK	ALFPGHK	80-99-99-89-16-12-93	ALFAGYK	79-88-98-96-76-93-87
17273	867.4289	2	FEEHVQSVDIAAFNK	DNPDTVKSVDLAAFNK	10-32-80-3-38-97-96-99-98-99-98-90-84-51-85-99	C(Cam)WVPVQDADLAAFNK	28-30-16-14-97-94-95-94-96-98-98-86-82-61-39
36020	705.0538	3	ALMLQGVDLLADAVAVTMGPK	ELTSTVGGAVPLDAGLVTMGPK	35-32-3-11-28-6-8-10-49-14-2-72-64-71-65-72-94-97-87-82-93-68	YRRQVVADALATHVTMGPK	18-8-6-19-16-34-59-60-59-31-50-24-40-75-78-90-72-67-60
21451	1016.4827	2	SDFFELLSNHHLDSQSR	M(O)MAFELLSNHHLDSQSR	68-22-22-61-90-99-97-99-82-99-96-93-99-98-84-95-99	FWYELLSNHHLDSQSR	45-45-68-99-99-99-99-97-98-99-99-99-97-73-79-59
36069	1057.0765	2	ALMLQGVDLLADAVAVTMGPK	PGC(Cam)NKGVDLLADAVAVTMGPK	17-2-3-67-89-97-98-98-81-16-40-99-92-99-94-83-94-85-48-37-67	HYKKGVDLALDAVAVTAWR	27-50-79-80-72-90-95-95-43-50-85-85-94-96-95-55-24-26-26
21476	677.9899	3	SDFFELLSNHHLDSQSR	SDM(O)FQNSPEGAPNQRPLK	17-75-96-75-6-10-8-31-35-39-76-14-53-15-1-1-24-60	WYM(O)ELLRTEWMSSRK	22-46-67-90-85-85-57-86-90-48-55-34-32-31-29
7985	381.2236	2	ADTLTLK	ADTNGRK	80-96-97-82-38-39-53	ADTLTLK	79-83-96-96-76-76-80
8626	551.7584	2	ITMEYSSSGK	LTMEYSSSGK	99-99-99-97-99-95-68-59-3-48	LTMEYSSGSK	86-91-98-99-97-96-86-54-46-34
8619	487.2453	2	GLVPEDDTK	GLVC(Cam)QAPTK	19-12-99-97-76-17-23-59-81	VAVC(Cam)WPNK	48-52-88-73-43-33-77-79
20224	881.493	2	LGLPPLTPEQQEALQK	VALPPLTDKYTGC(Cam)AKK	72-8-91-89-97-90-96-0-54-73-77-79-73-19-17-99	WPPPLTPEKQEALQK	41-45-79-84-92-93-66-72-43-63-92-68-71-67-79
10381	538.2689	2	LEIEAETDR	NKLESVDDR	60-84-99-99-95-76-54-67-81	NKLEAEESR	72-90-98-99-95-97-89-79-80
29330	1011.093	2	VLPQLISTITASVQNPALR	YSGNELSTLTASVQNPALR	34-1-1-50-64-99-98-95-98-93-96-93-99-99-92-76-91-76-99	APRLLLSTLTASVKNPPSR	35-18-16-49-76-97-96-98-99-99-98-98-99-99-98-51-25-57-38
4250	337.6897	2	LEGDLK	LEGDLK	99-99-98-88-93-81	LEGDLK	92-97-88-97-99-79
15292	432.2365	3	MVIPGGIDVHTR	MVLPGSLRHER	84-98-54-25-23-86-88-5-37-41-81	RRQAFC(Cam)SLTR	12-21-45-27-41-60-23-44-32-43
13950	652.3385	2	LLELEQDASSAK	LLELEQDASSAK	99-88-99-99-99-99-87-87-97-55-21-93	LLELEQDASASK	68-86-99-98-99-96-97-96-95-61-45-55
20491	820.4753	2	VEAMALKPDLVNVIK	TGTGNALKAAKGPNVLK	12-15-52-38-40-98-88-98-44-1-51-3-22-31-80-99-39	VC(Cam)KNLKMVPPNVLK	25-22-40-60-94-95-70-68-57-62-75-75-70-52
25186	1277.5524	2	ATEDGEEDEEM(O)IESIENLEDLK	GPGYEVEDEEM(O)LESLENLEPMK	15-2-1-9-4-19-59-69-89-99-99-99-88-99-96-98-89-70-84-11-11-59	WWQC(Cam)WEEM(O)LESLENLEDLK	18-17-52-46-79-95-97-97-99-99-95-89-96-86-89-91-27-63-35
22016	723.7214	3	KLGGSLADSYLDEGFLLDKK	KGANGKADSYLDEGFLLDQK	53-28-4-44-29-12-68-42-40-81-64-91-84-80-81-76-48-49-35-67	KKWLADSYLDEGFLLDKK	34-30-44-84-89-93-89-94-98-98-99-96-98-99-95-91-80-57
25702	693.4053	2	TALALAIAQELGSK	ERALALAKELGSK	43-48-97-99-97-99-99-93-88-94-94-68-80	TALALALAQELGSK	32-35-82-97-99-99-99-99-97-99-99-89-66-62
36166	1395.167	2	SLQENEEEEIGNLELAWDMLDLAK	LSYEGVRGQPNHM(O)ELAWHAALEHK	47-25-1-3-1-1-5-2-2-6-31-66-23-39-77-58-52-6-3-2-3-15-18-54	C(Cam)WM(O)FYWAYNFKNAWRRFAKK	5-5-5-5-5-10-8-5-5-15-23-21-60-57-17-6-7-7-7-5
18326	548.8177	2	LAWGQPVGLR	LAWGPNAVLR	98-93-64-98-54-6-41-54-59-99	LAWGLNPGLR	86-92-96-96-97-94-90-78-89-75
5880	522.2785	2	LQQQLEER	LQQQLEER	99-99-89-98-99-99-94-99	LQQQLEER	75-70-97-96-98-99-99-92
19449	634.3279	2	ASDYLELDTIK	LC(Cam)YLELDTLK	98-27-99-99-98-99-82-79-82-93	ASDYLELDTLK	52-75-89-99-99-99-98-93-74-68-73
12511	546.7659	2	SNLEMEIEK	SNLEMELEK	43-48-99-99-97-62-62-99-99	SNLEMELTR	57-61-97-99-90-97-94-86-82
21416	540.7726	2	APFDLFENK	APFDFLENK	90-93-99-96-4-12-92-30-89	APM(O)DKLAYR	85-89-97-98-96-97-93-73-76
19832	662.3347	2	SIAPSIFGGTDMK	SLAPSLFGASDMK	43-87-99-99-95-91-99-55-2-63-51-87-92	EAAPSLFGLC(Cam)MK	83-69-96-93-96-97-95-81-71-60-79-72
3431	454.2218	2	DGDGTITTK	DGDGTLTTK	54-26-96-98-96-89-88-95-94	DGDGTLTTK	48-49-97-90-95-97-97-96-67
21237	520.3011	2	YLTVAAVFR	YLTVAAVFR	80-59-99-99-98-96-99-93-99	YLTVAAVFR	76-86-98-98-98-98-98-99-98
13135	650.3754	2	VTVLFAGQHISK	VTVLFAHFHTK	61-24-85-96-96-99-18-63-5-2-98	VTVLFAGQHLSK	50-63-89-95-97-96-77-86-76-92-82-57
7918	508.2619	2	AEGDVAALNR	EQDVAALNR	68-62-96-99-95-94-51-95-99	EAGDVAALNR	92-80-92-98-99-99-99-99-96-77
13109	433.919	3	VTVLFAGQHISK	VTVLFATGNHLK	97-93-99-82-43-73-38-2-21-33-29-48	VVTLFAANHLSK	50-50-57-77-82-65-39-37-59-63-68-63
6066	788.3955	2	RIKEDEDDKTVLD	DMSLKDPVYNTHR	57-85-77-98-81-97-49-17-47-29-59-19-80	M(O)VVTKDLMDEPGPK	30-31-83-86-94-94-76-70-89-89-50-37-29-49
16032	531.2821	2	AIVWGMQTR	ALVWGMQTR	43-70-99-88-4-22-87-95-93	SPVWGMKTR	85-86-97-94-45-60-88-93-86
25691	480.6068	3	HIGTSAIMDLLLR	SSMLFNMDLLLR	9-2-39-15-11-30-52-81-87-83-90-90	WHRSLMDLLLR	17-24-11-21-85-75-89-92-99-85-23
25655	720.4065	2	HIGTSAIMDLLLR	HLGC(Cam)VLMDLLLR	99-99-98-96-88-99-95-67-66-86-95-99	HLGTSALMDLLLR	85-95-86-97-93-95-97-95-94-96-97-75-48
18231	532.7598	2	YFEYIMAK	YFEYLSSR	80-91-96-94-98-1-2-81	YFEYLSSR	85-91-98-96-94-65-78-82
10710	584.7683	2	MAQYLEEER	MAQYLEEER	76-86-99-99-41-25-99-99-99	MAQYLEEER	90-96-98-99-99-100-100-99-94
20240	791.3528	2	DMQPSMESDMALVK	VM(O)QPSMEMSDALVK	72-87-88-96-94-96-97-2-5-22-59-47-22-99	M(O)VQPSMESDDSLVK	44-48-82-60-84-92-98-83-81-63-62-65-46-55
33831	1312.0166	3	STLLATIQEHGYPTINLGIVGDNPDDLLNALNEGISR	LPVDGGDM(O)GDLLSPERGLALVSAWVPLGENALNERTR	40-2-9-27-37-8-22-1-1-1-4-36-13-25-40-14-28-1-1-87-70-31-1-1-11-11-3-1-39-86-81-82-69-63-30-20-90	RRRMWC(Cam)RPSYWWKMNNVTEPLLNALNETRR	5-5-5-5-5-8-5-5-5-5-5-5-5-5-7-9-15-7-18-9-41-37-40-23-18-21-55-5-5-5
4278	416.7248	2	VTQDELK	VTQDELK	99-99-84-99-99-75-91	VTQDELK	82-89-86-95-97-82-87
15036	682.3543	2	SVVTGGVQSVMGSR	SVVTNVQSVMGSR	44-62-97-99-99-99-98-92-87-96-93-99-93	SVVTGGVQSVMGSR	55-86-90-98-97-94-97-95-96-99-99-83-86-82
24842	699.712	3	LALVTGGEIASTFDHPELVK	LALVTGGPNGAVVPNAPATSYK	69-51-72-99-99-99-53-4-9-14-40-33-8-7-37-1-1-61-18-4-36-67	KWKMWTWVGLVPSEPPR	17-20-21-10-16-15-11-39-55-89-59-56-55-76-33-14-11
16586	654.8441	2	GFALVGVGSEASSK	GFALVGVGSEASSK	43-24-65-96-99-92-98-99-56-34-84-98-98-99	QFLVGVGSEASSK	41-40-95-98-94-97-90-74-79-86-92-87-59
16141	521.3083	2	VIGPWIQTK	VLGAGSVSVPR	72-97-94-2-65-63-6-22-32-76-81	VLGHMKKTK	59-70-80-74-48-57-85-66-35
16906	860.4509	2	SSTGPEPPAPTPLLAER	KFGPEPPASHLALAER	36-58-2-97-65-48-67-88-0-54-62-60-49-62-97-99	TAC(Cam)PEPPAVVLLPAER	31-31-46-38-93-93-79-73-84-81-78-72-66-81-82-39
20282	545.0199	4	YHIDLDPHFNDILGQHSR	YYMAPASAAAGLRRNGNEHK	30-4-34-31-20-11-14-14-3-2-2-2-2-17-21-16-13-26-11-54	C(Cam)WERFYM(O)EVLYGLLGPK	10-11-24-15-30-12-11-55-34-43-49-43-63-59-45-33-14
4867	388.1926	2	SPEVGMR	SPEVGMR	90-99-99-99-91-89-51	SPEVGMR	91-94-100-99-94-97-90
21575	743.3609	3	KEELNAISGPNEFAEFYNR	M(O)TPLHPPVGENPGSAKFYNR	25-11-22-22-29-11-1-17-40-28-12-76-73-92-2-1-74-77-68-43	RWWRLSLHFMSEFYNR	9-17-11-10-48-55-25-17-32-74-69-91-74-60-45-28
25225	977.4799	2	EIFTNLAPFSEVSADGEK	ELFTNLAPFSEWADWK	61-50-60-99-99-99-99-94-54-98-22-59-64-99-65-89	ELFTNLAMLTDVSADWK	54-31-29-52-75-89-90-31-37-21-21-68-71-67-73-60-50
8784	539.7512	2	YPHVEDYR	LM(O)HGQASYR	91-62-93-51-21-29-3-2-5	LM(O)HDEVYR	65-59-85-62-63-57-85-68
23989	1049.0671	2	LALVTGGEIASTFDHPELVK	PSLVTNELASC(Cam)ALRPELVK	3-4-83-97-99-99-73-96-80-60-98-99-93-99-99-98-41-99-99	VVVVTGGELASTVYHPNQVK	19-21-21-84-93-82-74-96-98-97-94-89-79-82-92-55-49-50-50-45
17918	740.0131	3	SPWSNKYDPPLEDGAMPSAR	LEGASDMTKLPPSSDGAMPWK	40-6-48-21-63-1-1-1-2-22-39-59-18-5-95-99-59-92-26-13-28	LWYDREDPPLEDGAMPWK	21-12-21-10-7-44-44-76-54-89-95-95-85-92-90-55-19-14
8925	526.7482	2	FQDELESGK	M(O)KDELESGK	92-94-99-84-77-88-36-39-48	M(O)KDSHGAYK	73-79-91-65-60-56-73-62-33
21582	1114.5389	2	KEELNAISGPNEFAEFYNR	LTTALNALSGPNEAFEFAM(O)SK	32-24-28-45-98-99-99-99-99-99-31-48-99-10-32-88-98-6-21-15-76	TRELNALSGNPEAFEFASFK	21-15-66-89-82-90-96-95-85-28-23-89-77-73-92-70-63-27-23-35
10691	754.3964	2	VEAQHILASAPTDR	VEAQHLLASAPESR	44-83-15-16-81-99-96-98-99-96-54-46-59-99	VEAQHLLASAPESR	41-79-66-79-97-99-99-98-98-98-83-90-66-63
11743	499.2875	2	VEEIIPAAR	NNELLPAAR	68-91-99-99-99-99-49-19-59	EVELLAAPR	84-66-99-98-98-95-85-80-60
9022	492.2668	2	PGQLNADLR	PGQLGQDLR	96-83-95-99-19-17-95-79-99	GPQLNADLR	29-39-88-90-66-80-90-98-94
7066	640.7523	2	DNSTMGYM(O)M(O)AK	NDSTMGYM(O)AM(O)K	32-49-96-94-97-88-98-94-44-82-99	NDSTMGYM(O)AM(O)K	54-63-95-98-97-82-88-79-66-75-56
27110	978.9374	2	HPWDDISYVLPEHMSM	HDPADDLSYVLPEGDDAK	68-77-2-9-58-99-85-54-46-99-97-21-5-2-1-1-59-39	M(O)SWDDLSYVLEPENSR	19-20-51-68-83-85-63-65-75-76-75-39-60-22-22-11
27194	652.9617	3	HPWDDISYVLPEHMSM	DGPTVDSSPSAVLTTGPSLR	16-4-16-29-15-60-2-3-54-34-51-81-84-9-62-37-4-68-41-40	C(Cam)YC(Cam)SC(Cam)LVAVLPQMEAR	14-11-14-12-25-79-80-72-71-90-48-34-30-79-43-27
23900	702.8615	2	GMELSVLDSLNAR	ETSLSVLDSLNAR	39-5-12-98-98-99-99-97-96-96-98-99-99	MWLSVLDSLNAR	56-59-97-98-99-99-98-97-99-89-83-85
12467	547.7802	2	FLSQIESDR	FLSQLESDR	96-88-92-88-99-96-71-95-93	FLTLNESDR	74-84-92-94-91-98-88-92-89
4085	717.2883	2	SHNSWENSDDSR	SHNSWENSDDSR	51-38-90-99-78-99-44-72-14-95-91-99	SHNSWENSDDDK	57-70-92-93-95-98-81-41-60-90-65-59
3729	461.2367	2	TTGEGTSLR	TTGEGTDLK	88-99-92-90-98-99-93-60-87	TTGEGTSLR	88-85-93-99-91-94-81-93-94
23020	991.4857	2	GFGFITFTNPEHASVAMR	LHTGLTFTNPEHAADAMR	32-1-6-15-99-99-99-98-84-4-71-95-88-88-86-90-73-96	RDHLTFTNPEHASVAMR	21-22-26-95-95-94-90-70-60-89-79-94-72-69-71-50-32
18706	1048.9803	2	DALDGPAAEAEPEHSFDGLR	WLDGPAAEAEPEHSM(O)VADR	67-85-92-13-69-53-96-99-99-81-76-81-73-99-84-2-2-87-99	WREPAAEAEPEHSFDGLR	33-37-73-62-79-98-99-97-95-78-96-95-95-86-84-18-44-48
22894	661.3254	3	GFGFITFTNPEHASVAMR	GFGFLTFTGGMNETLFSR	25-12-47-84-99-81-95-86-76-5-76-77-16-39-41-30-82-76	RWLQWTNMNETLFSR	18-25-59-35-25-73-74-82-52-79-95-96-92-55-38
29233	1082.0383	2	EIFDIAFPDEQAEALAVER	LDM(O)ELAFPVVVDC(Cam)ALAVER	96-79-38-80-96-98-99-59-23-2-19-16-14-31-81-30-96-80-60	LYNNLAFYRVFQC(Cam)AVER	45-34-30-30-75-92-83-39-30-67-54-67-69-71-71-67-29
18374	585.3361	2	NGGQILIADLR	NNQLLLADLR	32-28-84-99-2-16-99-97-95-97	NNQLLLADLR	51-54-88-98-96-94-97-98-97-90
10472	688.3017	2	DGMVSFHDNPEK	DGMVSFHDNPEK	90-25-90-99-99-88-98-98-91-95-98-99	DGMVSFHDNPEK	41-61-82-97-98-97-97-98-98-89-94-80
7459	380.6999	2	HFGMLR	HFGMLR	99-98-84-77-96-94	HFGMLR	90-92-56-73-94-91
2445	357.1949	2	VPSEGPK	VPESGPK	99-98-21-15-94-93-99	VPSDAPK	88-76-71-74-79-92-95
31590	1025.8462	3	VWNVAENSYVETLFGHQDAVAALDALSR	FHDVAENLHVGPQAHGPPPYVENVAPRK	25-14-30-99-99-99-62-47-60-72-23-7-41-3-12-34-19-13-1-59-36-87-66-18-24-70-11-35	WVRRWQWRETQLNNNMC(Cam)FAVRPK	7-5-11-8-8-15-5-5-40-14-18-50-19-23-30-13-29-11-43-50-6-7-8
3013	559.2659	2	NSQGEEVAQR	NSQGEEVAQR	62-1-92-99-37-86-99-96-98-99	NSQGEEVAQR	57-82-96-95-97-98-98-99-96-67
27514	608.3781	2	SVTGIFLPILR	SVGTLFLPLLR	14-17-63-24-94-15-6-54-83-81-98	VSTGLFLPLLR	49-51-88-80-97-63-72-56-80-86-52
5558	778.911	2	KIGEEEIQKPEEK	QLGEEERGRLLEK	61-89-95-90-87-88-41-6-27-2-19-98-99	KM(O)LLQQLQTYM(O)K	46-52-59-77-92-69-78-85-88-79-55-59
25872	700.8495	2	LSDLDYMQFIR	LSSFGSC(Cam)VQFLR	99-52-33-79-35-72-3-92-36-71-99-99	LSDLDM(O)M(O)KFLR	45-55-85-95-96-55-56-88-96-95-89
20729	489.8206	2	LGLLGLPAPK	LGLLGLPAPK	99-85-91-98-98-99-77-79-89-93	LGLLGLPAPK	85-72-96-99-96-99-86-95-92-69
22063	439.2296	3	ISMPDFDLHLK	LSMPDFDLHLK	99-99-86-46-82-55-88-94-27-41-44	MSLPDFDLHLK	77-67-79-85-86-86-83-89-86-82-56
27381	1137.0919	2	ESSLILAVTPANMDLANSDALK	ESAKNLAVTPANMDLGPNATMK	19-7-33-5-5-85-97-99-99-91-95-88-60-87-81-71-31-59-7-34-59-39	VWLMLAVTPANMYSAELHVK	29-19-26-45-88-91-96-98-82-82-68-54-50-52-46-83-54-30-27-19
27654	702.3643	3	FLSESLMWHISSQVAELK	HPLESLPSAQLASPLSESNK	99-11-52-99-76-73-42-36-39-11-90-88-76-40-45-51-9-61-56-67	KMFLM(O)TEPHLALLSESNK	18-19-35-16-11-25-26-12-15-48-30-51-60-52-84-61-35-41
7730	420.2298	2	EVSTYIK	VESMSMR	6-74-93-94-67-88-91	VESLTYK	63-87-95-85-51-69-68
2885	437.7412	2	QQLQTTR	AAGGLQTTR	62-54-2-9-99-91-99-67-62	QQLQTTR	49-56-94-93-95-94-90
1975	414.2164	2	SAAPPQEK	SAAPPC(Cam)PK	82-84-99-99-23-66-69-93	ASAPAEGPK	51-56-94-91-43-71-52-88-87
6299	475.5816	3	LTHYHEGLPTTR	LTHYHEGLPTTR	59-69-13-26-80-63-72-54-65-91-74-79	LTHYHEGLPTTR	46-70-85-81-87-98-90-95-95-97-91-48
18130	512.6038	3	RTDIFGVEETAIGK	AKMTWEVGGSTALGK	25-1-57-60-80-39-84-84-14-23-67-59-87-3-43	WLWFGVEETALGK	14-37-72-71-66-87-92-86-68-81-84-21-15
25898	1004.8523	3	VQNTSLEAIVQNASSDNQGIQLSAVQAAR	ATGDKAAPLNSSSPAMASATQQKPSGSRPAK	15-23-21-19-0-4-27-19-2-8-1-2-32-3-62-28-2-14-71-51-82-38-22-11-97-1-1-3-2-15-60	WWWWLWRPAKHGPPQGQLSAVRNR	8-8-5-12-20-16-5-10-35-24-24-45-66-35-63-20-51-67-79-77-65-12-11-8
22333	582.3199	2	DGVYVLDLAAK	DGVYVLDLAAK	6-16-81-99-99-99-62-70-84-99-99	DGVYVLDLAAK	39-22-76-97-98-97-83-88-92-88-80
10166	514.7903	2	AAVLLEQER	AAVLLEQER	68-87-92-99-99-92-93-87-99	AAVLLEQER	62-82-80-99-99-99-96-100-93
2728	426.1899	2	DMHSAYK	DMHSAYK	90-1-99-95-91-90-99	MDHSAYK	72-81-98-97-93-90-80
16644	974.0219	2	EVVHTVSLHEIDVINSR	DLVHTVSLHELDVLNDK	61-50-68-97-99-99-99-99-94-95-99-99-66-96-88-95-99	EVVHTVSLHELDVLNDK	65-43-71-87-99-99-99-99-99-99-99-99-99-98-79-56-43
37780	1240.6195	3	GHPLGDIVAFLTSTEPQYGQGILSQDAWESLFSR	DPAAAPAAAEAHHLQSPKYGQGLNMTPAWESLYAR	15-2-12-1-1-11-3-1-1-33-62-38-1-22-23-33-72-39-31-18-58-85-77-22-28-20-1-91-78-81-87-21-18-11-27	RLRRRWWWC(Cam)M(O)C(Cam)YGKGLLSKDAWESLVYK	5-5-5-5-5-10-10-5-5-6-8-14-6-5-5-21-29-5-5-39-41-44-71-14-22-5-5-6
6763	919.4894	2	SGPKPFSAPKPQTSPSPK	QQLPFSAPQRGLSPSPK	21-16-48-75-67-91-96-71-59-66-1-80-71-31-30-75-83	RRGPM(O)SAPKPQTSPRR	29-28-19-72-81-89-91-60-68-32-56-82-81-71-56-50
13061	517.2767	2	NTLTNIAMR	NTLTARAMR	82-88-99-94-1-50-85-92-99	NTLTARAMR	60-62-95-87-60-60-92-94-85
11272	358.7043	2	MLPDLK	MLPDLK	99-99-99-95-93-62	LMPDLK	80-85-69-90-93-52
6828	613.3318	3	SGPKPFSAPKPQTSPSPK	KMAPSRGLRSPNTPTPK	24-13-84-28-8-66-67-10-54-31-48-4-1-2-43-85-60	WRWKDPKSALPGPDGK	32-22-13-18-43-46-59-56-48-30-41-31-39-48-33-26
36452	552.3149	4	VHAELADVLTEAVVDSILAIK	LTPGPNRVLFTHPRDSSALK	22-9-2-5-7-2-6-13-48-40-12-43-2-19-6-5-73-27-26-32	KYFLWPLETAVVDSLLRR	17-17-34-15-15-7-35-45-16-25-11-57-78-41-72-65-14-10
22029	684.8539	2	LSTFQQMWISK	LSTFQQMWLSK	99-94-97-99-99-90-92-39-98-98-99	EATFQKMWLSK	85-68-95-95-95-94-97-97-99-92-88
39212	736.0822	3	VHAELADVLTEAVVDSILAIK	YNHAKFVGGGFAALESLLALK	19-9-25-42-34-7-1-7-1-21-43-73-29-28-86-91-77-83-79-99-99	NYWRSKLTEAVVDSLLRR	25-24-17-11-17-28-65-61-93-93-96-98-97-95-89-88-40-25
19594	889.7856	3	HFLLEEDKPEEPTAHAFVSTLTR	LNGLKNESGVPEEPTAHAFVYLPGK	40-4-18-91-20-30-46-11-1-44-25-36-56-91-69-80-7-1-85-97-15-22-22-11-35	RQLLEWWPEEPTAHAFVMLWK	6-8-38-29-52-19-20-30-68-94-52-63-76-57-55-82-86-46-15-27-15
14267	648.3438	2	PMIHELLTEGR	PMLHELLTEGR	82-85-99-99-99-99-98-99-98-94-76	MPLHELLTEGR	51-40-98-99-99-99-98-85-98-67-67
19647	1334.1754	2	HFLLEEDKPEEPTAHAFVSTLTR	LLGNLEEDKPEEPTAHAFVSAMLR	77-1-1-42-63-35-63-90-71-79-94-95-98-95-91-88-81-85-45-55-1-1-21-63	HFLTRNDKPEEPTAHAFVHHRK	19-25-21-27-8-11-84-94-83-95-96-43-49-84-88-85-78-48-19-19-15-29
9120	539.7567	2	LWAEDSTEK	LWAEPGSYR	99-83-96-98-12-1-22-54-43	AMPAEGSPYR	33-34-27-90-96-48-41-43-59-56
39290	852.8568	2	DNWVSFMDTMLQMS	VGNEDSFMDTMLM(O)AK	49-2-54-60-82-98-83-98-88-99-88-98-68-6-39	MHFVSM(O)MDTMLSMK	39-30-51-95-95-97-98-96-94-96-98-86-63-77
19593	667.5901	4	HFLLEEDKPEEPTAHAFVSTLTR	APPAAENDNVVFAAHHGNPGDTSGHGK	38-17-4-6-12-15-34-16-14-15-50-48-1-2-40-2-1-30-1-1-5-3-52-8-35-8-54	QRLLEENEAYKPSTNAFVSTKNK	5-5-12-15-23-33-9-21-9-7-5-5-5-5-17-32-35-20-15-8-7-12-5
11293	606.8464	2	KEPAVLELEGK	KEPAVLELEGK	99-92-73-98-98-98-94-49-80-98-92	KEPAVLLEEGK	87-97-93-84-88-95-73-79-90-82-87
14748	604.3207	2	FASEVSNVLNK	FASEVSGGVLNK	72-84-99-99-99-1-8-9-92-94-39-53	FASEVSAAALNK	88-95-98-99-97-97-89-90-98-99-78-86
26405	665.3903	2	VMVQPINLIFR	VMVQPLNLLFR	99-86-99-99-99-1-5-96-95-94-99	VMVQPQVLLFR	85-86-98-96-84-90-90-97-99-95-65
11309	404.9004	3	KEPAVLELEGK	VFAKELVNHR	75-1-1-3-37-91-45-72-56-79	FLKGELVNHR	15-22-20-11-93-93-90-74-73-51
7324	559.3281	2	LKETAESVLK	LKETAESVLK	91-84-94-71-77-96-20-64-99-99	LKETAESVLK	87-90-100-98-91-95-87-94-93-72
10663	350.6869	2	TGFTFK	TGFTFK	96-99-98-96-92-99	TGFTFK	86-85-97-96-96-96
7375	373.2214	3	LKETAESVLK	MKLGLESVLK	90-26-10-1-68-89-91-88-86-62	LKMVAESVLK	43-32-62-66-73-94-90-86-88-49
14497	757.368	2	VISESPPDQWEAR	VLSESPPDQWEAR	28-81-70-97-99-99-90-94-88-67-95-97-99	VLSESPPDQWEAR	45-62-70-97-96-90-31-40-73-86-95-78-62
9929	624.3045	2	VELVTGEEDEK	VELVTGEEDEK	22-28-99-99-99-99-85-71-70-97-97	VELVTGEEDTR	54-79-98-99-99-90-92-90-87-73-59
4957	508.7605	2	DQITAGNAAR	DQLTQNAAR	2-64-98-94-36-88-85-94-97	DQLTQNAAR	66-66-97-95-73-78-88-96-82
30632	833.7328	3	STEPQYGQGILSQDAWESLFSR	DLTPSGVARYGGSENAWESLFDK	33-2-6-5-10-17-28-35-37-10-33-43-54-76-43-81-64-82-91-95-50-38-64	HRWTRWWESLHWESLFDK	12-8-29-43-33-15-17-70-69-91-91-80-95-95-86-56-20-14
9815	524.2427	2	AELDDTPMR	LSLDDTNNR	98-84-99-99-95-98-36-43-93	LEADDTPMR	79-95-94-98-98-97-75-90-93
28101	850.9136	2	DYFGLLFQESPEQK	MFFGLLC(Cam)DESPEQK	12-43-74-93-99-99-23-65-99-81-84-37-97-99	MFFGLLM(O)QESPEQK	48-52-88-86-97-97-81-81-98-98-79-93-79-76
13323	436.5513	3	HFSGLEEAVYR	MPAELEEAVYR	61-8-7-4-30-39-81-57-24-91-62	SHLVAEEYFGR	20-21-71-82-87-98-86-40-49-40-50
13611	654.3233	2	HFSGLEEAVYR	HFSGLSGNAVYR	99-99-94-95-99-2-1-5-89-66-63-99	HM(O)SGLELSVYR	92-95-98-70-95-96-72-66-95-92-86
15984	413.7792	2	NLILVVR	NLLLVVR	92-97-96-98-22-82-99	NLLLVVR	73-86-99-95-91-92-62
22055	951.505	2	VQLDTIQGELNAPTQFK	VQLDTLQGELNAPTQFK	89-57-60-94-96-99-99-67-97-92-99-97-85-37-64-71-37	VQLDTLQWLNAPTQM(O)K	48-51-89-94-95-97-97-96-99-97-99-52-63-66-52-45
31541	900.9166	2	SDYAQLLEDMQNAFR	AMYAQLLEDMQNAFR	43-16-12-70-91-96-99-97-95-96-99-95-94-99-99	SSFDQLLEDMKNMSR	69-71-88-95-95-97-99-100-97-98-99-99-90-85-63
9749	452.2614	2	ASITALEAK	TGLTALEAK	90-41-99-87-93-91-77-90-91	SALTALEAK	43-49-96-97-97-95-93-87-77
2551	617.3209	2	FGGPVHHQAQR	SGGTARMDLGLR	28-1-3-74-50-30-75-27-63-96-94-99	KETVHHQAQR	51-72-72-90-97-97-88-90-91-93
19038	728.8857	2	VVDSEDIPLNLSR	VVDSEDLPLNLSR	72-98-88-95-91-98-99-85-83-92-88-68-53	VVDSEDLPLNLDK	60-67-85-91-96-95-98-43-63-89-93-80-73
2051	524.7591	2	EKPGVESM(O)R	EQPRESFR	41-64-90-62-46-22-80-98	C(Cam)PPREPHR	32-73-80-85-90-56-76-61
32010	1605.2927	2	QLIYNYPEQLFGAAGVMAIEHADFAGVER	YM(O)DQQLPGAQNFKVKMALAAPLYNQPEK	6-17-13-2-1-3-63-3-1-4-19-87-99-44-57-73-53-46-1-1-1-71-73-51-15-1-28-54	WWM(O)C(Cam)PKLLMFQQVMALEHWRLFSR	6-7-6-6-5-14-8-9-11-50-74-39-40-66-46-57-79-54-49-7-20-18-10-6
16300	929.4174	2	ELAPAWEDTSPEQDNR	QNAPAWEDTSPPC(Cam)DAAK	49-11-87-69-53-64-99-91-93-89-24-27-77-97-91-59-39	LTVPAWEDTSC(Cam)HGDNR	41-38-39-38-75-87-98-88-88-96-96-83-65-82-44-28
38983	1070.532	3	QLIYNYPEQLFGAAGVMAIEHADFAGVER	DGSSLGDYNKTSQGVVRDTDLTVGEFLHAK	15-25-1-2-4-5-40-99-19-14-2-5-57-12-3-2-82-54-5-12-46-37-3-17-44-30-50-41-5-60	RM(O)RC(Cam)WWLEMKDRMALVPRYNYYR	7-10-10-5-5-15-14-27-13-15-12-18-44-25-43-24-14-26-37-16-14-10-6
28618	575.3436	2	NLFLVIFQR	NLFLVLFQR	61-26-99-99-99-98-75-44-99	NLFLVLFQR	61-74-97-100-99-99-97-92-79
30102	939.9774	2	YSQFINFPIYVWSSK	YSQFLNFLPYVWSSK	34-4-36-98-99-99-99-84-73-83-99-55-84-95-99	YSQFLNFPLYVVSSSK	48-51-54-97-99-97-98-80-90-97-98-91-90-82-61-40
6172	442.2023	2	MSNADFAK	MSNADFAK	96-99-85-77-91-24-14-99	MSNADFAK	86-92-85-90-90-59-72-85
10753	826.7089	3	VDEDSAEDTQSNDGKEVVEVGQK	PDMDSAEDSC(Cam)LNAKGLPNTTWR	17-31-72-99-99-74-38-12-34-54-5-2-39-34-47-23-10-47-61-26-56-43	DC(Cam)THLYWNRC(Cam)KTMLHTWR	12-12-15-15-45-9-8-14-16-11-31-26-38-51-39-34-15-18
29446	980.8226	3	SPVYLDLAYLPSGSSAHLVDEEFFQR	ALDM(O)LLDAYLGWNQKGLYALDLNWK	38-38-6-60-96-87-52-77-27-67-48-63-14-43-20-33-58-77-91-79-91-64-36-48-60	MYNTRPWWEEVQVSFKALDLNWK	5-5-5-5-7-18-19-12-14-30-8-29-55-39-60-67-88-85-70-75-33-21-18
22245	498.3293	2	VLEALLPLK	VLEALLPLK	66-97-96-99-97-88-99-85-87	VLEALLPLK	90-93-99-98-99-99-95-94-82
3749	493.758	2	YGDGPRPPK	YGDPAAAPPK	66-51-97-99-7-16-80-63-59-59	YGDGPRPPK	76-72-95-87-30-31-45-74-65
12142	465.24	2	LAEDAPWK	LAEDAWPK	95-99-98-97-96-2-20-59	LAEDAPWK	86-90-98-91-93-26-51-82
22688	891.0886	3	HSSVYPTQEELEAVQNMVSHTER	SHSVYPGMNQGLEAVQNDAVYVHR	25-12-20-76-31-37-3-28-21-29-12-92-45-45-80-95-86-25-64-30-78-28-80-76	WHTFRMNFTPMLMEYGSMVHR	6-6-5-19-20-29-22-12-14-19-24-41-57-90-75-43-70-39-45-30-20
31128	1066.8503	3	VLSTNTDDNIGGAHFTETLAQYLASEFQR	NPSFLGTMHHTGANGHLTLAQYLASETTTK	15-66-12-25-10-23-66-6-25-1-13-12-55-17-2-32-41-83-90-81-92-95-94-99-91-90-70-7-9-35	LPRFWQMNHDWTC(Cam)TLAKYLASEKFR	16-8-5-5-15-13-11-14-10-11-8-7-7-63-76-87-90-89-92-88-56-73-9-18-11
16792	454.258	2	KMILQQF	HVGQLPEK	11-1-58-99-86-35-69-23	KMLLQM(O)K	62-66-95-98-95-93-98
26443	590.2886	2	WNFDDLLEK	GENFDDMSHK	32-15-95-90-90-98-34-13-21-37	WNFDDLLTR	86-96-99-98-98-98-92-86-72
25175	1134.0354	2	WDETKGEDNIDFMPTILSR	GFPETKGEDNLDFMPTLPMK	12-6-2-73-54-98-89-94-88-40-99-96-92-85-98-5-88-83-59-67	RC(Cam)NTQGEDNLDFMPTLLSR	16-18-16-80-87-85-98-96-92-95-96-97-98-40-49-80-59-28-15
18111	747.9268	2	LQWQTTLGHAVLK	LQWQTTLGHAVLK	69-73-74-97-97-87-99-99-79-77-95-99-99	LKWQTVDGHAVLK	55-78-94-95-97-89-89-93-95-96-96-86-56
38156	515.2606	2	FLPFLDMF	APKDMENPK	2-1-11-87-98-60-2-1-52	APQDLM(O)PNK	23-19-32-91-93-72-69-50-55
5631	676.3461	2	SITAAPAETPHEK	ALKMGNPNQNHK	7-20-29-78-1-5-6-19-67-30-68-87	SPNLLQTDGAAHK	40-33-65-95-92-77-68-50-30-78-73-59-81
29268	914.486	2	ALTLQDLDNIWAAQAGK	ALTLQDLDNLWAAQAGK	17-38-87-92-99-99-99-95-95-90-97-99-96-95-95-66-99	RELKDLDNLWAAQQK	19-52-71-94-98-99-98-96-98-96-99-99-96-72-67
2566	540.2844	2	VNVGAGSHPNK	VNVGAGSHPNK	81-54-98-98-99-91-97-95-89-82-99	VNVGAGSHNPK	60-82-98-94-98-94-97-97-92-85-71
29288	609.993	3	ALTLQDLDNIWAAQAGK	DAKSANKENDPLAAQAGK	37-10-21-1-76-42-80-90-26-55-10-83-97-77-71-78-82-68	WRFPKERPWAAQQK	34-45-28-19-28-65-23-24-68-95-88-68-54-35
1469	356.6907	2	PGPAAGSR	PGPAAGDK	90-93-92-77-99-51-20-94	GPPAAGSR	45-85-89-91-94-76-92-82
11414	621.3359	2	YVTIIDAPGHR	VYTLLDAGSFR	99-60-99-99-99-97-97-15-0-19-99	YVTLLDAQYR	67-71-97-99-99-98-96-59-65-70
25815	784.3962	2	AFDSGIIPMEFVNK	AFDSGLLLDEFVNK	65-76-73-98-92-96-99-12-77-87-62-98-94-99	AFDSGLLMGMRQNK	51-54-59-82-84-96-96-60-37-51-44-79-72-71
9983	775.329	2	LGDEDEEIDGDTNK	LGDEDEELDGDTNK	98-62-62-99-99-99-18-35-99-40-35-98-99-99	LGDEDEM(O)LPGDTNK	35-17-37-98-97-98-74-86-88-75-87-85-75-76
11157	696.9151	2	TIVITSHPGQIVK	TLVLTSHPGQLVK	46-60-99-94-97-97-97-98-25-48-98-99-99	TLVLTSHPANLVK	63-78-96-99-99-99-98-90-73-82-93-87-84
6669	491.7699	2	LIHTLDDR	LLHTLDDR	21-1-87-99-48-7-14-99	LLHTEVDR	79-94-91-94-93-81-99-88
16515	714.9006	2	IIITVVEEQEQK	PELTVVEEKGTVK	60-83-65-99-89-99-96-65-49-71-6-48-99	LLLTVVEEQC(Cam)PK	57-92-99-96-97-96-92-92-92-69-62-61
16135	671.3317	3	GGLNTPLHESDFSGVTPQR	LNLTLAHGADDM(O)SGVTPQR	30-22-21-34-34-6-10-2-17-34-73-81-19-1-92-95-96-17-84	VKEAQGMFDDKYVTQPR	11-10-63-37-38-22-67-77-79-73-52-77-90-90-39-22-35
24721	967.5134	2	DNHLLGTFDLTGIPPAPR	DGPPLLGTFDLTGLGMSSR	82-51-14-0-96-96-96-75-99-82-76-98-89-95-92-90-70-64-60	HDNLLGTFDLTGLPHRK	38-38-44-98-98-82-90-95-96-98-97-97-99-81-82-35-35
7388	349.1711	2	MYLDR	MYLDR	99-91-77-94-94	MYLDR	87-90-86-84-89
1265	559.2717	3	QQQQQQQHQQPNR	KQQM(O)NNHHQQPNR	25-9-62-85-26-1-43-90-59-56-98-57-99	WSSFC(Cam)TQHKKPNR	9-9-19-7-30-7-31-51-60-74-39-46-46
18767	428.222	2	TDFGIFR	TDFGLFR	96-88-96-98-99-85-99	TDFGLFR	89-92-99-90-97-98-98
2815	537.2648	2	ANLQQNEEK	ANLQELEEK	43-29-99-99-87-32-78-99-99	ANLQQNETR	45-67-98-95-92-92-97-93-82
7250	493.2935	2	RVLVDVER	RFVDVPPR	66-92-70-2-77-2-19-97	RVLVDVER	69-94-95-94-92-82-95-86
11954	430.753	2	VYNLVPR	VYNLVPR	89-94-99-99-94-90-94	VYNLVPR	75-77-95-98-97-86-72
12597	640.8051	2	TFDQLTPDESK	TM(O)DQLTQGRSK	90-77-94-97-98-97-5-1-92-68-53	TFDQLTHGM(O)SK	62-67-95-93-96-92-63-24-62-55-33
5837	481.2328	2	VNEESLDR	VNEESLDR	97-89-99-99-18-72-88-99	VNEESLDR	61-77-99-96-85-96-96-91
11820	636.3395	2	QAGAEALSQAVAR	QAGAEAVTQAVAR	49-77-99-93-99-99-6-3-95-98-99-91-98	QAGAEASLQAVAR	62-67-91-97-99-96-88-91-90-98-99-92-55
15194	537.3209	2	VIITNFPAAK	VLLTNFPAAK	61-74-99-96-21-29-76-59-82-97	VLLTNFPAAK	67-85-97-95-69-63-72-90-79-62
846	360.2322	2	LHKPPK	LHQPPK	96-73-96-47-8-99	LHKPPK	90-96-98-96-88-86
17465	691.3228	2	LWAEDGEFTSAR	LWAEDGEFTSAR	99-99-99-99-99-81-99-99-99-36-97-99	LWAEDGEM(O)TSVK	68-82-99-100-99-94-99-98-98-89-84-79
2820	750.8735	2	LENNDNKPVTNSR	ELNNDNKPVTNSR	68-92-21-66-88-97-91-92-55-87-45-51-99	ELNNDNKPVTNSR	79-69-51-54-89-94-96-72-63-89-88-76-60
28916	833.9561	2	AGDPLDLVALAEQVQK	DHSNDLVPSAEQVKK	24-48-1-1-91-98-98-77-53-81-88-97-88-94-99	HHVKEALAVLDGSYK	31-31-88-94-98-97-98-96-96-96-95-33-45-31-44
4825	731.8433	2	TGGADQSLQQGEGSK	TGGADQSLQQGEGSK	52-44-88-65-98-99-95-29-25-97-98-97-79-83-99	TNADKSSGPQGEGSK	38-34-56-95-98-97-56-31-79-93-93-99-80-85-84
28935	556.3062	3	AGDPLDLVALAEQVQK	WQQPSPGALAELTLR	40-1-1-26-39-1-8-81-24-89-22-54-54-64-70	YLPKEALAVSGLSYR	11-21-24-45-70-78-92-69-49-27-15-59-35-32-26
19143	599.3356	2	FELTGIPPAPR	FELTGLPPAPR	43-63-97-95-97-99-99-67-49-78-68	FELTGLPPAPR	67-89-96-95-79-95-87-80-88-68-60
16039	817.91	2	AITHLNNNFMFGQK	ALTHLNNNFMFGQK	31-53-83-97-99-94-98-88-97-94-98-79-99-99	ALTHLNNNFMFGQK	51-83-85-92-99-97-96-97-98-99-99-86-85-57
1282	506.9099	3	ASSHSSQTQGGGSVTK	SAFFTMTQGLAC(Cam)GK	22-17-21-3-1-1-84-84-72-32-19-7-5-44	FWVDHTQGYHTK	30-43-31-39-49-57-65-29-79-43-52-52
24789	627.8591	2	ELGIWEPLAVK	LEGLWEPLAVK	11-24-96-95-74-94-63-71-85-99-99	LEGLWEPLAVK	57-77-57-96-97-99-79-86-80-79-63
12190	410.2368	2	LMVELSK	LMVELSK	99-99-99-85-77-37-23	LMVELSK	87-87-95-89-91-70-72
15888	545.6085	3	AITHLNNNFMFGQK	LAFFLTANM(O)MFGQK	30-12-28-20-17-71-56-26-81-94-90-35-68-67	HLWQQQGFMM(O)GKK	16-21-14-19-55-50-33-92-89-80-54-32-14
1264	759.8613	2	ASSHSSQTQGGGSVTK	ASSHSSQTQGNSVTK	47-55-56-18-99-75-96-99-97-66-86-87-95-91-97	EPRSSQTQGGGWTK	44-14-55-98-98-95-95-94-89-91-93-98-88-74
9518	654.837	2	GGGPAGAGGEAPAALR	NGPAGAGGEAPAALR	55-24-4-97-97-97-94-93-94-99-54-2-43-99-99	LEPGAGGEASKHR	39-62-40-89-95-89-68-95-94-93-59-51-46
39337	1494.7701	2	DLVVLLFETALLSSGFSLEDPQTHSNR	LLVVDGPKYDNLSPPPPMTDLWTYEK	77-1-2-11-9-14-8-19-25-4-19-99-98-9-1-1-51-9-5-93-84-47-43-4-18-54	YWFDFWRLSLC(Cam)SMLEDLGRKLPR	8-8-7-11-10-7-14-65-34-38-34-34-32-46-86-68-46-11-16-12-17-9-6
12818	471.2921	2	NINLIVQK	LNNLLVQK	52-91-98-89-93-56-80-98	QVNLLVQK	54-56-85-94-92-80-87-85
10344	594.2773	2	NNALNPEEMR	MPALNEPEMR	43-9-81-99-99-2-23-71-52-43	MPALNEPEMR	52-46-93-98-90-69-43-95-86-66
23140	1085.5686	2	LIVDEAINEDNSVVSLSQPK	LLVDEALNEDNSVVSLSKPK	63-22-51-79-54-94-96-84-91-59-77-75-99-61-86-99-79-99-37-67	ENQRLLNEDNSVVSLFHR	56-31-32-49-76-97-95-99-90-83-96-98-98-96-97-50-37-24
22900	724.048	3	LIVDEAINEDNSVVSLSQPK	ENLHM(O)MLSDLLVVSLSQPK	30-4-23-16-42-81-27-25-22-45-62-72-99-75-60-83-77-82-67	DWPEMVVLLDDVVSLSKPK	5-5-7-19-8-52-56-24-31-12-15-59-80-60-66-66-67-54-43
10702	790.8522	2	PIGEQEEEEYETK	PLGEQPGM(O)TNYETK	68-83-96-99-84-20-99-76-94-56-95-98-99-93	LPGEWAEEEYDSR	55-34-48-94-68-73-93-94-97-85-79-43-38
33628	1061.0042	2	DIDIEDLEELDPDFIMAK	NNDELDLEELDVLM(O)LMAK	19-18-46-60-92-62-90-85-38-99-89-59-6-63-99-98-83-99	GC(Cam)MLFLVDLEELDEFYK	13-28-56-87-48-49-57-89-95-97-95-91-90-93-54-56-44
12789	673.3403	2	QYPLVTPNEER	SGM(O)PLVTTEAPVK	11-3-49-99-95-99-77-86-96-44-26-70-99	C(Cam)MPLVTTEAPAR	56-59-90-91-97-93-92-97-87-55-46-37
4350	634.8086	2	ATSSSSGSLSATGR	TASSSSGTVSATGR	97-5-47-68-99-99-58-75-80-99-84-49-89-93	KMSSSGSLSATGR	50-51-93-97-98-85-85-97-98-92-85-32-34
26719	948.5322	2	INISQVIAVVGQQNVEGK	EHEC(Cam)VLAVVGKKNVEGK	42-12-20-51-94-99-83-87-99-65-48-40-57-59-99-93-96	LWQKVLAVVGQQNVWK	44-29-45-48-82-96-95-86-77-79-78-73-76-76-66-56
8410	531.7574	2	GILADEDSSR	LGLADEDSSR	21-38-99-99-99-99-98-96-98-87	LGLADEDSSR	63-50-97-99-99-100-98-98-96-92
29082	819.0752	3	VASTENGIIFGNIVYDVSGAASDR	AFTGAAGPGFYVLYYDVSGAATTR	38-1-5-2-48-5-17-23-3-15-21-10-15-35-95-72-93-85-72-86-95-43-18-37	WWC(Cam)QTDYVLGLRDVSKATEK	12-22-25-22-38-37-27-74-59-20-49-65-83-91-90-91-84-25-33-27
14827	510.2618	2	YNIELDPR	YNLELDPR	80-76-98-98-92-88-79-81	YNLELDPR	60-76-98-98-96-98-93-87
16925	668.3151	3	DNTRPGANSPEMWSEAIK	NESGVQNPSPEMWSEALK	31-11-34-34-25-2-3-58-95-89-81-92-92-81-76-78-81-95	WWNKPNSPEMDASERR	12-12-37-41-29-78-86-85-94-88-68-62-79-89-12-10
10018	464.7463	2	GGINPDSLR	NLNPDSLR	82-94-99-98-52-98-77-99	NLNPDSLR	71-81-94-85-87-93-97-97
14256	370.7087	2	FSAFLR	FSAFLR	99-99-84-96-99-99	FSAFLR	90-94-98-97-93-94
19907	528.8135	2	YPQLLPGIR	YPQLLPGLR	92-97-99-99-94-99-71-19-99	YPQLLPVAR	67-72-96-99-98-72-71-78-59
25031	635.3553	3	GHVDILAPTVQELAALEK	MGSLRVEMVKRQEVNK	62-1-1-42-50-63-44-39-98-89-80-74-57-23-76-93	FLWMKPTVKELAALEK	25-34-48-32-37-21-48-67-63-88-88-92-88-66-79-30
16487	775.8561	2	YYTSASGDEMVSLK	TPQTSASGDEMVSLK	52-18-50-99-99-99-94-82-91-97-67-99-99-94-99	YYTSASGDEMVSLK	60-65-98-99-99-99-84-90-96-92-97-89-87-63
4861	657.815	2	EANHNVSAPYGR	QADHNWAHHAK	32-40-76-93-99-78-99-78-2-15-99	QWHNWAHHAK	38-48-83-93-90-91-88-81-69-68
11258	668.8162	2	EKLEMEMEAAR	EKLEMEMEAAR	35-45-99-99-99-95-95-92-57-75-99	EKLEMEMEAAR	74-74-98-99-98-99-90-97-79-76-63
4886	438.8784	3	EANHNVSAPYGR	TVMC(Cam)YPAAHHK	5-21-12-7-47-10-98-60-1-6-44	WWHASVHTYK	19-31-18-37-43-51-30-46-56-66
12073	458.7721	2	LLEATELK	LLEC(Cam)LLR	96-85-85-96-52-51-85	LLEAMALR	93-96-99-76-90-88-98-84
6427	515.2695	2	VSGGPSLEQR	VSGGPSLEQR	88-98-99-96-85-89-97-99-97-85	VSGGPSLEQR	77-90-93-95-97-94-97-99-93-92
6857	428.8982	3	RWDQGLEKPR	LVVAMQGGEQPR	59-55-46-15-4-42-71-92-91-85-42-62	KDRWGLAWPR	29-54-41-86-70-89-92-85-79-56
18874	849.9271	2	IDVTAPDVSIEEPEGK	LDVTAPDVSLEEPEGK	99-32-73-99-99-97-79-99-99-99-92-95-22-47-81-54	VMPTAPDVSLEEPWK	51-52-44-95-98-71-78-91-91-94-99-98-54-51-44
2296	493.7615	2	EELKPDQK	HHPKSGPAR	2-7-93-94-82-9-11-19-81	ETLRDPQK	90-82-88-68-70-87-76-84
8783	716.8083	2	GDTHLGGEDFDNR	ATTHLGGEDM(O)DNR	41-66-72-44-99-64-98-94-96-36-84-91-99	SWHLGWDM(O)DNR	37-44-66-98-79-84-92-77-86-80-75
2516	451.7329	2	AAAEAAAEAK	AAAEAAAEAK	88-93-99-99-99-99-91-91-82-99	AAAEAAAEAK	86-95-97-100-99-99-98-99-96-91
3248	342.5144	3	VAEIEHAEK	VAELNPRVK	97-98-86-86-72-13-7-50-81	LWLEHAEK	46-65-84-82-59-40-86-49
3226	513.2676	2	VAEIEHAEK	VAELEHAEK	99-92-99-99-98-89-92-94-97	VAELEHAEK	86-94-100-99-99-96-96-99-89
4681	643.8122	2	TAIHEVM(O)EQGR	ERHERYPSGR	68-91-99-99-40-43-11-56-82-99	VWHEYGVGDPK	38-33-92-99-82-52-69-74-85-34-57
20485	533.627	3	NWLLQGQLDDIKR	AKTLHKDGPGPRGHK	25-4-90-95-39-39-38-5-3-39-10-68-3-60-16	WNYVRHPMVLKR	46-43-22-33-13-21-21-39-52-75-37-27
7692	553.2678	2	LPDGQEYQR	LPDGQEYQR	99-99-99-98-96-91-82-95-94	LPDGQEYQR	92-85-97-89-91-97-90-93-91
14870	739.8908	2	TKEVYELLDSPGK	TKEVYELLDSPGK	90-87-88-98-99-18-30-88-85-88-97-68-97	TKEVYLELDSGPK	57-84-98-98-97-77-86-98-98-99-60-48-69
14910	493.5971	3	TKEVYELLDSPGK	FVLDDC(Cam)LLALGSR	5-4-42-11-8-44-81-74-40-6-25-68-70	KWKFC(Cam)LLDSGPK	15-30-54-55-79-90-89-82-76-19-32-31
16891	794.9323	2	KSDIDEIVLVGGSTR	KSDLDELVLVGC(Cam)LK	99-81-66-99-99-99-99-99-99-98-98-36-87-12	KSDLDELVLVGGSEK	68-87-87-98-99-100-99-99-99-99-96-74-79-67-32
24950	614.8681	2	TLGVDLVALATR	ALSVDLVALATR	61-40-3-98-99-99-99-99-99-93-36-99	LTGVDLVALATR	62-55-92-98-99-99-99-99-100-99-96-91
3513	653.8655	2	KPHVVTVAGENR	AGPHVVATVGSSPK	82-76-89-79-99-99-9-4-78-89-6-5-87-77	KPHVVTVAWNR	77-76-90-97-94-60-62-79-90-54-49
10979	772.912	2	LSNKVEAIDVEEAK	AGWKVEALDVEEAK	82-24-60-82-97-68-98-99-99-95-93-80-96-43	QWKVEALDVEATR	45-51-88-97-99-98-99-97-93-96-61-59-57
25178	677.3917	2	VPEILQLSDALR	VPELLPGSSDALR	99-98-97-98-99-32-24-65-98-88-87-94-43	VPELLLQSDALR	76-85-99-99-98-83-82-93-97-96-90-76
10999	515.6108	3	LSNKVEAIDVEEAK	LSELVEALDVGMLR	59-90-32-3-41-79-58-98-96-84-65-76-74-70	LWNKEALDVEATR	37-31-57-44-82-85-94-94-89-89-43-33-41
5675	408.2168	2	PVELSDR	PVELSDR	80-79-99-86-66-91-99	VPELSDR	70-65-97-95-85-82-93
10948	789.8477	2	SEDGVEGDLGETQSR	SEDGVEGPMWQTDK	33-12-74-87-89-99-93-7-36-45-36-43-78-89	SEDGVEGEVGEQTDK	40-71-69-77-95-99-77-74-50-70-96-77-77-41-45
32570	726.0345	3	VSVLDYLSYAVYQQGDLDK	NM(O)VKVSDSYAVYKKGDLDK	25-4-4-12-28-72-13-33-23-80-97-89-92-86-78-89-91-54-67	WQRYRSYAVYQQGDLDK	17-16-12-21-22-37-50-91-94-86-80-79-67-91-91-41-44
9938	559.7798	2	LQDEIQNMK	LQDELQNMK	99-94-99-88-96-91-99-97-99	LQDELQNMK	69-77-98-99-98-95-88-73-67
32585	1088.5476	2	VSVLDYLSYAVYQQGDLDK	NFHDYLSYAVYKKGDSLR	13-17-57-78-87-99-99-99-99-99-99-56-65-99-88-79-40-88	WLTLYLSYAVYGAQGDAER	46-57-44-79-92-97-98-98-99-99-97-61-95-89-89-79-62-62-21
16376	546.7888	2	NFITAEELR	FNLTNSQLR	49-35-99-99-36-18-87-97-14	FNLTEAELR	65-67-98-96-83-46-82-93-84
8782	620.8173	2	DGNLASTLGQHK	ALKSASGHNNGGK	52-70-1-1-99-91-2-3-66-38-18-90-99	QASLASPPMPNK	33-31-44-92-94-90-57-59-90-86-74-81
12808	808.9136	2	IHIFAQQNDQFQK	LHLWDNQQC(Cam)FKK	82-38-99-45-36-37-84-75-62-61-68-99	LHLM(O)AQQNDKFQK	59-84-98-98-97-94-93-79-82-90-77-81-80
31773	714.9127	2	GVMLAVDAVIAELK	RMLAVDAVLAELK	80-69-99-98-98-98-88-86-88-92-82-99-99	RMLAVDAVLAELK	31-79-98-99-99-98-97-97-98-99-99-92-82
2792	363.1902	2	APHWSK	APHNMR	90-23-85-24-80-81	APHWSK	85-76-86-71-71-92
16905	629.7786	2	FFNESSADWR	M(O)LQGHEADWR	76-85-99-19-63-3-88-96-98-60	FM(O)NESSASAGNK	59-62-86-96-74-61-86-89-92-77-67-62
8390	728.8497	2	FEGLSQQSSTSSAK	YLGLSQQSSTSSAK	43-67-93-84-99-99-91-99-97-96-88-98-60-99	YLGLSQKSSDC(Cam)AK	72-82-96-99-98-98-97-99-95-96-86-55-51
6235	453.7613	2	HELAPALR	HELAPLAR	99-99-99-41-1-29-43-94	HELVRPR	89-99-97-70-38-29-73
22429	676.8362	2	AGQVWFPDSAFK	NSPVVVLVGAVGNK	41-81-4-8-93-99-97-76-76-50-97-59-1-99	QQVWFPDSAFK	48-55-85-91-95-76-82-79-85-76-60
11464	554.265	2	ISEMEEELK	LSENM(O)QELK	99-99-99-93-87-86-94-99-97	LSENM(O)QELK	89-92-98-89-88-90-97-90-82
12591	496.78	2	ATIAGGGVIPH	LATAGGGGNFK	95-62-81-97-99-99-98-19-30-59-15	ATLAGGFLSR	61-79-95-98-95-92-55-75-79-65
25993	870.0635	3	SHELDIDENPASDFDDSGSLLGFK	NGNTHMGSAPAM(O)DSPANSMGSLLGFK	15-6-9-12-37-2-29-25-3-3-37-21-42-65-37-9-62-77-82-27-45-81-82-50-97-99	WWC(Cam)WC(Cam)WRSDFVMSGSLLGM(O)K	10-19-9-16-14-26-19-73-92-91-87-62-81-57-76-79-57-26-40-28
13393	669.8093	2	GISQEQMNEFR	GLSQEQMNEFR	61-90-63-48-99-84-97-89-95-99-99	VASKEQMNEM(O)R	48-51-79-93-99-95-97-94-99-92-85
10004	383.721	2	YETILK	YETLLK	99-84-93-88-99-99	YETLLK	94-99-98-98-99-77
3624	344.1837	2	FDHLR	FDHLR	99-93-98-98-99	FDHLR	90-95-98-99-97
4295	628.8112	2	ATEPAADTGAQPK	ATEPAADTQQPK	31-64-96-99-83-95-99-97-95-71-68-79	GPFPAADTQQPK	29-37-50-86-94-98-97-96-96-97-88-92
9694	743.8768	2	APGTNVAMASNQAVR	APGTNVAMASTPELK	82-36-88-58-93-99-97-15-6-99-1-1-69-61-14	YYNVAMAREELK	50-54-68-79-89-54-54-83-95-94-81-67
14084	361.2165	2	SFLNIK	SFLNLK	96-99-92-39-71-94	SFLNLK	82-80-78-62-83-86
16411	740.3662	2	GLQQQNSDWYLK	GLQQQNSDWYLK	61-70-93-96-90-99-2-27-62-98-99-99	LGKQQNSDADYLK	33-22-49-91-92-86-59-65-71-85-95-90-85
12263	701.3828	2	DKVQAGDVITIDK	DQVKAGAGAKTLDK	57-47-99-98-98-99-21-63-2-35-94-99-99-99	DKVKAGHQYLDK	45-75-97-99-98-93-86-74-94-97-79-69
11811	826.4137	3	EETPGQRPAVTETHQLAELNEK	LSGFSGATSTGVTETHQLAELSRK	65-1-1-29-3-2-75-38-18-3-7-40-46-76-64-79-81-82-50-83-69-43-38-91	WHTPFEEPTVATHQLAELDQK	15-16-21-18-32-65-71-28-31-63-59-86-90-87-92-75-84-74-40-23-26
9380	503.7805	2	VLAQDVYAK	VLAQDVSFK	89-86-98-99-75-59-68-37-99	VLAQDVYAK	75-85-95-92-91-86-80-89-67
11762	502.2934	2	LTLATETVR	LTLATETVR	99-99-99-97-7-18-96-82-99	LTLASFPVR	88-90-95-96-70-39-41-80-86
9837	567.796	2	LMDGTSQALAK	LMDGTANALTK	98-84-99-90-87-20-20-98-1-1-99	LMDGTKGAWR	86-82-98-92-87-90-66-92-78-51
5629	423.2447	2	ASVTIQAR	GTVTLQAR	80-88-99-99-99-84-85-99	GTVTLQAR	62-82-98-99-99-96-98-98
13029	590.3038	2	AIQLEYSEAR	VVNLESYEAR	36-27-87-89-87-94-82-95-65-38	VVNLEYESAR	56-73-90-93-99-95-95-92-89-79
18493	459.7749	2	IQLIFER	LQLFELR	99-99-98-3-54-73-99	LQLLFER	82-70-98-97-95-99-97
20370	1078.0295	2	LPTDASEDADQPAGDSAILLR	MPLRSEDAGWPAGDGTSDHR	71-85-31-51-94-99-99-89-94-64-44-66-54-85-65-59-78-84-82-99	LPTDASEDADQPADGSALLLR	57-38-50-78-92-95-99-95-94-96-96-84-85-92-82-84-84-95-90-70-43
31878	871.9634	2	AQLMSLIINTFYSNK	QALMSLLLNTFYSNK	31-29-68-90-98-95-99-16-35-93-99-96-36-70-99	KALMSLLLNTM(O)YSNK	35-41-82-93-96-97-98-49-40-67-95-93-85-74-49
31105	847.7501	3	EKQPMVPESLADYITAAYVEMR	GLQPHSQGAQGNAPHANAGTLVEMR	28-3-25-2-22-38-33-39-9-13-43-63-14-31-61-22-45-48-58-6-38-83-77-65-46	WFKWKM(O)WHELLKDYVEMR	9-8-15-15-16-15-18-32-49-35-48-41-41-61-57-79-22-20
6680	390.7113	2	YEEIVK	YEELVK	99-98-99-97-93-99	YEELVK	95-99-97-91-80-78
31009	1464.2499	2	LSQYLDSSQVKPLFQFFVPDALNDR	PHQTGAQDGQTAGPGYAPM(O)FVLVAASVLK	3-1-1-1-10-1-2-66-13-19-7-57-64-13-16-3-1-1-63-45-89-11-3-51-20-12-3-21-63	WWRC(Cam)FWVAGNRSKFFVLVARWR	7-7-5-5-5-12-24-18-20-26-9-14-33-45-49-52-46-15-34-8-12-10
23277	788.4338	2	SSLLLDTVTSIPSSR	GMLVLDAETSLDALK	82-5-31-71-96-92-80-99-99-99-89-93-95-3-99	RPLPLSHESLDRR	22-23-65-78-94-70-66-95-93-96-78-55-48
11475	575.8328	2	APASVLPAATPR	APASVLPAAEPK	43-9-92-94-99-99-21-9-93-43-68-48	APASVLTLHNK	43-61-92-92-94-98-86-73-55-43-33
9844	539.7637	2	SMVEEGTGLR	SMVEEGTGLR	68-75-99-99-99-40-65-95-99-98	SMVEEGTGLR	55-76-97-99-99-67-79-80-90-85
9341	740.4081	2	AVMLLHTHTITSR	AVMLLHTHTLTSR	33-37-93-99-98-99-91-99-96-88-93-31-80	AVMLLHTHGVM(O)VR	30-56-74-97-99-99-99-98-89-94-61-48-65
32764	928.5074	2	TLLEGSGLESIISIIHSS	TLNKGSGLESLLSMLHR	17-18-52-80-99-94-99-99-99-99-90-99-94-77-49-31-39	TLNKGSGLESLLSLMHR	30-37-74-92-89-97-86-97-99-97-98-100-98-97-55-44-37
2175	397.7119	2	QGPGPGGPK	QGPGPGGPK	56-92-88-60-48-88-88-88-81	QGPGPGGPK	73-65-92-79-81-86-67-85-62
39232	709.0933	3	AYLDQTVVPILLQGLAVLAK	C(Cam)GAYLPEPVLLLKGLAVLAK	7-1-23-20-14-31-36-56-38-59-99-81-85-80-85-77-92-86-79-67	HWKLALYMGLLKGLAVRR	10-14-37-34-30-55-44-43-21-83-93-95-83-95-86-90-30-12
5967	396.2081	2	YLGEGPR	WFWPR	88-82-43-31-81	YLGEGPR	82-88-72-93-44-44-85
4453	587.2926	2	KPITDDDVDR	KPLTDDDVDR	99-97-99-85-93-94-89-59-43-99	KPLTDDDDVR	91-92-97-96-98-99-96-89-88-87
11013	639.8622	2	VRPGETLLIHSG	ALDLLHAAWLR	61-17-47-97-99-1-1-2-1-61-15	SPDLLLTHNLR	28-18-28-93-89-27-18-41-56-43-20
3296	519.2674	2	KELGNDAYK	QELASQAYK	77-70-99-1-20-48-82-85-99	KELNDGAYK	79-95-94-62-66-50-85-92-65
20874	799.9283	2	GGVQVPAVDISSSLGGR	ANRVPWVLSAESAAK	31-5-39-96-96-80-17-87-97-30-19-43-4-4-99	NRAVPAVFDEDLPR	17-13-26-78-33-65-62-40-21-85-49-78-50-43
17947	468.2634	2	YLELLER	YLELLER	68-73-99-98-96-66-99	YLELLER	90-94-99-99-98-98-95
15909	472.7692	2	AGLQFPVGR	VAAQFPVGR	72-60-37-81-98-94-81-97-85	QLQFPVGR	57-79-95-97-81-82-67-68
25431	1415.6245	2	EYWDYESHVVEWGNQDDYQLVR	NLLVPGYESHVVMEPEQDDEESGEK	7-18-13-1-1-11-4-8-88-99-94-99-43-3-1-19-66-73-79-1-3-12-1-18-54	MWM(O)EYESHVVEWNGKDDLSRFR	11-12-11-32-15-35-49-86-93-97-98-57-22-20-43-80-54-45-21-15-21-28
9839	838.369	2	ATAGDTHLGGEDFDNR	DGATATHLGWDM(O)DNR	43-41-79-73-89-97-96-99-97-85-99-58-84-98-98	GWTATHLGEGDM(O)DNR	21-46-86-88-97-98-99-69-85-74-97-77-69-80-71
7818	649.8445	2	NNNQQLAQLQK	MPNQQLAQLQK	21-34-99-99-91-98-97-97-94-99-99	NNNQQLAQLQK	60-61-89-96-97-99-99-96-98-86-82
34206	765.1121	3	LAPPLVTLLSAEPELQYVALR	LLAPPGSANPASEVALALYVALR	63-1-16-62-23-8-54-49-7-33-17-37-84-14-72-86-40-6-65-46-82-22-40	KYWLRDLLEASLPSYVLVK	11-12-11-31-11-15-17-29-91-59-46-38-17-21-32-35-37-30-17
16412	461.2742	2	LLSSLGGFK	LMRLGGFK	99-47-88-99-94-6-1-91	LLSSLFNK	96-95-96-92-93-66-79-73
10200	892.4633	2	AALAHSEEVTASQVAATK	AALAHSEEVTASQVAATK	21-24-6-85-98-99-99-99-96-95-81-99-81-96-85-57-98-99	VRAHSEEVTASQVAATK	29-25-67-92-98-99-99-96-95-96-93-95-96-97-88-71-68
10334	422.5518	3	KESYSVYVYK	GFGFVSVYFDK	9-9-16-14-5-76-87-97-60-26-48	WWQAVWVYK	32-39-22-28-85-59-52-57-38
10210	595.3113	3	AALAHSEEVTASQVAATK	SC(Cam)AVAFGKSTASQVAATK	14-4-68-4-62-25-1-24-71-97-57-78-55-68-91-74-94-82	MLYLWNSTASGAVAATK	12-14-14-38-28-52-70-85-82-76-40-72-92-91-87-48-34
22149	629.8486	2	SALLQTVEELR	LSALQTVEELR	99-79-96-99-97-98-94-99-87-95-99	LSALQTVEELR	75-83-92-99-98-99-98-99-99-92-85
21184	552.3024	2	EMLIEVIEK	LLM(O)LEVQNK	91-1-51-96-99-96-85-85-98	EMLLEVLEK	81-61-94-92-95-90-55-70-65
29531	1011.5358	2	AYVATQGPLANTVIDFWR	EFQTKGPLANTVLDFWR	21-1-25-85-99-94-99-53-99-88-99-91-99-94-94-86-99	QLYTKGPLANTVLDFWR	35-41-41-91-96-90-70-82-86-88-86-90-96-97-93-72-72
5605	619.3311	2	HLIPAANTGESK	HLLPAANTWSK	99-96-98-66-42-68-29-74-69-94-96	HLLNC(Cam)LAGSPR	83-91-95-50-50-79-65-43-74-51-50
15378	964.0936	3	NDQDTWDYTNPNLSGQGDPGSNPNKR	LDEDTWDYTSSYTSSTYDEGTDPGGK	40-14-56-50-81-95-75-93-91-10-12-15-13-63-60-30-13-25-35-7-33-30-6-21-9-35	RRM(O)MC(Cam)EWC(Cam)DVKSNTYPWTYYK	5-5-11-21-12-49-10-12-12-5-5-19-21-11-12-22-65-68-21-8-10
4498	456.2572	2	LGTSQLHR	MGVAQLHR	80-41-82-97-96-66-74-99	LGTSQLHR	78-79-96-96-85-91-94-93
32991	696.0201	3	DKDDELSFMEGAIIYVIK	YDVASWNNMEGALLYVLK	30-60-28-41-31-39-6-21-27-89-91-80-80-95-74-79-98-82	WWETLSM(O)MEGALLYVLK	24-23-39-49-56-46-76-89-97-63-89-99-98-93-81-77-33
25284	741.3636	2	SGPFGQIFRPDNF	SGPM(O)GKLFSSGLER	28-63-29-93-94-99-99-99-1-1-74-59-29-29	QLM(O)GQLM(O)RMWR	40-56-80-89-93-98-96-85-61-46-37
30642	768.9186	2	SLAVLDSSLSELFR	SLAVLDSSLSELFR	42-57-86-99-99-99-99-21-38-99-99-97-99-99	VTAVLDSTVSELFR	37-30-59-95-99-99-96-88-87-98-100-99-94-89
32949	720.3849	2	FINMFAVLDELK	FLNMFAVLDELK	49-70-94-99-94-0-3-96-57-64-48-99	FLNMFAVLDELK	63-74-93-94-96-69-74-97-97-92-76-80
5041	496.2762	2	HQNVQLPR	HQNVQLPR	80-93-99-93-93-98-88-81	HQNVQLPR	88-91-96-95-95-98-96-92
12707	679.3643	2	VSEEQPVVTLEK	VSEEQPVVTLEK	97-98-94-98-98-98-55-98-66-99-95-92	VSEEQPVVTLEK	73-85-96-99-96-73-88-96-95-95-95-83
4987	487.2325	2	TPNEEIDR	TPNEELDR	97-97-99-99-99-47-92-99	TPNEELDR	79-82-94-99-99-97-96-90
10441	446.7243	2	SDEAVKPF	SDEAVPFK	68-14-99-99-99-21-17-48	SDEAVLMK	67-82-99-98-95-50-57-44
11175	710.3721	2	LNGQQAALASQYR	LNGQQAAALSQYR	96-94-98-97-97-97-99-96-99-99-88-99-99	LNGQQAALASQYR	59-51-72-88-95-99-97-95-97-99-91-70-81
5681	711.8224	2	FDDTNPEKEEAK	FDDTNPEKEEAK	20-73-87-99-81-92-85-58-58-98-91-99	FDDTNPEKEEAK	45-76-89-94-95-68-89-78-96-94-83-77
10649	748.8832	2	AEGTTYRDELLTK	C(Cam)SLLEARYLEDK	5-4-98-77-99-71-42-1-87-91-41-99	SC(Cam)LPDHLAVLEDK	31-32-94-79-94-84-93-95-95-98-99-82-76
28844	524.3048	3	ISLPLPNFSSLNLR	LSLPPLNFSSLNLR	59-54-68-32-6-23-76-81-48-82-37-47-7-40	TPVLLPNFSSLNLR	31-27-54-69-50-30-85-85-95-76-78-68-56-45
18768	731.3724	2	SQVMDEATALQLR	SQVMDEATALQLR	33-64-98-97-98-97-98-98-97-99-97-97-87	QSVMDEATALQLR	52-82-98-99-99-100-99-99-99-100-98-96-93
28661	785.9532	2	ISLPLPNFSSLNLR	LSLPLPNFSSLAALK	98-5-88-99-99-99-69-97-98-86-99-72-72-99-39	TVLPLPNFSSLARR	52-60-86-91-97-82-84-88-85-88-90-61-44-61
3691	648.8051	2	LSSEDKETMEK	LSSEDKETMEK	99-93-96-99-96-67-80-96-93-99-99	LSSEDKETMEK	75-92-91-99-98-96-99-96-98-96-81
3210	751.8658	2	AQHEDQVEQYKK	AQHEDQVEKYQK	32-75-93-99-98-78-88-92-85-93-91-99	KAHEDNVC(Cam)HHKK	51-79-92-100-99-95-97-88-94-95-80-84
25158	1264.1127	2	FNDEHIPDSPFVVPVASLSDDAR	MGVM(O)AHLPDSPFVVPVGHSGVSYK	19-8-6-1-2-29-98-93-65-92-90-81-86-96-93-77-37-28-1-1-42-12-10-76	YRYC(Cam)LDPSPFVVPVAHWHQR	10-8-10-11-67-30-21-73-29-23-55-87-34-41-54-40-16-15-15-8
3237	501.5795	3	AQHEDQVEQYKK	QAHEDGAVEKYQK	31-76-53-32-55-48-40-87-96-53-46-75-79	FSWC(Cam)NLEKKYK	21-26-34-35-75-85-96-86-77-48-22
6599	685.8193	2	GGPAEGQLQENDR	NPAEGQLQENDR	68-81-97-99-77-95-99-99-92-64-37-43	NPAEGQLQENDR	45-56-74-99-73-82-94-85-99-87-80-65
21229	969.0312	2	KHSQFIGYPITLYLEK	QHSKFLGYPLTLYLEK	50-60-95-97-99-92-82-99-47-62-54-88-95-95-78-99	QHSKFLGYPLTLYLEK	51-85-92-98-98-99-97-97-79-92-96-99-97-90-88-50
21015	646.3571	3	KHSQFIGYPITLYLEK	LLDLATNYGPLTLAYGNK	63-1-11-63-24-42-37-44-24-76-92-84-35-26-33-10-26-28	LFKHTNGYPLTLAYGNK	30-21-39-25-35-33-59-81-77-93-70-72-55-51-34-21-12
14238	884.9679	2	VAIHEAMEQQTISIAK	YKGSNAMTRQTLSLAK	22-2-1-29-73-99-99-24-51-88-94-99-63-91-69-99	AVLHEAMEQQTLSLAK	45-52-79-95-99-98-96-85-69-89-95-96-87-79-76-67
27796	707.7016	3	QLNDLWDQIEQAHLELR	QLNDLWNELRGDGANHLR	25-18-86-80-95-68-62-22-35-48-43-7-78-48-60-61-39-40	KLWRWNELEQAGANHLR	9-12-21-15-63-59-69-63-83-55-55-49-68-61-75-33-39
31764	666.3843	2	DNNELLLFILK	DNNELLLFLLK	13-46-99-97-99-99-97-99-99-98-99	DNNELLLFLLK	48-62-90-99-99-100-99-98-99-97-62
29093	797.4124	3	FVQLINTVLNGDQHFMSALDK	M(O)VKLLLHAYGGTHGGTHLLAER	17-85-99-12-87-27-22-24-1-1-32-34-7-1-45-47-52-98-95-4-10-76	RRRFC(Cam)WQTGVM(O)GTHLLLDK	14-13-9-13-37-31-31-19-10-40-38-20-52-62-91-89-49-34-40
5528	672.3472	3	GQQQRPLEAQPSAPGHSVK	KKGHATNAAQAGVHGSPAANK	25-49-48-20-10-5-56-19-50-9-58-12-22-2-29-27-2-50-62-38-84	WRFHHDQEPSAVHLQK	18-15-43-31-30-31-77-95-62-86-72-68-34-43-22-37
24331	628.8382	2	GMEDLIPLVNR	TSEDLLPLVGGR	9-12-86-96-96-98-57-94-94-3-1-54	MWDLLPLVNR	46-50-93-96-99-94-95-95-70-62
4635	356.7113	2	HPALFK	HPALFK	99-99-26-88-95-99	HPALFK	97-95-97-95-95-82
23553	760.4589	2	LKEFLALASSSLLK	KLEFLALAGVM(O)ALK	31-39-95-99-87-96-92-93-74-30-42-37-60-98	LKEFLALARM(O)RR	66-59-98-97-99-98-98-95-81-86-62-54
23531	507.3083	3	LKEFLALASSSLLK	KMMSRLALAGASQR	25-6-60-57-58-58-82-33-26-55-4-1-56-70	RKPPKAHASSSLLK	34-32-29-45-37-62-61-82-62-45-40-71-67-33
30882	880.7996	3	ITFTGEADQAPGVEPGDIVLLLQEK	MKSGLLSSDDGPVEPGDLVVQGAGALK	5-25-4-1-83-34-13-17-3-31-36-1-62-64-89-63-87-81-87-6-37-3-6-17-58-98-67	KMRRYRFWEC(Cam)GDLVLLLQEK	7-10-5-5-27-16-14-34-88-61-44-43-62-88-93-95-82-19-50-22
3297	496.288	2	IQVQHPAAK	LQVQHPAAK	85-94-63-93-81-63-71-98-93	QLVQHPAAK	49-66-92-92-94-77-81-90-65
12231	734.4065	2	RVDPVYIHLAER	RVDPVMPKGLAER	66-62-94-98-93-70-3-6-17-73-57-46-99	VGVDPVYLHALER	32-20-59-90-45-70-60-79-84-65-71-79-57
23208	950.5134	2	TSTSAVPNLFVPLNTNPK	GMASTVPNLFVPLTMPPK	47-83-6-52-43-99-97-66-53-94-94-99-79-6-13-15-75-83	DKRM(O)PNLFVPKKAPDK	38-37-11-15-44-30-55-84-79-48-28-26-52-40-56-46
18210	485.7716	2	VDGWPVGLK	VDGWPVGLK	99-99-95-64-21-1-93-88-99	VDGWPVGLK	90-94-95-97-71-77-65-90-81
24085	517.6353	3	ALIAGGGAPEIELALR	LLAAGHHHLELALR	63-1-5-82-94-27-19-40-64-64-81-98-64-89	EPARFLHVELALR	49-12-23-28-37-90-92-92-98-92-96-88-39
14385	953.9584	2	SLSEQPVMDTATATEQAK	SLQSEVPMDTATATEQAK	17-38-25-5-54-11-1-99-95-86-87-98-94-92-74-59-98-99	LRM(O)QPVMDTATATEQAK	22-12-27-68-32-45-84-93-82-84-94-95-83-71-27-57-46
24036	775.9501	2	ALIAGGGAPEIELALR	ALLAGGGAPELELALR	61-32-85-99-96-99-99-99-99-84-98-59-44-91-99-99	ALLAGGGAPELKNALR	54-72-78-97-95-93-93-97-80-95-94-89-90-90-91-84
16687	643.8522	2	VMLLQQGLNDR	VMLLQQGLNDR	44-74-99-99-91-90-98-99-66-84-99	MVLLQQGLNDR	63-85-99-99-97-97-90-96-91-86-69
5415	449.7426	2	SPFSVHPK	SPFSVHPK	68-98-99-94-99-95-99-59	ALM(O)SVHPK	57-71-94-97-97-97-96-63
3065	722.8613	2	LRAETEQGEQQR	TAPAETEQGTRQR	52-1-4-82-98-67-94-99-89-29-43-15-99	RLAETEQEGQQR	28-80-95-98-96-99-92-97-89-85-78-55
16172	527.2545	2	YLLGDMEGR	FELGDMVSR	6-26-99-47-88-77-31-48-23	YLLGDMEGR	78-88-98-91-95-94-94-85-85
9266	394.7286	2	LDISNVK	LDLSNVK	95-99-99-94-24-59-4	LDLSNVK	94-95-99-97-89-89-90
9861	612.7969	2	SYELQESNVR	HLELEQSNVR	76-84-99-96-58-51-99-96-95-99	YSELQESNVR	76-80-99-99-95-99-97-97-94-95
5234	479.7713	2	LYVHEAVK	LYVHTVAR	96-94-99-88-52-42-48-81	LYVHTAVR	84-81-95-95-86-84-76-56
31709	1186.6133	2	AAELEPDQLLAWQGLANLYEK	TGPEEPDQLLAVSQGLANLYEK	31-2-1-51-94-59-34-92-99-94-98-18-71-93-59-99-99-95-98-15-8-39	HSC(Cam)ELVKLLAWQGLANLYTR	30-28-33-86-52-56-95-99-99-97-93-94-95-98-95-82-88-49-55-43
23920	714.3849	2	FSEGNILELLHR	FSEGNLLELLHR	61-96-97-97-66-98-96-97-78-93-99-99	FSEGNLLELLHR	50-71-96-82-92-96-97-99-99-99-86-49
23879	476.5931	3	FSEGNILELLHR	M(O)SSVNLLELLHR	50-98-50-1-62-84-89-86-77-43-41-89	M(O)SWVKLELLHR	39-56-61-29-34-87-94-96-90-62-45
8226	354.1734	2	SFYYK	FSYYK	80-95-98-39-81	SFYYK	69-72-93-85-94
2118	523.2671	2	AEKDNAEIR	AEKDNAELR	68-87-99-96-98-93-89-85-99	AEKDNAELR	49-89-90-98-96-96-99-99-95
23296	599.3514	2	DAGVIAGLNVLR	WGVLAGLNVLR	34-26-87-99-99-97-81-91-94-98-99	WGVLAGLNVLR	86-76-92-99-99-86-94-95-98-97-88
1965	463.7204	2	HIAEDADR	HLAEDGER	99-99-84-98-98-84-84-87	HLAEDGER	93-98-95-99-96-82-98-69
20714	609.3425	2	IIQLLDDYPK	PEKLLDDYPK	11-75-99-99-99-88-91-87-67-99	LLQLLDDYPK	90-95-97-99-99-99-98-98-74-73
27516	832.9126	2	LSGMPDLSLSFMNPR	LSGMPDLSLSFMNPR	69-22-29-97-98-96-99-99-99-98-76-74-90-35-61	M(O)LKPDLSLSM(O)MNPR	43-38-61-76-85-96-96-97-95-91-89-71-66-74
14269	430.243	2	LDLLEEK	LDLLEEK	99-99-99-97-96-98-93	LDLLETR	95-96-99-99-99-97-96
8715	503.7656	2	M(O)LVSGAGDIK	M(O)LVSQGDLK	96-96-99-99-98-95-88-80-91	M(O)LVSQGSLR	86-95-99-98-89-72-88-92-82
4477	781.391	2	RKVEEEEDESALK	GVKVEEEEDESALK	43-23-40-76-94-93-12-34-98-91-94-71-93-96	RKVEEEEDESALK	35-62-86-96-98-93-93-94-97-90-88-86-67
7745	459.2562	2	SDTQLVVR	DTSQLVVR	76-58-99-99-98-98-99-99	DSTQLVVR	54-54-93-89-98-99-100-67
29389	1020.4941	2	FSWAQGTDTILADEMGLGK	AYWAKGTDTLLADEMGLGK	13-32-38-94-99-99-93-96-99-99-93-99-98-98-98-70-98-83-99	FSWAKGTDTLLADEMVQK	27-38-74-96-97-95-96-96-98-99-99-99-99-100-97-59-61-61
2615	517.7728	2	HDNLLHGTK	HDNLLHGTK	90-83-93-94-99-93-98-98-98	HDNLLHGTK	93-96-96-99-99-98-85-95-75
2634	345.5182	3	HDNLLHGTK	QTSYLHGTK	50-32-4-7-84-80-74-14-98	DHNLLHGTK	39-31-59-78-96-80-69-71-57
14144	558.3252	2	LLGAITTAAER	LLQLTTAAER	98-99-98-98-99-99-99-95-95-92	LLGALTTAAER	89-95-91-97-99-99-96-95-86-97-84
17611	774.83	2	YYDVMSDEEIER	YYDVMSDEELER	49-88-84-99-99-99-97-93-95-99-91-99	YYDVMSDEELER	73-76-98-99-99-98-98-97-97-92-93-69
17252	964.4315	2	MMDYLQGSGETPQTDVR	MGHQSLQGSGETPGATDVR	21-3-3-60-38-97-99-99-81-74-96-99-99-63-89-90-74-99-99	DM(O)FMLQGSGETPQTDVR	30-24-22-55-93-95-96-98-87-98-97-77-80-83-81-77-59
21601	1067.0885	2	LGGLTQAPGNPVLAVQINQDK	ALRTQAPGNPVLAVQLNQDK	21-6-93-95-99-99-90-62-88-99-95-99-99-99-45-90-20-43-24-99	RALTQAPGNPVLAVQLNGWK	17-25-31-63-76-88-84-75-84-73-82-93-96-96-85-92-76-30-33-54
2338	519.2457	2	HGLAHDEMK	HGLVEELLK	80-52-90-90-3-10-88-54-97	HGLAHDEMK	70-57-93-78-43-46-97-95-91
9266	394.7286	2	IDISNVK	LDLSNVK	95-99-99-94-24-59-4	LDLSNVK	94-95-99-97-89-89-90
14785	607.8069	2	NLQYYDISAK	NLQYYDLSAK	67-91-99-89-94-94-98-36-22-99	NLQYYDLSAK	30-65-90-97-96-95-94-86-78-57
21565	832.4558	2	LDAGNQLALIEELHK	LADGNQLALLEELHK	48-5-60-63-66-84-99-98-87-87-89-84-70-71-37	QMPNKLALLEELHK	32-48-68-90-95-99-98-99-98-96-97-95-75-57
24353	478.8186	2	FLLPIVVR	FLLPLVVR	43-70-99-99-52-22-59-99	FLLPLVVR	79-92-99-87-92-97-98-74
15263	468.914	3	YYVTIIDAPGHR	YYVTLLDPAGHR	98-98-54-63-99-73-91-70-85-11-35-81	MFFTLLDPGVHK	20-21-43-54-68-55-57-46-48-72-41-27
15288	702.868	2	YYVTIIDAPGHR	TPQVTLLDAM(O)GSR	15-85-68-99-99-98-99-99-97-1-7-82-99	YYVTLLDAQYR	61-65-97-98-99-97-95-95-84-76-70
15111	515.806	2	PLYVALAQR	PLYVALQAR	88-96-98-62-98-83-50-43-81	LPYVAPSKR	73-61-94-98-96-51-65-59-48
6965	388.1815	3	SPYVSADMHR	SPYVEPMPDK	9-4-95-97-36-1-70-32-3-43	WC(Cam)RGAYGHR	24-65-49-22-48-35-70-81-52
6967	581.7692	2	SPYVSADMHR	PSYVSADMHR	43-83-89-99-99-98-96-33-34-98	SPYVSADMHR	66-80-95-99-98-96-96-87-87-91
2310	350.676	2	MGIDHK	MLGDHK	99-99-31-59-71-85	MLGDHK	79-94-50-75-86-67
16268	528.7919	2	VLGMDPLPSK	VLGMDPLPSK	96-99-99-96-97-54-83-89-82-99	VLGMDLPPSK	75-90-92-92-93-67-45-80-80-70
4891	695.8444	2	VSGQPQSVTASSDK	VSGQPQSVTVM(O)GGK	72-98-74-86-98-82-66-95-85-53-69-91-33-96	WGQPKSVTASDSK	68-43-74-83-93-88-85-91-86-91-59-73-77
1832	566.8143	2	AKVETDDVKK	AKVETDDVKK	78-95-71-96-84-94-78-79-95-99	AKVETDDVKK	67-86-97-99-95-96-97-98-92-90
8829	465.269	2	IIDEVVNK	LLDVEVNK	99-99-93-51-52-97-36-93	LLDVEVNK	95-95-96-86-94-91-94-92
26758	1092.0918	2	TPSFGISAPQVSIPDVNVNLK	TPSFGLSAPKWLPDVNVNLK	21-13-38-31-52-12-96-99-94-71-45-99-99-71-92-91-82-84-59-39	MKNQTSAPKWLPDVLLWR	40-43-40-54-59-89-88-54-67-82-91-82-88-89-80-57-35-21
30040	672.3909	2	SGGLPLVLSMLTR	NSLPLVLSMLTR	43-16-81-93-99-99-99-99-96-98-99-99	NSLPLVLSMLTR	67-70-90-95-98-99-99-98-96-97-90-80
25019	822.377	2	DFLEEFQSSDGEIK	DFLEEFSQSDGELK	6-41-99-96-99-99-68-81-99-99-79-80-99-87	DFLEEFQSSDGELK	30-31-93-99-100-99-97-98-97-95-69-95-89-72
27297	474.5744	3	GYEEWLLNEIR	GYEEWLLWGLR	7-17-59-17-63-89-91-79-9-48-79	EWYWLLNELR	33-14-34-40-72-91-74-85-83-78
27222	711.3588	2	GYEEWLLNEIR	GYEEWLLNELR	13-27-96-94-88-99-97-85-86-99-99	YGEEWLLNELR	43-25-94-99-99-99-99-96-99-95-86
2482	464.2556	2	THTTALAGR	THTTAGALR	56-38-98-71-96-65-38-59-87	THTTAGLAR	43-54-74-89-65-57-66-72-55
20164	775.3778	2	MSLSSMEVDVQAPR	ALANESSFPADGVSGK	46-11-40-56-99-1-6-44-88-91-71-76-96-90-45-99	SPAYSPYVDVQAPR	31-19-59-82-88-72-80-86-97-98-89-87-57-33
15936	729.8469	2	YSNDLYELQASR	YSNDLYELQASR	68-62-96-73-99-97-97-94-95-98-91-99	YSNDLYELQASR	69-74-96-98-99-99-100-99-98-99-86-76
24149	655.8561	2	TVTAMDVVYALK	LSTAMDVVYALK	34-59-99-97-93-92-88-98-98-98-98-99	TVTAMDVVYALK	43-50-91-97-98-85-84-95-91-90-87-61
29736	1196.0597	2	FYQEIFESPFLTETGEYYK	GTKSGHLFESPFLTETGTHC(Cam)GK	21-1-7-1-14-1-96-99-99-99-99-87-89-91-69-87-90-60-43-26-31-67	C(Cam)MYLLFESPFLTETAPRC(Cam)R	40-43-41-61-97-98-98-95-79-84-94-91-98-92-68-32-38-38-24
29452	903.4445	2	SLGTTYIYDIPEMFR	TRTTYLYDLPEMM(O)R	52-7-26-95-99-99-14-9-99-90-98-93-94-99	TRTTYLYDLPEMM(O)R	35-24-27-66-92-96-44-52-92-71-92-59-45-62
24957	902.9666	2	QEIFQEQLAAVPEFR	M(O)NSMLAAAPLAAVPEFR	43-64-86-67-6-58-80-22-19-17-93-61-98-99-96-61-99	FNSPFAAAPLAAVPEM(O)R	40-41-35-28-65-74-90-59-20-38-88-97-96-69-77-39-54
16923	659.3445	2	HIEIFTDLSSR	HLELFSEMRR	99-99-99-99-93-94-44-36-22-43	HLELFTDMRR	88-95-99-98-95-82-80-81-69-61
28488	1054.5042	2	DQMQQQLNDYEQLLDVK	GLGM(O)QQQLNDYEQLLDVK	26-31-3-3-96-92-85-99-93-95-98-96-95-98-98-93-83-99	MNDAAQKLNDYEQLLWR	32-73-86-90-91-97-99-99-98-98-98-100-98-99-97-60-44
9368	507.7769	2	VQTPEVDVK	LNTHTSDVK	96-35-96-62-0-6-65-94-93	KVTSHSEVK	72-73-90-76-59-55-81-89-92
18468	1228.0858	2	MTQNDSQLQPIQYQYQDNIK	GAAGGYLSKLKLPQYQYQDLNK	10-1-1-2-1-5-72-5-88-99-99-4-1-98-88-99-60-49-42-7-7-54	C(Cam)HFMTQLQPLKYQYQWQR	33-21-21-21-33-43-90-86-38-52-82-89-85-79-56-62-35-20
21842	495.2702	2	ISDILDWK	LSDLLDWK	99-99-99-99-99-99-94-93	LSDLLDWK	91-93-98-99-99-98-95-90
17784	667.3448	2	VPGLPMSDQYVK	VPGLMNQGQYVK	97-98-98-90-5-37-1-1-71-98-68-99	VPGLMPSDKYAR	54-50-46-72-57-31-43-73-83-78-65-45
6798	356.6746	2	FFENR	FFENR	99-99-99-67-81	FFENR	97-97-99-92-96
16450	421.9196	3	LQVVDQPLPVR	LKFYMPLPVR	59-17-74-3-5-76-86-85-11-29	WLALPQALVPR	37-74-55-83-61-60-60-90-63-49-25
16648	632.3752	2	LQVVDQPLPVR	LQVVDQPLPVR	99-86-99-96-96-84-93-99-90-75-99	KLVVDQPLHSK	66-79-98-99-95-92-89-93-75-60-62
28320	728.3989	2	AIAYLFPSGLFEK	SPAYLFSPGLYLK	13-3-79-92-98-99-1-8-62-92-71-82-69	LAAYLFDASLMLK	59-55-77-92-98-97-50-44-69-79-57-75-54
3677	504.2566	2	SSQLGTDATK	SSQLGTDATK	2-2-93-99-90-75-95-37-80-87	SSQLGTWTK	57-57-93-97-79-86-55-66-79
27352	717.9053	2	FNVLQYVVPEVK	MNGADLYVPLVDK	11-24-70-12-78-90-96-99-90-55-94-99-99	NFVLQYVVPEVK	56-61-96-97-95-97-97-97-55-74-74-67
1947	680.8391	2	VGQADDSTKPTNK	VGKADDGMKPTNK	97-55-92-99-98-99-1-1-87-79-95-91-99	RKADDMGQSQPK	29-59-88-92-57-29-21-80-69-49-32-71
12536	791.3773	2	ASVLDTSMSAGSGSPSK	AWLDTSMSAGSGSLAK	20-54-96-93-87-95-95-97-91-84-63-24-99-99-60-98	EKLDTSMSAQC(Cam)RR	48-51-89-92-95-95-95-93-92-94-95-65-60
5610	636.3202	2	SGSLGQPSPSAQR	RSTGQPDRAAGR	47-22-81-96-92-98-55-81-85-57-2-99	RSTGQPSPSAQR	45-57-77-83-93-82-83-52-82-79-73-59
5132	692.83	2	MEELHNQEVQK	MELEHNQLDQK	68-62-94-88-82-92-98-72-52-99-99	MEELHNC(Cam)PVQK	77-92-97-99-99-95-66-55-95-87-90
5701	474.2375	2	QAFPNTNR	AQM(O)PNKSR	2-19-99-88-77-34-84-62	QAFPNTNR	70-76-95-76-79-79-95-88
8894	545.7858	2	PSQLQSQFR	PSQLEDVFR	90-81-99-99-58-2-1-97-85	SPQLKSQM(O)R	82-88-96-99-94-95-93-96-93
16954	827.3981	2	IAEFTTNLTEEEEK	LAEFTTNLMVEEEK	91-99-97-99-99-99-99-99-2-38-95-64-59-98	LAEFTTNLTEEEEK	65-52-92-95-97-94-94-98-95-99-99-96-78-71
16702	1005.485	2	HFLLEEDKPEEPTAHAF	HM(O)LLEEDPPVASETAAQR	99-60-88-99-97-99-98-77-3-36-99-13-1-37-85-20-36-7	HFLMNELLKDEEHAQR	40-60-85-46-48-95-51-46-62-89-98-98-91-73-37-15
15623	480.7774	2	VPLLAEYR	VPLLAEYR	99-92-99-99-25-45-3-5	VPLLAEYR	88-89-98-97-82-93-75-52
12191	564.793	2	GLLEFEHQR	GLLEYLHQR	61-27-92-97-23-20-84-71-99	AVLEFEHQR	60-68-95-98-63-85-92-96-93
34357	1085.9978	2	ELPEPLMTFDLYDDWMR	NGAPEPLMTFDLYDDLGFR	4-7-45-38-40-99-95-98-95-94-98-99-80-94-99-6-23-68-99	KNPEPLMTFDLYDDWMR	31-28-28-86-35-59-92-97-96-95-95-97-98-96-62-39-39
3765	625.3323	2	IQQQQPPPGEK	LQQQQPPAVLK	55-64-84-98-1-13-93-1-1-93-99	LQQQPQPPWK	55-49-84-85-41-52-83-62-43-61
9597	865.4534	2	ASPSPQPSSQPLQIHR	ASPSPQPSSQPALGLHR	13-24-91-68-99-89-93-99-99-99-94-30-10-2-98-98-99	RWPGAPSSQPLQLHR	27-39-57-48-73-83-77-73-79-32-43-60-90-79-74
10805	474.2288	2	GDMDVSVPK	GDMDVSVPK	24-70-99-98-99-99-98-57-48	GDMDVSVPK	41-72-93-99-99-99-99-99-99
12246	691.2986	2	GSTDNLM(O)DDIER	SGTDNLFETLER	11-27-6-64-88-65-99-36-48-47-75-99	QMTNLM(O)DDLER	24-26-61-91-97-98-91-84-90-79-65
4375	442.7094	2	TASFSESR	TASFSESR	97-70-99-99-99-89-86-51	TASFSESR	82-85-94-97-90-98-97-87
13820	514.7911	2	VDLQSLPTR	VDLQSLPTR	80-86-99-97-94-90-85-39-81	VDLQSLPTR	75-82-94-96-98-98-79-81-63
28208	1077.8777	3	MVVPTQSAQGTVIGSSPQMSGMAALAAAAAATQK	RYGHGSRKTMASNNKSSGLVNLAAAAAAANDK	15-6-3-8-5-4-50-37-12-8-63-14-2-44-28-31-12-1-53-47-82-51-74-79-81-61-77-79-28-30-20-60	M(O)WFWYRWC(Cam)MVNVSGLVNLAAAFHTKK	5-5-5-5-5-5-5-8-25-15-21-21-44-21-48-50-41-78-57-59-52-14-12-18-12-13
8158	567.2724	2	HDEYLEVTK	HDEYLEVTK	99-83-99-87-67-92-90-99-98	HDEYLEVTK	86-94-99-96-97-99-96-93-93
3714	512.7215	2	NYDESGSPR	NYDESGSPR	68-75-93-7-8-83-89-90-97	NYDESGSPR	65-74-98-98-91-95-98-95-79
24706	1004.4555	2	TIGGGDDSFNTFFSETGAGK	TLNGDDSFNTFFSETQGK	17-18-80-69-46-97-99-99-98-99-99-99-77-93-98-41-93-99	TLNGDDSFNTM(O)FSETKGK	23-31-71-55-79-98-98-98-97-97-97-98-89-96-89-38-46-40
8802	766.8627	2	AVTEQGAELSNEER	LGTEQGAELSNEER	98-41-70-99-99-99-99-51-43-99-88-98-98-93	VDWKGAELSNEER	32-35-62-93-91-94-87-78-94-88-96-91-67
17658	604.8057	2	VEVTEFEDIK	VEVTEFEDLK	89-84-99-99-99-99-82-82-99-99	VEVTEFEDLK	77-92-96-98-99-92-95-93-93-85
10322	682.8249	2	VGSVEEFQGQER	VGSVEEFQGQER	97-9-15-93-99-99-99-99-56-90-99-99	RSVEEM(O)KGQER	40-50-94-100-100-99-96-75-89-92-67
6623	877.917	2	EQVYDAMGEKEEAKK	KEVYDAMWDAAEAQK	34-32-59-95-98-98-99-45-67-1-2-93-71-98-99	EKVYDAMWQEEAKK	72-79-97-97-98-93-95-95-91-99-99-97-75-76
15669	807.4159	2	EDGLAQQQTQLNLR	NNSVAQQQTQLNLR	43-24-72-78-99-98-98-99-93-94-99-95-99-99	EPGMAQQKTQLNLR	57-23-34-51-94-92-92-93-95-93-96-79-78-79
22490	608.8262	2	ENLISALEEAK	DQLLSALEEAK	49-77-96-99-99-98-91-95-98-99-99	LDQLSALETAR	65-46-85-97-95-96-96-82-65-82-68
17776	871.4315	2	NYILDQTNVYGSAQR	YNLLDQTNVYGSAQR	12-15-96-96-94-87-99-93-99-97-98-88-93-91-99	MKMLDKTNVYGSAQR	34-38-51-98-98-97-93-86-97-99-97-97-85-75-67
29350	1064.5251	2	FLFDGSPTYVLAYTQSYR	LFFDGSPTYVLAYTQSYR	30-14-52-83-58-99-58-95-92-96-99-99-95-99-96-57-98-99	MEVYGSTFLVLAYTQSYR	27-57-21-34-68-87-52-51-63-92-98-98-97-91-70-74-60-41
1422	423.7379	2	LKEAETR	LQETVTR	95-83-98-77-88-93-99	LKEAETR	90-92-99-92-95-92-77
11039	471.7657	2	GLVAAMQPR	AVVAAMQPR	28-54-98-94-99-91-80-25-62	KPDAMKPR	74-79-82-94-97-97-93-74
968	382.712	2	HPLQNR	HPLQNR	99-91-98-3-97-99	HPLQNR	97-98-96-79-90-94
17903	566.3077	2	MELQEIQLK	MELKGGGAQLK	80-94-99-99-5-24-24-90-10-26-99	MELGAELQLK	75-96-98-87-86-95-90-82-63-82
26612	665.3469	2	LFEFAGYDVLR	LFEFAGYDVLR	99-86-99-99-99-9-3-97-77-99-99	LFEFAGYDVLR	67-72-99-97-97-67-81-90-95-94-86
31313	800.9421	2	QEQLELLITNLMR	TRQLELLLTETRK	52-64-98-99-99-99-99-99-98-6-6-61-1	C(Cam)PKLELLLTNLMR	34-28-92-93-98-98-99-97-91-79-86-37-26
12031	501.2854	2	PSELLTSVR	PSELLTSVR	88-98-99-97-94-98-99-98-99	SPELLTSVR	95-96-100-100-100-99-98-97-94
21848	905.9537	2	YGPIADVSIVYDQQSR	MLWADVSLVYDQKSR	68-77-90-98-99-99-99-98-97-99-95-98-80-32-98	MLWADVSLVYDQQSR	48-63-84-98-99-99-99-99-99-99-99-98-89-72-54
23436	670.8374	2	YSFLQFDPAPR	YSFLFGADPAPR	78-92-99-99-94-99-72-99-99-95-13-52	YSFLQFDHRK	62-79-94-98-95-95-93-80-60-67
23082	884.954	2	TVSLLDENNVSSYLSK	LSSLLDENNVSSYLSK	48-24-63-87-99-99-99-82-88-96-93-99-98-94-98-99	LSSLLDENNVSSYLSK	41-30-34-69-96-96-99-90-90-94-98-95-94-77-74-78
18271	497.2897	2	LSYTQLLR	LSYTQLLR	95-99-98-85-84-95-98-99	LSYTQLLR	90-94-95-96-96-99-100-98
18995	587.2918	3	KFLQEFYQDDELGK	GEPTKYGAYFEAELGK	25-25-33-14-14-33-22-37-64-89-98-85-44-79-45-60	WPATGYKYFEAGLTR	28-31-43-57-29-41-75-93-94-97-70-71-52-38-54
12249	679.8605	2	ISDTGLAAGTVPEK	LSDTGLAAGTVPEK	91-34-65-53-99-98-67-84-98-84-88-96-3-98	LSDTGLAAGTVPTR	67-82-79-79-82-98-93-86-85-85-85-81-74-67
6555	595.7993	2	IASDEEIQGTK	LASDEELQGTK	99-88-95-95-75-95-95-98-65-22-98	LASDEELQSAK	81-88-91-97-95-95-97-91-69-72-59
19313	1162.1152	2	LAAAISEVVSQTPASTTQAGAPPR	ALLAASEVVSKPTAMGTKAGAHGR	33-5-3-9-17-35-42-90-98-92-99-60-11-80-92-74-91-76-96-89-49-3-11-88	RDPASEVVSKPTASTTKAHANR	10-16-11-67-30-37-56-89-88-74-8-12-68-72-79-89-89-89-41-19-18-21
5381	687.3399	2	NQEQMKPLEEK	NQEKMKDSHEK	40-64-98-98-54-99-30-69-19-99-99	QNEQMQNNVLR	48-50-93-84-95-85-87-79-51-49-50
12659	704.3461	2	VYNYNHLMPTR	SSSDYNHLMPTR	15-19-39-3-88-88-86-97-99-89-82-96	VYNYNHLMPTR	57-67-88-97-92-95-99-97-85-83-63
27226	728.91	2	FLGYPITLYLEK	FLGYPLTLYLEK	78-96-93-98-99-98-52-92-86-76-68-80	FLGYPLTLVFMR	78-85-88-94-88-94-91-93-79-66-62-72
22200	853.4288	2	ENSETVVTGSLDDLVK	KDSETVVTGSLDDPDK	36-27-64-68-85-99-99-21-13-99-98-85-84-31-24-99	ENSETVVTGSLDDLVK	70-45-76-91-75-82-96-79-61-92-97-94-86-63-51-65
5206	490.7253	2	FDAQTGADR	FDAQTQDR	90-85-99-84-99-93-68-62	FDAQTQDR	86-96-98-92-94-84-86-82
17284	758.8919	2	AFTIQGAPSDSGPLR	YRLKGAPSDEAGPR	43-52-94-99-99-98-92-68-99-59-85-14-28-99	SMTLQGAPSTTVAPR	45-49-66-79-93-86-93-55-66-75-76-83-66-41-41
14830	689.387	2	ANPQVGVAFPHIK	NAPQVGVAFAYLK	82-64-98-89-99-99-87-84-98-22-23-10-18	NAPQVGVAFAYLK	46-50-33-76-94-89-93-93-93-80-80-51-29
5198	379.742	2	LTVVAQK	LTVVAQK	99-99-98-79-89-76-81	LTVVAQK	93-94-97-94-94-76-92
18124	458.275	2	LLLWSQR	LLLWSQR	99-96-99-64-91-59-99	LLLWSQR	81-99-99-98-92-92-96
6821	626.262	2	EMDEAATAEER	EMDEAATAEER	39-6-94-95-99-51-91-84-96-99-99	EMDEAATAEER	70-41-93-95-92-98-94-90-98-94-69
17048	561.2955	2	EYQDLLNVK	YEQDLLNVK	7-13-99-99-73-90-83-75-99	YEQDLLNVK	60-84-91-94-95-96-88-80-75
32127	670.3487	3	EGTIGDMAILGITESFQVK	LLPATGGMPLGYTESM(O)KVK	63-1-12-38-18-7-26-8-3-30-71-96-88-76-90-14-17-59-82	WWAKHELGYTESFKVK	28-31-57-63-55-82-86-82-92-86-94-72-70-69-49-30
12478	336.7184	2	AIDLLK	ALDLLK	80-96-99-93-92-98	ALDLLK	88-90-92-96-96-79
32763	1005.0212	2	EGTIGDMAILGITESFQVK	GGTGKGDMALGLLTESM(O)KVK	8-1-7-2-2-83-70-99-99-99-36-3-99-98-88-97-86-89-74-99	M(O)RPGDMALLGLTESM(O)KVK	20-18-19-30-54-83-90-95-44-20-92-96-97-81-71-51-56-50
4576	434.1961	2	FVSEDDR	NGVDHVAR	96-79-83-94-41-46-72-81	FVSEDDR	73-88-85-94-79-85-30
23453	1013.202	3	LGGSSWPGYVRPLPPAAIESPAVAAPAYSR	MKPGSSFAVKANLAAPPLPASPAVAAPGYEK	5-4-1-14-6-9-58-14-26-17-12-13-45-8-12-13-10-1-34-84-70-97-82-69-96-95-76-77-1-9-35	TDWRWRWMFKGRLESPAVAVDKFR	8-7-9-5-5-8-12-21-5-8-5-5-69-87-60-41-66-68-66-18-22-12-8-8
14814	782.3632	2	FGVEQPEGDEDLTK	C(Cam)SGQKGGSGAQELER	21-5-74-58-98-1-3-33-1-34-34-85-88-10-29	M(O)RGNSENVVQEER	40-34-51-78-73-90-67-57-65-91-97-87-57
11722	540.3271	2	LPTPTPQVVK	LPTGVVTKHK	99-81-99-19-30-29-49-29-3-99	LPTYLVFVK	82-76-93-51-52-38-63-63-55
14016	575.2989	2	VVNYEDLAAR	VVNYEDLAAR	97-99-99-99-94-79-98-96-97-92	VVNYEDLAAR	85-85-97-99-99-97-98-99-97-95
1358	474.2386	2	KDFSHTGR	QDFPEVGR	96-92-97-93-76-71-91-99	KDM(O)TPPSR	79-95-97-87-84-96-99-97
24426	938.4583	2	NEVSLVAEGFLPEDGSGR	LDNSLVAEGFLPEDGSGR	65-10-51-99-84-98-88-99-99-99-99-99-73-85-6-55-82-96	WRSLVAEGFLPDENSR	37-23-70-82-94-94-99-92-97-98-80-78-89-43-71-30
16164	826.9135	2	LFYHIVDSDEVSTK	LFYHLVDSDEVGMK	57-64-92-96-98-98-91-99-96-85-88-70-68-80	FLYHLVDSDEVSTK	52-61-90-96-99-99-99-97-96-99-90-88-56-50
9493	616.8076	2	VADMALHYANK	VADMALHYANK	97-98-53-94-97-96-99-99-99-91-92	VADMALHYANK	62-88-93-99-99-99-98-96-96-83-62
18724	1054.5004	2	YQPLASTASDNDFVTPEPR	GSFPLASTASDNDFVTPEPR	17-3-52-85-33-99-99-96-99-98-99-87-93-91-99-99-76-34-82-99	QYPLASTASDTKFVTC(Cam)YR	38-31-37-77-95-98-99-98-97-97-95-97-99-99-98-81-62-71
12309	541.7961	2	LVLSPDAPDR	LVLSPDADPR	11-71-99-99-99-68-82-1-2-48	LVLSM(O)AGTFK	49-67-97-98-96-76-50-60-71-57
27263	970.022	2	LPDMLNAEIVLGNVQNAK	MPPMLNAELVVANVALEK	21-13-77-95-98-96-87-95-99-99-53-6-27-42-1-13-59-39	DLPMLNAELVLGNVVWR	40-49-30-92-97-96-98-99-98-99-97-74-84-95-57-39-45
26332	575.33	2	AALSALESFLK	AALSALESFLK	65-76-81-99-99-99-99-99-98-98-99	AALSALESFLK	77-70-89-99-99-99-100-97-98-95-65
25071	517.3164	3	LLGASELPIVTPALR	LLDLQTPLVTPALR	77-81-20-85-1-1-89-50-88-81-99-39-56-56	LDTVKVLPLDPALR	32-30-32-37-60-95-93-85-95-95-83-82-92-21
2661	387.23	2	VTQQGLK	VTQQGLK	99-99-84-53-56-37-99	VTQQGLK	85-90-85-90-40-74-88
14952	380.7219	2	FDPLLR	FDPLLR	99-86-94-61-72-94	FDPLLR	86-88-82-92-97-73
19529	924.4028	2	NPDDITQEEYGEFYK	NPDDLTQEEYGEFYK	36-84-82-92-98-99-94-95-99-94-98-88-95-99-99	NPDDLTQEEYGEFYK	63-56-72-98-100-99-99-100-100-99-98-100-99-97-92
19624	616.6047	3	NPDDITQEEYGEFYK	EYC(Cam)AFLEEYGEFYK	34-6-20-12-6-19-28-87-89-81-53-69-72-93	WHFQGQEEYGEFYK	33-15-23-39-28-57-97-98-80-76-88-90-59-35
34272	861.9435	2	LDMDIQEILNYISR	VEMDLQELLNYLSR	49-11-70-96-99-84-64-99-99-96-62-99-98-99	LDMDLQELLNYLSR	35-30-59-90-97-93-96-93-99-98-97-93-70-46
21958	727.3999	2	NVGLDIEAEVPAVK	NGVLDLEAEVPAVK	14-43-77-99-96-99-59-80-95-88-89-80-98-99	NVGLDLEAEVPAVK	45-50-66-89-90-97-99-94-98-97-81-86-76-57
4581	448.7638	2	AHLLVESK	AHPGVLFR	68-94-40-2-92-80-84-51	HALLVESK	78-91-98-97-96-99-96-91
32815	727.3506	3	YAEDIFGELFTQANTFASR	FTMTVDAGATFLTENTFADK	15-7-39-1-34-33-9-14-28-41-81-74-1-5-65-89-79-86-48-60	NKHYFYSKAFQANTFADK	18-18-22-12-27-35-44-43-59-66-65-90-82-90-86-79-41-39
32806	1090.5223	2	YAEDIFGELFTQANTFASR	VHNPGSFGELFTKANTM(O)ASR	41-5-9-29-3-5-99-85-77-99-99-99-99-99-95-98-91-99-87-80	MM(O)TVLFGELFTKANTM(O)WK	35-38-35-48-75-98-71-95-99-98-99-99-99-98-98-97-44-40
12961	882.4744	2	VRPGETLLIHSGSGGVGQ	TFVRGSFALHSGSGNVK	37-1-3-31-39-33-51-38-99-83-93-93-93-90-30-59-82	RVM(O)TGSHLVHRGNRK	25-32-43-45-81-96-98-98-71-67-70-60-79-59-44
6236	695.8523	2	TRHDEYLEVTK	FQAELYEYVTK	61-65-98-92-98-95-96-88-99-99-99	EKHDEYLEVTK	71-73-92-95-99-97-98-99-99-94-92
29348	1171.5953	2	ETVVEVPQVTWEDIGGLEDVK	NSAREVPQVTWEDLGGLEWR	19-12-7-15-96-99-98-91-71-96-70-82-53-81-90-23-37-93-39-54	WQNEVPQVTWEDLGGLETLK	22-24-22-86-92-52-56-89-62-43-85-62-83-50-31-57-88-32-39-24
29140	781.3996	3	ETVVEVPQVTWEDIGGLEDVK	GRNTEVPKVTWEDLGGLEDAR	43-1-6-31-39-26-20-19-41-41-91-91-71-81-80-18-93-73-36-46-46	KM(O)AKQGGLDNSNLLQAVM(O)VHR	12-17-14-14-11-14-26-57-46-23-8-35-55-65-52-56-87-88-82-54-37
15045	723.3792	2	VTQEQGVSLLEDK	VTKEQGEGLLEDK	97-87-82-99-99-99-89-98-89-96-98-99-99	VTKEQGWLLEDK	37-67-85-99-96-90-94-97-99-99-83-68
15483	422.2693	2	LIISELR	LLLSELR	99-99-99-11-22-62-94	LLLSELR	79-98-98-67-86-92-90
4907	544.2731	2	GGLSPANDTGAK	KGEPANSTGAR	61-85-86-96-89-62-72-64-71-19-81	KVAGC(Cam)C(Cam)PAPK	54-51-85-49-43-74-76-85-62-52
36566	701.8974	2	ETPFELIEALLK	TEPFELLEALLK	90-52-70-93-98-91-95-99-91-99-99-99	MVPFELLEALLK	49-45-60-79-96-91-96-98-94-96-95-63
2763	417.2042	2	LTEEGER	LTEDSLR	99-99-96-67-14-97-81	LTEEDAR	90-92-99-97-62-62-88
14408	749.887	2	QADLYISEGLHPR	QADLYLSEGLHPR	68-77-96-69-99-99-98-99-25-45-86-97-43	KADLYLSAPMHPR	40-38-69-94-95-95-78-63-30-77-95-68-71
9245	633.8239	2	VKGEYDMTVPK	VKDAYDMEAPK	97-79-96-99-93-88-59-42-43-80-9	VKGEYDMTVPK	46-68-69-96-95-92-81-82-93-85-89
11904	512.2717	2	TEIVFTGEK	TELVFTSAR	90-27-99-99-66-62-78-19-99	TELVFTSAR	65-85-97-96-85-68-41-68-77
4402	402.7276	2	LQELSSK	LQELSSK	99-76-98-94-98-62-81	LQELSSK	89-86-99-94-85-91-63
2975	670.8144	2	REPAEQPGDGER	M(O)LGNTPQAAMYK	80-54-5-4-95-98-90-84-67-74-6-12	REC(Cam)SRPGHWR	31-85-54-54-76-52-40-84-44-25
16414	450.7799	2	SVLLEAIR	DALLEALR	90-99-99-96-97-77-89-99	SVLLEALR	77-80-99-99-99-98-99-97
17907	788.4061	2	ILGADTSVDLEETGR	LLQDTSVDYPSPLK	91-27-90-93-98-90-80-52-1-12-91-31-68-12	LLKDTSVDLEEWK	63-86-88-90-96-90-88-95-96-92-75-38-30
3949	462.7553	2	NNSAIHIR	MPSALHLR	72-94-96-99-98-77-96-94	MPSALHLR	70-79-97-98-98-98-99-62
2510	673.8385	2	EEYEGPNKKPR	EEYEGPNKQPR	68-77-88-99-53-91-79-24-87-42-99	EEYEGPLAVSPR	79-90-84-97-87-84-84-77-93-94-87-81
13306	546.7887	2	IEAVQEFTR	LEAVQEFTR	98-66-93-89-84-69-83-95-99	LEAVQEFTR	76-94-98-98-77-89-78-79-63
21189	555.2914	2	LLQDFFNGR	LLQDFFNGR	99-97-99-99-99-96-99-94-48	LLQDFFNGR	94-96-96-99-99-98-91-85-85
18803	1057.4938	2	QLEVYTSGGDPESVAGEYGR	ANANVYTSGGFPPSVAWYGR	17-31-1-15-85-94-99-98-98-95-70-59-93-94-88-99-98-85-93-99	KLEVYTSGGDEPSVAQDYR	40-51-93-92-91-96-97-94-90-74-87-86-92-95-98-93-45-32-49
14253	647.3529	2	VVEVLAGHGHLY	VEVVLAGHGGEVK	36-64-91-98-99-93-90-91-56-26-1-35-37	VVEVLAGHQWR	49-72-98-92-91-88-89-90-77-66-55
6226	497.2245	2	TYYYNNR	TAAPSYNNR	96-1-10-97-74-98-79-69-99	TYYYNNR	84-83-97-95-91-90-97
32896	706.3466	3	MNLASSFVNGFVNAAFGQDK	FNLGGNASMGSSKTMSTALDK	16-22-83-19-1-16-42-16-80-15-33-81-24-8-37-20-42-5-95-48-60	VQFNYRWSSVNAAFGQDK	8-8-15-45-44-24-30-77-84-79-82-86-95-70-34-35-28-22
25497	681.9046	2	SLLQGTILQYVK	AELQGTLLKYVK	41-69-88-99-97-98-81-99-89-98-99-99	LSLKGTLLQYAR	69-61-95-99-96-98-99-99-98-93-85-72
11891	861.3754	2	TETVEEPMEEEEAAK	TETVEEPMEEEEAAK	19-22-79-99-99-99-75-97-99-97-22-59-99-87-99	MVTVEEPMEEEEAAK	40-39-71-96-99-99-86-90-97-95-95-94-73-74-66
11747	527.7826	2	GGAYYPVTVK	NAYYPVTVK	82-92-99-98-99-32-69-97-92	NAYYPVTVK	49-65-94-95-81-65-57-79-60
3841	420.2409	2	HGLQSLGK	HGLQSLGK	99-94-47-75-85-94-95-99	HGLQSLGK	96-95-99-96-97-98-97-94
22555	650.3638	2	GVVQELQQAISK	RVQELQQALSK	68-77-89-86-90-84-93-59-98-78-99	RVQELQQALSK	34-71-92-99-98-95-95-97-98-87-50
35125	784.4168	3	AGAAPYVQAFDSLLAGPVAEYLK	SGPGGTNFGATSGSLLAGVFVRNGK	21-24-15-6-4-26-23-60-34-13-13-33-1-49-65-97-86-91-3-1-22-45-4-23-28	QMYPWLKLLSDFAKAHM(O)QK	5-5-5-5-5-31-41-78-59-33-41-43-35-29-41-16-7-8-11
35126	1176.1216	2	AGAAPYVQAFDSLLAGPVAEYLK	HMVYVKAFDLSLAGLFAGAQGR	19-6-10-82-88-99-96-89-97-64-20-99-99-91-77-81-47-90-45-55-8-54	QAAMEVKAFDLSLAGPVVTYLK	19-13-11-15-76-69-95-95-94-86-41-41-92-96-87-45-48-57-65-57-46-17
14737	578.8317	2	LDLVGSSQPIK	DSHTGSSKLPK	54-61-69-99-85-27-27-38-61-42-99	LDLVGSSQLPK	68-65-94-97-74-65-63-85-95-85-65
3395	555.7949	2	LAGHGHLYSR	LAGHGSSSGLPK	99-80-95-86-92-2-6-63-5-93-7-97	LAGHGHLYSR	61-78-71-86-81-91-98-94-94-83
9714	555.257	2	MVQFEENGR	MVQFEENGR	96-99-99-98-98-88-16-37-48	MVQFEENGR	79-88-97-99-99-98-74-76-82
5096	551.7903	2	GEALAPTTQSK	ADALASC(Cam)AAPR	47-54-64-96-99-1-45-34-13-31-81	EKLAC(Cam)SAAPR	72-52-94-93-55-54-73-82-69-39
9652	704.3348	2	ETVEEQVSTTER	VMVEEQVSTTER	27-88-88-98-97-88-60-99-94-98-68-80	ETVEEQVSTTER	72-51-65-98-98-95-92-98-97-70-79-48
1146	436.7506	2	RQEQIAK	SSTPKPGAK	68-52-85-94-87-9-2-94-99	SSAPAQLAK	62-62-90-75-79-86-95-98-93
29400	640.3278	3	ATENDIANFFSPLNPIR	FFQSGGPPGTFSPLNHTK	27-12-33-8-5-1-1-29-1-3-83-91-65-60-78-69-39-28	WTTSLHSYFSPLNHTK	14-9-19-20-14-19-25-37-69-73-74-86-57-55-20-11
22949	967.9868	2	AGTQIENIEEDFRDGLK	SGNVLENLEEDFRDAVK	28-1-32-56-99-99-98-99-46-84-94-88-33-95-31-55-99	QTQLENLEEDFRDAVK	28-60-65-95-99-93-96-95-96-96-97-76-76-60-61-59
8348	538.2708	2	MLQHIDYR	LMQHLDYR	91-86-99-96-99-67-96-51	MLQHLDYR	45-72-91-95-97-97-98-96
25228	827.4716	2	LVPELDTIVPLESTK	VLYTGQSVHGKLPVR	17-20-92-99-98-76-99-92-52-2-43-75-31-11-96	LVPELDTLVSQQRR	38-32-38-90-93-90-86-92-88-69-44-51-57-50
20216	916.9445	2	DDGVFVQEVTQNSPAAR	LLC(Cam)M(O)VQEVTQNSPAAR	63-48-33-88-96-95-96-98-78-96-88-94-63-1-32-99	AWEFVKEVTQSHDTR	37-38-86-94-97-98-99-95-95-96-96-85-79-73-57
21832	780.9028	2	TLIDPENMLATTNK	TLLDPEGSTLATSQK	28-26-80-99-99-71-19-10-50-98-99-98-86-48-12	TLLDPESASLATTNK	37-55-80-92-50-90-71-70-78-96-97-92-87-54-54
3135	459.894	3	THVDSHGHNVFK	THVDSHGHGRFK	5-22-54-27-40-90-76-71-6-49-40-95	YRWGNGHRGM(O)K	30-16-18-11-40-44-61-49-61-80-38
12788	696.3788	2	PHQIIMPSAIER	PHKLLMSSVHSR	61-93-99-94-99-92-1-1-53-3-15-99	SM(O)KLLMGLPETR	49-75-96-99-99-97-77-88-83-82-45-55
4449	432.4676	4	DVKPHNVMIDHEHR	TLHNENDVLNYPAAR	36-10-17-84-3-26-12-1-58-61-47-26-1-1-74	WWWEFVSKHEHR	7-10-14-37-5-5-23-23-45-79-35-13
3126	689.337	2	THVDSHGHNVFK	THVDSHGHNVFK	56-73-97-97-99-99-98-98-91-90-73-99	THVDSHGHNVFK	62-89-99-100-100-99-97-99-99-99-94-89
1174	594.3044	2	KPQSSSTEPAR	KPQSSSTEPAR	99-92-54-99-91-20-31-31-15-5-99	QPKSSSTEPAR	73-87-88-93-94-54-50-86-54-68-91
21204	658.9751	3	IEWLESHQDADIEDFK	AGNGELPAANGADAHFSTFK	47-4-22-94-64-95-33-1-2-31-25-23-62-64-60-42-1-1-55-41	LRHEDDEKNGSREDFK	25-21-22-56-50-71-66-35-55-19-31-24-83-63-72-52
13894	728.0267	3	SNLSSTSHVPEVDPGSAELQK	LSNSADVC(Cam)PVPVNPGSADRVK	96-5-13-97-38-44-4-14-1-81-55-7-3-95-27-51-19-25-20-59-67	WYC(Cam)RYDVPLGELSKHMK	21-21-29-31-43-82-77-44-61-29-76-63-63-33-51-24-48
27074	778.9326	2	LDQLIYIPLPDEK	NGKGLLYLDLHGTR	49-88-1-10-99-96-49-99-98-30-21-43-21-34	C(Cam)QKAPLLYLWHK	22-32-59-66-37-67-92-89-94-61-51-37
1497	344.6929	2	YQHIK	YQHLK	99-53-93-94-99	QYHLK	80-92-96-99-98
26252	519.6241	3	LDQLIYIPLPDEK	EFNAVGKLPLGVANK	24-28-16-4-1-1-17-82-68-54-10-2-16-50-41	FLVKLPLYC(Cam)FTR	21-28-37-23-49-43-89-72-70-60-55-38
9797	572.3128	2	ALSSVGLHMTK	VLTVLAPAMTK	97-94-99-99-99-2-1-12-44-82-99	ALSSVGLHMTK	63-75-95-97-89-85-89-85-90-86-77
12498	647.8123	2	TFDQLTPEESK	TFDQLTGEEVR	6-24-60-93-99-99-97-64-62-75-98	FTDQLTGEEVR	44-46-93-93-98-96-62-89-90-71-66
20029	723.4015	2	QLLTLSSELSQAR	QLLTLSSELSQAR	49-77-98-99-99-99-98-98-95-99-98-95-98	LQLTLSSELSQAR	63-59-98-98-99-99-96-95-90-98-97-86-82
9300	662.8273	2	LTNVAATSGDGYR	LTNVAAGDSGYTR	98-67-85-89-99-99-19-42-59-63-1-5-99	LTNVAAGMGDTFK	63-55-85-95-98-96-61-75-61-87-71-46-40
6380	480.7597	2	VTDALNATR	VTDALNATR	97-97-99-98-91-88-97-98-99	VTDALNATR	83-93-99-99-99-98-99-99-98
28772	851.9539	2	AAGVNVEPFWPGLFAK	AARNVEPFWPGLFAK	13-24-99-94-99-99-97-95-64-98-88-59-87-66-77	VQANVEMLWPGLFAK	20-21-31-60-85-97-56-63-81-49-51-69-63-44-52
19115	818.8871	2	MNVSPDVNYEELAR	MNVSPDVNYEELAR	43-55-62-99-99-96-99-80-91-88-62-88-61-99	MNVSPDVNYEELAR	44-50-88-97-86-93-92-74-85-94-93-88-71-55
7059	552.7812	2	ALGSEVQDASK	ALGSEARDASK	72-81-99-91-99-2-3-91-92-79-97	LAGSEVQDASK	74-69-85-96-99-39-41-93-96-94-93
26168	1002.51	2	NVTVQPDDPISFMQLTAK	GLSGVKPDDPLSENLYGDK	26-38-1-1-78-98-96-90-94-16-5-71-29-30-37-64-9-6-67	WKVQPTEM(O)AVEKELGSR	39-43-71-86-61-65-85-40-38-67-82-76-90-81-20-37-21
24020	781.9265	2	TEEALQLYNQIIK	VMEALQFENQLLK	49-46-85-99-99-99-66-24-94-78-92-97-99	TEEALQLYNQLLK	54-82-97-97-98-94-85-79-92-95-96-93-80
8496	562.8069	2	AGGPATPLSPTR	AGPQTPLSPTR	82-48-34-76-98-92-90-99-63-19-97	NPAATPLSTPR	50-37-65-90-94-54-72-88-83-74-75
15267	721.879	2	EAGAGGLSIAVEGPSK	PAC(Cam)GGLSLAVEGSPK	43-83-62-99-99-95-95-99-99-89-96-95-57-3-52	APC(Cam)GGLSLAVENVR	70-68-78-74-66-94-96-97-97-97-98-74-46-31
[truncated: 5,929 more rows]
