# Supplementary material for: Novor: Real-Time Peptide de Novo Sequencing Software
Source: J Am Soc Mass Spectrom. 2015 Jun 30;26(11):1885–94. doi: 10.1007/s13361-015-1204-0 (PMC4604512; doi:10.1007/s13361-015-1204-0)
Supplement: Supplementary file 3 — (TXT 526 kb) [file 13361_2015_1204_MOESM3_ESM.txt]

id	scanNum	RT	mz	z	db	Novor	NovorAaScore	PEAKS	PEAKSAaScore
1	748	754.37	442.2044	3	Q(Pyro-Glu)QDPGCPGVTPSR	TDVGC(Cam)PDPQAHK	43-1-4-0-4-2-1-1-46-11-1-12	FMC(Cam)EMSALAHK	10-10-16-32-18-14-24-48-35-27-21
2	753	758.21	442.2047	3	EDQQQQHQQR	DGMHGMQPLNPK	10-1-18-29-5-4-36-23-1-43-32-12	HEESYFTQGAR	24-33-33-22-22-32-29-43-38-24-19
3	847	833.54	495.2487	2	KSPENTEGK	KSPENTEGK	77-88-75-96-2-28-64-79-99	KSPENTEGK	86-91-79-85-30-30-82-90-90
4	850	834.73	474.2104	2	RPDSSDDR	RPDC(Cam)EDR	31-3-68-3-10-31-99	RPDEC(Cam)DR	48-52-56-48-24-84-29
5	953	894.3	543.25	2	HVNEDSQEK	HVNEGESGEK	80-99-57-29-28-19-21-2-37-99	HVNEGM(O)SAPK	72-80-78-76-23-37-33-71-44-62
6	1002	915.88	419.688	2	Q(Pyro-Glu)HEEANK	M(O)TEEANK	68-64-88-68-99-91-99	M(O)TEEAGGK	69-70-96-95-91-79-95-61
7	1031	927.04	666.3149	2	KRNEDEDSPNK	QTKSPM(O)GNPNNK	72-2-6-87-84-53-2-2-12-61-65-29	KKTSDEMHNNK	34-35-37-90-76-86-37-32-63-29-24
8	1035	928.27	422.7483	2	KATGAATPK	KATRSGPK	56-63-98-81-10-54-97-99	KATGAATPK	95-98-89-46-43-68-93-97-94
9	1053	934.39	489.2191	2	GTSAEQDNR	GTSAEQDNR	10-19-85-98-55-77-99-95-62	SASAEQDNR	46-41-88-90-91-69-86-85-79
10	1103	953.5	460.2029	2	AEQDEAEK	AEQDEAEK	15-19-96-12-78-9-93-99	EAQDPGM(O)R	70-46-63-61-34-21-60-48
11	1109	955.6	452.7221	2	VAEESGGQK	VAEETAER	80-99-99-91-3-27-41-62	VAEETAER	80-89-99-98-62-60-90-60
12	1117	958.17	394.6815	2	SPADQDR	SPADDQR	80-88-99-96-20-26-99	SPADDGAR	82-78-96-95-77-38-50-38
13	1133	963.3	431.2009	2	SPENTEGK	SPEPC(Cam)SGK	80-88-94-54-19-49-94-99	SPENETGK	85-84-93-70-73-61-91-86
14	1148	967.42	663.798	2	ASQNTSSSNSSTR	SAQNTSSSNSSTR	51-63-71-99-98-99-89-3-45-99-97-26-99	ASQNTSSNSSSEK	23-24-55-88-96-98-78-38-32-90-90-68-34
15	1167	974.32	547.7467	2	DESETEKEK	FPSETEQEK	2-4-99-94-17-98-88-36-99	DESETEKEK	79-92-97-99-93-98-92-97-83
16	1186	980.83	418.191	2	M(O)NTNPSR	M(O)TNNPSR	99-93-89-96-99-94-81	M(O)TNNPSR	69-70-78-92-91-94-95
17	1197	984.34	569.7481	2	ESSTSEGADQK	ESSTSC(Cam)PDKK	15-15-99-99-98-66-50-98-89-99	DTSTSC(Cam)PDKK	25-25-85-93-81-67-71-92-76-71
18	1205	986.56	778.8755	2	EQQQQQQQQQQK	EQQQQQQQQQQK	44-50-97-84-84-23-38-91-94-99-99-99	C(Cam)PQQQQKQQQQK	23-17-56-68-72-66-65-88-84-74-51-46
19	1215	989.47	456.2155	2	HNTPEDAK	HNTPEDAK	80-88-97-22-53-80-67-99	HNTEPDAK	74-87-70-89-32-83-95-92
20	1221	991.18	427.2118	2	KGNYSER	QGNGPGPAR	56-99-96-98-90-71-13-53-99	KGNYSER	97-95-82-86-55-89-90
21	1231	993.8	498.728	2	EDSQRPGAH	EDSQRHPK	68-91-97-88-27-65-31-48	EDSQGVFSK	79-65-78-83-56-76-76-68-50
22	1234	994.53	658.2953	2	ASQSTQAHENSR	QTNMQAHMAQR	51-56-52-37-96-90-88-85-66-81-43	ASQSTQAHENSR	20-21-22-70-83-63-69-63-95-74-39-24
23	1237	995.49	474.2617	2	KVSSAEGAAK	QVSSVTGAAK	77-95-99-62-50-90-79-49-43-98	QVSSTVGAAK	68-96-95-86-78-79-61-83-88-61
24	1246	997.79	392.2092	2	SINAGGHK	SLNANHK	68-75-96-82-70-77-99	EANAPPGK	67-60-78-77-50-35-31-51
25	1247	998.04	414.7144	2	HAVSEGTK	HAVSETGK	88-98-93-13-76-88-95-99	HAVSETGK	88-93-88-79-85-83-92-92
26	1251	999.22	420.7148	2	DHPTAATK	DHPRSTK	6-26-93-36-52-98-99	HDKDPTK	54-76-54-48-39-89-90
27	1277	1008.99	670.311	2	QGSGSGQSPGHGQR	GQSGSGQFAC(Cam)GKR	12-6-91-71-21-92-95-84-2-36-99-95-83	ANSGSGQSGPHGQR	17-18-31-35-52-67-49-30-9-22-63-46-52-41
28	1278	1009.26	457.7371	2	SQAQQPQK	SQAQQGPAK	33-36-36-67-83-93-69-19-97	QSAQNAAPK	27-35-54-59-59-43-40-52-48
29	1279	1009.5	605.3003	3	EKEQQQQQQQQQQK	QQQEEQKQQQQLDR	25-9-50-32-26-62-77-91-61-72-52-62-28-82	YYWFQKQKQHSDR	26-24-32-18-22-24-73-51-48-51-72-57-26
30	1304	1019.35	539.2767	2	KVEQDTETK	KVEPNFSEK	77-93-94-47-53-42-72-6-99	KVEQESETK	86-90-97-91-74-46-90-91-74
31	1335	1031.12	851.8722	2	ASTSSSSSSSSNQQTEK	GTTSSSSSSSSNQQTEK	21-18-43-34-99-99-99-99-96-3-9-86-94-99-83-91-99	WC(Cam)SSSSSSSNKQTEK	23-26-95-98-99-99-95-90-90-88-95-95-66-87-55
32	1343	1034.17	812.3607	2	EGSGSSGTGEQKEDQK	YEDPGTGADAKEDQK	43-13-31-71-98-97-96-21-41-17-99-78-96-99-99	YEDPGTGAWKEDQK	49-86-89-79-78-85-32-32-55-90-97-92-70-73
33	1354	1037.77	529.9253	3	KDEEGQKEEDKPR	QDGDDRQKSSAKPR	78-64-91-33-36-19-90-37-1-6-52-85-67-81	WWWQKEEDKPR	40-18-48-71-54-94-89-88-92-76-38
34	1364	1040.83	397.696	4	KDEEGQKEEDKPR	KMLEGQQEEDKPR	18-4-45-45-79-61-80-53-20-51-52-76-79	KDRQDEETVNTPR	21-31-15-23-21-68-74-62-56-83-82-83-51
35	1373	1044.07	794.386	2	KDEEGQKEEDKPR	RSEEGKKEEDQPR	43-83-99-98-93-72-33-55-95-94-76-97-99	KDEEGKQEEDKPR	39-46-91-94-76-76-59-86-96-95-95-79-70
36	1376	1045.07	449.2285	2	RPPDEQR	ALSC(Cam)YGAR	49-21-72-50-99-96-99-94	RSSTYGAR	43-70-46-69-81-81-95-87
37	1381	1046.55	563.7659	2	LENHQENSR	ELNHQENSR	53-79-96-99-97-76-86-99-99	QNNHQAATSR	31-49-83-89-91-84-60-73-78-54
38	1398	1052.72	414.714	2	HESGASIK	HESSQLK	99-99-40-60-86-99-99	HESSQLK	96-99-89-79-71-95-92
39	1404	1054.84	454.696	2	DYGHSSSR	M(O)MGFHGGR	6-7-98-82-49-71-9-99	YDGHGTMK	35-50-59-62-33-60-39-41
40	1410	1058.42	670.6354	3	EGSGSSGTGEQKEDQKEEK	QM(O)C(Cam)SAAFFLMKQAGM(O)EK	15-11-27-62-1-6-21-23-31-6-48-34-5-15-50-54-84	RRTHQDDC(Cam)TSRAGM(O)M(O)R	5-5-7-6-6-10-6-5-5-23-5-9-6-8-9-5
41	1417	1060.25	1005.4478	2	EGSGSSGTGEQKEDQKEEK	GHVGTMHEQKEDQQEEK	12-6-35-1-29-50-32-97-67-62-20-93-84-97-4-87-99	HREQQPDMTEPQQEEK	11-8-60-33-34-25-35-19-44-88-63-81-60-61-60-30
42	1439	1066.96	607.2896	2	THTTM(O)SGVAHR	HTTTM(O)SGVAHR	6-1-96-94-34-4-9-89-77-99-99	HTTTM(O)SGVAHR	66-67-95-95-80-52-55-87-97-97-91
43	1440	1067.14	395.2152	2	VGSAAQTR	VGSAATGAR	80-92-99-98-91-39-63-3-99	VGSAASAAR	96-96-97-98-97-82-69-90-78
44	1442	1067.91	444.2206	2	ANSQPSAGR	PVAVAC(Cam)DR	1-10-99-75-2-80-3-62	VPAVC(Cam)GER	38-31-88-71-46-14-70-19
45	1447	1068.96	578.8073	2	GKPASGAGAGAGAGK	QGPASGASLAAAR	43-84-96-90-97-96-80-68-14-71-70-63-51	KGPASRPSNSR	28-19-60-67-83-65-49-48-61-60-29
46	1450	1069.95	512.2509	2	TTAESQTTGK	TTAEHTAHR	80-69-99-99-84-96-2-41-3	TTAEHDPPR	82-85-91-99-87-80-85-94-79
47	1461	1074.2	524.2152	2	NEDEDSPNK	GWDEDSPGGK	19-76-99-85-95-96-88-56-19-99	NEDEDSPNK	69-92-96-99-95-94-80-93-91
48	1463	1074.55	488.2278	2	TDSSPNQAR	DTDPSTSPR	90-55-98-77-95-85-95-73-99	TDSSDPTPR	60-68-89-95-87-82-78-85-88
49	1480	1080.39	419.2142	2	KGNYAER	KGNFTDR	56-99-92-54-62-26-99	KGNFTDR	98-91-83-65-60-92-94
50	1482	1080.72	593.2657	2	SSSSGSVGESSSK	SSSSGSRESSSK	23-43-95-84-99-99-33-86-77-75-99-81	SSSSGSRESSSK	27-31-99-97-91-80-60-97-96-94-59-50
51	1489	1082.84	456.7294	2	GQLGHGDTK	GQLPLRTK	19-36-99-89-42-68-94-39	QGLGHGDTK	54-45-94-44-31-37-73-94-81
52	1499	1085.51	438.2179	2	SGATAGAAGGR	SGATQAAGGR	6-74-97-97-84-99-89-99-9-99	SGATAGAANR	30-19-86-91-86-69-92-98-96-93
53	1507	1088.41	607.792	2	GEGERPAQNEK	WADPRQANEK	34-97-62-11-56-48-93-79-99-99	QM(O)GGQAPGVEPK	43-73-60-60-79-81-62-59-90-96-54-57
54	1512	1090.45	626.7548	2	SSSEGGDAGNDTR	M(O)NEGGDGNVSTR	6-26-99-99-99-93-1-22-64-64-99-96	FQDGGDHSM(O)SR	28-31-92-73-73-85-71-67-82-72-57
55	1529	1094.76	759.8616	2	ASSHSSQTQGGGSVTK	MHNSSQTQGGGSVTK	22-1-58-99-99-96-84-91-86-76-50-94-86-99-99	MNHSSKTQGGGSVTK	44-38-82-96-97-93-93-90-85-59-70-63-68-74-68
56	1540	1097.97	548.2493	2	ESTTSEQSAR	ESTTSEQTGR	49-56-49-98-87-67-99-63-52-99	ESTTSEQTGR	66-45-57-88-86-93-66-77-69-79
57	1556	1103.92	596.8256	2	TLSKEEETKK	TLSKEEEGATK	6-26-95-98-87-26-87-95-21-1-99	TLSKEEETKK	59-74-90-90-95-93-97-93-79-74
58	1564	1108.6	497.2424	3	AREETDKEEPASK	QDASEEQGVQLASK	31-34-50-59-30-51-88-51-8-43-91-82-96-96	HNNFFKDNAPASK	8-8-37-31-25-54-38-25-31-67-80-84-28
59	1592	1117.48	668.2971	2	EETKEDAEEKQ	SGKSQEDAEEQK	13-3-16-63-65-69-63-33-96-97-99-99	C(Cam)NEEAPLPDYK	44-48-96-96-75-27-39-49-76-55-76
60	1614	1126.4	407.2096	2	ASEEHLK	ASGGSGHLK	96-99-19-46-59-9-86-99-99	ASEEHLK	82-90-91-86-55-87-75
61	1639	1133.45	729.2978	2	NEEDEGHSNSSPR	GDAEDWHSNSSPR	27-22-80-99-99-99-99-99-97-97-79-79-61	GWEDEGHSNSSPR	17-34-98-96-98-88-94-98-96-98-90-52-45
62	1664	1139.74	509.7803	2	KTAEAGGVTGK	KTAEAGRTGK	77-81-99-96-35-1-37-85-99-99	KTAEANVTGK	88-93-97-99-81-45-79-85-88-93
63	1671	1141.37	419.729	2	GAHLQGGAK	GAHLQGQK	68-63-99-91-87-65-81-99	QHLQGQK	79-97-98-91-77-80-89
64	1680	1143.71	520.7784	2	KASDVHEVR	KAYWM(O)AVR	80-93-3-60-75-80-96-99	KATTFTDTR	66-71-61-43-45-54-56-90-84
65	1692	1148.13	793.8744	2	SKDQDDQKPGPSER	SKNEDDKQPGPSER	44-69-53-82-82-99-95-61-92-81-31-80-99-99	QSDQDDKKPAGNQR	25-32-51-67-77-95-95-96-55-50-31-49-38-51
66	1702	1150.67	506.7618	2	GGSLSGAHAQK	GGSLSQHAQK	21-2-26-99-53-84-88-76-86-99	KWSGAHGNR	66-70-85-70-80-92-70-91-38
67	1712	1154.53	428.7305	2	HLTASEAK	HLAGHPPK	88-99-0-65-3-99-66-99	SSAGPGGVPK	32-33-79-78-82-74-60-87-89-90
68	1727	1161.99	479.2907	2	GLSANLVRK	GLSAPGC(Cam)PAK	11-12-96-96-86-18-83-63-19-99	GLSAPKTGVK	21-63-91-90-63-34-59-76-87-85
69	1735	1164.07	393.7219	2	KLEDGPK	KLEPGDK	56-40-53-27-24-88-98	KLEDGPK	84-98-97-95-89-84-61
70	1777	1182.25	598.7678	2	SEEEQSSSSVK	SEEETNSSSVK	43-31-99-99-9-50-98-99-97-99-98	SEEEKSSSSAR	51-81-98-98-72-73-92-83-80-49-33
71	1778	1182.42	777.3503	2	NDKSEEEQSSSSVK	YGHSEEEKSSSSVK	16-1-1-83-97-91-36-51-99-99-99-86-95-99	QTQSEEEQSSSSVK	48-49-73-96-99-98-91-74-92-94-90-86-75-57
72	1779	1182.61	469.7199	2	YAEEDRR	GAFDC(Cam)GRR	62-43-41-41-67-67-27-99	QEDDYLR	27-87-73-75-79-89-86
73	1781	1183.34	523.7789	2	KGQSEEIQK	KGQGAGC(Cam)LQK	77-24-90-19-49-63-20-85-94-99	QGKSSNGLQK	61-61-78-85-51-50-49-95-92-85
74	1783	1183.68	410.2144	2	ASGNLETK	ASGGNKGTK	88-99-98-19-60-42-9-97-96	ASGTTGPTK	76-82-50-68-39-35-86-96-86
75	1796	1188.53	508.7411	2	QQQDQVDR	GAQQDQVDR	31-2-26-99-91-16-21-99-99	QQQDPSASR	52-56-86-94-63-37-40-69-76
76	1812	1192.57	413.1781	2	SGGGYGGDR	SGGGGYGDR	88-71-99-99-65-18-74-71-99	SGGGYGGDR	76-52-89-80-94-74-55-86-75
77	1844	1200.76	529.2733	2	QVAQQEAQR	QVAQQEAQR	80-88-99-95-96-99-88-99-99	QVAQQEAQR	55-63-93-83-82-98-96-97-92
78	1853	1204.53	556.2787	3	KAEGGGGGGRPGAPAAGDGK	DTGVMAGAHGVNGPAQGK	6-41-50-21-60-21-63-21-21-27-26-15-2-19-30-65-74-63	ESDAEKLEHAEVGPR	21-8-15-35-34-14-18-74-15-15-61-38-15-20-15
79	1867	1208.38	833.9177	2	KAEGGGGGGRPGAPAAGDGK	KAEGGGDKPRHSAGDGK	31-67-84-89-33-50-82-79-12-56-6-50-86-70-45-66-99	QAEGGGGNRPGAPAGSRK	33-34-65-46-43-23-24-65-57-57-40-75-74-81-38-34-22-33
80	1870	1209.33	717.7854	2	KGQGGAGAGDDEEED	DFEEDGDASHAGGK	5-11-99-99-85-19-3-77-10-49-43-18-81-80	M(O)DEEDATAGQSHK	35-39-96-96-84-66-65-79-62-75-72-40-41
81	1872	1209.71	654.8373	2	VQDAVQQHQQK	QVDAVQGAPQAPK	12-84-93-99-99-74-69-56-76-17-63-22-99	QVDAVQQHQQK	37-62-94-97-97-93-78-91-86-79-70
82	1904	1220.96	577.785	2	VMQEQGTHPK	VMQEQSAHPK	99-96-99-98-36-59-3-95-99-99	VMQEQGTHPK	59-71-91-95-51-37-67-92-85-83
83	1906	1221.3	727.8166	2	GSGGGGGGGGQGSTNYGK	SGNNGGGGGQSTNYGK	51-70-26-40-98-98-99-98-20-37-96-89-98-36-99-99	EEGGGGGGQGSTNYGK	66-68-60-74-73-75-75-51-20-26-82-94-91-82-54-48
84	1913	1223.02	583.267	2	EDTEEHHLR	EDTEEHHLR	57-3-55-85-88-95-96-99-99	C(Cam)NAEEHHLR	18-18-38-70-82-78-55-60-57
85	1920	1224.74	888.8995	2	TSGETTQTHTEPTGDSK	NMETTQTHTEPTGDSK	21-6-50-54-82-96-95-36-81-92-99-80-97-65-96-99	WTSTTQTTHEPTGDSK	21-20-30-80-85-78-90-51-52-95-73-76-57-60-60-51
86	1924	1225.84	619.2769	2	QEM(O)QEVQSSR	EQM(O)QEVQSSR	43-85-63-77-97-99-96-59-95-99	EQM(O)QEVQSSR	52-39-68-52-89-79-84-74-66-59
87	1936	1228.78	557.7772	2	SASASHQADIK	SASASHQADLK	82-77-86-82-99-59-77-77-82-98-99	SATGSHQAVTR	50-54-92-89-95-92-86-92-94-56-37
88	1944	1230.92	405.7281	2	AVEHINK	AVEHLNK	96-86-99-4-51-93-99	AVEHLNK	68-71-96-76-85-90-90
89	1957	1235.51	611.7907	2	KADGYNQPDSK	KADMKNC(Cam)LDK	99-96-87-85-11-59-63-13-60-99	KADMQNC(Cam)LSR	73-88-92-93-65-66-72-86-67-38
90	1959	1235.86	566.3025	2	VIHEQVNHR	DPHEKVNHR	2-3-99-98-96-97-86-84-99	VLHEQVNHR	45-62-88-99-92-94-85-90-90
91	1975	1240.27	518.744	2	DTEEHHLR	M(O)PTEHHLR	76-12-97-82-74-94-99-99	EDTEHHLR	80-60-74-99-95-97-99-93
92	1989	1245.92	559.2799	2	QAEVANQETK	QAEVAHAYTK	61-56-99-99-84-64-98-87-36-98	QAEVAHSFTK	59-66-97-98-93-96-90-95-85-60
93	2000	1250.61	456.6944	2	GGSDGYGSGR	NSDGYGSGR	43-56-96-63-98-98-97-89-62	NSDGYGSGR	60-68-94-96-96-95-97-95-50
94	2004	1251.71	470.7271	2	HIAEEADR	HLAEWER	80-81-84-98-88-60-99	HLAEMDPK	90-99-96-93-62-62-78-77
95	2005	1251.88	613.8288	2	NNTVTPGGKPNK	EVTVTPPMQPK	68-77-81-99-94-77-59-71-59-45-98	EVTVTTQGVHR	69-67-86-95-96-79-72-56-85-73-45
96	2017	1256.41	546.7556	2	GSGGGSSGGSIGGR	GSNGSSGGSLGGR	31-27-37-94-99-98-6-7-49-89-89-96-91	SNGGSSGGSLGGR	29-32-55-86-97-90-56-21-40-80-73-85-92
97	2031	1259.86	480.2626	2	VNKDDIQK	VNQDDLKK	89-30-99-77-91-62-98-99	VNKDDLQK	71-85-97-93-92-95-96-88
98	2061	1270.23	542.7137	2	HM(O)EM(O)YADR	HM(O)EPNVADR	80-76-61-19-24-76-27-89-99	HM(O)EFDM(O)SR	65-82-97-73-49-62-90-39
99	2063	1270.63	769.8723	2	AEGGGGGGRPGAPAAGDGK	EPTTGEPKDHAGDGK	71-48-29-80-69-86-63-53-73-85-82-88-95-98-99	NFGGAHDDALHTRK	15-16-21-48-77-60-65-66-59-59-40-38-17-34
100	2064	1270.87	624.7607	2	GHTEESMTNDK	GHTEESMGASDK	32-6-99-88-77-94-96-56-51-27-97-99	GHTESMQTDSR	25-59-82-89-46-25-44-39-59-50-50
101	2071	1272.52	670.8108	2	REPAEQPGDGER	REM(O)YDPTAWR	61-79-95-10-3-63-53-70-36-99	REM(O)PASEYWR	32-80-57-14-18-52-90-82-51-48
102	2077	1273.93	440.7089	2	LTDADAM(O)K	LTDAWM(O)K	99-99-99-99-76-59-99	LTDAGEM(O)K	86-89-88-86-43-57-50-40
103	2084	1275.62	431.2016	2	NDEELNK	NDEELNK	96-95-98-99-97-98-99	NDEELNK	79-94-100-99-97-90-95
104	2089	1276.91	400.2196	2	HSDLVTK	HSDLVTK	80-93-89-10-16-97-99	HSDLVTK	89-97-84-59-79-93-74
105	2092	1277.38	481.2552	2	AYEKPPEK	FSEQHSVK	61-16-99-82-4-18-80-99	AYEKSHVK	48-55-97-56-27-26-65-69
106	2144	1295.77	456.1903	2	FNDGSDEK	M(O)NDGTTEK	96-99-69-75-49-71-90-99	FNDGDSEK	79-84-96-67-59-56-86-61
107	2164	1304.07	558.7634	2	AQHFQENSR	GAAHM(O)KENSR	32-1-26-99-98-91-96-94-99-99	QAHFQEGGSR	40-49-96-98-95-99-90-95-85-25
108	2171	1306.89	437.257	2	RGPPPPPR	RGPPYKR	77-96-94-68-67-67-99	RGPPYKR	68-90-79-79-76-88-86
109	2173	1307.23	655.3075	2	NAEQYKDQADK	NAEQYKDQADK	31-26-80-72-66-91-85-88-63-98-99	QGEQYKDQADK	49-60-98-94-86-86-73-87-92-68-61
110	2182	1310.04	391.1838	2	SGNFGGSR	SGNFGGDK	61-41-99-66-89-98-90-81	SGNFGGSR	63-63-91-97-92-71-89-32
111	2188	1311.54	730.86	2	SAAQAAAQTNSNAAGK	GTAGAAAAQNTSNAAGK	12-24-2-63-21-99-99-99-87-73-80-71-49-86-98-98-99	GYHAAAKC(Cam)SSALPK	12-39-55-79-98-98-82-78-73-48-75-84-55-40
112	2203	1315.81	411.6932	2	SGEGM(O)GIR	SGEAM(O)RR	96-88-98-58-48-19-99	SGEGM(O)GLR	83-79-97-77-66-44-90-91
113	2223	1323.84	480.7803	2	PAPPKPEPK	PAPDKHAPK	80-79-98-2-50-31-20-86-75	APPPLPGSPK	27-73-89-63-32-15-11-66-71-69
114	2230	1326.82	506.2609	2	FHHTIGGSR	RQHSSGPSR	12-23-93-2-86-20-99-94-81	KRHC(Cam)APSR	31-46-90-45-43-60-81-73
115	2237	1328.88	599.2952	2	THTTMSGVAHR	THTTMRSAHR	6-26-96-99-57-82-98-76-86-99	THTTMRSAHR	65-67-97-98-93-91-92-97-97-88
116	2239	1329.21	585.2446	2	SLSDSESDDSK	SLSDSESDDSK	52-19-99-98-99-2-61-86-64-91-99	AESDSLEGM(O)SK	32-63-82-93-48-48-78-20-57-65-43
117	2240	1329.41	727.3694	2	KQQQEPTGEPSPK	QQQQEPTWPRR	78-85-76-89-98-93-58-80-96-71-88	QQQKEPTWSPPK	61-79-90-92-98-67-79-87-93-90-81-79
118	2244	1330.52	409.2252	2	SSQPLASK	SSQPLASK	15-41-98-99-88-97-98-34	SSKDRPK	71-86-89-82-49-51-82
119	2254	1333.67	669.856	2	EESGKPGAHVTVK	EDTGQPKHVTVK	6-26-77-71-78-96-70-92-88-99-99-99	EEGSQPKHVTVK	61-61-12-24-28-52-57-86-90-85-73-49
120	2256	1334.62	399.8657	3	THTTMSGVAHR	THTTMSGVAHR	13-16-23-18-72-81-79-26-84-56-94	RM(O)HMSGVAHR	14-17-15-86-93-62-72-93-95-80
121	2267	1337.8	446.906	3	EESGKPGAHVTVK	LPPRVVADC(Cam)PSK	23-7-37-39-14-16-42-52-4-5-80-99	WLAC(Cam)PQHVLSK	10-32-29-9-14-13-17-10-22-35-35
122	2279	1341.76	574.782	2	KDSETGENIR	KDSETWNLR	99-76-98-66-60-58-86-88-99	KDSETWNLR	83-94-92-97-81-90-87-96-85
123	2304	1352.41	482.2137	2	ENDPSVM(O)R	VAGMPDAM(O)R	6-74-3-7-91-85-93-88-91	ENDPDAFR	82-57-95-77-74-84-97-82
124	2309	1353.65	437.1967	2	RDPPAQCS	RGPGYAPR	68-99-90-71-52-3-89-81	MEYSTSR	63-88-26-21-23-76-48
125	2315	1356.47	794.3593	2	NEGSESAPEGQAQQR	GWGSESAPWQAQQR	19-40-71-68-94-99-99-96-19-81-74-97-99-99	DQGSESAPWQAQQR	31-33-59-82-95-96-89-60-56-76-94-85-77-70
126	2324	1359.28	395.1906	2	DAEEAVR	EGEEAVR	24-2-99-36-49-99-99	EGEEAVR	83-78-97-93-75-91-77
127	2333	1362.25	538.7608	2	AQEIAM(O)QNR	AQELAM(O)QNR	7-13-94-91-89-67-88-87-94	QAELAM(O)QNR	59-67-98-95-90-85-91-96-90
128	2348	1366.67	651.8318	2	VSSAEGAAKEEPK	VSSAWAAAGSGGGPK	72-98-80-86-39-66-58-34-70-94-3-71-6-99-89	VSSAEGAAKEEPK	56-54-75-85-99-91-88-82-92-99-99-67-76
129	2351	1367.56	406.2563	2	LSAKPPAK	LSAKKHK	95-99-99-94-84-99-98	LSAKKHK	89-92-94-94-96-86-77
130	2361	1371.22	532.2679	2	KGDSSAEELK	KGDSGTETLR	80-63-97-93-19-63-24-78-94-51	QMKSGEDLR	62-88-93-95-82-94-82-98-90
131	2370	1374.03	421.2235	2	SVHELEK	WHELTR	90-83-4-51-89-62	EGHPFVR	77-63-73-56-68-63-79
132	2395	1383.51	507.248	2	HVDSEGEIK	HVDEC(Cam)LLK	80-99-96-2-22-95-98-69	HVDPM(O)GVSR	78-83-79-46-46-25-68-85-73
133	2438	1397.72	576.7818	2	NKEEAAEYAK	QNEEASLYAK	12-37-99-99-84-1-20-76-86-99	QNEEASLYAK	48-54-98-98-67-32-63-86-77-52
134	2439	1397.88	675.2908	2	TEESPASDEAGEK	TEESPASDEAWK	90-52-99-99-93-96-99-77-91-71-82-99	DDESPASDTSPTK	82-88-98-98-96-90-90-85-82-89-51-46-66
135	2448	1400.2	684.2972	2	MSSPEDDSDTKR	MSSPEDDSSSGLR	61-64-85-98-87-66-93-91-68-3-55-88-93	MSSPEDDSDKTR	49-82-88-85-97-93-93-95-88-89-79-56
136	2472	1408.19	554.7339	2	YTCHVTNDVG	GM(O)QATWNER	31-27-83-99-99-45-88-95-99	DC(Cam)GATWNER	22-25-34-91-91-70-72-96-85
137	2501	1417.36	408.2523	2	AVSAIVQK	FLMYNK	6-77-64-30-80-99	LGTAVVQK	66-37-81-59-56-56-86-94
138	2502	1417.52	495.2401	2	HEFQAETK	HEPGASYTK	80-81-90-71-12-31-74-98-99	HEM(O)TLNTK	82-95-72-32-41-65-95-85
139	2521	1424.37	406.2006	2	GTGASGSFK	GTGASGPHK	62-22-99-99-86-47-63-53-99	TGGASGFSK	43-28-89-93-89-62-79-81-62
140	2549	1434.13	423.2417	2	KVGDDIAK	KVGDDLAK	56-71-84-68-95-97-89-99	KVDGDLAK	93-96-96-75-92-97-99-98
141	2589	1447.57	727.3552	2	LQGHLENEDKDR	LQGHLESRDQDR	5-22-95-78-99-98-1-23-85-88-91-99	LKGHLENEDQDR	32-26-68-84-96-95-23-68-86-82-73-69
142	2600	1453.23	876.706	3	EDGNEEDKENQGDETQGQQPPQR	NHGMGQQGQETYEETQANQPPQR	16-2-1-15-2-37-45-29-21-21-42-47-28-77-91-62-14-50-88-97-27-13-85	YM(O)YWQPATENC(Cam)ETGQQQPPQR	5-5-7-5-5-7-5-6-21-7-14-37-22-14-23-50-54-26-7-5-9
143	2610	1457.18	628.3228	2	RPDQQLQGEGK	RSC(Cam)NLQGVHGK	80-4-60-58-54-78-19-30-6-86-99	RPDKGYGMFGK	32-39-82-54-10-17-27-78-90-70-82
144	2611	1457.35	512.2275	2	EDAANNYAR	EDAANNYAR	32-26-99-99-97-96-89-99-99	DEAANNYAR	61-85-91-97-89-79-86-92-91
145	2612	1457.54	539.7602	2	SGEAGISNTSR	EGSAGLSNSTR	43-2-21-99-91-99-97-97-93-77-99	WSAGLNSSTR	31-59-92-69-88-69-75-93-94-56
146	2628	1463.9	527.307	2	KIEISQHAK	QLELATGPPK	77-76-99-82-98-64-63-79-69-99	QLELATGPPK	65-93-98-91-89-85-60-89-88-57
147	2634	1465.41	578.7838	2	ESDLSHVQNK	SEDLSHVQNK	15-44-64-99-99-77-91-86-90-99	WEESHVLTR	20-57-69-69-79-90-93-90-60
148	2644	1468.11	433.7018	2	FSEAEQR	M(O)SEPTTGK	15-89-79-54-24-76-50-48	ETAMESAK	75-72-23-20-52-38-54-31
149	2653	1472.12	474.7265	2	M(O)QLDNPSK	M(O)QLDNPSK	61-64-97-86-99-96-91-99	M(O)QLDNPSK	79-89-99-98-97-92-96-89
150	2661	1474.3	478.7433	2	SSQDPAPVR	SSKDGHGLR	14-19-80-99-19-30-20-45-97	SSQDPTPPK	65-65-89-82-51-61-70-83-75
151	2663	1474.68	566.7728	2	GPPPPPGDENR	GPPPPPSELNK	32-67-81-77-90-59-53-88-96-97-93	DFLEAHASSR	46-54-86-95-76-68-80-89-90-73
152	2677	1479.61	492.7658	2	GLEGERPAR	GPPFGWPAR	31-48-59-44-63-65-90-24-99	TTGGEVPPAR	43-48-37-62-69-20-19-87-93-79
153	2684	1481.87	644.8269	2	QQTNNQTEVVK	QQTNNQAFLPK	9-26-95-84-62-58-4-28-61-45-83	KQTNNWGDAVR	31-33-52-51-54-74-48-69-78-41-41
154	2690	1483.3	485.7519	2	EIISHDTR	GKGLSHDTR	32-54-15-99-97-29-28-93-99	LELSDHTR	34-55-88-67-39-38-91-67
155	2711	1489.21	598.2593	2	DEDDADYKPK	DEDDADYKPK	63-52-92-77-99-99-96-90-87-92	M(O)PDDAAPDYGK	43-32-84-95-86-82-56-61-62-45-52
156	2732	1494.25	426.689	2	MGQTMER	MGQTMER	80-95-91-97-88-89-81	MGQTMER	86-75-78-90-92-96-83
157	2744	1498.23	571.7759	2	DSDLSHVQNK	AMWEHVAGNK	15-48-82-47-94-75-72-93-89-99	YPGLSHTDPR	55-63-78-95-93-88-84-81-85-43
158	2763	1504.77	531.2516	2	GPPPSYGGSSR	GPPPPSSLPGR	24-50-95-96-59-59-5-87-89-19-99	GPPPSHC(Cam)GPR	29-79-92-51-49-45-54-41-49-46
159	2768	1506.65	422.2563	2	KLGEAAVR	KLGEAAVR	56-98-98-60-93-76-81-97	KLGEAAVR	99-99-93-98-95-95-97-82
160	2780	1510.75	453.2198	2	GTNESLER	GTNGSNAER	24-19-99-19-27-40-97-99-96	GTNESLER	31-40-61-89-51-82-89-54
161	2823	1525.7	534.7164	2	HMEM(O)YADR	HMEM(O)YADR	80-88-93-78-48-77-88-99	HMEM(O)YADR	90-93-99-73-61-90-96-92
162	2843	1532.58	510.733	2	DSETGENIR	GNC(Cam)TYHLR	24-19-99-98-89-93-99-99	TTETGDPGSR	38-44-95-95-61-61-50-68-79-26
163	2853	1536.34	666.3568	2	GAPAAATAPAPTAHK	PKAAATAWPHGPK	1-39-77-97-97-99-99-55-80-62-89-22-99	KPAAATAKAGAC(Cam)SK	41-35-73-96-97-98-91-87-79-66-75-48-35-43
164	2878	1544.59	564.8166	2	KPTSQIPETK	QPTSQLAKGAK	77-56-93-62-84-99-2-64-19-28-99	KPTFVHGNTK	73-59-89-90-63-41-33-76-60-33
165	2880	1545.35	594.287	2	HQGVMVGM(O)GQK	HQGVMYLLAR	99-92-98-98-64-81-81-54-76-91	HQGVMVAC(Cam)GTK	65-74-76-89-76-28-51-50-40-45-51
166	2891	1548.65	569.2817	2	YKAEDEVQR	YKAEDEVQR	68-65-96-96-93-89-40-73-99	YQAEDEVKR	55-79-98-99-98-99-92-95-85
167	2897	1550.12	873.4069	2	NQTAEKEEFEHQQK	KNTAEQEEM(O)EHKQK	31-67-82-99-98-84-98-71-98-99-95-88-85-99	KNTAEQEEFEHQQK	43-75-87-92-99-97-99-99-96-100-97-87-70-50
168	2908	1553.45	427.7466	2	REPLPSR	RELGHSR	66-99-4-37-56-17-97	REPLPSR	75-94-77-77-66-80-54
169	2912	1555.32	584.8026	2	QVHPDTGISSK	ARHPDTGLSSK	10-13-99-98-55-84-97-61-93-82-98	QVHPDTGLSSK	40-45-93-96-90-76-54-72-92-91-89
170	2925	1560.32	551.773	2	GPAGDATVASEK	GPAGDPFGNDR	68-83-85-95-88-90-52-9-96-94-81	GPAATAC(Cam)ALDR	30-54-77-75-79-91-82-80-92-90-49
171	2938	1565.03	390.2039	3	QVHPDTGISSK	QVHPDTGSLSK	31-34-61-93-81-91-89-54-40-62-81	HARPDTGSLSK	27-27-19-62-77-65-43-46-52-71-60
172	2973	1577.25	402.7079	2	PDTGISSK	PDTGLSSK	80-99-93-82-43-98-91-99	DPTGLSSK	93-96-92-88-95-96-99-63
173	2986	1581.38	544.8006	2	KLNVTEQEK	KLNVETQTR	80-81-98-98-19-1-76-48-94	KLNVDDTKR	88-96-97-96-79-77-70-85-71
174	2987	1581.54	493.7668	2	PSQVVAETR	PSQVVAETR	80-93-84-97-35-46-89-89-99	SPQVVEATR	76-75-90-95-82-92-87-96-76
175	2999	1586.21	453.9377	3	LSAKPAPPKPEPK	LSQAPGAPPALLPK	59-32-19-66-65-63-50-31-59-53-22-51-76-40	RSLLPALRYDR	14-28-54-52-9-10-35-40-72-76-63
176	3039	1602.59	576.2892	2	Q(Pyro-Glu)VHPDTGISSK	PLHPDTGLSSK	1-9-99-97-97-97-92-99-97-36-97	M(O)VTPDTGLSSK	66-62-80-91-89-83-85-93-96-88-86
177	3060	1610.48	526.7687	2	MLPTSHPNR	MLPTSHPNR	80-86-75-98-86-65-63-19-62	MLPTSHNPR	54-68-60-73-50-51-45-46-52
178	3061	1610.66	449.8788	3	LM(O)ELHGEGSSSGK	LFQNHWDEMK	99-64-58-44-27-76-23-49-41-94	HHDFNGHAEKR	26-30-44-26-18-22-66-54-81-57-21
179	3064	1611.29	896.3705	2	GGSGGSYGGGGSGGGYGGGSGSR	LEC(Cam)YGGGGSGNYGNSGSR	91-24-37-99-99-98-98-95-91-82-16-87-99-99-86-89-98-99	EWSYGGGGSGNYGGGSGSR	45-22-51-95-93-92-88-76-89-88-76-85-95-90-32-50-32-43-41
180	3068	1612.4	533.7595	2	YEDEINKR	YEDGGKNKR	80-65-98-19-10-3-76-59-99	YEDELNKR	71-95-93-85-70-91-85-49
181	3070	1612.76	697.8164	2	EEASGSSVTAEEAK	EEASGSSLSAEEAK	41-47-99-99-99-97-95-14-94-99-88-75-99-99	EEASGSSYKGSHR	68-82-86-97-95-98-84-79-80-80-86-46-29
182	3076	1614.34	569.3102	3	GATYGKPVHHGVNQLK	KTYGKPHVASSYVLR	34-81-99-98-29-13-80-27-62-1-2-34-79-93-82	YQKRRQAGGTHFTR	14-11-20-6-6-21-27-12-6-20-32-23-19-9
183	3084	1616.71	427.2328	4	GATYGKPVHHGVNQLK	FAKFDGMENGLTTM(O)K	18-6-53-7-21-24-34-1-39-44-60-17-12-41-93	WFKSKWWMKGPPK	12-9-9-14-14-9-8-10-10-16-17-25-16
184	3092	1619.03	853.4576	2	GATYGKPVHHGVNQLK	TQYGQPVHHRNQLK	90-48-86-54-83-31-24-73-99-92-31-80-93-77	KTYGKPVHHRDPDR	31-43-44-62-95-60-74-90-94-86-74-55-38-21
185	3102	1621.72	535.7834	2	STAPAASPNVR	AMGPAAQTPVK	96-56-96-99-95-93-36-84-31-19-80	TSAPAANSVPR	61-65-90-90-90-82-83-69-79-76-66
186	3107	1623.1	479.7511	2	VLENAEGAR	VLENTVQR	89-84-94-82-66-93-84-81	VLENAEGAR	74-88-95-79-57-92-56-90-91
187	3110	1623.58	538.7605	2	MAAADSVQQR	MAAADWQQR	88-56-98-96-98-64-62-73-99	SDAADWQKR	45-55-93-96-94-86-86-88-55
188	3113	1624.54	575.2802	2	RYDDPEVQK	LLM(O)PPM(O)C(Cam)QK	10-1-84-14-2-83-79-36-99	HHVEPDM(O)LR	32-33-79-95-76-83-41-59-62
189	3115	1624.86	521.2496	2	EGVEVTDHR	DAVEVHDTR	54-21-51-89-95-51-71-59-99	REEDHVTR	31-86-93-67-40-41-49-69
190	3118	1625.37	741.8251	2	EETVNDPEEAGHR	EETVNDPEEAGHR	57-72-86-75-98-99-84-88-95-88-95-99-99	EETVNDEPEAGHR	60-79-75-77-89-67-51-41-90-88-67-70-37
191	3125	1627.14	582.2985	2	VGSTSENITQK	VGSTSENLTQK	99-89-89-97-99-96-88-95-83-99-99	VGSTSENLTQK	66-72-89-98-97-98-82-90-97-80-86
192	3137	1630.12	494.8848	3	EETVNDPEEAGHR	TGVSTHSDDC(Cam)FTR	13-1-84-95-2-6-34-21-21-43-45-64-79	C(Cam)DVM(O)ASDLVPGM(O)R	7-9-30-7-7-37-21-25-33-68-78-68-5
193	3139	1630.49	440.9018	3	E(Pyro-Glu)ESGKPGAHVTVK	SSATLKFGMPGPK	17-2-46-69-21-58-52-3-2-48-22-39-94	EVRVALDDFTR	25-30-7-10-22-37-45-40-45-61-21
194	3177	1641.21	692.3638	2	HVVQSISTQQEK	HVVQSLGYNPAAK	99-96-97-99-99-96-84-28-43-47-6-20-99	HVVQSLSTDVGNK	78-89-94-88-96-96-57-50-57-68-39-71-72
195	3184	1642.88	427.7415	2	KIEISQH	QLELPVR	56-99-92-54-81-53-51	KLEATHR	79-95-96-66-37-50-48
196	3188	1643.94	530.767	2	VGENADSQIK	VWNADGDKR	80-81-99-99-98-51-56-73-62	VGENADSQLK	79-81-99-97-98-97-94-93-93-75
197	3189	1644.1	595.8044	2	DVIAQSQSGTGK	DVLAQNTSGTGK	7-1-90-99-99-56-45-95-92-98-94-99	VDLAQSAGSGTGK	35-40-95-98-96-97-86-74-92-85-80-49-51
198	3206	1648.25	439.9017	3	KLEEEEDGKLK	KELEEEDGKLK	87-29-44-44-52-27-91-24-24-87-94	TRLEEEDAAKR	26-12-44-82-83-75-48-29-38-62-26
199	3207	1648.43	467.7167	2	SPEYPEGR	SPEPYEGR	32-1-98-89-53-99-99-99	SPEYPEGR	82-89-99-97-92-98-95-87
200	3230	1654.59	847.8532	2	NQGGYGGSSSSSSYGSGR	LEGGYGGSSSSSSYDNK	19-22-97-99-99-99-99-99-87-2-38-99-99-89-57-70-89	QNGGYGGSSSSSSYNDK	22-23-78-83-91-72-72-96-79-39-66-93-93-79-41-31-49
201	3234	1655.71	514.2559	3	RMEELHNQEVQK	HHVGDLHNQNTLR	7-11-71-29-23-81-88-88-9-26-31-59-62	RNDC(Cam)LHNLETLR	21-51-32-26-72-80-87-62-80-69-95-44
202	3239	1656.55	554.8087	2	ALTQTGGPHVK	LATKTNGFEK	6-1-93-99-99-93-13-77-36-97	ALTKTGGGFTR	26-39-75-94-93-60-54-34-66-79-30
203	3250	1659.46	615.2962	2	KPNEGADGQWK	QPNEQVGSGWK	76-89-93-98-87-70-71-59-9-86-99	QPNEGDQKASR	60-70-92-98-57-45-41-73-84-86-56
204	3257	1662.26	611.2784	2	QEMQEVQSSR	QEMQEVQSSR	43-27-99-88-36-20-98-99-97-99	QEMQEVQSSR	55-84-94-89-90-75-82-89-77-72
205	3258	1662.42	770.8797	2	RMEELHNQEVQK	GVTC(Cam)LQHNQEVQK	31-52-4-51-86-41-40-96-77-96-99-57-99	HHVEQNLHENRK	33-33-89-94-81-82-46-27-86-45-54-45
206	3279	1670.28	457.24	2	V(Acetyl)EADRPGK	KAAAGGSSHK	61-2-3-99-55-23-72-94-19-99	QAAADRPGK	54-59-59-85-82-82-67-84-92
207	3298	1676.49	509.8171	2	LEYKPIKK	LEYKPKLK	96-64-84-99-84-76-94-99	KNYKPLKK	66-74-83-74-39-54-87-69
208	3302	1678.34	586.3063	2	TSTAPAASPNVR	GMTAPNEKAPR	19-19-95-96-91-76-1-45-28-76-93	STTAPAASAAAPR	46-60-92-97-96-85-57-77-48-62-82-66-41
209	3319	1684.38	670.8461	2	ALPNNTSSSPQPK	ALPQAHPSGGSYR	30-57-97-19-1-99-77-76-56-83-63-59-99	ALPNNTSHYVPK	27-39-31-70-79-62-84-68-70-67-44-41
210	3327	1686.71	454.2325	2	MGPPVGGHR	MGPPRHGR	88-88-99-98-44-29-1-87	MGPPVGGHR	62-88-94-93-84-78-69-90-46
211	3336	1688.66	412.7704	2	ILPKPTR	EPPKEPK	90-2-99-53-93-98-99	LLPKEPK	59-88-61-66-86-56-62
212	3348	1692.98	596.7572	2	SGGGGGGGGSSWGGR	WEGGGGSSWGGR	41-76-99-99-67-46-57-68-49-99-43-99	EEGGGGGSSWGGR	70-75-92-94-91-86-79-85-83-89-86-68-67
213	3354	1694.45	670.7792	2	DYSDHPSGGSYR	DYSDHPSSNYR	80-37-78-97-98-94-89-82-71-84-99	YDSDHPSGGSYR	46-49-73-86-80-76-89-55-40-59-44-27
214	3365	1698.19	417.2137	2	AIQAMGDK	ALQAGMDK	80-88-99-94-3-27-91-94	ALQAGM(O)AR	57-73-81-78-37-77-80-40
215	3374	1700.57	459.2453	2	YHNVGLSK	YHNATALK	99-86-23-31-2-39-94-99	TQANATVGR	34-39-76-68-41-21-32-60-54
216	3405	1712.06	844.8608	2	NYQQNYQNSESGEK	YNQQNYQNSESWK	16-37-97-99-98-52-51-81-71-99-99-65-99	YNQQNYQNSESWK	34-39-70-91-90-91-74-72-84-97-82-69-70
217	3420	1717.34	435.2699	2	RPGTVALR	RPGTVALR	56-99-95-76-77-54-84-99	RPGQKKR	85-91-78-40-67-71-88
218	3443	1726.25	618.2709	2	FSSSSGYGGGSSR	FSSSSGYGSGGSR	78-96-95-99-99-99-36-9-68-24-24-98-93	FSSSSGYGGSGSR	61-79-96-95-91-82-82-68-79-79-59-82-66
219	3445	1726.61	578.8189	2	KGPGLAVQSGDK	KGPGLAVSDANK	99-96-93-84-90-99-96-89-94-56-86-99	KGPGLAVSAGGSR	79-81-82-87-95-90-88-79-74-72-78-67-22
220	3456	1730.33	567.7748	2	DAVTYTEHAK	GEVTYTEHAK	19-19-99-99-73-81-93-85-20-97	WVTYTEHAK	93-96-99-96-95-98-92-94-92
221	3465	1732.81	1017.9963	2	GEGAGQPSTSAQGQPAAPAPQK	EQGGAGPSTSAGQQPAAPQPAK	21-28-7-39-44-39-99-71-99-99-88-25-41-87-99-53-99-89-62-94-20-89	ENKQPSTSAGKKPAADDYK	69-45-51-75-68-82-90-91-91-67-81-86-85-90-93-80-57-43-61
222	3468	1733.72	449.2231	2	FIDPFCR	C(Cam)TNPHLR	41-16-99-99-85-12-12	WVYMGNK	18-18-29-50-63-83-19
223	3482	1740.22	522.2712	2	TVGVEPAADGK	TVGVPSKLSR	96-96-95-89-74-1-37-93-95-62	TVGVEAPAGSR	59-62-65-85-94-57-48-81-67-88-80
224	3516	1750.29	571.2844	2	LGIHEDSTNR	LAVHEDQSSR	91-1-84-99-82-98-72-86-19-94	SVPHEDSKSR	25-33-69-91-93-76-82-52-49-43
225	3523	1753.09	437.7524	2	VGTVIGSNK	VGTVLGSGGK	88-88-99-96-60-49-97-56-19-12	VGTVLGSNK	73-70-94-97-90-71-84-68-50
226	3525	1753.87	394.7342	2	IQSTALR	LQSTLAR	95-95-88-24-76-92-99	LQSTLAR	93-90-91-74-82-69-85
227	3580	1774.94	398.7313	2	IPPNVEK	LKFM(O)NK	95-97-87-46-91-99	LPPNVEK	76-95-74-65-67-96-91
228	3583	1775.43	554.7545	2	ARDEFAEDR	QVDEM(O)TVDR	43-41-97-92-96-31-71-93-99	RADETM(O)VDR	46-67-83-97-77-66-70-90-76
229	3587	1776.5	415.2473	2	AQTVVVGR	QATVVVGR	43-75-99-98-68-85-84-94	AQTVVVGR	51-51-90-91-91-91-90-82
230	3602	1780.37	510.2607	2	AVTYTEHAK	AVTYTEHAK	43-29-92-98-88-98-76-48-99	AVTYTEHAK	62-69-95-92-96-97-87-90-89
231	3610	1782.61	479.9186	3	EDSQRPGAHLTVK	KDSFHADNMNMK	24-22-99-89-65-26-49-15-12-15-11-97	WC(Cam)LRHGPWAVR	21-18-46-39-32-24-17-46-43-54-50
232	3628	1790.23	796.3539	2	NTDQASMPDNTAAQK	C(Cam)LGQASMDNPTAAQK	67-2-2-96-98-99-87-5-2-31-71-91-85-96-99	NTDQASMHGELTC(Cam)K	20-21-51-62-88-88-75-43-28-92-60-34-32-56
233	3636	1793.25	594.2866	2	HQGVM(O)VGMGQK	HQGVM(O)VGGSATK	99-86-19-71-63-99-95-71-86-14-75-98	HQRM(O)VGMGQK	57-74-86-93-93-63-63-63-66-60
234	3644	1795.9	599.7644	2	DSYVGDEAQSK	DSYVGDEAQSK	43-52-95-95-99-4-63-94-88-99-99	DSYVGDEAQSK	54-56-88-98-92-88-94-85-89-86-68
235	3650	1797.26	524.9117	3	RMEELHNQEMQK	KQNSGM(O)DHPRC(Cam)AR	40-55-66-1-7-63-67-79-89-37-12-30-70	NC(Cam)MRTNHLENQR	15-12-59-27-37-60-67-89-79-30-26-18
236	3658	1799.13	620.319	2	RNEIDAEPPAK	KWTPDGSLAHK	14-85-14-93-95-91-68-50-3-60-87	KWPEPEANLR	33-37-79-96-59-78-21-57-41-32
237	3663	1800.46	813.3765	2	TQASSSFQDSSQPAGK	KTMNSM(O)QDSSQAPGK	41-26-21-38-76-51-60-83-62-63-71-97-61-68-96	DNAAKEDSKDNYQK	31-30-79-79-52-79-26-26-75-91-83-68-51-50
238	3665	1801.29	575.7962	2	KQVNYEVDR	QQVM(O)TTSALR	76-89-99-64-27-78-60-54-43-99	QQVNPSHGQR	51-71-93-62-18-25-63-82-88-37
239	3666	1801.45	511.727	2	MEEETEVR	GGM(O)KM(O)HAMK	62-1-69-21-89-98-62-98-81	MEEFHAMK	74-95-98-96-88-79-66-70
240	3673	1803.63	474.2162	2	ENDPSVMR	QDDPVSMR	43-82-95-99-84-99-99-99	QDDPVSMR	46-79-72-65-72-87-93-94
241	3674	1803.78	593.983	3	RDPALNSGVSQKPDPAK	KWLVGAQWSGFSTNAK	15-19-68-33-38-65-65-41-52-7-45-15-20-62-35-84	WKPDKQSVSGNLAPPR	14-46-26-34-44-61-69-59-43-21-62-61-32-32-33-14
242	3681	1805.41	719.3753	2	EDSQRPGAHLTVK	YSHNNPQHLTVK	72-22-21-60-24-30-25-72-99-87-98-99	SSATMLHLHERR	20-39-30-67-43-33-30-48-79-80-18-34
243	3693	1808	890.472	2	RDPALNSGVSQKPDPAK	KWPDQQVSGSNPLAPR	34-79-96-82-84-62-7-22-63-89-67-31-45-30-67-99	WKPDQKSVGSNLPAPR	35-38-51-56-86-88-90-87-67-66-77-78-38-52-63-56
244	3707	1811.84	454.2168	2	SFQPDTGR	FSQPDTGR	15-88-91-99-53-73-84-69	SM(O)KDPTGR	29-31-81-46-33-49-49-38
245	3713	1813.28	486.2524	2	GQIGAPM(O)PGK	GKLGAHGM(O)GK	24-61-99-98-99-25-1-27-84-99	GQLGAPM(O)PGK	57-79-97-93-84-41-77-90-90-90
246	3714	1813.43	714.8172	2	HATAEEVEEEER	HATAELDGGSMDPK	99-71-95-62-77-42-70-46-74-59-29-43-61-12	HATAEM(O)GFTYER	65-78-78-87-87-37-38-79-73-72-75-52
247	3716	1814.21	692.8311	2	MEELHNQEVQK	MELEHQARDQK	61-65-60-94-99-14-3-82-82-99-99	C(Cam)NDLHQVGSLNK	30-46-88-96-72-49-25-40-77-92-74-75
248	3717	1814.42	625.7841	2	TYGEPESAGPSR	TYGEPESAPGSR	90-27-87-94-99-30-51-97-63-62-59-99	TYWSSFMNSK	57-61-91-85-79-69-57-59-44-29
249	3726	1817.12	507.2552	2	GEGQLGPAER	EGGQLPGAER	51-26-96-56-95-66-55-96-78-99	WGQLPGAER	82-45-72-90-49-33-79-98-74
250	3728	1817.51	799.8735	2	AVTEQGHELSNEER	GLTEQGHELSGGEER	61-52-80-99-98-99-99-18-62-98-56-63-37-99-99	VATEQGHELSNEER	26-27-63-96-90-90-91-90-80-93-78-93-93-69
251	3733	1818.89	608.3143	2	IVQAEGEAEAAK	LVQAEGEAEAAK	98-46-99-98-94-40-69-97-80-93-99-97	LVQAEWAENR	73-63-93-98-99-95-93-98-59-70
252	3771	1831.02	578.7864	2	SEPQNLGGAAGR	GQQQNLGNVAK	53-2-60-83-84-94-91-62-70-32-91	DTGAPNLGNAAR	33-34-70-84-56-66-82-74-69-69-71-26
253	3778	1833.72	521.2913	3	KQPPKEPSEVPTPK	KKPPGAEPSEVPTPK	29-76-71-45-3-63-85-89-40-47-26-1-59-9-71	KKPPQEPSEVPTPK	21-31-25-15-51-79-34-49-77-86-41-41-44-27
254	3784	1835.85	533.246	2	GSVGYDPNEK	GSVGYDDPQK	24-12-88-98-95-84-89-23-59-97	GSVGYDPNEK	37-55-77-81-90-77-67-82-95-71
255	3786	1836.2	554.8083	2	LAQAEAAGLHK	LAKAEC(Cam)C(Cam)TR	98-88-74-96-94-22-27-62-96	LAGAAELGAAHK	63-60-38-86-96-98-88-57-74-67-85-67
256	3809	1843.07	404.7138	2	ANAEYIK	ANAEYLK	96-96-99-73-67-98-97	ANAEYLK	86-92-99-98-94-98-98
257	3840	1851.74	865.4105	2	AQGPQQQPGSEGPSYAK	QAGPQQQPGSEGPSYAK	34-35-59-65-78-99-98-99-75-62-90-99-82-80-99-98-99	AQGPQQQPGSEGPGTYK	29-31-21-34-67-86-90-59-32-73-91-82-75-34-54-52-52
258	3844	1852.85	667.3073	2	DDVAPESGDTTVK	GQSGAPSAPNEYR	40-10-72-15-99-96-78-6-10-50-46-90-43	DDVAPEWVTSSK	38-40-73-94-86-93-81-54-76-78-66-57
259	3849	1854.16	620.324	2	ELVSDANQHVK	ELVSDYSSVLK	52-1-99-95-93-10-3-68-41-93-99	KNVQAPPGSGER	33-45-79-45-46-22-46-50-85-57-82-74
260	3871	1860.02	577.2562	2	MDETDASSAVK	MDEWTSASVK	76-92-99-67-97-99-42-72-86-85	MDETKTGESR	80-93-99-95-96-85-61-96-92-65
261	3891	1866.63	554.7905	2	IQESHPELR	QLESHPKGGR	52-26-98-91-86-63-49-63-19-99	QLESHEPLR	30-62-97-82-73-92-69-83-56
262	3893	1867.44	692.819	2	SGSMDPSGAHPSVR	GSFADSPGAHPEGR	31-3-63-50-99-91-1-75-21-51-90-95-95-99	QYADPSGAHPVDK	43-45-68-91-79-81-54-46-67-71-77-67-66
263	3896	1868.07	923.9279	2	NSLQEQQEEEEEARK	QWQEQERTEEEARK	31-29-99-99-96-69-50-96-94-95-94-97-41-99	QWKEQQNSGEEEARK	48-52-93-99-94-79-78-51-56-96-98-97-68-56-65
264	3911	1872.77	466.738	2	LLEGEESR	LLEGEESR	95-96-97-86-83-97-95-99	LLEGEESR	97-96-97-72-97-98-97-93
265	3912	1872.93	611.3157	2	GHLENNPALEK	GHLEPMPALEK	44-92-99-99-63-4-3-71-85-37-98	HGLENNPALTR	50-35-92-98-66-52-32-60-89-79-78
266	3914	1873.33	411.7091	2	YGEQGLR	YGEQGLR	88-99-98-99-98-96-99	YGEAGGLR	74-90-95-61-69-72-93-46
267	3931	1877.74	528.7646	2	ANPFGGASHAK	GQNVESGPLR	40-64-36-90-54-54-74-1-84-62	ANPM(O)GQGPLR	32-35-82-69-43-55-24-49-85-22
268	3936	1879.02	498.732	2	M(O)FGGPGTASR	FM(O)GGPGTASR	90-73-98-88-99-17-85-93-97-99	M(O)FGGASPASR	79-88-82-87-77-70-81-95-84-81
269	3938	1879.38	695.8565	2	THLSLSHNPEQK	THLSLSHNPAEGK	6-1-98-60-93-99-94-98-63-71-98-1-99	HTLSLSHNAPWK	54-62-95-95-95-95-94-88-74-43-49-49
270	3954	1884.07	593.7846	2	GGSGSHNWGTVK	GC(Cam)KHGWGGTVK	53-12-69-99-19-80-24-92-98-99-99	NSGSHELDTAR	37-38-23-83-90-90-78-86-90-65-45
271	3966	1888.92	512.775	2	HQQLLEEK	HQQLLETR	88-53-88-62-60-89-99-81	HQQQNLTR	74-79-89-65-41-79-75-57
272	3979	1893	750.3464	2	EVYQQQQYGSGGR	QVEYQQQYGSGGR	38-32-80-88-84-84-91-99-99-97-81-99-99	MPQYQKQYGSNR	20-14-59-80-66-66-81-87-71-70-59-48
273	3982	1893.97	433.8901	3	SESPKEPEQLR	SESPQEPPSLTK	44-53-94-98-74-72-18-27-14-6-5-43	SESPKEPEQLR	55-73-79-66-72-94-79-83-88-79-77
274	3992	1896.57	650.3307	2	SESPKEPEQLR	ESSPQLGNAQLR	39-15-99-98-91-84-1-21-3-36-37-98	DTSPKEPEQLR	31-35-77-93-94-96-37-71-86-68-61
275	4010	1901.1	530.7646	2	AQEIAMQNR	GAAELC(Cam)GLNR	31-2-26-96-70-5-7-67-97-99	AQELAM(O)EPR	41-39-98-97-90-79-92-81-91
276	4024	1904.87	706.3389	2	AFHNEAQVNPER	M(O)AHNEAQPAALSR	49-41-44-96-94-78-73-22-19-91-18-75-99	M(O)AHNEAKPAAGGNK	20-20-44-79-86-65-55-13-19-75-55-54-37-50
277	4030	1906.4	544.7693	2	QDVDNASLAR	QDVDNTGLAR	80-88-99-96-92-77-95-93-89-99	QDVDNTGALR	41-76-95-95-95-86-70-89-91-22
278	4037	1908.01	393.5352	3	QVNYEVDRR	FNSSHLGSTTK	24-37-34-49-38-22-6-9-6-5-79	SSMWLQAEVK	14-14-12-11-27-45-50-78-70-30
279	4058	1915.31	594.8292	2	GAFGKPQGTVAR	FKGQPKPSGDK	49-85-96-95-93-88-69-63-2-60-93	KM(O)GKPKPGSSR	55-59-74-75-78-68-65-29-61-86-61
280	4085	1923.43	654.8318	2	NKYEDEINKR	NKYEDELNQR	57-26-99-99-52-51-76-21-82-99	NKYEHKNGYR	35-62-94-98-81-66-82-39-40-51
281	4099	1927.14	436.8902	3	NKYEDEINKR	NKYEM(O)PLNKR	44-84-79-44-91-76-48-69-79-81	QNYEFPLNKR	16-32-46-70-60-68-76-88-88-38
282	4111	1930.71	511.2754	2	IYVAANSGAR	LYVAANSQR	95-96-99-95-99-75-62-98-75	FEVAANSKR	74-96-97-97-95-93-90-89-68
283	4113	1931.1	424.2098	2	DNMALQR	DNMALQR	12-26-99-99-88-87-99	QTMGPGTR	50-83-92-23-29-61-93-63
284	4117	1932.16	410.2116	2	SVDETLR	SVDETLR	96-99-99-88-60-98-98	SVDETLR	61-65-91-99-96-98-94
285	4128	1935.42	424.2072	2	CAAGEALGR	DGGMALQR	6-10-2-99-17-94-99-99	DNMALQR	59-57-93-93-96-65-74
286	4143	1939.9	776.4264	2	IKPAPPQTEQVESK	QLPAPPQMMLLGGAK	78-34-98-78-77-90-80-52-10-88-82-65-10-17-96	QLPAPTWEALLNAK	43-52-66-77-44-43-38-80-65-85-75-74-37-60
287	4155	1942.99	434.7437	2	MQHLIAR	MQHLLAR	96-76-99-94-99-97-98	MQHLLAR	62-79-97-96-98-96-56
288	4160	1944.73	581.7769	2	SHEGETAYIR	SHEGQHAQLR	6-1-99-93-42-52-23-27-82-81	DTPTANAGM(O)LR	40-43-72-81-65-51-34-18-75-86-56
289	4188	1953.65	548.7659	2	TAQEVETYR	NWEVETYR	88-96-97-98-98-77-93-99	TAQEVETYR	55-48-77-98-96-98-92-89-88
290	4197	1955.93	519.2712	2	IYVSANSGAR	LYVSANSQR	95-88-99-92-13-30-96-94-99	LYVSANSQR	94-96-99-80-43-70-90-90-85
291	4199	1956.23	708.8142	2	MEELHNQEMQK	HHMPHNQEGSDK	31-54-75-29-98-18-51-75-93-95-82-99	HHMPHSENGENK	49-76-93-95-98-94-88-80-66-96-56-71
292	4200	1956.42	450.7588	2	GSAITGPVAK	GSALPNVSR	8-43-89-91-6-86-3-91-81	SGALTVAGPK	33-20-86-95-95-60-60-88-90-51
293	4206	1958.25	441.2496	2	NTLQLHR	NTLQLHR	15-70-93-36-94-97-99	TNLQLHR	31-33-77-56-82-89-79
294	4210	1958.99	621.8286	2	QTPAPAASVTGSR	KTPAPAAVSGGMR	24-52-90-97-90-65-98-91-98-82-75-95-99	THEAKLSLGMR	37-39-95-88-66-70-82-59-44-74-62
295	4213	1959.98	479.2712	2	ELAQQIQK	LEAQQLQK	52-27-94-88-97-99-98-99	ELAQQLQK	77-86-94-79-81-78-91-90
296	4218	1961.25	751.6633	3	APKPDGPGGGPGGSHMGGNYGDDR	APQDPGPNGPGGSHMGSSFANDR	38-23-24-29-1-60-69-80-23-6-34-9-42-65-81-65-1-46-34-14-15-95-98	RWKDPC(Cam)SDSHMYERDDR	5-5-9-12-8-5-5-24-20-39-54-29-77-11-26-34-11
297	4223	1962.6	722.8258	2	A(Acetyl)QDQGEKENPMR	GKNGQGEQENPMR	21-36-9-15-72-84-37-82-98-99-63-11-99	LQDQGEQENPMR	29-23-86-88-82-92-69-89-80-55-31-39
298	4238	1966.91	621.7939	2	THEAQIQEMR	THEAQLQEMR	7-6-99-99-87-44-37-96-98-99	THEAQMGNLNK	41-45-99-97-89-90-68-83-86-43-52
299	4242	1968.61	458.7227	2	TGLEDPER	TGLEGM(O)HR	80-56-99-99-72-11-99-99	TGLEGM(O)HR	60-66-97-96-74-88-93-28
300	4245	1969.56	479.2474	3	VEQATKPSFESGR	VEQATKPFGRM(O)R	44-69-99-75-80-20-63-3-17-52-39-81	QLDM(O)C(Cam)GAKLQKK	21-49-43-13-33-12-34-29-49-45-29-22
301	4251	1971.59	563.9994	4	APKPDGPGGGPGGSHMGGNYGDDR	ANLHTSATGMHPNSGDDEGGER	53-6-25-50-21-75-28-3-4-13-43-23-15-65-13-19-17-28-17-28-65-89	FRRYNWC(Cam)WGC(Cam)GGYTVDR	8-5-5-10-5-5-6-5-5-7-10-13-18-9-19-23-21
302	4264	1975.16	619.3344	2	HLIPAANTGESK	HLLPADTSGAGAK	99-96-96-98-92-76-71-91-95-2-19-1-98	HLLLC(Cam)PDTLR	79-90-96-81-46-52-66-77-81-46
303	4270	1976.65	690.877	2	EDSVKPGAHLTVK	SSAGQKPPPAERR	68-15-1-63-50-96-80-27-48-63-86-41-99	RC(Cam)NQPVVVPRR	38-50-62-83-52-60-69-71-75-48-59
304	4274	1977.85	489.7495	2	FSTPEQAAK	FSTHYPVK	80-68-85-36-44-63-19-99	M(O)STPGRASR	79-81-95-82-62-46-57-62-43
305	4276	1978.18	414.8687	3	THEAQIQEMR	HSQVDLQEMR	47-8-37-5-81-84-89-58-64-94	QKM(O)YLQEMR	12-29-15-10-54-63-70-72-39
306	4279	1978.72	812.4209	2	DPALNSGVSQKPDPAK	DPALNSGVQQSPWPK	97-85-76-90-92-94-93-54-20-45-10-98-86-37-99	KWDPAGKGTGDNLHK	39-59-90-89-93-81-76-27-60-41-75-91-88-73-80
307	4280	1978.95	636.8345	2	TVLDQQQTPSR	EALDQQGATLAR	32-1-96-77-82-23-46-3-99-36-95-92	VTLDQQAGTPSR	39-43-74-71-65-38-44-43-87-69-48-30
308	4285	1980.22	610.3119	2	DKLDETGNSLK	DKLDETGNSLK	90-78-99-99-69-58-56-41-54-99-99	KDLDERTNTK	43-49-97-97-93-71-60-91-50-75
309	4292	1981.86	454.9179	3	E(Pyro-Glu)DSVKPGAHLTVK	QPHLVDNVLTVK	31-27-37-30-63-3-84-70-81-69-63-97	WSWVMKVVTAR	33-24-46-55-33-56-59-55-70-48-16
310	4296	1982.96	718.3631	2	VEQATKPSFESGR	VKEATQPSM(O)EATK	72-87-79-99-99-76-84-10-77-81-8-1-80	VEQATKPSFESGR	31-61-77-95-97-79-23-32-60-89-80-54-49
311	4299	1983.48	666.3109	2	QLEEAEEEAQR	QLEEANGSEAQR	43-92-93-97-66-87-2-20-98-62-99-99	QLEEANGSEAQR	44-60-91-97-84-77-17-32-96-83-44-44
312	4302	1984.45	506.2593	3	RKGDEVDGVDEVAK	SSAGADPVDGVMLVAK	9-2-50-15-25-20-28-71-79-67-76-14-53-61-69-96	WRNEVDGVSTPTR	8-9-25-33-25-65-40-67-10-15-27-50-26
313	4309	1986.04	758.8854	2	RKGDEVDGVDEVAK	RC(Cam)ESLADVEPAAAK	61-65-94-97-41-37-73-77-96-89-1-1-98-99	C(Cam)GVEDSKENLLPR	29-15-79-95-78-27-24-89-82-79-74-20-32
314	4313	1987.19	492.2566	2	EPSEVPTPK	HPQDVYPK	43-2-53-77-16-93-95-99	EPSEVPTPK	51-18-49-85-65-46-59-46-62
315	4318	1988.42	541.9504	3	DPALNSGVSQKPDPAK	AKNVNAGGSVAGSNLHK	25-9-68-53-37-23-65-6-30-51-74-8-35-50-40-12-43	LVWQALNQGGC(Cam)LHK	13-9-65-63-37-50-69-23-35-75-74-82-67-30
316	4324	1990.55	554.8035	2	TPVSITEHPK	TPVSLTFSEK	6-26-99-94-99-93-82-77-32-97	TPVSLTEHPK	68-65-84-95-88-79-84-70-71-69
317	4327	1992.31	523.8216	2	RLEYKPIK	RSLAALLFR	31-80-94-2-54-10-90-93-99	KDLKSTNLK	56-79-93-89-77-79-83-86-63
318	4333	1995.21	439.2144	2	MGANSLER	MQNTVER	96-81-99-1-6-99-81	MGANSLER	92-89-97-88-88-90-97-91
319	4342	1997.64	616.8032	2	SGGGGGGGLGSGGSIR	SNNGGGLGSGGSLR	19-27-40-99-91-98-94-98-99-56-76-42-99-99	WEGGGLGSTNVR	26-79-71-85-87-88-61-89-94-71-75-72
320	4346	1998.76	529.7551	2	DYGNSPLHR	YDGNSLPHR	12-64-94-96-99-2-12-99-99	YDGNSFSLR	51-83-94-97-97-93-93-96-91
321	4349	1999.28	414.5281	3	NHEAQIQDMR	EAHLELQDMR	15-33-1-11-86-59-79-56-68-81	WTYELQDMR	21-32-32-84-79-54-60-83-67
322	4353	2000.39	641.7858	2	MDSTEPPYSQK	MDSTERGSSGAGK	65-56-62-54-94-62-15-63-59-19-43-1-99	MDSTFHMANTK	59-65-79-88-50-35-46-59-88-76-49
323	4369	2004.96	621.2869	2	NHEAQIQDMR	GGHEAQLQDMR	43-2-92-97-99-93-92-96-95-90-81	NHEAQLDQMR	50-76-98-94-94-95-88-93-95-82
324	4377	2007.24	493.7674	2	LLADQAEAR	LLADQAEAR	95-88-96-91-59-81-51-94-99	LLADQEAAR	95-96-95-95-73-79-56-95-82
325	4384	2008.88	676.3133	2	SSPELEDTATSSK	SSPELEDTATSSK	33-59-33-90-94-54-69-96-93-99-91-97-39	SSPELEDTATSSK	24-26-27-87-86-89-66-72-76-85-52-44-35
326	4392	2010.69	648.7821	2	ATYDGNHDTFR	GDYDGNHDTM(O)R	31-50-43-78-84-66-62-70-31-82-99	YDGDSEPGSELK	32-26-14-32-55-63-43-79-76-80-50-41
327	4394	2011.5	670.84	2	SKAEAESLYQSK	KSAEAESLYQSK	5-29-99-99-99-95-1-13-99-98-94-99	KSAEAESLASGYK	55-57-94-98-94-86-21-57-83-77-59-75-46
328	4404	2013.67	496.2771	2	HQNVQLPR	HQNVQLPR	96-88-99-78-91-99-90-81	HQNVQLPR	75-88-94-95-94-97-86-59
329	4413	2015.68	717.3554	2	IFSGSSHQDLSQK	FLSGSSPNGDVEPK	90-77-99-69-62-95-22-80-9-70-68-57-48-99	MESGSSRPVLDQK	27-85-77-68-90-89-84-72-68-81-44-54-48
330	4416	2016.22	720.3563	2	SPQPDPVDTPASTK	SPQPDPDVTDGALK	44-17-94-98-82-97-1-3-89-23-63-43-66-12	SPQPDDVPAC(Cam)LLK	17-12-25-34-45-50-24-51-70-51-52-45-28
331	4426	2018.7	403.696	2	SGEGMGIR	SGEGMGLR	92-41-96-98-96-97-99-99	SGEGMGLR	60-43-93-65-90-91-98-94
332	4430	2019.86	417.2242	2	SVEETLR	VSGNSTLR	2-74-99-9-1-94-91-99	SVEETLR	73-75-95-93-93-97-96
333	4453	2025.56	455.7607	2	TLVDHGIR	VDVDHGLR	6-74-99-99-99-85-75-98	TLVDHGLR	70-81-96-98-91-91-98-55
334	4476	2031.02	480.7365	2	HLTGEFEK	HLTAFDEK	80-88-93-84-54-91-92-99	HLTAFDEK	90-99-96-95-96-94-99-80
335	4487	2035.68	397.7437	2	VALGHGLK	VALGHGLK	80-99-97-39-69-74-14-99	VALGHGLK	82-92-94-72-86-46-90-73
336	4493	2037.69	543.7758	2	IANPVEGSSGR	LATPPSGGSATK	91-37-95-89-90-63-9-74-27-88-20-93	LANPVEGSSGR	73-69-95-94-97-99-79-90-89-56-44
337	4506	2042.02	689.3715	2	AQAAAPASVPAQAPK	RNAAPTGVSLTYK	31-54-99-94-96-65-37-96-56-80-6-2-99	QAAAAPASVAQPAPK	44-50-59-92-96-69-80-81-83-48-46-41-82-66-55
338	4516	2044.44	425.7238	2	Q(Pyro-Glu)GVLTHGR	KAVC(Cam)C(Cam)GR	56-74-96-19-37-98-87	KHDHTGR	41-48-69-63-66-83-82
339	4534	2049.06	526.7119	2	HMEMYADR	HMEYMADR	80-99-99-1-37-76-86-99	HMEMYADR	92-94-99-70-74-82-93-88
340	4537	2049.98	852.4288	2	KIEQVDKEDEITEK	KMAAPVDQPFELTEK	31-40-66-31-15-99-93-82-10-53-86-94-87-99-99	KLEQVDQM(O)PELTEK	45-56-97-93-96-97-89-68-67-99-98-97-90-62
341	4587	2067.48	739.8745	2	SETAPAAPAAPAPAEK	SDDAPAPNVPAPVTK	14-6-48-97-90-90-63-53-44-63-71-63-14-49-99	WMAPAALKAC(Cam)MTK	19-21-61-65-77-62-33-51-65-87-66-65-60
342	4600	2072.27	642.8806	2	VLATVTKPVGGDK	VLATVTKAAGPEK	72-87-97-99-99-99-96-93-4-46-31-47-99	DPATVTKAVRVK	57-48-88-97-97-93-94-75-82-71-66-63
343	4609	2074.18	434.2265	2	GHPAPNFK	PPPAC(Cam)GLR	6-10-96-79-55-56-71-81	HGQEAGLR	45-48-40-68-50-35-79-21
344	4621	2076.95	746.8501	2	KYEEIDNAPEER	QYEELQTAPEER	76-95-98-98-99-52-60-99-63-53-99-93	QYEELRGSEPER	54-84-98-98-96-67-48-63-69-37-89-57
345	4628	2078.6	533.2557	2	STMQELNSR	STMQELNSR	11-1-99-96-96-99-98-94-99	TSMQELGGSR	60-63-85-84-98-96-72-82-96-39
346	4633	2079.84	733.3397	2	VETQFQNGHYDK	EVTQM(O)GNKHYDK	68-59-99-91-97-19-80-3-71-82-99-99	EVTKM(O)M(O)PGSNPDK	67-48-63-84-91-86-54-52-78-51-49-66-55
347	4647	2083.96	461.7389	2	DIIHDPGR	VEGFDVTR	15-15-91-56-29-14-92-62	WVSASTGSK	55-84-73-72-51-26-37-69-24
348	4655	2086.44	627.3348	2	IAHGNSSIIADR	LAHGNSAGGKWR	74-37-44-55-62-69-5-63-2-80-86-99	HRNNGGGSLSVR	26-13-33-80-51-28-25-49-73-61-56-34
349	4668	2090.06	597.7856	2	YEELQQTAGR	EYELQQTAGR	15-19-85-88-84-96-62-98-63-93	YEELQQTAGR	51-89-96-79-66-85-75-84-46-41
350	4679	2093.41	664.3452	2	EKQDEQVGLPGK	EQKDEQVGLPGK	43-52-91-99-67-53-95-98-95-94-97-98	EKQDEQVGLPGK	76-54-89-95-96-80-94-92-99-95-50-32
351	4682	2094.33	511.7485	2	QVNYEVDR	QVNYEVDR	46-27-99-99-99-99-99-99	VQNYEVDR	54-60-86-97-99-98-99-89
352	4690	2096.55	505.2462	2	EYEAEGIAK	EYEPDTGAK	24-79-99-5-9-50-40-96-99	YAGENVTGAK	49-59-40-55-23-21-45-69-94-41
353	4702	2099.54	551.7708	2	LEVQAEEER	LEVQASGNER	91-31-99-99-93-6-46-89-98-99	LEVQC(Cam)NPSR	62-91-95-94-93-79-68-80-75
354	4710	2101.87	654.2692	2	EAMEDGEIDGNK	EAMEDGELDGNK	68-77-95-99-98-82-99-99-77-90-90-99	AEMEDGELGDNK	34-66-92-99-98-87-98-96-91-95-80-78
355	4731	2107.42	488.7285	2	AGFAGDDAPR	AGFAGDDAPR	96-63-86-99-93-4-83-99-89-62	QFAGDDAPR	57-65-94-92-67-52-90-91-86
356	4732	2107.57	466.7284	2	MQLDNPSK	MPSGDNALK	96-47-78-5-77-77-73-94-75	MQLDNVGR	79-85-97-93-85-85-54-31
357	4738	2109.5	506.7937	2	TVGIVGNQPK	SLGLPGMLPK	19-13-90-99-13-2-23-79-90-94	AEGLVAEVPK	41-71-73-94-66-28-55-72-68-28
358	4745	2111.61	616.8151	2	STESLQANVQR	GMESLQANVQR	21-27-85-99-95-91-36-51-99-99-99	MGESLKDTVPR	24-14-86-95-92-87-83-79-89-93-83
359	4748	2112.5	533.2632	2	AQYEDIAQK	GAAYPEC(Cam)AVK	32-1-1-96-63-24-63-3-98-99	QAYNQGASAR	32-35-86-63-63-23-70-84-85-68
360	4762	2116.26	556.7762	2	KEDMTYAVR	KEDMMMTAR	80-88-99-95-66-52-67-76-99	KEDMMFRR	65-93-95-89-60-43-37-59
361	4766	2117.36	405.2348	2	LVDHGIR	LVDHGLR	95-98-98-75-33-12-98	LVDHAVR	88-96-97-88-62-59-70
362	4768	2117.68	875.449	2	SPAGPAATPAQAQAASTPR	SPQPAATPAQAQAASTPR	22-62-82-98-78-99-94-98-50-69-92-77-98-94-99-85-95-61	SPQPAATPAQAQAASTPR	49-31-50-54-82-95-95-44-50-52-86-89-91-84-82-79-54-49
363	4785	2121.82	481.2452	2	NTNPNFVR	GTGNMVQVR	15-6-2-99-88-57-90-99-94	NTNMVQVR	50-54-81-87-62-62-83-77
364	4798	2125.33	469.2635	2	GLVLDHGAR	GLVLDHQR	13-26-99-96-91-99-75-99	LGVLDHQR	67-41-96-98-97-97-95-95
365	4804	2126.75	472.2459	2	ENDPTVLR	QDDPTVLR	49-82-99-97-77-89-99-99	GNVQEGALR	9-19-31-74-79-54-86-87-14
366	4810	2128.11	652.801	2	QLEEAEEEATR	AGLEEASNGEAEK	49-51-84-77-97-98-21-60-9-99-77-60-93	LQEENGGTEATR	45-40-90-88-59-32-18-37-90-90-66-45
367	4813	2129.03	614.8243	2	AAPGAEFAPNKR	AAPGAEFAKNPR	49-12-88-69-97-97-86-18-51-82-1-81	AAPGAEM(O)TVPLR	32-43-32-73-86-94-83-70-77-71-81-16
368	4816	2129.96	560.8027	2	STTTGHLIYK	STTTGHLLYK	6-74-99-99-99-84-98-99-36-97	MGTTGHLLYK	41-27-81-97-73-78-95-98-92-54
369	4831	2135.71	817.3781	2	NTDQASMPENTVAQK	EESLASMVDGHPPHK	19-2-38-88-99-99-95-2-29-1-50-69-59-98-99	ENSQASMRMSDLHK	56-30-56-55-75-92-72-70-35-51-50-76-60-54
370	4834	2136.65	633.8323	2	LLEQYKEESK	LLKEYQEESK	98-84-75-89-36-64-96-89-99-99	LLEQYKEESK	86-91-99-93-78-79-98-99-93-86
371	4852	2141.69	850.3854	2	DPAQPMSPGEATQSGAR	EPGQPMSPADATQSQR	71-11-1-83-96-99-99-79-77-82-81-56-73-91-64-99	WPQPMSPADATQTNR	41-21-68-82-86-90-50-49-56-76-57-54-74-61-43
372	4860	2143.89	491.2774	2	ATLVDHGIR	ATLVPVLLR	90-86-99-73-99-47-87-98-97	ATLVDHGLR	77-80-94-99-98-98-82-94-76
373	4863	2144.36	721.3738	2	A(Acetyl)ATASAGAGGIDGKPR	LATASAGAGLGQSLPK	55-26-93-36-54-82-92-27-94-97-90-49-69-6-1-96	REASAQGLGDGKPR	29-88-90-97-98-95-85-87-71-87-38-79-33-46
374	4871	2147.22	551.2495	2	MGAGLGHGMDR	MGQLGHTSDR	72-27-88-90-97-99-87-68-43-99	DSGGLGHTSDR	52-76-75-81-90-79-92-72-69-89-81
375	4884	2151.29	743.3627	2	NIIHGSDSVESAEK	NLLHGSDSVESAEK	61-60-99-96-95-95-83-65-88-96-97-71-99-99	KVLHGSDADESAEK	65-68-95-98-94-92-63-56-59-97-85-86-90-67
376	4892	2153.54	461.7353	2	NVPNWHR	RGPNDAHR	21-2-84-89-57-90-99-94	RGPNDAHR	25-25-68-66-60-62-83-86
377	4893	2153.7	436.5618	3	KDHNIPGELER	C(Cam)SLEPLYRNR	10-1-72-56-16-76-0-53-36-79	RQDHAPELVSR	6-8-9-9-23-62-68-44-75-46-20
378	4916	2159.9	815.8636	2	HSGPNSADSANDGFVR	HSGPNSADSANDVGFR	61-64-94-31-55-77-99-94-2-38-88-94-59-93-32-93	HSGNPSADNSADGFVR	65-67-48-62-31-76-89-79-85-54-84-85-57-57-48-40
379	4920	2161.01	666.3165	2	LMELHGEGSSSGK	LMELHWSGSSGK	98-88-93-99-99-85-95-79-43-97-99-99	LMELHGC(Cam)TVSGK	57-51-97-97-97-85-86-71-83-77-56-71
380	4929	2163.41	680.8329	2	KGDEVDGVDEVAK	QGDVEMDGVLVAK	76-52-64-60-82-58-21-46-35-81-97-99-98	KGDEVDRDEVAK	65-60-91-97-92-66-14-50-96-94-85-80
381	4945	2168.67	652.2957	2	AEPSEVDMNSPK	EPASEVDM(O)NAPK	14-5-53-99-99-82-97-93-62-90-80-52	EAPSEVDASSSPK	79-60-90-93-99-83-82-87-86-82-81-31-55
382	4949	2169.93	632.7786	2	AYGGAYDVM(O)SSK	AYGGAYDVM(O)SSK	43-87-99-84-96-94-67-98-86-99-11-99	M(O)SGGAYDPPEPK	57-61-79-73-87-89-87-78-79-79-31-31
383	4950	2170.11	647.3408	2	KVVGDVAYDEAK	KVVGDVAYDEAK	99-89-99-95-90-92-1-29-77-86-99-98	QVVGDVLTDGYK	52-72-86-46-69-71-79-70-70-38-40-67
384	4988	2181.85	586.2892	2	HQGVMVGMGQK	HQGVMRMGQK	99-81-99-97-73-73-98-65-82-93	HQGVMRMGQK	85-88-92-96-89-79-90-73-80-86
385	5005	2186.21	766.8633	2	AVTEQGAELSNEER	GLTEQGAELSNEER	46-52-93-97-99-99-99-51-99-95-94-94-99-99	VATEQGAELSNEER	25-26-70-95-91-88-95-99-99-99-95-94-89-70
386	5025	2192.48	676.3557	2	SAHATAPVNIAGSR	GTHATARQMPPGK	31-59-11-96-99-99-27-82-29-34-59-49-39	SAHATARQLPDGK	17-37-60-95-96-95-82-73-67-35-55-34-34
387	5030	2193.76	499.6972	2	DYDDMSPR	M(O)MDDMSPR	24-44-98-35-15-95-89-81	M(O)MDDMSPR	66-72-96-90-93-97-98-94
388	5034	2194.87	534.2493	2	ILSTM(O)DSPST	FDSTDVVER	19-1-88-91-21-7-89-44-62	FDSRNGSER	40-45-74-56-54-34-81-95-54
389	5038	2196.59	458.7039	2	M(O)GGM(O)VSFR	FGGM(O)VSM(O)R	80-91-99-96-79-35-97-62	M(O)GGFEGFR	78-79-88-96-98-88-93-79
390	5051	2200.72	414.726	2	LPEGDLGK	LPEGDLGK	95-92-99-21-36-34-97-99	LPEGDLGK	94-90-99-68-81-79-92-93
391	5057	2202.12	520.2506	2	YESLTDPSK	YESLTDRR	80-76-93-88-99-97-36-97	YESLTDSPK	91-94-97-97-95-95-85-82-79
392	5058	2202.27	605.8303	2	ILDSHAATLNR	LLDSHWGRAR	99-98-94-98-99-39-99-76-59-99	LLDSHGWRAR	79-92-94-95-95-51-86-71-80-60
393	5067	2204.23	540.2618	2	AQYEDIANR	AQYEDLANR	43-64-99-92-84-99-98-94-96	QAYEDLANR	56-82-96-97-86-89-85-96-51
394	5069	2204.61	788.3918	2	IEQVDKEDEITEK	KNQVDQM(O)PELTEK	31-88-97-99-99-84-70-27-94-96-94-99-99	ELQVDKM(O)PELTEK	68-40-70-90-93-63-59-40-96-94-82-87-61
395	5077	2206.42	563.273	2	AEAESLYQSK	AEAESLYQSK	43-70-99-97-98-86-63-99-89-85	AEAESLYQSK	60-86-95-99-95-93-70-86-85-52
396	5088	2208.62	450.7503	2	AGEVFIHK	AWVM(O)LHK	88-88-99-18-51-91-96	AGEVFLHK	61-51-95-84-70-86-89-50
397	5090	2208.94	593.3436	2	KITIGQAPTEK	KLTMFDESSK	99-80-93-91-77-95-66-55-99-99	KLTMHEVLSK	79-92-92-96-90-94-70-80-80-57
398	5101	2211.57	500.2262	2	DVDGAYMTK	DVDGAGFYR	6-24-94-92-90-56-30-19-81	DVDGMPHTK	54-50-71-61-40-35-66-74-54
399	5103	2211.91	990.9941	2	IGQQPQQPGAPPQQDYTK	EPAEPQQPQPPLEEYTK	21-17-20-43-90-80-95-99-89-99-59-71-1-30-11-64-99	DHSSKPKPGAPALEVC(Cam)C(Cam)K	12-12-14-23-33-28-71-49-15-37-61-81-70-77-35-29-20-25
400	5104	2212.12	554.2729	2	AQYEEIAQR	QAYEELAQR	53-1-96-99-93-99-62-98-94	AQYEELAQR	40-41-90-98-98-96-88-90-86
401	5113	2214.61	671.3377	2	FGQGGAGPVGGQGPR	FGQGGAAAPAGQPGR	49-4-20-95-94-99-93-2-13-53-79-89-63-18-99	FNAGGAGPVGGQGPR	51-46-69-90-91-95-86-45-54-60-82-90-82-78-84
402	5114	2214.78	524.7524	2	ALEEAMEQK	PSEEAPYQK	1-10-99-98-91-10-53-36-97	ALEEAAAAM(O)R	55-68-92-95-67-30-29-68-65-40
403	5116	2215.13	480.7414	2	YHIGDEVK	NMEERGPK	88-68-93-94-48-93-98-98	M(O)QVDGLGPK	51-55-90-90-73-96-88-91-56
404	5120	2216.2	856.4031	2	NEEPSEEEIDAPKPK	QDEPSEEELPADKPK	31-55-39-96-82-62-91-94-93-90-94-99-80-67-96	KDEPSEEELDAGKHK	40-75-98-83-86-95-95-93-93-92-82-30-72-35-49
405	5134	2220.42	632.3538	2	FTSDTKPIINK	FTSDTNQVHSK	15-56-62-74-82-48-21-60-71-46-99	M(O)TRARFAGLPK	12-28-61-60-55-82-56-35-90-54-30
406	5148	2224.45	665.3591	2	TQPAVATAATAAEK	QTPAVDKATSPSK	38-26-96-77-88-62-84-86-31-72-31-11-99	KTPAVADKGGEEK	44-51-49-68-68-52-52-62-37-51-76-61-54
407	5160	2227.57	436.751	2	TALLGGGQR	TALLNGQR	80-88-98-54-73-98-96-99	TALLNGQR	82-86-97-95-73-84-88-75
408	5165	2228.38	614.2985	2	NHEEEISTLR	NHEEELSTLR	55-26-99-93-77-98-68-14-99-99	NHENHGAVPPR	45-59-95-46-40-22-39-43-61-68-45
409	5166	2228.57	625.8232	2	EAHEPLAVADAK	EHAEPLAVWAK	43-36-68-99-98-21-3-77-98-85-85	EHAEPALVWAK	69-31-62-97-46-34-74-82-87-54-55
410	5168	2228.93	439.7635	2	HVSPLIGR	HVSAHATR	96-81-94-86-63-14-96-87	HVSAVPLR	82-95-95-90-73-67-74-30
411	5174	2230.35	680.8382	2	VREEEIEVDSR	KGMETAKSHEDK	14-7-63-84-30-3-82-63-63-19-85-99	VGVEEELELTDK	11-6-26-77-75-69-44-85-52-40-55-44
412	5175	2230.54	637.2618	2	VLECYNCGCRN	LVGGYTGC(Cam)DM(O)GK	98-84-58-65-88-77-3-16-10-1-94-93	DDGGYFELDSR	61-66-44-60-68-70-93-79-76-65-24
413	5176	2230.73	455.7376	2	FTVETASR	FTGGKSASR	96-96-19-63-80-3-98-97-51	FTVETASR	82-90-88-90-89-94-95-77
414	5182	2232.25	593.2799	2	RFPGYDSESK	SLAEGYDESSK	17-12-62-85-56-14-95-66-91-99-99	RFPGYDESSK	44-70-59-57-57-86-85-73-86-78
415	5203	2237.25	621.3436	2	VNTLIRPDGEK	VNTLLAALLSVK	89-87-99-99-99-1-3-75-65-36-79-99	RGTLLVGDPGTR	25-32-68-96-95-55-30-40-43-48-61-38
416	5204	2237.42	555.7755	2	TVAVYSEADR	EAAVYSM(O)APR	68-77-92-79-34-98-96-22-47-85	VTAVYSEWR	59-63-97-98-97-95-96-86-59
417	5210	2238.88	549.2877	2	LDSHAATLNR	LDSHARRSR	99-86-62-95-94-82-80-99-99	LDSHAVGRSR	72-68-79-71-70-38-21-82-86-76
418	5213	2239.36	471.2783	2	AVVGVVAGGGR	AVVGVVAGNR	43-87-91-93-89-98-89-98-87-99	LGVGVVAGNR	45-23-87-93-98-97-96-92-93-43
419	5214	2239.52	748.8536	2	LSSEMNTSTVNSAR	EASEMNTTSVNSVK	68-77-49-90-97-96-96-67-91-96-95-57-38-1	LSSEMNTTSVNSAR	54-48-48-92-96-94-96-88-82-96-85-77-69-49
420	5216	2239.91	650.3213	2	GVDLQENNPASR	GVDLQENNPASR	43-62-94-94-99-64-99-97-94-43-99-99	RDLQENNPASR	38-67-90-91-94-78-90-61-79-43-25
421	5233	2243.63	428.7565	2	FLVHNVK	M(O)LVPPGVK	92-95-99-63-59-62-43-99	M(O)LVRPPK	60-79-95-51-67-37-49
422	5234	2243.79	876.4077	2	TVAIYSEQDTGQM(O)HR	C(Cam)SHYSEKDTNAFHR	34-1-1-99-99-89-89-99-98-78-62-70-99-99	RDLYSERSTNAM(O)HR	12-30-86-92-92-96-72-82-93-92-91-90-63-51
423	5241	2245.42	893.0999	3	PAPAVGEAEDKENQQATSGPNQPSVR	APPAVWAHPDAPPEQATYRWNFR	38-10-29-30-8-48-23-57-25-58-30-10-87-28-81-82-92-14-35-72-9-9-76	WC(Cam)KFAHWEYKQATSPVLSWPR	7-9-12-33-38-5-5-18-5-29-62-82-61-82-48-69-74-45-27-15-15
424	5262	2250.49	540.3017	2	ALVNQLHER	LAVNQLHER	91-93-99-88-87-4-20-95-99	LAVNQLHER	77-69-94-84-71-59-80-99-87
425	5263	2250.65	602.7669	2	Q(Pyro-Glu)EMQEVQSSR	NVGNDEVQSSR	50-88-99-30-56-77-98-98-91-99-99	NPC(Cam)QEVQSSR	33-29-62-59-90-95-78-93-86-50
426	5271	2252.47	683.8405	2	KFGDPVVQSDM(O)K	KFGDPVVSDM(O)QK	99-96-89-50-99-53-93-99-87-74-87-93	KFGDPVVSNEM(O)K	78-79-62-81-66-82-92-88-72-90-89-85
427	5285	2255.74	614.8184	2	VEIIANDQGNR	EVLLANDQGNR	49-67-99-91-94-93-89-97-58-70-99	EVLLANDQGNR	84-69-98-100-98-96-96-95-95-90-60
428	5286	2255.9	504.7831	2	LVNQLHER	LVNQLHER	85-98-98-66-86-94-99-99	LVNQLHER	69-83-90-80-92-97-99-94
429	5288	2256.22	566.7942	2	AM(O)GEQAVALAR	M(O)AGEQAVALAR	49-77-99-89-81-72-99-93-99-94-99	AM(O)GEQAVALAR	59-61-93-99-86-88-97-99-99-99-94
430	5293	2257.59	478.2554	2	GQIGAPMPGK	GQLGAGGNPGK	40-61-99-96-99-26-2-22-94-99-99	QGLGAPMPGK	59-46-89-86-76-25-62-88-71-71
431	5296	2258.06	466.254	2	VKDWVER	VKDWVER	80-88-98-45-96-91-99	VKDWVER	79-80-95-92-90-97-90
432	5297	2258.21	607.2679	2	MFQYDSTHGK	MFQYDTSHGK	61-99-99-40-88-76-63-71-95-85	M(O)MKYDSTHGK	69-86-96-90-88-78-74-94-63-59
433	5315	2262.08	462.7425	2	LITYGSDR	GNRYGTTR	31-69-52-97-98-8-19-91	LLTYGSDR	88-90-96-96-74-86-89-54
434	5318	2262.56	427.2186	2	GPPPSWGR	PGPPAC(Cam)VR	6-10-99-99-2-86-3-81	GPPPSWGR	24-80-95-84-83-71-48-52
435	5324	2263.96	470.2578	2	LAHEVGWK	LAHEGSTPK	52-97-99-99-36-59-3-85-69	LAHEVGWK	86-91-95-99-88-41-76-73
436	5325	2264.12	480.7386	2	HM(O)LPSGFR	HM(O)LGYPAR	96-95-98-15-3-31-19-81	NDAPTPAFK	51-72-88-93-82-77-82-55-55
437	5330	2265.42	439.7227	2	IFVNDDR	LFVGDGDR	99-99-99-1-39-10-99-99	LFVGDGDR	84-85-92-50-45-33-89-49
438	5337	2267.12	689.8071	2	EMEAELEDERK	MEEAELEDREK	21-44-97-88-94-84-87-83-27-97-93	MEEAATDGNALEK	32-57-81-71-77-75-76-57-81-74-83-86-60
439	5344	2269.14	640.8339	2	NPELPNAAQAQK	GPGELPNAAQAAGK	82-2-3-84-99-99-80-42-42-71-30-43-68-99	LLNLWFGMMR	41-43-62-95-90-92-67-90-81-50
440	5352	2271.37	464.2578	2	AHSIQIMK	AHSLQLMK	43-31-84-64-22-98-98-99	AHSLQLMK	65-71-88-75-65-90-92-90
441	5355	2271.88	893.4147	2	LVAGEMGQNEPDQGGQR	VLAGEMGQNEPDQGGQR	21-6-67-69-86-99-93-89-83-44-99-94-83-95-69-80-99	WPWMGKNEPDSWPR	38-45-55-90-69-73-67-86-59-82-65-85-38-70
442	5366	2275.1	682.8011	2	YEEIDNAPEER	YEELDNAPEER	82-86-99-99-94-98-99-94-53-93-99	EYELDNAPEER	69-44-98-98-91-82-95-34-84-74-34
443	5383	2279.43	731.8455	2	EVDEQM(O)LNVQNK	MPDEQFLNVQNK	28-34-60-93-84-97-99-95-98-84-99-99	MPDEKM(O)LNVQNK	40-50-71-92-77-91-95-95-98-96-82-90
444	5387	2280.52	594.8158	2	KDDPTLLSSGR	KDDPTLLSSGR	99-81-94-99-87-87-99-68-48-43-81	KDDPTLLGSSR	74-84-96-68-75-94-94-45-73-86-66
445	5411	2286.3	643.3459	2	TIIQNPTDQQK	LTLQNPTDQQK	98-67-99-99-99-98-88-86-37-98-99	TLLQNTPDDLR	40-57-97-94-95-73-75-90-93-56-43
446	5412	2286.5	404.221	3	ILDSHAATLNR	LLPPAGEM(O)PAAK	77-93-40-27-34-6-89-39-67-4-1-81	RTKYEGMAVR	6-9-25-26-59-38-31-46-54-28
447	5420	2289.15	448.2403	2	VNQLHER	VNQLHER	89-31-95-86-90-96-99	VNQLHER	71-81-79-90-96-98-92
448	5424	2290.2	760.8831	2	S(Acetyl)ETAPAAPAAAPPAEK	SGQSAPAAPAAAPPAEK	12-1-6-76-86-99-89-53-21-3-61-58-69-53-56-93-99	M(O)PDAPAAPAAAKHEK	45-28-43-69-82-92-95-62-74-94-97-73-46-90-68
449	5426	2290.54	560.764	2	GMGPGTPAGYGR	GMTTLTAAQVK	38-64-88-77-36-71-24-49-37-4-97	MGTTGMQAPAR	37-28-61-56-27-41-81-84-84-65-17
450	5439	2294.1	776.3458	2	AIYSEQDTGQM(O)HR	ALYSEQAWGSM(O)HR	17-20-81-97-78-98-41-39-78-27-71-54-98	FAESEQNVTNQER	21-22-62-94-98-89-66-65-63-81-86-77-54
451	5440	2294.29	537.783	2	SSM(O)SGLHLVK	SSAYGLHVLK	19-74-63-98-97-55-95-96-36-87	NMYFKLMK	45-43-71-77-90-79-83-52
452	5478	2304.86	527.3262	2	VVLIGGKPDR	VVAEGSAGAHR	6-74-93-77-9-59-3-69-3-88-99	VVLLGKGPDR	73-81-96-97-62-52-54-79-82-55
453	5482	2305.94	955.8989	2	SSGSPYGGGYGSGGGSGGYGSR	SSSGYPGGGYGSGGGSGGYGSR	17-3-33-15-34-43-99-97-97-76-69-1-20-70-76-98-77-76-93-59-73-99	NM(O)GPYGGGYHM(O)GGADLGPK	10-12-7-59-63-43-41-43-46-17-16-21-46-67-89-73-12-17-28
454	5490	2308.22	405.8904	3	GIPHLVTHDAR	GLSFDVYGMAR	7-40-59-29-21-29-12-5-44-16-81	LTPPYDLVAAR	15-13-23-41-41-35-27-17-34-52-9
455	5497	2310.31	618.3384	2	KALAAAGYDVEK	KALAAAYDGVEK	99-70-89-99-97-98-8-27-91-44-82-99	QALAAATHPVTR	67-91-98-98-99-97-86-76-79-87-86-63
456	5509	2313.8	584.6055	3	TVAIYSEQDTGQM(O)HR	SLALGNPNSGPGQGETPR	36-31-99-99-19-16-2-6-25-18-34-48-48-6-55-23-9-59	WWWQSYAC(Cam)QALPR	8-8-19-28-12-8-7-37-14-23-68-45-12
457	5532	2319.2	516.801	2	YRPGTVALR	SSLAVSEALR	14-3-44-53-6-78-65-89-99-99	RYPGKKQR	55-90-75-51-40-41-86-83
458	5538	2320.28	438.2444	2	SSELQAIK	SSELQALK	68-45-93-94-94-86-88-87	SSELQALK	60-72-89-83-89-90-97-89
459	5541	2321.23	556.2954	2	DAHQSLLATR	WHQSLLATR	34-79-96-84-52-99-77-99-99	YC(Cam)KSLLATR	29-52-78-95-80-92-92-97-89
460	5547	2322.27	842.8887	2	HTGPNSPDTANDGFVR	HTGPNSPDGRTSGM(O)VR	61-71-88-98-64-97-90-79-3-60-12-76-58-87-32-99	HTGPNSPDTAAASGM(O)VR	39-52-60-60-57-86-57-46-59-44-21-32-63-54-49-33-41
461	5563	2325.98	624.29	2	AGELTEDEVER	EQLTEDEVER	68-54-99-99-99-86-75-93-99-99	EAGLTEDEEVR	65-30-50-94-96-98-91-94-90-61-77
462	5567	2327.08	683.3229	2	SQYEQLAEQNR	SGAYEQLAEQNR	20-3-64-78-99-69-88-99-89-95-90-99	QSYEQLAEQNR	50-75-93-99-86-94-98-99-89-84-88
463	5569	2327.46	428.2579	2	LIGGKPDR	LLGGDPKR	52-91-91-84-51-31-53-99	EPGGKVLR	77-40-69-59-73-32-60-59
464	5572	2327.97	416.7132	2	E(Pyro-Glu)IAQDFK	KSAHDFK	77-82-21-21-93-87-98	SHAQYVK	51-56-90-89-71-76-80
465	5573	2328.14	927.937	2	EQLEEEEEAKHNLEK	LGSLEEEEEAQTGATYK	70-1-1-63-78-89-97-62-85-88-90-17-63-76-47-28-93	LPC(Cam)EEEEEAHDKLQK	45-29-71-92-94-98-98-98-94-92-95-82-57-39-29
466	5583	2330.76	589.7881	2	LGSVGYDPNEK	LGSVGYQVDLK	96-94-88-99-95-93-8-1-94-91-99	LGSVGTC(Cam)EMPK	76-38-82-95-85-51-60-95-82-55-84
467	5590	2332.4	439.673	2	G(Acetyl)DGESTSPS	DSSERER	61-84-98-64-54-98-3	DSSDDSPR	63-82-88-73-56-68-75-23
468	5595	2333.72	783.4142	2	VDEVPDGAVKPPTNK	ENKAPDFPNAHVVK	41-46-86-37-96-82-98-67-69-4-19-95-17-99	VEDVLVM(O)PVQVGHK	30-61-51-82-96-89-59-48-52-71-54-25-35-52
469	5596	2333.92	757.3661	2	SQAPGQPGASQWGSR	KSAPGQAMHTWGSR	19-70-98-90-62-78-97-1-7-39-91-48-28-96	TNAPGQTMVTGHGSR	15-16-60-29-22-54-35-14-33-43-21-35-21-23-30
470	5607	2336.73	631.8025	2	SLLEGEGSSGGGGR	EALEGC(Cam)LSDLR	68-77-99-99-98-96-94-96-96-59-98	EALEGC(Cam)LSDLR	76-54-82-99-93-92-91-86-96-88-66
471	5615	2338.97	634.3234	2	LDQPGNLPGSNR	SPSATSMSSRTR	53-62-70-30-55-63-5-91-78-70-98-93	SPPTM(O)FAYPLK	38-60-49-70-66-76-71-68-48-54-50
472	5624	2341.09	398.2238	4	FRPAGAAPRPPPKPM	NNKDGAAPVGHGMPPK	16-10-29-64-81-70-95-62-11-22-21-52-18-6-27-52	EPRWPPRAAPTRR	30-32-8-10-35-8-7-41-66-24-37-23-11
473	5626	2341.86	562.2597	3	HTGPNSPDTANDGFVR	QPNYTSDTANDGFVR	34-2-32-22-2-19-43-59-84-54-78-97-60-95-99	WPFYDPTANDGFVR	14-9-12-11-32-46-82-90-57-71-70-67-79-33
474	5632	2343.37	577.8135	2	AGGPTTPLSPTR	FMAMLTSPEK	15-94-99-2-20-91-79-63-47-98	MFAVFVSPTR	30-33-61-31-56-79-72-39-39-41
475	5637	2344.74	522.6107	3	VDEVPDGAVKPPTNK	VDEPLTNLQLNPGR	97-98-94-94-16-40-54-33-62-63-9-1-19-79	WKKLNYGNWNSR	13-21-16-40-12-15-31-43-52-59-32-23
476	5648	2347.52	553.7879	2	VTEDTSSVLR	VTEDTSSVLR	80-99-99-95-95-99-83-95-98-99	VTEDTSSVLR	86-95-99-96-95-95-96-97-99-90
477	5651	2348	795.4	2	GGKPEPPAM(O)PQPVPTA	MTAAPQAPAPNAPPQK	20-61-10-61-50-42-75-31-71-31-60-38-76-27-18-67	TWVPKPM(O)APPFM(O)R	13-13-18-12-48-43-63-46-34-72-50-28-46
478	5652	2348.21	918.8937	2	DGQVINETSQHHDDLE	NWVLNETYC(Cam)GSDHNK	34-47-95-98-73-95-95-29-29-97-61-70-59-64-97	M(O)HDLNETQSHHRC(Cam)R	37-39-76-95-92-98-93-73-76-90-70-37-35-44
479	5661	2350.82	626.3376	2	LDAQVQELHAK	LDAQVPC(Cam)LHAK	99-84-72-84-95-84-50-89-98-99-99	LDAQVQELHAK	51-77-88-94-82-68-92-92-97-90-85
480	5664	2351.75	725.8365	2	GDATVSYEDPPTAK	SRTVSYEDPDPGK	6-74-95-96-96-28-14-11-99-84-10-11-99	DGDGVSYLMSGPPR	21-11-38-40-82-95-68-63-56-94-55-55-39-30
481	5665	2351.93	462.245	2	LIYEETR	LLYEETR	98-86-98-70-85-89-99	EPVPGPATR	76-66-40-49-19-48-72-79-35
482	5674	2354.26	396.7388	2	KHANIPL	VFLGAASK	72-70-88-19-29-41-72-68	LDLLYR	76-73-93-77-71-69
483	5684	2356.77	576.2856	2	YIDQEELNK	YLAPSEVMNK	88-94-99-98-78-42-90-97-94-99	YLAPDTVMNK	90-89-94-88-75-70-80-90-77-72
484	5693	2358.77	618.7909	2	ITSENPDEGFK	LTSENTSLM(O)PK	98-84-36-88-99-71-62-93-87-60-99	LTSENHTC(Cam)FK	74-69-89-98-92-79-74-94-57-54
485	5702	2361.07	564.7767	2	FADLHDTPGR	FEGLHDPGTR	90-75-50-98-88-70-47-63-81-98	FANRM(O)GGGFR	35-45-44-26-32-32-44-66-95-78
486	5712	2363.76	564.2501	3	VSYGIGDEEHDQEGR	VSANM(O)TSLNNTGYM(O)R	75-84-66-32-30-56-15-1-21-11-17-14-28-34-82	WM(O)WC(Cam)TNRFGGGFR	27-37-49-28-21-25-26-43-59-57-65-88-43
487	5731	2368.77	612.9359	3	DGQVINETSQHHDDLE	DGQVLSGWAC(Cam)MVTC(Cam)PR	37-6-64-99-90-65-16-26-3-21-20-64-35-55-3-82	WYYM(O)PTLM(O)GMMVGPK	9-10-11-13-14-14-39-21-5-9-46-60-14-13-30
488	5732	2368.95	622.8149	2	TNQELQEINR	SQQELQELNR	7-64-99-99-88-88-97-99-36-93	TNQELQELNR	46-49-79-97-90-77-96-95-86-85
489	5739	2371.03	492.7371	2	VYAEDPYK	VYADDVFR	80-96-98-47-34-78-94-96	VYADDVFR	83-89-95-78-54-56-85-79
490	5742	2371.55	640.2996	2	NFSDNQLQEGK	NM(O)SDNKLQEGK	32-26-99-99-62-88-98-90-99-98-99	NM(O)SDNAGLQVSK	46-55-96-93-87-82-79-95-89-72-48-70
491	5747	2373.28	667.3225	2	ETAENYLGHTAK	ETAENYLGHTAK	6-26-92-99-97-36-65-99-88-99-99-99	ETAENYLGHTAK	79-61-91-97-88-74-79-72-92-91-85-84
492	5752	2374.64	472.2901	2	VPPPPPIAR	VPPPPDPPK	72-31-94-85-25-17-98-77-99	VPPPPPALR	50-83-89-85-77-45-44-82-48
493	5778	2382.28	633.8317	2	EAIEGTYIDKK	EALEGTYLDKK	43-48-95-99-99-74-14-98-88-99-98	EALEGTYLDKK	87-68-95-99-95-92-92-98-98-91-88
494	5786	2384.04	912.4064	2	GTEASSGTEAATGLEGEEK	SAEASSGTERSGLEGEEK	33-3-30-86-99-99-97-96-99-27-88-94-99-99-6-28-99-99	WDGSSGTERSGLEWEK	23-61-28-91-96-72-85-98-66-77-93-98-98-67-78-46
495	5790	2385.18	584.7595	2	EDTEEYNLR	TPM(O)EEYNLR	90-1-53-99-94-99-97-98-91	EDTEEYNLR	76-69-79-95-99-96-92-95-73
496	5798	2386.94	594.8083	2	AQLGLGHSYSR	QALGLGHSYSR	65-99-99-99-99-84-96-95-95-99-93	QALGLGHSYSR	40-69-92-92-97-80-85-94-87-68-66
497	5803	2388.37	507.2848	2	SAALNAPIEK	SAALNEGSHK	43-34-99-99-88-69-91-27-1-99	SAALNELAPK	51-60-93-97-73-90-85-79-80-69
498	5809	2389.51	499.7378	2	NNPEPWNK	LDPEHMTR	96-35-96-83-31-21-19-81	MPPEQGSPR	30-37-74-93-79-24-29-56-21
499	5817	2391.34	513.2419	2	ADLAEEYSK	ADLAEEYSK	90-86-99-99-97-87-95-98-97	EGLAC(Cam)NHPK	72-44-93-98-92-85-69-57-56
500	5825	2393.25	667.7971	2	NQNSWGTGEDVK	ELNSWGTSVDVK	53-26-96-99-80-91-98-62-67-95-99-97	ELNSWGTGDEAR	77-79-89-92-82-70-91-56-63-83-75-59
501	5832	2394.93	758.8539	2	QEYDESGPSIVHR	KEYDESPGEAVHR	24-37-92-99-96-82-84-62-68-99-99-99-99	QEYDESPGSLVHR	43-76-74-91-98-79-37-21-45-77-89-70-18
502	5846	2398.34	509.7615	2	SLQSVAEER	AEKSVAEER	6-74-99-98-99-98-98-95-99	EAKSVAEER	59-33-93-98-97-97-99-98-79
503	5851	2399.17	635.3256	2	PAGQNLQGIEDK	PAGQNLQGLEDK	72-83-84-97-93-87-96-99-87-99-97-43	QGPANLQGLEDK	46-29-82-91-93-89-90-70-93-99-79-68
504	5853	2399.54	677.8223	2	NDENEHQLSLR	EASSGGLHAGEVLK	53-1-63-63-63-74-58-91-87-94-62-63-48-93	SC(Cam)SPLGHAGAELR	18-27-54-32-44-34-82-78-30-59-91-31-15
505	5854	2399.74	414.2296	2	Q(Pyro-Glu)PPLPHR	FGTLSFR	24-71-3-97-99-97-99	AHPLSFR	32-37-80-95-81-84-93
506	5856	2400.09	483.2353	2	AQYDELAR	QAYDEALR	3-3-96-4-85-62-88-99	AQYEDLAR	38-37-78-71-39-85-92-77
507	5859	2401.04	506.2389	3	QEYDESGPSIVHR	TRSHEDGLPLVHR	31-43-2-1-13-13-68-60-12-86-68-61-94	MC(Cam)HC(Cam)HGLPLVHR	10-11-26-31-15-34-62-72-82-77-72-25
508	5864	2401.95	628.642	3	LNFSHGTHEYHAETIK	TTTADPLGHEYHAETLK	24-58-15-4-62-15-21-10-63-85-34-69-41-89-85-79-78	MKKYFYHGMHPLGM(O)K	14-14-26-9-17-22-24-25-72-65-73-61-14-20-28
509	5877	2405.82	796.3944	2	YELISETGGSHDKR	YELLSEAAC(Cam)GPLLR	21-7-81-99-95-94-2-1-42-63-4-99-99-99	EYLLSETNSHDKR	68-40-89-95-79-84-21-52-60-89-88-69-45
510	5885	2408.87	523.5815	3	VDNDENEHQLSLR	VDNDENFGFGVVTR	97-98-99-97-67-80-5-3-6-1-12-54-61-81	WQM(O)KPFGGMDLSR	11-11-7-13-5-32-8-15-9-25-39-30-10
511	5893	2410.71	534.2505	2	PGSGFTNTMR	PGSGFSSC(Cam)LR	80-81-98-94-96-4-11-93-89-81	GPSGFTNMTR	25-66-95-93-95-76-82-86-83-56
512	5894	2410.88	750.8654	2	DQTPDENDQVIVK	ENTYNGGGSYVLAR	24-31-99-57-29-1-5-96-7-71-75-99-99-99	RSTPDEWFATYK	15-20-72-43-66-79-48-67-71-70-41-38
513	5899	2412.15	784.8691	2	VDNDENEHQLSLR	SSGPDENEHQLSLR	82-87-7-12-83-89-93-4-51-96-98-94-99-99	VDNDENEHQLSLR	21-23-39-90-97-56-73-71-88-97-91-86-62
514	5910	2414.54	1121.5481	2	LEPSTSTDQPVTPEPTSQATR	RNRTSTDQPVTPEPTSQAEK	13-37-10-71-95-96-97-99-98-37-95-99-89-94-49-4-30-72-61-46	MKHMSTDKPVTPEPTRC(Cam)AR	19-19-43-63-81-90-94-95-61-54-60-70-95-46-45-32-26-26-14
515	5919	2416.94	528.7875	2	DNIQGITKPA	GEKRWGPAR	31-37-99-97-59-98-63-19-14	WQRWGVPK	68-78-62-78-71-63-66-51
516	5921	2417.26	597.3036	3	M(Acetyl)EVKPPPGRPQPDSGR	AETVQVPGGPAPGVPNGSR	53-4-49-70-93-29-4-62-71-31-14-40-5-9-51-50-13-4-82	MQRHMVGYRTQVQR	8-9-10-8-8-8-5-33-12-35-60-57-18-33
517	5927	2418.79	581.7903	2	THLASDDLYK	THLADDSLYK	90-27-94-88-6-60-71-57-82-99	THLATFMGER	56-63-94-87-74-70-86-73-90-51
518	5934	2420.83	735.3335	2	LSSQEAASSFGDDR	MRWAAMNM(O)SSLR	50-52-37-87-99-19-34-97-94-68-87-80	MRSVAAASSFGDDR	29-25-72-51-59-84-62-33-56-86-56-63-69-32
519	5942	2422.88	474.7212	2	MQAQWER	MQQDDRR	88-93-36-88-76-56-81	DSGAGDSALR	35-39-40-90-62-86-66-82-93-84
520	5949	2424.53	674.8345	2	VVTDTDETELAR	VVTDTDETEDPK	72-87-91-92-77-95-85-98-85-73-87-14	TPTDTAC(Cam)AATLAR	52-43-63-86-83-43-67-60-70-85-85-69-57
521	5959	2426.78	762.3244	2	NHDGSYSMQIEDK	NHDGSYSMQLEDK	17-92-99-95-82-99-12-56-91-77-87-99-99	NHDGSYSMQLEDK	60-79-97-93-97-94-51-51-87-97-98-85-75
522	5960	2426.98	400.7475	2	VLQAELK	VLQATLR	80-96-99-67-87-96-99	VLQATLR	82-90-93-86-84-86-78
523	5972	2429.53	622.3338	2	KEEELQGALAR	QEEELQQLVK	76-89-99-97-97-99-95-62-99-98	KEEELGAGALAR	78-98-100-99-97-86-95-91-98-94-76-85
524	5973	2429.7	740.3961	2	AGGAAVVITEPEHTK	QKAVVLETAEYTK	19-26-87-99-99-67-73-58-94-8-59-98-99	QQAVVLETAEYTK	48-72-89-98-98-96-95-79-77-81-69-50-44
525	5978	2430.62	653.9898	3	LPNQTHPDVPVGDESQAR	QHC(Cam)AGHVLVPAVPWNM(O)K	25-11-29-1-42-23-4-38-83-92-55-45-11-20-53-65-60	WHHETPDVPVHSMLFK	8-8-19-43-40-7-10-37-18-28-55-52-54-65-30-25
526	5987	2432.67	705.3032	2	HDGSYSMQIEDK	HDGSYSMQLEDK	99-93-93-82-96-97-41-56-97-98-97-99	HDGSYSWAMLDK	79-92-92-95-92-89-75-51-69-94-76-66
527	5988	2432.85	895.458	2	M(Acetyl)EVKPPPGRPQPDSGR	ETANMPPPPVELPNKR	24-25-12-24-94-90-35-24-59-53-97-43-31-64-57-99	SSGSNPNPHRELPNRK	17-18-12-24-18-8-18-22-18-12-92-56-25-32-12-24
528	5993	2433.82	481.2505	2	TDAVDSVVR	ESAVLPAM(O)K	42-7-93-89-99-69-63-98-43	ESAVDTLAR	65-40-88-91-66-57-41-45-67
529	6003	2436.03	508.5522	3	NHDGSYSMQIEDK	YNLPWSMQTDLR	16-67-72-8-44-60-36-54-65-91-87-94	DPM(O)QWSMAAVESR	19-8-34-28-33-37-19-27-27-52-81-52-28
530	6004	2436.2	832.9342	2	TVAIHSDVDASSVHVK	KQKHSDVDASC(Cam)HPR	40-2-46-99-99-93-59-18-48-63-41-12-37-83	DRLHSDVDHAKPFK	30-24-88-93-88-82-81-92-87-86-87-81-68-24
531	6012	2438.19	555.6252	3	TVAIHSDVDASSVHVK	TVALHSDVDASSVHVK	20-51-31-68-40-31-52-63-84-91-97-76-86-87-35-71	WHVVTTVDASSVHAR	6-8-14-6-7-14-20-66-74-77-79-25-20-41-12
532	6015	2438.7	550.8195	2	LKGDDLQAIK	LQGDDLKALK	99-97-88-67-83-77-99-92-36-99	LKGDDLQALK	88-92-92-97-96-93-89-94-93-87
533	6016	2438.86	502.7484	2	DDLGNTLEK	DDLGNTLEK	54-26-99-96-99-88-90-99-99	DDLGNTLEK	83-86-98-93-94-96-96-98-88
534	6019	2439.35	511.7906	2	RLNISYTR	RLNLSYTR	66-88-91-84-92-81-84-99	RLNLSYTR	78-91-79-87-92-94-97-86
535	6020	2439.5	548.3203	2	IFAPNHVVAK	LFAC(Cam)WTVAK	99-98-99-71-70-77-62-97-99	LFAPHNVVAK	89-91-98-69-68-54-80-91-86-76
536	6021	2439.66	532.2579	2	FESPEVAER	FESPEVAER	96-86-99-98-88-77-77-89-51	FESWEPLR	69-89-97-83-93-63-87-67
537	6022	2439.81	656.3333	2	SEHPGLSIGDTAK	SEHPGLSLGDTAK	57-59-87-84-91-53-12-34-82-95-94-99-99	QPQPGLEAGDTAK	51-27-45-92-78-60-55-56-67-92-89-82-77
538	6027	2440.66	484.7344	2	YHPGYFGK	YHLM(O)NFK	47-38-62-62-75-19-93	RSGPDGDHK	15-37-28-51-82-38-56-68-38
539	6029	2440.99	437.8898	3	SEHPGLSIGDTAK	SM(O)AANLSFGELR	17-32-15-1-80-34-86-60-60-52-49-81	GNRYLSLGEM(O)R	7-14-30-18-63-55-38-12-77-60-57
540	6030	2441.16	496.7391	2	M(O)LAEDELR	M(O)LAEDELR	84-81-99-92-49-97-98-99	M(O)LAEDELR	79-98-98-98-92-97-99-87
541	6038	2442.88	747.9173	2	KPPLLNNADSVQAK	GAPPLHSFDVQKAK	32-36-67-97-95-14-56-85-93-72-54-97-99-99	QPPLLDTPTSVQAK	41-60-85-85-86-27-27-40-52-67-73-78-69-60
542	6039	2443.05	538.2773	2	AVQEIMQEK	LAQDEDRTK	98-56-89-99-96-88-88-55-92	LGQGMEALTR	62-33-82-92-95-98-79-92-97-79
543	6041	2443.38	498.9471	3	KPPLLNNADSVQAK	SLTSEEANMWQAK	30-31-65-12-35-94-63-43-89-58-85-72-79	YKKRAAGGMFPLR	24-25-19-21-46-74-52-67-81-70-25-32-19
544	6049	2444.71	611.804	2	TPAQYDASELK	TPAQYDAVETK	97-46-89-96-49-83-59-86-59-79-99	TPAQYLPGM(O)TK	56-54-93-90-80-85-73-67-85-56-49
545	6051	2445.08	648.7938	2	LMIEM(O)DGTENK	LMLEM(O)C(Cam)LENK	98-84-99-96-98-52-77-98-90-99	LMLEM(O)GDTENK	68-63-97-99-94-39-72-79-97-81-81
546	6052	2445.26	455.2193	2	VEYLDDR	VEYGNGDR	80-88-99-6-14-67-62-69	VEYEVDR	71-90-93-79-63-63-48
547	6058	2446.67	494.7495	2	LIEVDDER	LLEVDDER	98-88-99-96-75-96-36-94	LLEVDDER	94-94-99-96-95-96-99-56
548	6059	2446.82	538.2785	2	LAQFEPSQR	LANGSGATQTR	98-62-97-84-69-1-21-37-93-94-62	LAQFPDQTR	49-57-91-95-63-71-88-90-68
549	6077	2450.26	443.7532	2	AVVIVDDR	AVVLVDDR	10-19-99-99-98-97-93-99	VAVLVDDR	48-52-95-99-96-97-98-92
550	6090	2452.88	483.7725	2	EHVIEALR	HEVLEALR	76-44-99-23-84-98-99-99	HEVLEALR	68-92-92-87-92-93-98-92
551	6097	2454.08	718.3907	2	VQQAELHTGSLPR	QVQAELHTGSLPR	30-43-89-98-95-95-86-99-97-82-93-87-99	RAQAELHTGSLPR	35-46-88-96-99-94-92-95-85-95-96-74-68
552	6105	2455.86	630.2936	2	IDEPLEGSEDR	LDEPLEGSEDR	96-88-97-96-99-98-51-94-88-99-99	LDEPLEGDTDR	72-70-98-95-91-94-72-72-77-72-52
553	6120	2459.25	663.3581	2	VLEEANQAINPK	LFPLADHEPMR	69-26-67-89-99-21-21-58-31-99-98	VLEEAGGRRNPK	46-59-87-91-91-49-18-61-56-93-81-89
554	6126	2461.2	581.2858	2	Q(Pyro-Glu)VNYEVDRR	RANYPNAEAR	68-58-62-81-29-60-63-41-19-99	VGANYGPGDRR	15-8-77-78-68-37-35-19-38-66-75
555	6134	2463.08	812.4373	2	EQIVPKPEEEVAQK	KELVPQPEEEVAQK	31-92-94-99-98-99-69-71-91-80-88-74-99-99	EQLVPKNMGGHSAKK	61-35-90-95-86-82-54-25-35-46-56-79-82-75-52
556	6140	2464.6	1103.4526	2	NM(O)GGPYGGGNYGPGGSGGSGGYGGR	QC(Cam)SPYGGGNYGPGGSNSGGGYGR	17-17-24-31-89-98-99-69-64-51-79-63-62-94-99-95-62-99-75-67-63-81-54	QC(Cam)SPYGGGNYGPGGSGGSGGNYR	30-40-44-49-66-81-52-54-90-95-79-34-24-76-95-89-88-92-52-32-40-30-18
557	6146	2466.17	572.3126	2	IGAEVYHNLK	LGAETQGLNLK	96-96-66-99-2-50-9-97-44-21-92	LGAEVWMLPK	70-57-91-98-76-51-71-80-30-60
558	6154	2468.07	526.7822	2	M(Acetyl)EVKPPPGR	HMPVADVAGR	61-56-14-24-41-73-89-67-94-75	HKNAPMAAGR	27-28-43-44-34-82-88-89-67-35
559	6164	2470.63	732.8745	2	AIHSDVDASSVHVK	ALHSDVWSSVHVK	19-20-97-95-58-66-62-91-13-74-57-15-97	ALHSDVWSPVPEK	23-35-61-87-97-86-69-86-56-83-74-86-54
560	6172	2472.44	653.8367	2	AIVAGDQNVEYK	VVGVGDRNAEYK	72-87-1-37-99-93-56-60-3-86-97-96	LAVAGDSEGFGKR	37-31-88-93-85-89-23-49-35-75-40-48-18
561	6200	2479.46	760.3483	2	ELDDATEANEGLSR	LEDDATEANEGLSR	15-22-52-96-99-99-2-38-93-98-86-86-99-99	ELDDATTVNESTPK	41-27-66-88-90-85-51-72-86-97-90-82-31-41
562	6207	2481.08	838.3665	2	ATAGDTHLGGEDFDNR	AATTATHLGWDM(O)DNR	12-8-83-71-71-90-95-99-49-45-89-78-99-98-99	RSDGTHLGGEDM(O)DNR	21-35-32-40-88-96-98-82-55-90-96-88-87-84-75
563	6222	2484.99	728.3465	2	SSQSSSQQFSGIGR	SSGASSSQQFSGAVR	23-18-33-97-99-98-94-95-91-97-99-97-98-60-96	SSQSSSQQFSGLGR	34-40-70-94-97-88-81-82-96-97-90-97-69-76
564	6226	2486.17	846.3668	2	STAGDTHLGGEDFDNR	GMAGDTHLGSVDM(O)DNR	18-24-43-63-38-99-99-67-64-69-94-96-78-84-91-99	RC(Cam)DTHLGSVDM(O)DNR	25-43-51-91-95-94-70-85-90-96-79-77-72-61
565	6243	2489.66	752.3266	2	AGDTHLGGEDFDNR	KDTHLGGEC(Cam)C(Cam)GNR	17-27-21-24-98-88-2-46-42-29-43-30-93	C(Cam)DATM(O)GQPGVAQPR	21-25-25-18-48-30-37-18-12-62-37-55-16-20
566	6249	2491.21	660.3405	2	Q(Pyro-Glu)QAELHTGSLPR	GPGPMLHTGSLPR	17-34-12-10-53-98-53-83-77-77-76-64-81	FYELHTGSLPR	26-30-94-89-90-96-80-84-87-75-32
567	6251	2491.54	521.942	3	VAIHSDVDASSVHVK	DHTKKLNASWHAR	25-41-8-59-67-2-38-83-84-59-60-22-79	YVKC(Cam)TGKASGHLSR	15-18-22-11-26-6-27-74-75-48-57-56-51-20
568	6253	2491.88	564.5804	3	STAGDTHLGGEDFDNR	STAGDTHLTNM(O)SGNNR	33-46-99-91-63-26-46-80-75-29-1-14-9-41-83-74	C(Cam)VMM(O)KEYSTAADNR	11-10-10-11-15-66-46-34-14-57-57-80-57-57
569	6254	2492.06	815.9255	2	TIAQGNLSNTDVQAAK	LTAQGNLSNTDVQAAK	19-11-96-97-95-64-99-91-52-88-77-98-99-89-87-99	HEFGNLSNYVLLPK	33-63-60-50-71-96-93-74-78-79-85-82-48-44
570	6265	2494.54	754.8483	2	DMAELTCLNEASVL	ERSDEFLNEAGNK	51-45-5-89-98-98-40-66-94-98-36-1-91	SREDEAMMVAAGNK	28-22-95-85-93-87-84-89-89-94-94-28-33-49
571	6270	2495.96	485.2765	2	GGGQIIPTAR	NGKLLPGDR	14-26-86-97-99-77-2-19-99	NGQLLPTAR	57-38-81-97-97-66-79-83-55
572	6276	2497.5	559.2483	3	ATAGDTHLGGEDFDNR	ATATATHLGWDM(O)C(Cam)PK	31-53-98-97-83-25-5-90-70-83-65-22-31-51-43	DC(Cam)FWYVGHHANNR	8-7-7-8-11-45-18-21-13-20-31-28-18
573	6280	2498.17	710.8325	2	ITSENPDEGFKPS	MAPMNPLMYGAPK	12-26-98-78-98-47-71-93-98-94-82-3-99	SDQDVLPMYGAPK	18-20-38-26-25-56-46-77-54-38-40-20-14
574	6282	2498.52	619.7907	2	FGDPVVQSDM(O)K	M(O)GDPVVKSDM(O)K	92-56-89-93-99-42-36-97-99-94-99	M(O)GDPVVKSDM(O)K	79-84-98-97-98-97-97-97-99-80-37
575	6296	2501.4	944.9611	2	VGMVETNSQDRPVDDVK	SSLSLSGVMQAPTPGDDVK	82-70-22-63-51-86-5-77-24-42-38-56-93-24-9-95-88-99-99	RMVETPTM(O)VPAALDWR	23-43-70-88-74-39-35-24-73-80-60-54-74-88-57-65
576	6300	2502.58	668.8522	2	QQAELHTGSLPR	GAKAEMQVHLPR	82-1-9-86-85-73-19-6-43-88-39-52	QQAELMGGHLPR	29-32-82-94-67-39-24-35-87-95-54-61
577	6302	2502.92	844.3976	2	GHENVEAAQAEYIEK	GHENVEAAQAEYLEK	18-10-81-77-99-99-99-46-87-77-90-88-99-99-99	GHENVEAAQAEYLEK	41-67-97-97-98-100-99-95-89-97-99-98-94-93-70
578	6311	2504.92	563.268	3	GHENVEAAQAEYIEK	LTMFDEAQAEYLTR	44-22-34-33-33-40-88-97-84-43-55-69-87-93	C(Cam)WRYAAQAEYLTR	17-12-7-37-54-74-79-86-93-72-85-57-14
579	6325	2507.86	511.9561	3	DHAVVVGVYRPPPK	DHAVVVGVYRHGPK	25-41-83-82-44-83-70-63-22-27-28-25-59-82	RLWDVAVVTAFTR	6-14-8-15-32-40-62-54-49-54-43-16-12
580	6330	2508.78	699.6483	3	VSALNSVHCEHVEDEGESR	VSATPDFAGTKTGGDDEWDK	75-70-58-18-31-68-74-8-1-61-32-5-74-72-21-36-81-70-57-60	WRC(Cam)KC(Cam)EKKGGDGNVC(Cam)SR	14-8-10-19-31-29-22-14-22-22-28-23-15-31-61-21-18
581	6335	2510.07	416.9704	4	TVAIHSDVDASSVHVK	ADTPHSDVDASLPLVK	53-22-5-17-36-29-53-32-72-51-82-18-3-69-36-93	KRWKKEADTNNM(O)K	5-7-11-5-5-30-11-8-8-16-8-8-7
582	6339	2510.79	494.7742	2	SAINEVVTR	SALNEVVTR	33-74-88-89-99-99-99-98-67	TGLNEVDLK	56-43-97-89-98-97-90-95-60
583	6341	2511.14	504.7641	2	YPM(O)AVGLNK	LM(O)M(O)AVLGNK	96-85-48-84-99-89-14-96-99	LFFDPVDR	72-66-82-85-82-75-84-44
584	6342	2511.33	772.3927	2	AISSASSPQSPGDALR	LASSASSPQSPENLR	91-93-93-63-90-99-99-90-83-95-90-37-98-99-98	LMNASSWPASPNLR	33-22-50-69-91-87-66-60-55-50-37-73-41-39
585	6346	2512.51	531.9701	3	KQPPVSPGTALVGSQK	LMSSKVSVMLVGSKK	30-1-20-14-15-61-55-91-89-89-97-93-11-72-63	RNLYVWMLVMLR	10-18-30-8-43-35-43-78-89-69-85-30
586	6349	2513.02	431.7047	2	EGPEGFAR	LHPDGPAR	21-26-63-21-3-87-98-91	QHFGM(O)AR	25-72-57-70-89-90-75
587	6354	2514.37	425.7187	2	EIAQDFK	LEAKDM(O)K	3-38-97-96-94-99-99	ELAQDFK	67-54-82-69-75-67-54
588	6356	2514.69	488.9196	3	AIHSDVDASSVHVK	ALHSDVDASPPSLR	19-36-56-16-42-42-40-78-91-76-53-1-57-81	WMNHSAPGLVQPK	8-9-32-22-40-67-26-6-18-38-37-40-27
589	6365	2516.7	476.244	2	ADGYVLEGK	ADGYLVEGK	80-96-99-89-3-20-99-94-12	WGYSPLTK	89-75-95-87-67-68-72-50
590	6377	2519.27	459.2376	2	DLEGLSQR	LDEGLSGAR	96-31-96-66-90-95-99-89-96	EVEGLSGAR	65-60-92-70-94-94-60-86-66
591	6384	2520.98	710.3469	2	Q(Pyro-Glu)DAQSLHGDIPQK	APGAESSGYDLPQK	7-6-7-19-7-99-49-14-44-38-74-99-99-99	VYYSSGDYLGAPK	18-19-57-82-57-24-59-59-92-77-49-24-39
592	6394	2523.15	543.7448	2	AYTNFDAER	M(O)STNFDSLR	76-68-94-77-18-18-68-43-81	SEAGGDAASGHK	44-71-82-51-23-32-34-50-57-38-40-25
593	6404	2525.31	767.4282	2	DHAVVVGVYRPPPK	DHAVVVGVYRPPPK	57-73-56-98-94-99-98-99-88-27-96-81-79-5	DHAVVVGVYRPPPK	46-76-96-98-99-99-94-96-96-97-96-81-45-27
594	6411	2527.03	640.8095	2	ISYTGDVADPSR	LSYTGPGMDPSR	96-88-88-99-96-54-4-49-99-99-85-93	LSYTGPSTDPSR	68-77-89-95-85-38-23-38-93-50-56-40
595	6412	2527.19	492.2319	3	HVEVQVFGDHHGN	HVLDNGM(O)VESMAR	41-19-19-19-56-46-59-84-84-38-22-51-81	YYHEVM(O)GPVHAR	16-38-52-82-86-85-37-26-54-38-29-43
596	6418	2528.28	673.6878	3	IVAERPGTNSTGPAPMAPPR	LNASVVRPTSTGPAPSDHGR	69-10-29-62-16-21-66-21-21-86-88-86-35-49-95-20-65-55-32-40	WLLRWWQGGPALDAGHR	10-10-22-21-10-7-7-5-31-12-15-48-35-40-11-12-12
597	6436	2533.01	460.9201	3	KLDEAVAEAHLGK	GDTLGPLAMAHGLK	14-21-37-51-21-31-53-68-89-26-83-81-68-86	RTPVAMAPDPLGR	14-37-21-41-55-82-93-90-81-55-81-33-18
598	6446	2535.86	737.8449	2	HVEVQVFGDHHGN	HVEVQVGPAEPGQK	99-56-97-91-97-99-19-1-63-2-5-10-77-29	HVEVQYTGPC(Cam)ER	54-56-94-71-67-90-82-25-45-55-66-38
599	6448	2536.2	624.3443	2	TPVEPEVAIHR	TPVEPEVALHR	6-26-99-99-92-35-98-98-88-82-99	VVVEPEVSPHR	61-70-85-99-73-90-90-88-84-92-82
600	6450	2536.54	467.2543	2	AFAEATVPK	AFATAEVPK	6-74-99-76-63-21-89-93-91	AFTVGDVPK	50-50-59-41-37-90-89-63-56
601	6463	2539.31	567.7805	2	DVNQQEFVR	VDATYSHSVR	6-74-99-94-86-98-36-18-99-99	VDATTPEM(O)VR	55-57-95-95-84-76-99-97-98-88
602	6470	2541	498.759	2	DIDIHEVR	DLDLHEVR	90-94-99-99-19-25-77-99	LDDLEHVR	51-54-88-93-59-35-88-71
603	6475	2541.82	633.3765	2	KIIEEAPAPGIK	KLLEEAPAPGLK	99-81-99-99-94-51-4-53-99-19-15-98	KLLEEAAPPGLK	76-92-98-98-96-57-32-32-66-56-68-46
604	6476	2542	692.36	2	LNQPPEDGISSVK	EPEPPGPLFSSVK	15-24-53-68-69-69-31-53-97-62-95-80-85	LNQPDAAGVANWK	49-40-70-90-60-56-46-40-46-62-87-66-66
605	6483	2543.73	406.2559	2	ILGPGLNK	LLGPLGNK	99-86-99-89-13-7-57-43	LLGPVANK	95-95-82-67-35-37-87-73
606	6492	2545.74	416.5628	3	TPVEPEVAIHR	TPPMPEVALHR	84-87-68-16-26-83-92-84-84-90-97	TPVEPEVALHR	24-34-49-92-41-66-86-96-98-96-33
607	6495	2546.24	579.2733	3	TVAIYSEQDTGQMHR	AEALYSGVTDC(Cam)PSLPR	53-25-70-79-38-55-63-55-21-54-35-26-70-19-67-93	WMGDWYEAQPSLPR	21-32-26-39-30-31-41-28-31-49-66-85-80-66
608	6496	2546.42	468.2099	2	YFHHM(O)GK	YFEPDHK	96-96-98-63-17-98-99	YFEHDPK	80-79-96-45-63-65-63
609	6501	2547.77	541.2802	2	TLSDYNIQK	TLSDYNLQK	97-70-98-94-59-51-93-36-99	TLSDYNLQK	81-89-97-96-74-73-93-91-90
610	6507	2548.74	868.4109	2	TVAIYSEQDTGQMHR	RDLYSEKDTGQMHR	31-67-99-99-99-99-98-88-87-99-91-99-95-99	VTALYSEQDTGQMHR	28-31-82-98-99-98-98-87-97-98-96-97-96-82-75
611	6510	2549.25	527.2399	3	RPAEDMEEEQAFK	PPVM(O)QMEELGNYR	1-5-64-46-36-48-79-71-76-2-19-51-89	RDEWLEEC(Cam)PAFK	9-11-41-12-21-78-90-48-38-76-62-37
612	6511	2549.43	534.2789	3	SIGTANRPMGAGEALR	AEGTMSQAAPAARALR	25-25-96-88-38-23-38-15-9-29-17-7-45-56-62-81	WARHDPHANEVLR	16-39-7-16-14-12-9-19-34-85-32-72-39
613	6514	2550.38	479.2597	3	VQQAELHTGSLPR	VQKAELHMLNPR	75-82-99-45-60-93-84-54-26-54-31-81	RRNEAGTKHGGPR	11-19-24-28-21-6-15-51-28-21-21-27-8
614	6517	2550.87	596.7833	2	DETNYGIPQR	EDTNYGLPQR	47-65-98-96-67-57-99-99-55-99	DETNYGLPQR	41-70-85-86-94-88-95-67-70-90
615	6521	2551.55	661.8165	2	GLSEDTTEETLK	GLSEDTTEETLK	61-90-81-99-99-97-99-98-93-99-99-99	GLSEDTTESAANK	25-79-81-99-98-95-95-98-85-88-59-48-66
616	6525	2552.74	838.8815	2	KFEEEGNPYYSSAR	KFEEEGNPYYSSAR	99-76-97-99-99-77-81-73-92-88-99-57-32-99	KFEEEGNPYYSSAR	86-95-100-99-100-91-97-91-98-99-94-86-76-59
617	6532	2553.9	768.3504	2	AIYSEQDTGQMHR	LAYSEQDAGASMHR	32-24-82-86-99-93-99-89-97-2-3-62-99-98	LAYSEQDTGQMHR	37-32-74-86-95-89-95-66-45-93-95-82-74
618	6533	2554.08	398.2463	2	LGLHSLR	LGLHSLR	96-53-97-88-95-95-94	LGLHSLR	72-72-90-90-93-96-89
619	6539	2555.68	583.7883	2	QFSSADEAALK	QM(O)SSVDTARR	24-27-99-90-81-54-78-95-98-91	QFSSAM(O)PARR	46-54-89-80-65-43-33-89-81-63
620	6542	2556.17	608.3123	2	ELAAQLNEEAK	QNAAQVKEEAK	31-92-99-99-99-1-37-77-59-99-99	QNAAQLQAPM(O)K	46-74-94-97-85-93-78-66-74-50-71
621	6547	2557.01	696.7903	2	QGDEVSVHYDPM(O)	GQDEVSQVMEDR	40-7-32-85-99-98-5-6-70-85-60-15	GQDEVWQMEDR	12-32-29-90-83-79-79-60-89-51-48
622	6548	2557.19	800.9182	2	SIGTANRPMGAGEALR	GC(Cam)GTAPRDLGAWALR	13-17-53-61-32-4-55-18-79-79-89-88-36-98-99	SSLAEGATTELTVPPK	31-35-79-93-96-72-83-83-75-92-95-84-72-62-45-18
623	6552	2558.38	559.5898	3	KFEEEGNPYYSSAR	GKGSFGPDPNHYSSAR	25-25-53-14-17-51-26-6-32-28-88-99-87-55-15-82	YYRVC(Cam)TNHYSSAR	7-8-5-14-15-23-29-55-44-48-22-21-8
624	6554	2558.72	666.8068	2	HQEGEIFDTEK	HQEWLFDTEK	99-76-92-78-91-27-96-92-99-98	HQEDALFDTEK	78-89-98-86-85-97-97-96-88-91-76
625	6566	2561.28	461.7353	2	KDEDLFR	KDEDLFR	88-95-88-67-82-69-81	KDEDLFR	81-96-98-92-85-75-89
626	6579	2564.02	676.2888	2	YSEQDTGQMHR	SYEQSAGWMHR	57-25-77-82-68-5-1-49-70-94-99	YSEQDAAGNGDPK	32-66-95-79-85-86-74-48-86-80-77-24-35
627	6584	2565.34	612.8327	2	GVVEVTHDLQK	RVEVTHDLAGK	68-91-99-99-98-4-51-44-43-1-99	RVEVQQPSPGK	30-69-97-94-85-63-60-31-18-28-35
628	6591	2567.07	625.3134	2	EQVANSAFVER	QEVANGTFVER	68-75-99-99-96-36-56-99-89-36-99	TVVGANTGM(O)VER	39-45-71-76-84-77-82-78-94-95-95-71
629	6598	2568.82	554.2878	2	ALAAAGYDVEK	VRAAGYDVEK	72-27-96-99-97-86-51-94-97-97	ALAAAGYDVTR	51-68-97-99-98-73-79-75-87-86-51
630	6600	2569.14	565.807	2	VTADVINAAEK	EAADVVKAAEK	80-94-98-95-98-2-60-71-82-36-99	EAADVAKVATR	79-73-91-93-90-41-32-67-85-52-40
631	6613	2572.51	638.8363	2	NKFPGDSVVTGR	NKFPGDWVWK	10-15-99-93-82-75-78-93-50-1	NKFPGDWVWK	43-48-95-79-61-76-85-86-48-40
632	6629	2576.29	680.8339	2	ELEAELEDERK	KNEAEGGGADERK	12-56-88-98-89-44-3-15-71-99-93-55-99	KNEAEKNESPSK	29-48-95-93-93-41-40-81-66-48-49-54
633	6636	2578.4	474.2328	2	QADVFPDR	KADVM(O)PDR	80-59-99-99-67-88-98-99	KADVM(O)DPR	71-75-94-90-89-88-88-48
634	6652	2582.34	442.7513	2	GNIPTLNR	GNLPTLNR	32-46-99-99-2-20-91-99	NGLPTLNR	50-35-93-76-48-57-92-82
635	6663	2584.64	646.8096	2	NLGSVGYDPNEK	NLGSVGYDPGGEK	61-64-98-99-99-97-99-82-63-71-19-82-99	VQGSVGYDPNEK	31-34-91-96-97-91-96-95-70-79-87-59
636	6665	2584.97	826.9351	2	VTAQGPGLEPSGNIANK	SSPGAGPGLEPGLTRTR	82-14-6-71-38-99-90-62-83-99-99-65-14-82-55-64-96	RDKGPGLEHAC(Cam)TRR	31-37-70-78-61-31-73-93-77-69-68-62-33-49
637	6666	2585.18	641.8067	2	NFGSYVTHETK	NFGSYHSMLVK	15-41-91-89-77-77-68-3-94-99-99	NFGSYVTHETK	45-63-90-95-94-91-72-65-90-71-62
638	6671	2586.52	559.7791	2	LQDEIQNMK	LQDELQNMK	99-71-98-94-98-91-95-99-99	LQDELQNMK	69-77-97-99-97-89-78-54-49
639	6673	2586.85	511.2884	2	DLPEHAVLK	DLPEHAVLK	90-98-94-79-49-76-81-95-99	VEPELGHLK	32-63-55-78-48-18-60-85-46
640	6677	2587.55	485.7415	2	RFEDFTR	RFEDTFR	66-93-89-67-58-67-99	RFEDTFR	40-77-94-78-68-65-89
641	6690	2590.26	797.4523	2	KQPPVSPGTALVGSQK	QQPPVSPQTLVGSKK	31-87-73-98-89-99-98-13-46-71-95-79-64-84-99	QQPPVSPKTLHPHK	55-57-69-56-68-92-69-76-65-93-80-49-45-57
642	6705	2593.44	526.78	2	VHIDIGADGR	HVLDLGDAGR	99-96-99-92-48-35-48-83-84-51	HVLDADVAGR	65-85-98-95-67-56-77-92-93-50
643	6732	2600.28	465.2748	2	SVAVVEAVR	EGAVVSLVR	61-21-99-97-87-98-77-94-99	EGAVVSLVR	89-91-95-97-92-96-96-98-88
644	6738	2601.75	404.2034	2	LAADDFR	LAMVAM(O)R	95-99-97-24-48-94-99	LAADDFR	89-89-94-92-90-84-86
645	6746	2603.55	523.7687	2	LQEEMLQR	LQEEMLQR	99-71-96-97-97-99-98-99	LQEEMLQR	84-77-99-98-97-98-94-97
646	6750	2604.26	651.8486	2	SVSLTGAPESVQK	LC(Cam)LTGPRDNEK	91-67-99-98-79-47-51-8-63-99-98	WSLTGPVGMQVK	45-69-88-92-48-31-32-67-82-68-34-54
647	6766	2609	539.2602	3	TGTITTFEHAHNMR	GDSLTTM(O)EHSRPLR	25-1-18-64-95-80-41-21-2-54-18-2-45-69	WQWWAETAPGEVR	7-13-5-12-34-66-31-34-18-22-61-34-8
648	6768	2609.46	632.823	2	ALLDASETTSTR	LALDASMLSSEK	98-77-92-89-83-97-54-52-72-84-60-43	LAMDGYAGLPTR	54-46-68-68-25-38-63-25-71-37-46-20
649	6773	2610.8	568.3092	2	VYVGNLGTGAGK	VYVGNLGTKGK	99-88-99-99-54-51-99-99-85-99-93	VYVGNLGTQGK	65-70-96-85-79-81-79-71-57-49-43
650	6778	2612.19	688.83	2	KAYGGAYDVMSSK	KAYGGAMFVMSSK	99-97-92-89-98-89-16-5-99-97-98-98-98	KAYGGAYDVMSSK	85-91-93-88-85-85-61-84-93-97-97-94-88
651	6788	2614.39	510.9307	3	VVDRDSEEAEIIR	VVMAESQQGAELLR	63-76-96-58-65-21-80-62-85-73-95-88-75-81	WWQQTAEAELLR	10-37-26-23-38-43-79-79-97-94-62-44
652	6801	2617.69	530.6153	3	KGVAINMVTEEDKR	KGVALNMVTEEDKR	87-32-70-28-32-44-33-87-61-71-48-92-69-81	RRRNMVTEEDKR	10-10-9-72-81-81-90-96-96-93-82-32
653	6802	2617.87	407.8841	3	HPGSFDVVHVK	HLQM(O)DVVHVK	78-19-49-65-79-84-92-22-95-99	QYSFDVVHVK	30-54-45-21-83-90-96-97-97-89
654	6803	2618.05	612.2987	2	FITDNTVEER	FLTDNTVEER	50-86-77-77-71-88-89-92-98-93	FLTDGSAVEER	60-77-92-90-34-55-79-78-94-93-61
655	6808	2619.37	459.5555	3	KAYGGAYDVMSSK	QGVDTGGNPVMSSK	17-5-29-29-39-9-63-64-1-92-92-24-43-70	WYVVYDVMSSK	18-19-19-27-77-92-91-79-73-50-54
656	6809	2619.54	838.903	2	SVTNEDVTQEELGGAK	WTNEDVQTEELGQK	78-59-92-99-99-99-40-46-96-98-99-99-99-93	SVTNEDVDNEELGKK	41-45-76-94-96-97-95-88-80-98-99-97-45-50-52
657	6816	2621.18	623.8328	2	IAPYVAHNFSK	LAPYVAHNFSK	82-85-97-96-99-83-64-31-81-82-98	LAPYVAHHPNK	68-72-65-87-86-92-78-63-48-45-57
658	6818	2621.51	765.8928	2	VVDRDSEEAEIIR	SNGAGTPSGGSKELLR	21-8-74-52-76-38-8-99-82-51-43-72-88-94-99-99	RMLSLEESDPTPR	21-31-93-90-94-87-85-90-90-71-40-22-39
659	6819	2621.7	513.3008	2	GTGIVSAPVPK	GSALVTGPVPK	11-54-54-7-96-66-91-63-53-89-99	SAGLVTPVGPK	27-29-26-79-95-73-77-70-75-91-81
660	6821	2622.04	685.8024	2	SGYGFNEPEQSR	FC(Cam)GM(O)NERPTDK	61-41-84-88-99-99-57-1-19-99-39	M(O)C(Cam)GMHAKASAYK	38-40-52-31-31-59-89-55-68-70-35-17
661	6825	2623.22	426.2264	3	NKFPGDSVVTGR	C(Cam)AFAPAKVVTGR	10-47-6-5-57-20-80-90-73-57-19-81	RNEMSARVTGR	7-10-25-27-55-40-39-65-63-37-18
662	6826	2623.39	533.799	2	AEPVEVVAPR	VTPVEVVAPR	72-34-94-99-96-99-99-99-85-99	AEPVEVVAPR	40-75-82-93-95-90-98-99-92-56
663	6838	2625.95	681.3632	2	IQTQPGYANTLR	QLTQPGYAGGTLR	73-26-93-84-99-93-86-88-91-56-59-21-98	LQTQPGYAGGTLR	40-33-90-87-85-49-67-82-27-38-73-77-51
664	6847	2627.98	649.3358	2	ELTAPDENIPAK	ELTAPVWADPAK	43-56-99-99-90-29-60-39-71-63-39-91	ELTADHEAVKGK	51-37-76-89-69-63-82-56-81-79-30-46
665	6849	2628.35	738.3507	2	LESGMQNMSIHTK	QNSGMQHSKTETK	31-40-63-50-67-72-87-68-59-37-87-82-99	QMC(Cam)EAHKPLAYK	30-44-44-89-92-72-77-51-78-72-30-43
666	6859	2631.15	531.7725	2	PYVAHNFSK	PYVAAC(Cam)LLR	80-92-99-40-1-60-89-99-87	EMVATMPKR	85-67-90-94-83-83-81-80-62
667	6870	2633.53	674.8512	2	SVQTTLQTDEVK	GEQTTLKTDEVK	57-75-89-98-99-98-93-99-44-86-99-99	WQTTLKTNDNK	51-72-94-97-99-95-90-83-59-48-66
668	6874	2634.68	913.4101	2	GGSDDSSKDPIDVNYEK	C(Cam)RDSSKDPLDVNYEK	31-32-59-82-99-79-98-31-13-99-95-99-98-94-99	WMNSSQDPLDVNYEK	21-23-43-85-92-89-78-40-59-91-97-93-90-91-65
669	6875	2634.86	515.8068	2	GVTIPYRPK	RSC(Cam)KPNLR	77-64-2-50-54-73-67-81	RTLYPGVPK	55-82-92-86-72-32-45-79-70
670	6882	2636.19	612.8204	2	HIYYITGETK	HLYYTLWTK	99-96-94-64-52-76-71-99-98	HVGSPGSAVANTK	51-52-52-72-40-40-38-62-48-40-40-55-37
671	6890	2637.98	884.4218	2	IHNANPELTDGQIQAM(O)	HVQLAGGMTPEPNC(Cam)TR	29-4-85-98-94-84-13-44-14-5-22-1-29-70-17-76	VHQANLDEFMMSAFK	20-20-66-86-85-93-77-89-89-56-20-40-22-18-14
672	6893	2638.93	569.3299	2	IIEEAPAPGIK	LLEEAPAPGLK	91-31-96-87-74-49-29-63-59-2-91	LLEEAPAAVPK	88-87-98-97-78-63-87-57-74-68-57
673	6898	2639.73	609.2765	3	GGSDDSSKDPIDVNYEK	AGSTDSSGADPLDSM(O)AVTK	25-4-23-39-63-95-1-1-23-82-65-83-95-70-46-42-26-45-60	WEFRDDPLDYGAWR	22-41-27-33-44-74-72-86-91-77-55-51-51-28
674	6902	2640.42	786.9187	2	KLDPGSEETQTLVR	AGLDPGSEETKTLVR	43-95-64-99-99-93-62-94-91-91-82-30-59-64-93	KLDPGSEETGATLVR	76-83-85-70-51-69-96-97-86-25-52-63-85-68-52
675	6911	2642.48	676.3228	2	AISYTGDVADPSR	SPSYTSPSADLVK	9-37-97-88-99-77-12-56-99-99-98-99-93	SPSYTGTLADDPK	40-31-66-89-93-86-93-96-93-96-79-30-55
676	6915	2643.61	629.8317	2	RNPDTQWITK	APVTNAAESGLTK	5-3-46-92-64-99-3-49-59-46-84-94-99	C(Cam)SLVSTGAKAHK	22-24-80-40-40-59-41-84-41-41-52-37
677	6917	2643.97	891.9411	2	GAEAANVTGPDGVPVEGSR	EQAGQVTGPDGVPDLGSR	36-17-41-63-78-96-99-96-6-53-56-38-83-24-99-30-64-99	HDM(O)NVTGVLRPDLGDK	31-37-31-77-86-94-80-59-71-69-79-78-75-49-30-22
678	6923	2645.43	784.8903	2	QAVTNPNNTFYATK	QAVTNPNSKM(O)YATK	31-31-88-95-99-98-77-78-27-89-97-89-94-85	KAVTNPNNTM(O)YATK	40-68-77-95-95-88-70-72-49-85-94-67-41-40
679	6961	2654.61	437.7305	2	GLDVEDVK	GLDGGRSGR	46-74-96-44-1-42-63-9-81	GLDVAPM(O)R	22-71-92-91-92-68-78-75
680	6962	2654.76	509.751	2	DVESYIHR	DVESYLHR	62-94-99-97-99-98-75-94	VDESYLHR	70-72-99-97-94-96-97-89
681	6964	2655.11	594.8362	2	VLVDQTTGLSR	DPVDKTTGLSR	22-28-99-94-99-94-89-84-87-62-93	VLVDQTTGLSR	51-83-98-97-81-81-81-54-95-85-38
682	6971	2656.76	514.2427	2	DM(O)YDQVLK	M(O)DYDQLVK	42-1-91-81-92-90-91-99	DM(O)YDQVLK	67-72-94-96-90-92-96-90
683	6974	2657.27	476.7288	2	NSLDSFGGR	GGSLYNDVK	27-12-61-99-1-2-95-85-99	FASGASADAR	45-59-44-28-24-19-50-74-86-60
684	7002	2663.97	890.9059	2	TDYNASVSVPDSSGPER	EGYGSASVEPATSSGPER	82-41-88-1-2-99-99-96-34-54-10-88-99-99-95-31-47-99	TMM(O)NASVEVVASSGPER	26-17-16-34-85-90-92-92-73-44-43-91-89-51-33-54-38
685	7005	2664.5	420.2245	3	PAVTQHAPYFK	PAVTQHAPYFK	50-94-85-51-76-88-88-94-71-47-94	RHPDKAGHNVK	10-14-14-13-15-55-38-21-39-41-33
686	7010	2665.78	587.3098	2	LGTPELSTAER	LGTPELTSAER	96-88-96-99-96-95-77-46-77-53-99	LGTPELTSAER	83-65-97-97-99-98-84-82-89-96-86
687	7029	2670.32	433.7406	2	LNISYTR	LNLSYTR	95-76-96-54-49-93-99	LNLSYTR	87-89-98-95-95-95-96
688	7043	2673.57	559.6064	3	SVTNEDVTQEELGGAK	VSGSNENGVLHYSSAR	23-4-66-66-29-32-28-13-51-22-38-67-12-59-15-93	WEEEMGSTGKNRPR	21-74-66-60-18-6-31-34-51-56-68-69-50-37
689	7044	2673.76	506.2757	2	LMQLVDHR	LMQLVDHR	96-98-99-98-98-97-98-99	LMQLVDHR	69-79-95-98-97-98-99-90
690	7076	2682.62	643.8313	2	LEAEGVPEVSEK	EASPTLTNNALR	32-1-63-36-88-99-0-86-60-54-87-80	LEAEGVGTNQLR	50-73-86-93-60-73-15-32-86-78-49-37
691	7094	2686.99	783.3397	2	ELEDATETADAMNR	QNEDATETADAMNR	32-26-85-99-99-99-88-87-99-96-99-99-85-99	ELEDATETADAMNR	59-38-95-90-95-98-99-97-97-98-98-97-79-72
692	7099	2688.24	611.3527	2	VEVQIGGPGPLR	DLHGNTKAPLR	67-46-62-71-88-82-85-36-4-94-99	THQGLTKAPLR	18-18-31-28-57-67-66-60-38-40-30
693	7105	2689.77	428.2745	2	GITKPAIR	LGTQPALR	95-88-99-96-93-44-71-99	LGTKLAPR	75-49-94-83-80-61-83-54
694	7120	2693.74	605.8677	2	NIQGITKPAIR	KVQGLTQPALR	6-26-99-86-93-66-97-84-54-59-99	KVQGLTKPPSR	43-46-88-93-97-73-77-43-52-82-50
695	7131	2696.51	535.7488	2	FLYDDNQR	M(O)LYMVNQR	92-97-99-4-80-22-59-94	M(O)LYETNQR	79-88-97-96-74-70-88-79
696	7148	2700.62	774.835	2	FEEEGNPYYSSAR	M(O)EEEGNPYYSSVK	38-26-83-97-99-94-79-67-96-99-91-64-14	FEEEGNPYYSGEK	40-75-98-99-95-96-75-88-92-96-40-84-57
697	7159	2703.47	470.7349	2	NNFAVGYR	LDM(O)AVGYR	96-19-99-82-90-98-98-97	NNFAVGYR	45-62-94-94-94-91-93-62
698	7190	2710.53	1018.4509	2	GDQPAASGDSDDDEPPPLPR	GDKPAASGDSDDDEPPPLPR	13-24-80-60-90-99-99-99-99-95-39-5-33-99-85-67-59-48-87-96	NWPAASGDSDDDEPPPLPR	27-30-25-70-92-89-66-85-80-62-34-68-97-93-88-70-62-48-39
699	7195	2711.86	566.7672	2	GYSFTTTAER	GYSFTTTAER	22-70-99-99-99-99-99-96-99-99	GYSFTTTAER	52-89-95-98-98-99-97-98-97-86
700	7209	2714.83	823.3528	2	TSPEMDIQNPDDGAR	YNHMDLGANPDDGVK	21-1-92-99-98-99-53-78-89-89-71-99-36-12-99	YNHMDLQNPDDQR	51-52-94-96-96-92-78-93-73-89-89-72-70
701	7211	2715.66	548.8461	2	IQGITKPAIR	LKGLTQPALR	95-96-99-91-71-95-94-71-59-99	LQGLTKLAPR	74-68-94-94-90-90-52-61-72-46
702	7220	2717.24	738.3499	2	MADEAVCVGPAPTSK	MADEAVAMGPAPTSK	43-64-36-90-99-96-3-20-96-63-53-89-43-98-99	MWEATTVGPAQER	28-29-89-77-86-88-90-88-59-81-69-76-60
703	7223	2718.2	492.3039	2	QGITKPAIR	QGLTKLPAR	43-2-99-97-95-44-47-19-91	KGLTQPALR	65-72-90-85-61-48-63-88-55
704	7227	2718.85	537.2697	2	NPVMELNEK	NPVMNKNEK	68-97-99-97-93-85-86-36-91	NPVMLENTR	62-74-92-90-86-92-90-87-74
705	7230	2719.37	489.7666	2	ATAVVDGAFK	ATAVVDKM(O)K	43-70-99-99-97-84-82-87-93	ATAVVDQFK	66-72-93-97-86-77-72-82-56
706	7240	2721.51	483.7899	2	Q(Pyro-Glu)GITKPAIR	APLNNKGPR	4-13-92-81-94-85-56-1-94	APLTQPALR	40-35-78-77-83-37-40-82-44
707	7248	2722.91	629.3435	2	KEEELQAALAR	KEEEGLAAALAR	99-89-96-99-19-41-3-98-77-62-99-93	KEEESPGAALVK	66-92-97-97-57-44-50-90-95-93-80-49
708	7253	2724.18	448.7309	2	MYDQVLK	MAGVLMM(O)K	96-62-89-85-70-3-86-99	MYDGAVLK	79-88-96-59-55-84-97-60
709	7259	2725.28	732.3899	2	VPEVPTAPATDAAPK	PVEVPTHHPEPPK	1-10-88-87-96-51-65-89-69-59-13-97-98	VPEVPTAGKMGSYK	21-15-65-74-71-72-43-41-57-59-43-55-40-21
710	7263	2726.45	597.8027	2	EAAENSLVAYK	EAAENVTVAYK	43-29-61-91-97-9-88-99-99-39-85	EAAEQSVVAYK	68-59-77-93-62-60-71-88-93-54-23
711	7267	2727.2	858.4054	2	DPEEIEKEEQAAAEK	MPLELEQEEQAAAEK	12-2-36-74-99-97-51-34-62-99-82-97-88-98-99	DPEELEQEEKAAAEK	31-29-67-94-97-98-74-93-93-80-77-77-86-88-63
712	7272	2728.61	551.7807	2	VELDNM(O)PLR	VELDSSSPLR	80-88-96-91-62-78-16-77-59-99	NNLDSSLPSR	45-50-89-96-85-70-89-88-90-85
713	7284	2731.27	767.343	2	YLMEEDEDAYKK	YLMEPM(O)EDPHQK	22-98-99-98-47-53-70-87-87-43-99-99	YLMEEDEDAYKK	49-82-95-99-97-91-98-88-93-80-68-55
714	7287	2731.84	997.9968	2	PAIIPTEEQQQQQEEAR	SPPLPTEEKKQQQEEAR	21-17-62-99-96-62-44-99-59-59-90-97-86-94-84-82-99	APLLPTEEQQQQQESLR	33-33-71-96-85-88-95-97-82-81-80-90-89-96-73-80-60
715	7293	2733.28	397.7601	2	LAGPPLVK	LYGKSVK	99-95-24-16-3-59-69	LAGPPVLK	92-91-84-62-48-54-66-66
716	7301	2735.17	643.007	3	LVKPGNQNTQVTEAWNK	LVKFEMGFQVETAWNK	44-29-86-29-50-16-29-86-84-81-62-5-69-63-79-90	FRNRYNTKVTEAWNK	6-5-5-14-11-15-65-74-62-48-68-34-51-26-21
717	7304	2735.66	729.9208	2	KPLPDHVSIVEPK	KPLPYATHPPLPK	82-89-94-99-53-82-37-13-56-27-86-99-93	KPLM(O)LASTMLLPK	69-69-81-69-82-72-67-63-62-62-70-37-24
718	7312	2737.54	482.7397	2	DVNVNFEK	TLNVNM(O)EK	2-6-99-99-75-95-98-99	TLNVNM(O)EK	44-55-88-83-61-72-95-85
719	7323	2740.37	1095.4562	2	NMGGPYGGGNYGPGGSGGSGGYGGR	MNNM(O)LGGGNYPNGSGGSGMAC(Cam)K	34-16-98-67-40-99-91-84-40-99-76-36-99-99-91-95-94-96-50-41-59-39	C(Cam)KAEMGGGNYGPGGSGGSGGNYR	23-22-30-75-54-76-75-69-89-94-56-59-76-84-97-91-89-94-82-32-44-30-26
720	7327	2741.13	691.3289	2	ALEESNYELEGK	ALEESNYELEGK	10-20-97-99-95-84-77-98-99-97-99-98	LAEESNYELEGK	62-55-97-99-96-81-74-97-98-98-61-69
721	7334	2742.87	507.7718	2	HLPSYELR	HLGMC(Cam)LKR	96-99-36-21-42-41-19-43	HLTSSGGSLR	78-82-57-46-68-37-23-80-74-38
722	7355	2747.58	442.5894	3	DNIQGITKPAIR	NDLKLGTQPALR	55-55-38-1-81-48-85-27-94-19-28-81	QWRGLTKPSPR	14-22-22-17-40-48-33-27-48-26-44
723	7365	2749.9	486.9489	3	KPLPDHVSIVEPK	KDPPLHVSPMLPK	50-47-17-4-43-56-84-86-63-54-65-96-92	KPLPDHVSVELPK	33-43-52-21-21-51-89-80-51-69-67-80-57
724	7368	2750.41	669.855	2	GAVDGGLSIPHSTK	KVDGGLSMVGFTK	12-71-89-94-94-86-90-98-2-46-37-82-99	KVDGGLSMQTFR	50-68-93-86-89-92-88-90-82-82-61-28
725	7384	2753.72	795.3478	2	GFSEEHNTWEPEK	M(O)GSEEHLNVGM(O)PEK	68-4-75-97-89-99-6-86-33-76-86-99-99-99	MC(Cam)EEHVRAGM(O)PEK	30-35-90-85-61-57-37-79-32-61-61-79-51
726	7387	2754.27	446.906	3	GAVDGGLSIPHSTK	KVDGGLSPFAGYK	87-99-96-55-22-80-63-31-24-52-7-41-97	HM(O)WVRGQRPR	22-19-12-22-15-10-39-49-39-32
727	7389	2754.61	821.9046	2	IQVLQQQADDAEER	QLVLQQQADGEEER	42-10-98-99-99-98-96-98-94-97-86-93-99-99	LQVLQQEGQDAEER	37-30-95-98-93-92-86-12-30-93-94-98-85-45
728	7394	2755.58	495.2588	2	VELSTGMPR	VELSSAMPR	80-88-99-99-94-37-98-90-85	VELSSAMPR	65-88-95-95-60-60-92-90-78
729	7406	2758.14	750.3401	2	Q(Pyro-Glu)EYDESGPSIVHR	EC(Cam)GGDESGPSLVHR	31-16-46-15-95-83-81-99-73-85-89-99-98-99	RC(Cam)SDESGPEAVHR	27-23-21-87-96-90-91-92-94-87-96-88-86
730	7415	2760.18	646.3228	2	ELISNSSDALDK	ELLSC(Cam)SNLLDK	61-1-99-99-91-34-94-72-99-94-99	QNLSNRPGYSR	29-32-93-95-82-52-26-38-87-75-65
731	7422	2761.48	468.2725	3	KEDLYLKPIQR	QEDLYLKPKLR	78-82-83-5-74-87-91-95-29-77-81	RPTMYLKQLPR	6-15-25-14-15-54-52-21-48-45-6
732	7428	2763.03	715.3636	2	IEDVTPIPSDSTR	LEDVTPPLSDSTR	98-56-41-71-99-98-59-53-26-89-97-94-99	LETLTPMNTAPNK	55-75-40-71-93-69-48-69-78-90-60-59-55
733	7429	2763.2	755.8735	2	VSISEGDDKIEYR	VSLSEGDWGLEYR	99-62-96-99-85-98-98-59-11-99-96-90-99	WLSEGDRSLEYR	56-78-74-98-86-88-25-37-95-99-91-83
734	7434	2764.1	489.8097	2	HILILQNK	HLLLGAKAR	61-88-99-77-56-42-51-59-81	HLLGSKVPK	79-90-93-41-40-76-90-80-68
735	7435	2764.28	591.2656	2	GDAMIMEETGK	NEMLMEETGK	78-62-49-99-99-82-49-86-52-37	NEMLMSGGGTGK	41-88-91-92-90-84-62-71-77-68-23-27
736	7436	2764.46	622.3672	2	KPLLESGTLGTK	KPLPKVSMTDK	99-81-99-47-81-21-93-87-93-60-98	KPLLTSGVSVSR	77-72-90-90-72-40-40-60-84-78-52-51
737	7446	2766.57	893.9084	2	EAAGEGPALYEDPPDQK	MVGGLGC(Cam)APAENSSAPLR	34-24-36-13-93-99-2-38-87-60-50-97-94-97-59-6-95-93	C(Cam)ALWTNPNSLSSDGHK	18-15-40-60-50-49-22-26-25-54-73-51-38-19-23-40
738	7448	2766.95	525.2708	2	LSMSQLNEK	LSMSQLNEK	99-88-99-99-19-11-62-98-93	LSMSQLNTR	85-90-97-97-94-97-92-92-72
739	7456	2768.78	705.8378	2	RFDDAVVQSDMK	GYATSRPSGMVER	57-61-58-37-69-72-3-41-96-62-82-94-93	YNDSQVLGDPFR	49-50-91-89-63-40-51-48-96-85-81-79
740	7458	2769.13	949.4013	2	AYEPQGGSGYDYSYAGGR	SM(O)EPQGGSGYDYSYAAAK	44-24-91-90-95-96-99-98-40-88-89-98-99-95-99-10-15-96	SFEPQGGSGYDYSYANR	41-32-79-46-66-86-89-97-61-77-94-95-90-86-85-60-66
741	7460	2769.5	426.74	2	LLHHYLG	LLHGSTPK	52-97-99-70-63-51-31-81	LLHGAGER	81-92-92-48-61-35-78-38
742	7464	2770.6	426.7404	2	LLHYLGH	LLHGMGPK	52-79-99-70-26-71-31-81	LLHGAWR	81-93-95-57-39-39-37
743	7473	2772.71	680.8241	2	GTPLDTEVPM(O)ER	SAPLDVNVNM(O)ER	21-19-86-91-99-6-21-92-69-81-36-99	TGPLDTLDPM(O)ER	32-20-51-90-96-86-88-73-78-86-95-75
744	7474	2772.87	633.3243	2	KESYSVYVYK	KESYSVYVYK	99-89-99-97-97-67-94-89-99-99	KESYSVYVYK	83-97-98-96-79-80-95-97-96-95
745	7483	2774.95	558.796	2	AMGEQAVALAR	SDGEKAVALAR	14-18-98-96-98-36-71-95-96-98-99	SDGEKAVALAR	52-60-82-99-95-86-86-97-99-99-97
746	7487	2775.62	463.8898	3	NFYQEHPDLAR	NFAPAMDC(Cam)PPNR	41-39-4-3-7-19-10-40-26-27-30-77	NYAPMNKPPDSR	23-14-29-18-12-24-23-13-22-49-63-14
747	7494	2777.38	508.2934	2	LVLVGDGGTGK	LVLVGDGGTGK	95-88-96-97-23-92-89-12-81-70-59	LVLVGDNTGK	79-86-98-97-88-91-80-85-78-68
748	7495	2777.53	663.3818	2	DNIQGITKPAIR	DNLQGLTKPLAR	90-79-80-99-86-95-93-93-66-57-1-99	TKLQGLTYVFR	28-32-90-90-88-96-94-79-54-39-56
749	7510	2780.56	639.7953	2	SEMEVQDAELK	DTMEALSSAEPK	55-59-88-99-36-90-0-6-93-67-87-99	SEMEVQMAEPK	29-60-75-96-81-71-62-62-96-51-75
750	7512	2780.91	651.322	2	ISVYYNEATGGK	LSVYYNEATNK	96-94-99-97-99-92-92-92-99-99-99	LSVYYNEATNK	76-88-97-98-98-96-98-86-89-77-60
751	7513	2781.08	648.8279	2	FFYHSNQVVR	EQVTHPSLETR	68-20-22-95-99-22-63-63-14-98-99	FFYHAAGNKNK	49-77-89-89-90-85-49-62-75-37-32
752	7521	2782.93	485.7819	2	AVDSQILPK	AVDARTLPK	49-70-94-97-72-65-99-94-99	AVDSQLLPK	60-65-93-83-88-95-98-96-59
753	7524	2783.44	432.8877	3	FFYHSNQVVR	M(O)FHYSNKVVR	78-93-40-56-68-18-59-78-64-81	WMYNSNKVVR	15-15-15-34-35-30-60-89-82-44
754	7534	2785.7	404.2272	2	Q(Pyro-Glu)LSALHR	SSHALHR	6-1-72-15-99-89-98	QKPAAHR	57-75-49-66-96-96-52
755	7572	2795.04	643.8404	2	EDVFVHQTAIK	FPVM(O)VHQTALK	61-6-69-99-99-99-62-30-86-93-99	EDVM(O)VHKTALK	76-55-77-89-80-72-80-54-68-81-57
756	7591	2799.74	587.3152	2	LVSESSDVLPK	LVSESSDVLPK	96-88-94-89-94-68-14-96-99-99-93	LVSESRETPR	76-72-85-97-90-71-78-84-90-85
757	7598	2801.39	497.7536	2	HLTDAYFK	HLTVSYM(O)K	96-99-66-83-4-50-98-99	HLTDAYFK	89-95-94-88-66-83-95-87
758	7606	2803.26	617.8258	2	VAGQDGSVVQFK	VAANDWGVKFK	89-37-81-99-94-56-21-24-99-99-99	VAANDGFGKSLR	52-60-86-95-98-90-83-82-95-94-90-59
759	7640	2811.86	694.3657	2	HVDYVADQIVTK	HVDYVWQLVTK	99-99-95-99-94-30-56-81-86-98-98	HVDYVAVLGSAEK	79-91-92-95-97-80-73-72-49-82-88-88-67
760	7641	2812.03	588.3061	2	DVVQAYPEVR	DVVQAYAANPK	49-70-94-99-94-87-20-49-64-48-9	DVVGAAYPEVR	54-46-89-65-87-93-87-59-82-46-57
761	7657	2815.57	710.8343	2	GEATVSFDDPPSAK	EQTVSDDM(O)PLAAK	43-87-95-99-99-1-12-87-99-81-43-65-99	WDGVSQPPNQHR	38-27-28-89-93-68-67-65-76-39-32-16
762	7662	2816.95	476.2354	3	KSFNDDAM(O)LIEK	EYLADDAFLLEK	44-29-80-60-29-83-73-91-97-43-87-92	HHWMDAFLLTR	10-9-23-10-31-51-65-68-90-70-22
763	7673	2819.82	505.2407	2	AYVWDNNK	M(O)SVPTPSM(O)K	96-20-96-99-14-31-53-86-99	FSVWDNNK	55-62-97-90-94-90-84-88
764	7674	2819.98	628.8472	2	VPAINVNDSVTK	VPALNVNDWTK	99-88-99-98-94-86-73-82-97-99-93	VPALNVNDSVTK	79-86-93-99-92-83-74-92-85-86-75-70
765	7677	2820.53	580.8131	2	ISDIQSQLEK	LSDLQLMGGAR	96-56-95-90-89-91-82-56-71-19-81	LSNGGKSGGDLR	56-54-24-12-40-88-89-61-51-39-39-19
766	7690	2823.74	567.7575	2	IAWDDEETR	LAWDDEETR	96-88-78-96-59-13-99-82-51	LAWDGC(Cam)AADR	84-87-90-90-40-68-81-90-97-91
767	7693	2824.24	479.7702	2	ALAVSDLNR	ALAVSDLNR	6-74-99-98-62-82-74-87-10	ALAVSDLNR	62-78-94-95-90-66-65-69-69
768	7694	2824.42	607.3182	2	VTQSNFAVGYK	LSKSNM(O)AVGYK	98-84-99-95-94-94-96-90-98-99-99	LSQSNFAVGYK	59-50-73-87-92-95-85-77-90-86-85
769	7695	2824.6	697.8506	2	GYDVIAQAQSGTGK	GYDVLAQAQSGTGK	41-3-52-71-99-98-48-18-89-98-70-98-99-99	DM(O)VSVAPKLSM(O)GK	26-28-45-84-89-96-74-70-61-34-31-18-18
770	7703	2826.39	491.2486	2	SDQDYILK	SDQDYLLK	88-86-98-95-88-99-94-99	SDQDYLLK	61-79-93-79-79-97-98-69
771	7710	2828.05	447.7198	2	ADEGISFR	ADEGLSFR	80-88-99-94-83-89-99-99	ADEGLSFR	68-76-98-91-93-90-97-97
772	7711	2828.21	527.7825	2	GGAYYPVTVK	NAYYPVSLK	68-98-96-99-99-81-84-99-97	NAYYPVSLK	56-70-85-95-74-83-72-79-57
773	7718	2829.93	421.759	2	RDILLGR	GLTVSLPR	61-57-92-84-11-91-25-91	VATVSPLR	72-78-94-88-61-45-81-62
774	7732	2832.85	610.8123	2	IASPEGQDYLK	LASPEGQSYLR	96-99-95-96-70-84-86-63-14-82-81	LASPEMQVMSK	49-44-79-59-88-71-73-45-44-31-25
775	7738	2834.27	595.9783	3	VMLGETNPADSKPGTIR	DDLGETNLASVKAEAPR	27-41-99-99-99-98-88-0-22-86-1-1-27-9-22-31-74	LC(Cam)SYNKELTVGKMSR	9-7-22-8-12-7-31-22-18-19-30-23-39-17-5
776	7755	2838.07	414.2541	2	IIEPSLR	LLEPSLR	99-99-99-79-91-19-43	LLEPTVR	95-94-99-85-79-45-35
777	7770	2842.11	634.3528	2	SVHSSVPLLNSK	EVVGTEVTDYR	76-92-99-95-88-69-69-99-88-27-10	EGHSSVKVLPSK	86-65-95-98-98-90-77-49-68-74-72-63
778	7780	2844.7	492.2477	2	GYPHWPAR	M(O)LLAYDGGK	88-15-26-21-35-85-93-43-75	FGLFASEGR	60-78-90-54-57-79-90-81-82
779	7795	2848.57	779.892	2	VLGTSPEAIDSAENR	ETGGLPEALDGDSVAK	41-21-63-24-51-98-79-69-99-94-56-71-98-70-17-93	ELKSPEALMGVDNR	59-37-61-85-44-60-65-93-90-82-88-56-38-24
780	7808	2852.18	582.7859	2	YSLDPENPTK	GGHLSPGGVGAQK	21-15-15-99-2-20-34-1-3-87-2-1-99	DLNHPNAGGNR	50-62-80-63-24-33-54-35-44-79-43
781	7811	2852.71	831.4214	2	LKGEATVSFDDPPSAK	LVQSDGVSDM(O)DPRVK	19-22-67-63-32-10-86-99-21-38-56-92-95-48-96	GSPVSNAVHNLSQSHK	7-10-8-31-43-15-31-22-23-60-63-52-45-27-18-21
782	7825	2856.48	634.3145	2	VEVGTEVTDYR	VEVGTEVTDYR	72-87-99-99-89-86-86-99-95-59-93	EVVGTEVTDYR	84-85-93-94-95-97-91-97-98-96-88
783	7826	2856.64	423.2377	3	SVHSSVPLLNSK	VYSSC(Cam)PLRTGK	7-5-23-3-20-45-76-18-43-75-94	HFRRPLGQTR	8-8-10-11-24-51-14-54-37-16
784	7831	2857.53	907.4823	2	VVVDPVVTEQPSTSSAAK	PTVDPVVTAWPSTSTGAK	3-16-88-97-96-83-96-97-2-38-90-78-57-85-85-97-93-99	EAPDPVVAPM(O)VVVVTFK	63-20-14-78-82-93-90-56-38-71-48-69-66-38-59-48-40
785	7848	2861.52	626.8243	2	YQAVTATLEEK	YQAVTATLEEK	72-41-96-96-99-98-96-92-77-99-97	M(O)SGAVTATLVMR	46-38-38-94-96-95-90-71-77-67-34-23
786	7850	2861.86	563.2673	3	Q(Pyro-Glu)GDEVSVHYDPM(O)IAK	M(O)AGHGQVGVMPMSGNAK	13-54-32-53-6-80-44-63-21-45-27-36-18-9-65-29-82	WNDC(Cam)C(Cam)VRVVTHNK	5-14-14-5-10-10-49-68-34-29-15-20-15
787	7852	2862.65	852.9006	2	QGDEVSVHYDPM(O)IAK	YHEVSVHYDYPPAK	47-8-77-96-98-76-57-31-87-57-6-1-93-89	YAMYSVFYVPAEHK	37-33-18-19-79-43-15-16-75-61-67-68-29-46
788	7853	2862.82	574.7791	2	VMEIVDADEK	VMELPSTDEK	99-88-99-73-66-59-71-86-99-98	VMELAC(Cam)PNSK	59-80-99-94-66-79-63-79-50-76
789	7854	2862.99	450.7077	2	M(O)GGMVSFR	FGGMVSM(O)R	61-88-96-99-99-93-91-99	M(O)GGMVSFR	79-79-83-96-96-95-96-90
790	7855	2863.16	417.7219	2	PGFSIADK	PGFSLADK	80-93-96-99-92-99-93-99	GPFSLADK	44-60-86-94-89-88-97-94
791	7868	2866.23	517.7671	2	FPGDSVVTGR	FPGDSVVTGR	88-92-96-93-91-65-99-88-97-96	FPGDSVVTGR	86-92-97-96-95-94-97-98-88-91
792	7873	2867.06	641.3651	2	GSLGQGTAPVLPGK	DLVDGTPGLLPGK	20-26-62-88-99-96-27-14-98-96-99-82-99	LDVDGTAPVLPGK	45-38-82-84-78-67-21-16-46-95-68-51-43
793	7876	2868.08	557.2811	2	EEGIGPENLR	EEGLGPENLR	43-70-96-99-95-45-70-98-96-99	EEGLGRAEPR	77-80-77-95-68-48-49-88-59-81
794	7912	2876.74	483.7487	2	LAELSDYR	LSEPLDHR	98-52-85-98-89-47-65-99	LAELDSYR	75-74-97-91-44-49-88-77
795	7921	2879.14	428.7682	2	K(Acetyl)DGLIIR	LATVEAPR	95-95-99-91-17-95-94-97	LATVVTPR	94-94-93-93-38-37-67-56
796	7926	2880.49	577.3256	2	TPETLVPTAPK	VVETMVFSNK	6-1-99-99-36-76-93-68-59-80	TPETLPTVAPK	68-57-97-97-95-68-65-70-97-85-57
797	7934	2882.89	457.6029	3	ATIAGGGVIPHIHK	ATEEPVSNNGKPK	31-21-42-11-55-64-75-22-54-12-11-2-59	RNTRVLPRAC(Cam)K	7-21-9-7-29-34-17-23-21-16-12
798	7956	2888.1	417.2256	2	ALIEMEK	ALLM(O)LEK	43-70-96-85-77-59-94	SPLM(O)TLR	75-67-89-65-54-81-43
799	7959	2888.64	749.0218	3	AIEDEGGNPDEIEITSEGNKK	LAEDEGGNNPLRGFTAASSNPK	48-38-72-99-97-89-28-31-29-32-86-29-12-1-9-43-36-47-55-81-48-60	WWFYC(Cam)WWWGGDGALKVK	10-6-12-15-14-14-20-5-7-6-14-25-17-32-38-10-5
800	7963	2889.8	582.79	2	ATAVMPDGQFK	GDAVMPYHFK	21-55-95-96-99-99-92-31-99-99	ATAVMMNMPAK	25-28-62-91-73-22-20-39-21-40-51
801	7983	2894.47	685.8994	2	ATIAGGGVIPHIHK	ATLKNVMKSNHK	9-11-88-89-94-99-78-86-95-58-99-99	TALAGGGVLPHLHK	22-25-67-94-89-90-88-94-93-88-93-97-85-81
802	7988	2895.32	532.8043	2	KLYDIDVAK	KLYDMAAPR	80-88-94-83-52-21-30-12-81	KLYDGKVNK	82-94-90-90-67-93-85-89-74
803	7989	2895.49	793.889	2	VQALEEANNDLENK	ARALEEANNDLENK	43-95-91-98-99-99-97-94-77-89-82-98-99-99	QVALEEANNDLENK	33-65-97-99-100-100-90-83-86-98-98-98-76-66
804	8022	2902.65	599.8561	2	IAGGGVIPHIHK	LAGGGVLPHHLK	98-99-90-46-63-86-46-71-88-54-89-98	LAGNVLPHLHK	66-56-41-48-67-91-79-86-96-85-76
805	8028	2904.16	475.9234	3	QIATLHAQVADMK	QSATMEGSAFKLR	38-63-15-29-86-80-26-86-22-30-52-45-81	LLHERYGVPWR	16-24-18-41-9-13-21-51-62-62-76
806	8039	2907.12	689.3189	2	GGGGNFGPGPGSNFR	SSPAM(O)GPGPGSNFR	14-3-24-53-90-99-81-24-31-9-97-85-95-99	WRM(O)GPGFGGGPSR	19-15-85-89-50-26-62-41-16-21-33-52-20
807	8042	2907.6	875.1147	3	TPEPVVPTAPEPHPTTSTDQPVTPK	VVEPVVGADPAGTVPSNAAEPAVAYDK	29-14-92-46-76-99-91-17-45-1-21-40-5-78-8-9-52-17-22-1-29-17-6-44-36-19-68	NKRVYC(Cam)AKRDPSFGSPHVVSYR	5-5-5-10-8-5-6-5-5-5-5-5-5-5-5-6-8-39-17-12-5-5
808	8049	2909.38	520.5832	3	QADVFPDRDHFGR	QADVM(O)NYYQGNLK	24-12-99-82-34-86-29-41-60-5-56-59-43	QWLWTDVDM(O)PPR	35-46-48-33-17-44-48-62-70-52-44-54
809	8053	2910.53	425.7667	2	HLQLAIR	HLQALLR	80-88-97-2-12-96-99	HLQLALR	82-96-88-67-57-59-44
810	8067	2913.98	624.7838	2	AYGGAYDVMSSK	FSGGAYDVMSSK	90-97-99-98-94-99-85-92-92-91-99-85	FSGGAYDVMSSK	69-83-86-81-89-93-71-66-90-84-61-55
811	8069	2914.31	886.3635	2	MGGGGAMNMGDPYGSGGQK	MLDAMNMGDPYGSNQK	35-17-67-90-99-99-92-46-66-98-89-98-99-36-82-39	EDDAMNMGDPYGSNKK	73-43-51-78-95-96-98-91-96-86-94-90-88-80-74-69
812	8071	2914.68	824.9147	2	GISEETTTGVHNLYK	GLSEETTTRHNLYK	26-52-80-80-96-99-97-80-39-98-82-99-99-99	KEEETTTRHGGLYK	24-75-90-97-96-96-78-63-91-61-60-94-67-57
813	8072	2914.89	859.9389	2	INEKPQVIADYESGR	EQVQPQVLADYEATK	42-40-63-97-98-84-54-73-76-86-66-87-73-12-93	RAEKPQVLADGMEFK	18-25-60-38-27-60-46-78-83-65-59-67-65-34-38
814	8081	2917.43	752.8605	2	TDPTTLTDEEINR	AGGQTTLTDEELNR	43-2-2-24-54-99-99-73-54-88-62-99-90-85	SEPTTLTDEELNR	22-51-54-73-93-98-95-95-88-92-90-34-29
815	8084	2917.99	610.7755	2	VEGELEEMER	DLGELM(O)GVQSR	82-94-58-88-96-67-56-7-48-98-99	VEGELTAGC(Cam)ER	62-86-91-99-98-95-93-84-92-97-55
816	8089	2919.32	543.3194	2	AGGGVIPHIHK	KNVLSFLHK	12-17-93-98-66-52-96-36-99	KNVLAYLHK	46-45-60-94-44-45-90-88-72
817	8115	2925.95	692.3316	2	LLETESFQM(O)NR	LLETESFQM(O)NR	6-26-99-99-99-87-95-98-99-89-99	LLETESFQM(O)NR	80-81-98-98-98-89-86-91-95-74-73
818	8135	2931.2	529.7878	2	SSMSGLHLVK	SSMSGLHLVK	80-86-97-97-98-21-21-99-98-96	SSMSGLHLVK	82-81-90-96-60-66-79-97-93-62
819	8140	2932.06	483.2749	2	PLADAHLTK	PLADAHLTK	80-79-96-94-52-68-84-86-93	LPADAHLTK	72-51-91-91-73-78-90-90-48
820	8144	2933.26	496.7798	2	ATIAGGGVIPH	GDLAGGYVLK	31-64-99-99-94-63-2-54-5-80	TALAGGPLHR	62-68-97-97-92-86-65-63-52-37
821	8160	2936.52	700.3085	2	MGLAM(O)GGGGGASFDR	FPQM(O)GGGAGGHDPR	90-6-53-99-99-91-57-20-28-70-10-19-75-99	WDAFGGELTEM(O)K	35-44-83-95-88-79-97-80-77-63-34-28
822	8165	2937.94	390.6891	4	QADVFPDRDHFGR	TPQSM(O)PAC(Cam)KEAAPR	18-1-29-55-85-92-4-1-16-67-1-1-31-77	WNLEM(O)DRVMHGR	10-11-14-54-11-10-7-10-59-52-31-52
823	8166	2938.11	428.749	2	GNLANVIR	GNLANVLR	31-42-98-99-83-99-97-99	LATVEAPR	88-91-89-80-93-72-79-89
824	8181	2941.29	696.914	2	TIVITSHPGQIVK	DVVLTSHPGKLVK	6-11-99-99-99-98-98-63-69-54-99-94-99	DVVLTSHPAVKVK	54-48-93-98-96-96-93-84-45-44-74-70-49
825	8193	2943.98	712.3388	2	ELAEDGYSGVEVR	ELAEDGYSGVEVR	24-52-99-99-99-86-69-98-99-96-77-99-98	ELAEDGYSGVEVR	73-61-92-99-97-70-92-94-87-97-99-80-67
826	8194	2944.18	668.8149	2	EKLEMEMEAAR	GLSLEMEMEAAR	30-11-93-99-99-99-99-93-95-59-99-98	TRLEMEMEAAR	16-13-92-98-85-97-90-95-92-72-55
827	8197	2944.78	922.9567	2	LSLEGDHSTPPSAYGSVK	KWKGDHSTPPSAYGSVK	31-54-38-71-78-98-96-73-1-67-68-54-85-81-88-98-99	KWKGDHSTPPSAYGWK	39-43-44-46-76-95-97-97-87-63-75-74-75-55-54-46
828	8215	2949.02	723.8485	2	EVDEQMLNVQNK	LDDEEFLPVQNK	5-22-92-98-96-77-28-53-99-83-99-99	LDDEEM(O)LPVQNK	31-27-73-94-91-80-82-87-98-95-81-90
829	8227	2951.66	866.4078	2	IMIMTDQDQDGSHIK	MLLMTDQDQDGSHLK	61-70-88-96-99-98-87-72-99-67-84-76-98-99-99	LMLMTDQDQDGSHLK	59-50-95-98-98-98-86-93-93-94-73-86-87-84-55
830	8234	2953.37	602.7996	2	ALEQQVEEMK	ALEQQVEEMK	6-74-91-99-85-18-49-89-97-98	LAEQQVEEMK	40-32-94-89-76-50-91-99-85-73
831	8246	2956.02	738.397	2	FLEQQNQVLQTK	M(O)LEQQLEVLQTK	61-87-94-84-99-47-44-98-99-99-99-99	EMEQQNKVLKTK	69-39-97-92-96-94-95-98-99-99-91-51
832	8254	2957.87	553.7604	2	NTDEMVELR	NTDEMVELR	31-26-99-99-44-71-99-62-94	NTDEMVELR	56-54-77-95-83-85-97-95-88
833	8256	2958.23	615.6404	3	LSLEGDHSTPPSAYGSVK	LKAM(O)MLGYLPNQM(O)FR	95-33-57-50-41-41-27-54-38-6-72-77-4-47-74	LSYHWRPPPNFSSTR	16-15-18-15-20-14-31-65-29-23-48-20-18-12-18
834	8263	2959.98	731.3749	2	GVAINMVTEEDKR	RALNMVVMEDGVK	61-91-90-96-97-99-2-28-62-95-95-98-93	RALNMYELPAGAR	18-46-91-83-91-87-90-57-20-65-48-21-11
835	8266	2960.6	815.9058	2	ELTVSNNDINEAGVR	ELTVSNNDLNEARR	61-85-81-78-99-93-75-12-77-62-84-86-55-99	KNTVSNNEVNEARR	38-40-74-76-92-90-82-81-67-84-94-61-54-62
836	8285	2965.49	666.8538	2	GILAADESTGSIAK	GLLAANGC(Cam)TGSLAK	61-90-93-96-99-79-3-29-98-79-78-80-99-99	LGLAADSGKMLEK	40-17-65-90-92-89-66-32-79-85-75-62-60
837	8292	2967.3	530.7753	2	MADENIIVR	MADENLLVR	80-86-93-92-94-98-93-98-34	MADENLLVR	86-91-97-97-78-85-92-96-96
838	8301	2969.33	714.8604	2	SLYASSPGGVYATR	VTYASSPGYRATR	72-87-58-98-99-99-99-9-22-92-86-99-99	EAYASSPGRHPTR	69-44-44-89-96-87-40-21-54-61-50-68-51
839	8305	2970.04	793.89	2	AVTELNEPLSNEDR	GLTELNEPLSNEDR	61-85-63-97-99-99-96-99-53-95-62-93-99-99	WLTLNETVPNEDR	18-23-54-90-89-93-52-50-33-79-63-25-34
840	8307	2970.48	651.7928	2	YFDEISQDTGK	NSVYYLHAAHK	61-64-81-89-86-31-56-2-51-1-97	FYDELNTDTGK	50-71-93-93-85-59-55-63-63-20-30
841	8316	2972.68	700.3628	2	QQVPSGESAILDR	QQVPSGESALLDR	12-26-99-99-98-47-66-95-74-91-99-99-99	QQVPSEGSALLDR	33-37-90-51-61-80-37-63-62-92-88-72-60
842	8317	2972.87	611.7928	2	FGDPVVQSDMK	FGDPLGWGMSR	65-56-90-93-58-71-80-9-62-55-81	FGDPVNLSDMK	65-66-92-93-82-89-81-87-92-44-35
843	8326	2975.03	424.7116	2	TEWLDGK	TEWLDGK	80-96-74-88-93-36-12	TEWLDGK	79-93-95-92-84-63-75
844	8338	2977.71	486.757	2	GPLDSLNTR	GPLDSTGGLR	47-1-99-96-98-48-46-91-99-98	GPLDSTGGLR	55-86-95-98-96-88-73-95-98-54
845	8356	2982.02	563.2687	3	VHSQGPHHVCELCNK	LAPPPC(Cam)TAGC(Cam)SGPC(Cam)SR	30-22-19-21-59-33-21-43-9-60-59-6-17-14-45-82	WNSMM(O)AAQAHKQLR	17-21-35-28-31-40-69-38-55-66-48-30-40-10
846	8361	2983.43	600.3246	2	AYPLADAHLTK	SM(O)PLAPLPETK	5-13-98-96-98-25-53-69-71-99-99	SFPLADLSPPR	32-37-89-98-90-81-83-65-57-41-45
847	8364	2983.97	681.3609	2	VVIFQQEQENK	VVLM(O)QLGQSENK	72-87-94-98-95-98-36-59-61-98-99-99	VVLM(O)QLNASENK	66-73-89-95-90-73-54-32-80-95-69-63
848	8366	2984.35	952.9551	2	SLLEGQEDHYNNLSASK	KQGEGKEDHYNNLSASK	40-23-15-91-56-38-99-78-94-94-94-82-88-99-74-87-99	SLLEGQEDHYNNLSASK	30-41-35-97-75-72-97-98-96-96-96-97-98-96-71-72-45
849	8387	2989.16	668.8121	2	FYEEVHDLER	FYEHLDDLER	90-98-98-36-60-51-99-77-97-99	FYEEHVDLER	52-68-97-81-28-55-84-87-89-55
850	8394	2990.78	497.7457	2	LGLDYEER	LGLDYEER	95-98-99-99-99-87-95-94	LGLDYEER	86-83-97-94-92-98-99-82
851	8396	2991.13	759.884	2	LNEAQPSTIATSMR	QVEAQPSTLATM(O)VK	15-37-88-99-84-99-78-62-94-88-97-57-21-93	TC(Cam)MTANVNAKALPK	14-15-17-51-56-13-11-51-38-83-82-48-48-15
852	8418	2996.25	459.7574	2	VGDVYIPR	LPC(Cam)YLPR	96-85-96-98-89-93-99	VEAAYLPR	55-82-75-73-88-95-97-93
853	8431	2999.28	530.8027	2	SGTLTDVVLR	MAGKNTAVLR	61-66-92-51-86-38-78-91-99-99	MALMRAVLR	73-86-77-69-82-88-79-97-49
854	8433	2999.66	706.2914	2	SWQGTADGGMMDR	SWQGTADNMMDR	44-50-99-94-95-99-99-94-89-99-99-99	ESGQGTADNMVM(O)R	59-27-49-94-91-89-91-96-89-94-91-76-67
855	8437	3000.91	824.4147	2	SSTPLPTISSSAENTR	SSTPLPTLNPDGSSFK	17-11-98-62-92-75-94-91-95-10-57-10-29-60-68-12	DC(Cam)PLPTLNFAPQFK	31-34-38-79-89-93-94-80-67-74-78-59-51-46
856	8440	3001.46	571.2631	2	DYQELMNTK	M(O)MQELMNTK	68-75-99-82-99-98-99-99-99	M(O)MQELMNTK	62-65-94-98-96-96-92-87-88
857	8444	3002.21	545.6279	3	LQM(O)EAPHIIVGTPGR	LKM(O)EAAYLLVGTPGR	69-87-85-58-27-80-83-89-91-96-81-68-18-19-77	WLC(Cam)EAYLLVGAALR	26-21-12-57-48-35-88-93-81-60-63-31-40-17
858	8454	3004.63	482.2257	2	DDIENMVK	DDLENMVK	24-75-99-77-70-97-98-99	DDLENMVK	69-70-95-97-84-89-95-92
859	8464	3006.46	778.8732	2	DHASIQMNVAEVDK	DHASLGQGSGSQAVDK	21-92-98-94-90-19-59-71-63-63-14-86-37-98-99-99	HDASDDRTVQAVDK	25-33-86-79-49-48-55-60-55-59-60-61-48-35
860	8468	3007.65	513.3077	2	IGGIGTVPVGR	LNLGTVPVGR	95-88-99-96-99-99-84-71-94-81	LGGLGTVPVGR	82-66-78-97-95-96-96-82-89-76-77
861	8471	3008.15	637.3347	2	LNEQASEEILK	LNEQASEELLK	91-93-99-99-98-66-78-92-85-99-99	LNEQAVNMNLK	61-56-98-95-97-70-63-92-89-72-80
862	8473	3008.48	994.9886	2	GGAAVDPDSGLEHSAHVLEK	SNPGDPDSGLEHSAHVNKK	33-1-1-11-99-96-97-98-56-45-69-96-95-89-76-97-61-66-81	RQADPDSGLEHSAHVLEK	15-26-19-79-67-77-76-33-37-82-90-93-93-93-85-45-76-37
863	8475	3008.85	593.3107	2	IGEGTYGVVYK	LGEGTYGVVYK	99-81-95-94-89-99-98-87-99-89-98	LGEGTYGVVYK	80-79-99-95-98-97-73-84-91-65-80
864	8476	3009.02	398.2397	2	S(Acetyl)GLHLVK	EGLHLVK	80-92-59-86-97-94-99	EGLHLVK	90-87-93-91-98-98-77
865	8477	3009.19	411.5524	3	VAYVSFGPHAGK	VAYVSRNGPNR	97-98-96-95-65-63-60-6-2-75-81	GMVVRGLVMDR	5-8-14-9-5-20-51-35-37-26-26
866	8482	3010.58	622.817	2	A(Acetyl)AQGEPQVQFK	ALQGEPNLQM(O)K	19-20-74-98-97-99-14-65-89-99-99	SPQGEKKDMPK	21-15-71-76-94-37-31-41-57-30-67
867	8484	3010.9	497.997	4	GGAAVDPDSGLEHSAHVLEK	EPNLAASSGSHARGPSPTPR	34-4-84-1-12-16-10-52-32-8-5-14-37-36-2-8-19-21-18-79	KKVKFWMC(Cam)GLDYEER	11-16-48-9-9-22-10-11-29-69-77-67-95-68-37
868	8486	3011.27	469.751	2	TTDGYLLR	TTDGYLLR	80-96-99-92-96-99-96-99	TTDGYLLR	73-75-86-68-79-95-99-95
869	8487	3011.44	597.2886	2	LDLGEDYPSGK	LDLGEPGSSYR	96-86-99-99-99-20-77-78-63-19-62	LDLGESVEM(O)GK	55-52-95-86-98-82-62-81-69-20-27
870	8496	3013.62	543.3165	2	TILGPTENIK	LTLGLC(Cam)SGHK	2-26-99-95-5-81-94-70-36-99	TLLGAFAAGHK	34-50-93-78-39-32-57-83-71-79-45
871	8499	3014.16	876.937	2	NSNLVGAAHEELQQSR	DEALVGAAHEELKQSR	54-7-80-95-99-99-82-99-98-98-99-93-99-95-99-99	M(O)APLVGAAHEELQQSR	39-40-27-94-97-93-97-99-98-98-99-98-84-82-71-52
872	8503	3015	671.3019	2	SMVAVMDSDTTGK	M(O)AVAVMPSRHAR	61-56-97-92-99-46-27-16-27-2-19-98	M(O)AVAVMPTC(Cam)AM(O)K	41-43-84-92-92-75-82-88-73-52-37-34
873	8511	3017.04	455.7254	2	FLEMNTR	FLEMENK	96-92-55-54-49-72-96	FKMGGENK	62-52-74-24-45-97-76-78
874	8512	3017.2	479.2733	2	TIGISVDPR	KAKGSVDPR	43-60-30-2-98-77-82-99-81	DVGDTLLPK	39-43-73-73-50-67-57-44-25
875	8532	3021.72	833.3953	2	NQVAM(O)NPTNTVFDAK	ELVAM(O)NPTNTVM(O)DAK	67-26-95-99-99-99-96-44-42-87-99-85-99-84-99	ELVAM(O)NPAGSTVM(O)WK	62-71-90-97-95-94-73-50-24-39-93-95-91-60-60
876	8555	3026.79	817.9483	2	LQM(O)EAPHIIVGTPGR	LKM(O)EAPHLLVGSPAR	48-25-92-99-89-98-43-79-96-99-95-91-31-39-99	QLFEAVFTLVGTGPR	19-41-72-95-90-31-31-49-93-86-52-72-20-24-44
877	8562	3028.08	706.9116	2	KVEAQLQELQVK	KVEAQLQELQVK	65-86-99-86-93-69-57-89-92-98-94-98	KVEAQLQELQVK	78-91-99-97-95-91-82-98-96-94-76-65
878	8563	3028.29	419.24	2	YDSLLVK	YDSLLVK	96-96-58-89-98-98-99	YDSLVLK	85-93-92-93-79-59-61
879	8575	3030.88	551.78	2	NPDTQWITK	NPDTAWGLTK	68-81-99-90-2-60-9-99-36-99	NPDTNEALTK	56-59-83-91-49-72-48-84-92-60
880	8582	3032.15	449.2737	2	VLLGVGDPK	VLLGRDPK	80-96-99-91-76-17-98-59	VLLGRDPK	71-84-90-76-69-86-80-68
881	8597	3035.37	755.3404	2	AHDQFSPFSSSSGR	HADQM(O)SPM(O)AAPPPK	20-4-59-98-94-94-79-50-8-6-1-59-49-9	AHDQM(O)SRSSPSYK	25-28-74-90-95-94-46-54-59-29-52-60-48
882	8604	3037.14	529.2991	2	TLETVPLER	LTETVTTHR	11-26-99-98-98-88-52-63-81	TLETVPNKR	48-59-97-96-93-48-46-76-59
883	8605	3037.3	663.8853	2	KASGPPVSELITK	KASGPNSNPLLTK	99-89-91-96-77-2-3-2-1-95-99-98-98	KASGPM(O)PPALLTK	79-88-95-91-93-88-56-32-38-94-95-82-55
884	8607	3037.62	442.9258	3	KASGPPVSELITK	TQNPPVVVMLTK	11-22-56-93-59-77-62-16-43-46-75-92	RRKPVSFHATK	14-28-39-77-92-89-72-82-85-56-32
885	8609	3037.96	616.7957	2	ALEQQVEEMR	LAEQQMPEMR	82-26-99-84-99-64-48-99-36-99	LAEQQVEEMR	65-78-97-95-78-68-96-99-95-81
886	8610	3038.13	882.4418	2	VANPSGNLTETYVQDR	FHPSGNLPPHYVKDR	90-77-62-68-95-84-99-93-14-36-99-95-36-99-99	FHPSGNLTTEYVKDR	57-50-78-94-88-92-96-92-69-85-92-93-79-70-57
887	8611	3038.34	574.3108	2	LVDSGGAYLPR	LVDSNAYLPR	99-99-94-94-99-99-88-99-94-94	LVDSGGAYLPR	57-75-96-97-78-69-95-96-99-97-86
888	8614	3038.93	723.3623	2	AIEINPDSAQPYK	LAGALDGNSGASSPTK	6-6-86-84-99-95-19-80-86-46-91-68-86-31-11-69	QQGLNAEAHAAAHK	35-37-19-86-84-65-69-63-85-85-75-54-37-55
889	8618	3040.17	582.7928	2	HYFIEVNSR	HYFLPMNSR	99-99-94-81-69-53-49-97-81	HYFLSSAPSR	80-89-98-85-50-49-71-77-91-79
890	8626	3041.48	519.8003	2	IPVGPETLGR	LPVGPETLGR	99-99-99-99-89-53-82-29-59-94	LPVGPELGTR	95-94-96-92-50-77-74-61-69-45
891	8627	3041.65	744.8677	2	AGTGVDNVDLEAATR	QTGVDNVDLEAATR	47-26-65-88-99-99-81-58-99-99-98-99-99-99	TQGVDNVDLEAATR	27-29-56-89-97-85-88-88-96-99-86-61-67-51
892	8630	3042.21	515.7977	2	LIVENLSSR	LLVEARSSR	95-88-99-96-8-62-62-84-99	LLVESSNLR	82-86-95-98-74-52-60-82-39
893	8640	3044.44	646.3309	2	NLVPGESVYGEK	LNVPLTPEPRR	91-70-91-99-92-1-93-71-47-7-80	LNVPGSSTEPYK	57-54-91-56-62-37-39-84-85-66-73-72
894	8642	3044.76	591.7947	2	LQVEHPVTEM	LQVEHPM(O)ANK	98-67-96-99-99-63-71-89-75-37	SPGVEHMLANK	35-35-52-93-98-92-68-74-73-39-41
895	8654	3046.93	889.8953	2	EANFTVSSMHGDMPQK	ETGSSTVSSMHGDMPGAK	42-37-21-59-38-88-99-95-70-37-99-89-64-98-63-1-32-99	QWFTVSSMHGDMPQK	33-39-65-88-92-90-65-62-72-28-83-86-60-40-60
896	8659	3048.23	428.2272	2	YPGLYSR	PYGLLHR	43-79-96-36-20-99-99	EMGLLHR	84-82-83-91-92-94-51
897	8674	3051.45	634.7973	2	DAEDALHNLDR	DLSDALHNLDR	72-75-94-88-99-91-88-62-70-98-99	WEDALHNLDR	50-94-90-97-98-95-88-89-83-51
898	8675	3051.63	450.2349	2	Q(Pyro-Glu)HYIDLK	TM(O)YLDLK	90-52-89-95-70-98-99	TM(O)YLDLK	52-61-73-66-91-92-86
899	8691	3055.37	398.2136	2	LTGMAFR	LTGMAM(O)R	96-73-98-75-87-88-81	LTGMAFR	91-90-92-88-76-74-83
900	8703	3058.1	950.9802	2	GINSSNVENQLQATQAAR	QRSSNVENQLQATQAAR	68-54-63-94-93-97-99-81-51-99-96-99-99-99-57-80-99	ENQSNVENKLQATQAAR	57-32-34-83-93-96-99-86-84-98-95-98-97-94-63-66-52
901	8709	3059.66	600.3153	2	TPVPSDIDISR	TPVPLDSDDLK	6-26-96-96-85-2-14-82-62-32-89	TPVPLTTDEAR	62-55-86-93-86-62-77-69-82-56-56
902	8715	3061.23	729.3872	2	QQIQSIQQSIER	GQALQSLPALGC(Cam)SR	50-7-1-99-99-99-93-46-6-92-24-55-1-99	QQLQSLYEVPPR	28-31-93-93-95-95-74-85-50-51-35-46
903	8720	3062.15	493.305	2	LVVLGSGGVGK	VLVLGAAGGTK	89-84-95-89-95-21-3-69-24-55-92	VLVLSTPTR	49-86-97-97-74-67-38-63-32
904	8726	3063.68	648.6649	3	QLQEERPELSESELTR	QLGAEGAGSHGAMRTLMTR	60-31-66-18-92-15-26-88-50-46-62-21-63-69-40-22-67-17-59	WTWFRMLRHPSGLEK	10-15-14-7-7-9-10-18-23-20-55-23-39-25-15
905	8729	3064.29	414.7624	2	LNELLVK	LNELLVK	99-98-99-77-99-96-97	LNELLVK	79-73-92-74-71-70-57
906	8753	3069.57	610.8316	2	KFDQLLAEEK	KFDQLLVSDR	99-81-95-84-99-94-2-72-43-81	KFDKLLADDR	87-93-98-88-92-96-82-90-68-26
907	8755	3069.95	496.7655	2	YPMAVGLNK	YPMARLNK	88-92-92-33-86-87-27-99	M(O)MLLGGLNK	62-78-83-91-65-75-90-75-65
908	8765	3072.22	512.2719	2	LSEDYGVLK	LSEDFATLK	95-99-99-82-2-41-26-94-99	LSEDGYVLK	87-86-95-93-18-33-71-94-57
909	8769	3072.89	569.2954	2	YEELQSLAGK	LLEEAC(Cam)FAGK	98-67-93-58-91-94-71-99-99-89	YEELQSLAGK	51-96-98-85-72-86-90-91-44-38
910	8770	3073.07	483.2701	2	SVNELIYK	SVNELLYK	51-74-97-95-99-94-95-93	SVNELLYK	48-45-65-82-62-90-86-72
911	8772	3073.43	514.7875	2	SPEVLLGSAR	QVNALLGSAR	96-53-89-7-86-99-91-68-86-99	SPEVLLGSAR	46-61-91-85-94-98-86-86-87-73
912	8781	3075.53	544.2457	2	NYYEQWGK	NYYEQGEGK	68-98-99-96-95-84-55-95-93	YGGYEQWGK	50-40-43-92-96-83-75-62-67
913	8784	3076.01	509.7825	2	KVDWLTEK	KVDWETLK	77-88-97-84-92-77-85-93	KVDWETLK	79-87-93-90-97-78-77-80
914	8786	3076.33	640.3337	2	KESYSIYVYK	KESYSLYVYK	99-70-97-87-95-67-86-99-98-99	KESYSLYVYK	77-97-96-86-76-94-96-98-92-90
915	8790	3077.04	723.3799	2	HQSFVLVGETGSGK	HKC(Cam)DGSFLRVAR	99-96-88-77-95-63-54-41-77-79-82-67	HKSM(O)VLVEGTNSK	55-74-89-90-92-95-92-97-78-54-56-38-41
916	8794	3077.95	423.1922	2	SSFFSDR	NEQGLER	80-89-84-44-6-67-96	NGVNGNDR	61-68-82-76-54-44-60-32
917	8796	3078.77	787.4064	2	GGKPEPPAMPQPVPTA	RMLHAVRSGSM(O)ANK	21-25-64-34-93-5-55-69-69-78-5-2-87-99	NKPEQHMPAGPVLR	23-26-55-86-61-41-57-59-70-67-66-71-61-17
918	8798	3079.11	581.3134	2	EITALAPSTMK	NQTALLAATMK	49-70-99-99-99-18-20-22-16-9-99	NQTALAALGM(O)R	59-62-90-95-99-97-67-72-50-63-80
919	8804	3080.09	665.8587	2	YGVNPGPIVGTTR	FTANPGPLVADTK	49-85-86-98-81-99-63-71-67-50-85-9-43	FTANPGPLPAAFK	59-63-62-93-95-88-50-80-76-88-86-49-35
920	8808	3080.8	630.3345	2	SGNIVAGIANESK	NGSLVAGLAGWSK	6-37-94-90-99-94-78-24-82-63-59-68-43	NGSLVAAVAGSWK	51-37-62-91-93-85-61-52-63-40-55-67-60
921	8809	3081	828.914	2	EALLSSAVDHGSDEVK	QNALSSAVM(O)GVAHEVK	31-54-10-99-99-82-98-99-6-1-82-2-63-98-99-99	HC(Cam)ESSAVM(O)GVLLLPK	14-26-72-83-88-88-77-29-10-40-75-82-55-25-34
922	8814	3082.42	504.2628	2	ADEAYLIGR	ADEAYLLGR	80-96-97-99-8-84-98-94-99	WEAYLLGR	82-99-94-87-94-98-93-59
923	8815	3082.57	547.3285	2	GVTHNIALLR	RTHNLALLR	77-92-99-99-98-98-93-99-99	RTHNLALLR	37-84-93-93-95-96-98-96-21
924	8816	3082.73	603.8363	2	HLSVNDLPVGR	HLSVNDLPPSK	99-96-93-99-77-67-99-22-27-11-67	HLSVNDLPVGR	82-94-97-96-87-90-96-37-46-51-51
925	8822	3083.74	646.3353	2	ILIANTGMDTDK	EPLANTHGDLPK	42-1-97-89-79-71-56-46-27-79-7-99	EPLAPFHDLPR	80-46-92-85-61-39-41-44-72-38-29
926	8824	3084.21	798.8395	2	YDYNSGEELESYK	FMYNSEADLESYK	90-77-99-99-98-1-24-82-99-99-99-99-99	FMYNSGEELESYK	52-69-92-93-82-40-43-44-63-96-85-50-49
927	8832	3086.05	713.3374	2	WFEENASQSTVK	WM(O)EENASKSTVK	61-63-96-98-77-37-91-80-68-59-99-96	WFEENATNKMR	45-75-99-98-82-82-68-67-83-48-56
928	8841	3088.13	652.3387	2	EGIVTATEQEVK	EGLVTATEQEVK	43-88-94-98-97-99-75-76-27-94-99-99	WLVTAVGAMGGNK	44-90-97-98-97-89-65-79-78-88-70-50-48
929	8847	3089.78	525.2305	2	DYFEQYGK	FMM(O)EQYGK	6-26-81-78-98-96-79-97	M(O)MFEQYGK	69-73-89-84-83-92-90-60
930	8852	3090.66	800.9272	2	LESPTVSTLTPSSPGK	ELSPTVSTLTPSSGPK	72-26-62-90-64-78-36-72-90-99-63-72-43-81-12-97	ELSC(Cam)HSTLTKRLR	65-73-89-91-95-95-93-95-93-76-57-45-43
931	8861	3092.77	807.4185	2	EDGLAQQQTQLNLR	GPM(O)LAQQQTQLNLR	31-1-70-94-98-99-98-99-99-99-99-99-99-99	WDLAQQQTQLNLR	32-29-85-89-95-94-95-97-92-97-92-76-59
932	8864	3093.85	818.4396	2	KLGVQTVAVYSEADR	KLGVQTVAVYSEWR	61-88-98-96-98-99-82-54-95-99-36-81-65-99	KLGVQTVAVYSEWR	82-95-92-97-97-99-99-94-94-98-70-86-77-68
933	8877	3096.72	925.4847	3	LASVPAGGAVAVSAAPGSAAPAAGSAPAAAEEK	KHATALHSM(O)TGKWSAGTM(O)MLVVKEK	25-1-28-6-86-3-2-1-9-6-28-15-49-39-65-78-47-56-60-2-2-6-22-8-93	WRMFC(Cam)KFLARRAGTRTLGEFDR	5-5-5-7-11-5-5-15-45-11-11-56-12-25-11-23-35-15-59-6-5-5
934	8879	3097.1	531.5959	3	KHPDSSVNFAEFSK	HKPFGPGSGM(O)AFTSR	44-33-68-14-1-65-63-86-2-89-92-62-22-39-56	WYKADSNKSHNSR	10-28-31-38-70-71-86-73-63-66-79-70-22
935	8883	3098.29	696.8546	2	EEYQLVQVEQK	EEYQLLNVEQK	6-26-92-84-82-47-83-99-62-99-99	EEYQLLNVEQK	72-76-80-79-91-87-90-90-94-51-72
936	8886	3098.86	519.2684	2	YLDGLTAER	YLDGLTAER	84-79-98-93-95-99-95-98-94	YLDGLTAER	71-90-95-85-94-95-90-96-65
937	8893	3100.48	1387.7296	2	LASVPAGGAVAVSAAPGSAAPAAGSAPAAAEEK	LRTPPGNSAVSAAPGSAAPAAGSYTAGC(Cam)SK	30-2-1-29-22-23-6-11-82-83-99-99-99-59-89-62-99-99-76-50-37-65-42-43-57-69-6-2-10-76	WRFFWAVSAAPGSAAPAPVLAVPMFK	7-5-7-6-18-49-51-74-82-89-30-18-56-66-78-20-21-14-21-34-24-20-7-10-10-18
938	8904	3103.27	545.9618	3	KLGVQTVAVYSEADR	VAKVTVQAVYSEADR	75-7-60-63-27-61-46-45-84-96-33-23-49-97-94	RLKRDGAVYDTADR	29-60-57-21-22-48-85-90-85-52-55-89-93-66
939	8906	3103.62	590.304	2	YEELQITAGR	YEELQLTAGR	88-88-96-96-96-96-93-99-99-93	YEELQLTAGR	68-90-99-98-94-97-95-97-89-82
940	8910	3104.74	537.3242	2	KVVNPLFEK	KVVNPFLEK	77-89-86-93-67-99-18-86-97	KVVNPFLTR	82-92-96-90-78-81-92-94-59
941	8919	3106.76	674.8169	2	DELADEIANSSGK	DELGLSNGANSSGK	17-52-99-36-51-63-60-2-97-66-64-99-70-39	EDLAGGM(O)GALDQR	55-32-80-83-37-34-34-23-73-78-73-31-21
942	8939	3111.78	662.3116	2	EEAENTLQSFR	GSNAENLTQSFR	21-1-4-86-99-93-64-84-99-99-36-99	EEAENLTQSFR	54-56-89-97-92-90-89-85-93-74-66
943	8942	3112.33	672.3141	2	HEAMITDLEER	HEAMLTDLEER	99-98-99-94-99-67-98-94-94-20-98	HEAMLTDLEER	85-98-99-98-99-94-95-95-99-96-73
944	8950	3114.19	448.9263	3	TFIAIKPDGVQR	TFLALKVAYYR	56-87-99-96-63-20-55-1-13-11-81	WFVLQVLPTNK	15-16-49-60-23-56-72-55-63-30-28
945	8959	3116.17	688.826	2	ATVEEVDAAMNAR	SLAEEVDAAMNAR	61-1-3-84-95-99-99-99-99-80-99-99-99	SSPEEVDAAMNVK	52-56-72-99-99-98-98-98-99-98-96-81-72
946	8988	3124.22	704.3472	2	VYNYNHLMPTR	YRGYNHLMPTR	13-54-2-89-87-86-98-96-91-98-99	VYNYNHLMPTR	44-48-90-82-80-85-96-92-90-73-46
947	9010	3129.7	884.4146	2	VVHSYEELEENYTR	VVHSYEELEENYTR	12-6-43-99-99-99-99-99-91-77-86-49-65-99	VVHSYEELENVYMR	21-32-46-94-96-98-97-90-95-76-46-65-46-32
948	9011	3129.89	837.4382	2	GITINAAHVEYSTAAR	LGTLNAAHVEYSTAAR	31-2-30-65-99-99-99-99-98-93-62-63-57-55-71-99	DRLNAAHVEYSTAVK	19-13-74-84-95-97-96-95-98-89-74-66-65-30-20
949	9031	3134.73	637.8597	2	EDLYLKPIQR	FPLYGSPPLKR	90-46-99-99-19-1-73-66-41-59-99	KLLSDVNFPNK	26-41-75-48-51-68-74-77-50-35-35
950	9040	3136.83	699.8935	2	LATQLTGPVM(O)PVR	LATQLTGPVM(O)PVR	98-11-54-97-99-99-88-63-5-99-63-37-99	REKLTGMAHSLR	15-44-52-90-96-90-91-81-48-40-62-35
951	9043	3137.36	679.3603	2	HVDYVVDQVVGK	HVDYVVDQVVGK	99-96-95-99-99-16-17-97-56-99-99-98	HVDYVVDNLVGK	73-84-94-93-86-51-55-45-70-70-50-62
952	9045	3137.72	614.8204	2	TQMAEVLPSPR	KTMAHSAAAAAAK	7-15-96-97-99-96-91-80-80-70-81-82-99	KTMAHSAAAANR	34-35-86-84-83-94-94-79-80-56-56-31
953	9046	3137.9	722.3588	2	MGPAM(O)GPALGAGIER	MGPAM(O)GPALRAAER	51-30-93-97-99-99-69-71-99-48-70-64-99-99	QDLM(O)GPALGAVAER	38-40-74-86-88-79-56-82-75-93-88-87-87-55
954	9066	3142.43	589.9448	3	VVHSYEELEENYTR	LVPENRTM(O)EENYTR	48-1-50-57-29-39-38-72-41-36-86-90-92-99	C(Cam)YDNEELEVVLQTR	18-16-48-74-92-95-90-88-29-41-69-62-77-27
955	9069	3142.93	476.2418	2	T(Acetyl)DAAVSFAK	QNSAVSAFK	23-86-3-98-91-98-8-37-99	EEAAVSFAK	60-81-81-94-94-91-62-85-51
956	9073	3143.66	535.3182	2	TLIEAGLPQK	TLLEANPALK	4-12-99-94-99-97-25-75-5-99	TLLEPRVNK	39-54-86-95-78-44-48-43-63
957	9075	3144.03	495.7387	2	MIDMPVER	MLDVYHGR	96-99-99-66-85-77-84-94	MLDVYHGR	78-90-96-86-59-57-73-71
958	9080	3145.28	667.9049	2	GKLEAIITPPPAK	KGLEALLTPPPAK	14-41-89-99-99-99-99-99-99-90-59-24-98	KGLEALLTPPPAK	40-50-90-99-98-99-99-99-95-95-77-48-30
959	9087	3146.93	469.2838	2	THNIALLR	THNLALLR	97-31-96-34-58-91-88-99	THNLALLR	70-72-90-82-76-95-96-66
960	9095	3148.74	569.2767	2	ESYSVYVYK	ESYSVYVYK	24-56-97-99-87-75-94-27-99	ESYSVYVYK	80-60-84-93-92-90-88-81-92
961	9098	3149.22	542.8214	2	LITPAVVSER	LLTPAVVSER	98-70-99-93-69-2-71-94-98-93	LLTPAVVSER	88-90-95-89-62-44-68-88-79-51
962	9099	3149.38	844.3854	2	Q(Pyro-Glu)GDEVSVHYDPM(O)IAK	EGPGPVEASSSDPM(O)LAK	21-54-17-62-31-93-87-93-68-2-1-87-99-43-99-98-99	HGENVEAAQNGPAHEK	16-8-56-33-60-85-60-30-30-37-34-56-66-66-79-48
963	9101	3149.74	1280.6301	2	LVQDVANNTNEEAGDGTTTATVLAR	VHWTTNDTNEQEDGTTTATVVLK	15-8-22-8-8-85-77-82-91-85-34-83-92-95-95-95-95-95-78-67-5-21-63	TFMFVNNTNEVTGDGTTTATVLVK	7-8-6-19-21-69-48-54-76-88-21-20-59-90-82-91-78-77-70-57-48-19-11-7
964	9106	3151.06	525.7249	2	DYFEEYGK	DYFNGSYGK	68-91-98-73-22-27-99-65-99	M(O)MFNGSYGK	70-71-86-67-41-62-89-81-65
965	9118	3153.53	672.886	2	TFIAIKPDGVQR	TFLALDKSMYR	90-34-94-99-99-36-60-63-49-82-92	FTLALKDPRQR	52-51-92-95-95-38-40-55-65-65-59
966	9147	3162.47	694.83	2	TAQIM(O)FQAYGDK	TAQLFM(O)QAYGDK	90-52-63-99-99-85-95-83-99-84-99-98	TAQLM(O)M(O)KAYGDK	48-46-72-99-98-96-95-98-98-80-78-72
967	9148	3162.65	500.7771	2	NDLAVVDVR	MPNAVVDVR	68-3-64-77-99-76-80-89-81	NDLAVVDVR	57-79-85-97-95-92-93-97-73
968	9157	3165.02	854.0907	3	LVQDVANNTNEEAGDGTTTATVLAR	LMGFPNDMEYEAGDGTTTATVLVK	40-19-8-28-4-4-38-3-15-6-48-24-63-39-70-30-37-87-88-82-99-64-48-60	WRHWC(Cam)WWFAGPGTTTATVLVK	5-5-8-8-6-7-5-16-19-10-35-30-21-32-70-83-69-68-52-12-5
969	9176	3170.39	560.2737	2	E(Pyro-Glu)SYSVYVYK	YPTWYVYK	6-13-53-83-86-72-99-99	FDVSVYYAR	27-31-57-75-83-81-90-81-66
970	9187	3172.69	791.3386	2	DFTVSAMHGDMDQK	DFTVSAMHGDMDQK	29-47-81-98-99-99-99-44-48-89-66-95-98-99	YEAVSAMGHDMDQK	37-63-73-94-92-92-90-75-88-97-94-96-76-72
971	9188	3172.88	796.4163	2	A(Acetyl)GGEAGVTLGQPHLSR	SGPDAGVTLGQAYLSR	29-62-12-53-68-93-71-99-69-2-96-17-84-99-99-99	WAVAGVTQVAAYLDK	28-22-50-89-80-91-95-76-31-32-77-70-83-40-38
972	9197	3175.04	761.0237	3	ADRDESSPYAAM(O)LAAQDVAQR	NPQDWGYGEAAAYAAQDVAKR	25-2-41-53-6-21-1-48-32-85-67-37-97-83-81-78-77-70-99-98-99	MRNHEM(O)RM(O)AAYAAKDVAQR	12-13-35-35-54-26-72-82-83-71-69-91-97-96-96-96-94-61-49
973	9218	3179.73	462.7446	2	AFAM(O)IIDK	AFANSSTVK	24-27-96-77-94-62-92-98-67	AFADHHVK	40-66-78-60-34-38-69-62
974	9220	3180.55	550.8096	2	FIGPSPEVVR	FLGPSPEVVR	90-31-99-99-87-98-14-99-98-99	FLGPSEPVVR	82-90-96-95-90-71-34-92-97-61
975	9223	3181	508.2932	2	DVNAAIATIK	VDNAALATLK	72-48-93-99-92-93-99-75-98-93	VDNAALALTK	69-70-93-98-95-96-98-95-74-70
976	9226	3181.5	501.9366	3	GISHVIVDEIHER	EGAHVLVMLLHER	25-1-62-34-54-77-83-79-43-84-99-42-94	YC(Cam)AVLVMLLHER	19-44-32-76-86-82-83-90-92-95-98-39
977	9249	3186.75	619.3085	2	ALYESELADAR	ESFLSELADAR	78-9-54-21-97-44-91-99-95-59-93	LAYESELADAR	41-33-86-98-85-94-96-94-96-86-83
978	9250	3186.94	577.3116	2	KSDVETIFSK	KSSKVGWM(O)SK	99-81-6-80-36-56-94-95-97-98	KSDVLVMFSK	74-88-96-97-88-82-94-93-76-79
979	9258	3188.77	612.3228	2	AGVLAHLEEER	NLLAHLEEER	30-36-96-99-99-47-29-89-82-99	RALAHQNEER	33-41-93-98-94-69-73-99-99-88
980	9259	3188.95	647.3414	2	YQLDPTASISAK	QYLDPTASLSAK	37-12-96-94-92-83-77-68-37-91-1-99	YKLDHTTC(Cam)KK	62-70-97-95-81-76-61-86-68-69
981	9261	3189.34	536.3165	2	KLVWVPSDK	QLVVDAGLTR	90-89-99-70-66-96-56-21-69-81	QLVVDAGTLR	59-82-88-49-48-73-33-55-55-32
982	9267	3190.88	615.6282	3	HTPLVEFEEEESDKR	HTPLVEM(O)EEEEAMRK	34-64-62-33-59-41-63-27-53-33-86-18-50-31-60	WWNFEEVVSAMYKR	21-44-41-49-83-76-69-49-56-59-30-27-28-12
983	9275	3192.76	964.0933	3	NDQDTWDYTNPNLSGQGDPGSNPNKR	GGGGEDTWDYTAHTESSMHAPETVKVK	28-13-13-1-21-99-96-71-55-11-11-25-40-21-33-95-65-32-7-6-2-75-17-24-15-11-35	LWRTC(Cam)WHWSM(O)YGATM(O)ASVAQEMR	5-5-5-9-5-11-5-5-7-5-8-5-10-15-23-16-15-33-8-15-13-5-5
984	9284	3194.85	527.8953	3	DFTVSAMHGDMDQK	DM(O)TVVMLDM(O)THTR	25-41-99-77-69-65-9-44-17-22-6-5-81	WLYGQC(Cam)NC(Cam)STHR	26-28-30-11-9-15-39-39-27-15-15-10
985	9287	3195.38	489.9414	3	RVDPVYIHLAER	LLGSPVYLPHSER	77-19-19-66-93-83-92-81-80-2-15-81-97	RLTPVYLYSAER	22-67-55-57-72-89-95-61-69-76-84-56
986	9288	3195.56	510.2624	2	GDYPLEAVR	DGYPLEAVR	68-65-86-98-20-51-93-98-99	ESAGEKGSVR	61-34-33-35-80-78-48-77-72-72
987	9290	3195.94	849.4492	2	SELVANNVTLPAGEQR	ETVVANNVTLPAWQR	43-24-67-78-99-77-87-37-93-98-99-90-67-99-99	WLEANNVTLPAWKR	34-38-88-88-80-79-86-91-96-52-60-79-62-45
988	9291	3196.16	717.8663	2	PYQYPALTPEQK	M(O)LKYPPSTEPQK	49-77-95-99-96-23-71-92-92-90-99-39	FLQYPSPTEPQK	49-63-93-95-93-83-76-93-98-72-68-73
989	9299	3198.07	634.2817	2	VDWQENDFSK	VDWKENDM(O)SK	99-86-78-98-94-91-77-99-99-99	VDWQENDFSK	76-90-95-95-98-93-92-96-85-82
990	9307	3199.9	956.4378	2	VDSAATSGYEIGNPPDYR	SWVATSGYELGNPPDYR	21-37-47-74-94-99-98-46-90-92-99-94-99-59-55-99-99	WWATSGYELGNPPDYR	43-49-76-92-95-88-86-95-97-94-98-94-90-93-86-83
991	9310	3200.47	498.7591	2	LAHLEEER	LAHLEEER	96-85-24-89-48-67-77-98	EVSNPTPPR	61-62-72-90-72-80-73-87-70
992	9324	3204.41	408.5503	3	AGVLAHLEEER	AGVLAHGPGMDAK	65-68-99-82-25-78-6-24-2-17-1-41-59	QNPKEAGGLGPR	19-22-8-13-62-13-22-23-39-18-29-23
993	9326	3204.78	618.8553	2	LNIPVSQVNPR	QVLPVSGAVNPR	65-56-96-84-71-68-76-27-81-96-63-52	QVLPVVPSQNR	60-68-92-79-82-93-69-45-63-75-66
994	9328	3205.6	574.7672	2	WVDPEDPYK	WVDPEDPYK	96-98-96-94-1-1-78-36-89	WVDPEDPYK	90-90-97-56-67-67-54-61-56
995	9341	3208.51	1125.0337	2	ITSENPDEGFKPSSGTVQELN	MENAVPDEGFKGTSALVAGNNK	21-8-24-38-74-98-80-97-84-64-74-19-49-8-65-79-95-64-22-91-61-46	M(O)LNKVRQGM(O)QYHGELPC(Cam)R	15-21-18-43-60-11-17-65-61-50-29-18-21-86-37-10-13-7
996	9342	3208.7	665.8344	2	GATQQILDEAER	QASAQLMPESLR	51-1-72-78-99-98-34-78-99-62-55-99	DNKQLMPEAER	44-43-83-89-97-62-48-98-97-97-74
997	9353	3211.09	922.9381	2	HTPLVEFEEEESDKR	HTPLVQMQM(O)EM(O)ALQR	20-69-80-96-97-84-42-42-73-85-21-19-43-99-98	HTPLVQYTEMDVQQR	18-26-22-51-59-49-22-12-75-77-85-65-63-59-61
998	9357	3211.82	873.424	2	LMEQLGEPDLSDKDR	FPEQLGEPDLSDKDR	49-7-80-97-91-99-99-99-84-80-97-86-92-35-99	FPEQLGEPDLSDKDR	37-21-71-65-94-88-98-48-54-86-85-84-69-71-63
999	9368	3214.11	649.8014	2	SFNDDAM(O)LIEK	YANDDSMLLEK	44-91-99-99-91-64-73-99-96-99-99	YANDDMSLLEK	73-74-90-95-93-51-56-95-98-95-83
1000	9370	3214.46	628.8002	2	YLAEFATGNDR	YLAEM(O)ATGTQR	76-94-99-99-21-21-98-84-71-75-99	FEAEFATGTQR	63-90-94-97-56-54-89-56-69-43-56
1001	9373	3215.02	759.8477	2	YDPPLEDGAMPSAR	M(O)MPPLEDGTTTGPR	43-32-93-90-84-89-63-56-14-70-54-15-41-98	YHEMC(Cam)GDALLGPR	21-17-69-59-35-21-45-48-61-56-35-41-31
1002	9383	3217.34	416.2502	2	STELLIR	STELLLR	68-86-97-90-99-96-99	STELLLR	71-79-97-95-99-90-62
1003	9385	3217.65	479.2845	2	LLLEDQVK	LLLEVENK	99-86-99-94-79-89-85-99	LLLEVENK	71-97-97-97-80-82-74-86
1004	9402	3221.32	456.7979	2	VGLQVVAVK	VGLQVVAVK	80-81-99-99-99-97-97-99-99	VGLQVVAVK	82-85-99-97-99-99-98-99-97
1005	9408	3222.42	530.2873	2	GLGLDESGLAK	M(O)LVDEALPR	84-79-94-86-90-8-14-90-12	M(O)LVNADKPR	51-79-94-71-70-78-77-74-70
1006	9409	3222.61	572.3146	2	STEPELIQVK	STEPKGGLGAAR	57-54-85-69-86-9-56-71-71-41-43-81	NFGFGLVVYK	18-20-16-32-32-29-24-65-41-55
1007	9419	3224.88	597.8538	2	NLPLPPPPPPR	VKPLNGEGRPK	6-22-69-84-45-18-29-1-43-32-52	KVPLKYSFGR	29-32-60-80-38-45-62-71-39-29
1008	9421	3225.22	607.806	2	NLQYYDISAK	NLQYYDLASK	73-26-99-99-91-98-96-94-68-98	QVQYYDLSAK	43-48-91-94-93-93-91-74-49-31
1009	9422	3225.39	473.2578	3	LVNHFVEEFKR	LVLPTEGEDFAVK	59-81-72-77-5-22-63-22-86-14-5-68-94	RRHHNNGTNRR	22-23-25-30-49-56-43-38-35-28-15
1010	9424	3225.78	692.3001	2	GGAEQFMEETER	SRAQM(O)MEETER	12-54-7-98-95-95-99-99-82-75-98	ENAQFMEETER	59-27-63-86-88-76-96-96-90-86-54
1011	9431	3227.49	586.319	2	VVDALGNAIDGK	VVDALGNALDGK	99-96-98-96-98-23-70-91-99-77-91-85	VVDALGGGALDGK	81-81-90-97-98-73-43-37-89-97-86-39-49
1012	9432	3227.65	790.8625	2	SEQEFQEQLESAR	ESGAEM(O)QEQLESAR	68-69-33-96-99-99-99-96-99-99-99-94-99-99	SWAEM(O)QEKLESAR	21-22-80-99-98-95-98-93-98-99-94-52-30
1013	9434	3228	765.8862	2	IAQLEEQLDNETK	LAQLEEGLADNETK	91-17-51-99-99-93-19-42-17-98-97-98-99-99	LAQLEEVAADNETK	46-39-54-96-99-98-85-32-32-94-90-95-78-68
1014	9438	3228.74	780.3871	2	PASPATETVPAFSER	PASPATETHSSTAFR	61-83-92-96-94-95-99-94-85-95-68-29-71-98-60	APSPATETVWEPFK	39-30-61-81-89-94-98-93-92-59-85-43-37-34
1015	9440	3229.18	717.8645	2	ANLPQSFQVDTSK	GKLPQSM(O)QVDSTK	31-64-89-96-82-95-62-83-93-73-91-93-98	M(O)LKYSPPAVPC(Cam)R	26-59-59-76-54-33-57-60-55-54-35-25
1016	9447	3230.91	591.8641	2	VLIANNGIAAVK	VLLANNLGAAVK	6-74-99-94-98-36-51-9-97-96-99-99	LVLANVKGAAAR	61-78-96-95-92-90-57-40-95-97-88-35
1017	9451	3231.58	468.7644	2	IGYPVM(O)IK	LYGPVLM(O)K	99-98-96-97-42-76-19-92	LGYPVLM(O)K	84-68-89-81-54-63-85-68
1018	9455	3232.28	904.4293	2	HVEVQVFGDHHGNAVY	HVEVGAVM(O)GDHLAGMLR	49-51-59-80-63-76-84-92-86-50-78-47-37-2-47-65-18	HVEQVVFGDGM(O)KNM(O)GK	34-37-72-30-39-61-80-9-20-30-51-52-38-20-10-31
1019	9465	3234.5	575.3481	2	LEAIITPPPAK	KNALLTTFNK	12-26-99-89-67-95-18-63-22-99	ELALLTYKAK	72-60-93-98-93-82-37-38-39-51
1020	9469	3235.18	657.8424	2	LTPEEEEILNK	LTNGPSLEELNK	98-70-58-1-21-99-99-77-86-99-90-99	LQLQAEEEAQR	54-44-83-66-49-74-93-93-85-45-49
1021	9470	3235.36	721.8302	2	ASFEYLQNEGER	GTM(O)EYLKNEGER	31-37-87-44-99-99-91-99-99-91-99-99	M(O)ASEYLKNEWR	33-23-35-96-98-98-91-87-97-73-56
1022	9488	3239.18	859.9469	2	NLDIERPTYTNLNR	KC(Cam)LAGPNPTYTMLPR	24-77-82-99-19-31-53-92-69-81-91-93-88-37-99	SSNLPQNHQATVVAPR	18-18-35-51-21-10-12-73-32-21-30-30-59-57-39-37
1023	9489	3239.38	630.3291	3	VLSRPNAQELPSMYQR	DPDQDLLPTLPPMPLAR	17-51-98-28-1-22-26-65-52-18-97-53-76-22-57-45-46	C(Cam)SWYRLELPEGLPLR	5-5-5-5-5-7-54-76-44-17-5-18-9-10-8
1024	9490	3239.57	401.7442	2	LFLQGPK	LKDTGLR	99-76-93-94-46-79-81	LM(O)LKGPK	88-95-94-59-49-51-37
1025	9495	3240.6	483.7637	2	Q(Pyro-Glu)YLPHVAR	NFGSSEVAR	88-93-19-59-3-90-91-94-98	NFNVFVAR	56-77-77-67-68-95-96-79
1026	9500	3241.98	573.6323	3	NLDIERPTYTNLNR	NLDLC(Cam)LTTGNKNLSR	67-45-99-97-67-10-38-71-79-42-23-36-10-43-28	TLWWWGTVGAFAPAR	5-8-8-5-5-10-13-7-5-9-14-9-24-11-5
1027	9512	3244.88	450.7613	2	IGLAEEIR	LGLAEELR	95-92-99-99-4-49-94-97	LGLAEELR	90-85-98-96-78-76-96-94
1028	9518	3245.87	623.8255	2	Q(Pyro-Glu)KADEAYLIGR	AAPADEPHLLGR	10-1-3-99-98-70-99-53-95-95-79-96	APAADESFLLGR	24-32-48-96-98-99-93-95-99-98-68-19
1029	9520	3246.21	734.4075	2	RVDPVYIHLAER	GVRLAAGQRTSPVR	10-12-94-96-11-1-9-98-33-9-16-99-24-99	RVGLAQQQESVPR	34-56-61-77-21-21-61-40-55-41-51-44-62
1030	9521	3246.38	688.7929	2	QGDEVSVHYDPM	QGDEVSGC(Cam)DQGPK	65-64-84-27-97-99-19-60-3-83-93-3-79	MDDNAC(Cam)QLQGPK	55-57-84-52-54-33-61-90-83-73-54-46
1031	9524	3246.92	518.2575	2	DTPLFSEAR	DTPLFSEAR	54-26-96-98-99-91-86-62-81	TDPLFSEAR	56-66-65-86-94-82-94-80-55
1032	9549	3252.23	605.3106	2	HGNALWLNER	HGGQLWLNER	99-93-89-98-99-88-75-62-98-43	HGNALEGLNER	84-86-95-98-98-95-71-94-79-93-81
1033	9551	3252.57	679.6776	3	IHNANPELTDGQIQAM(O)LR	ESLAM(O)LDLTDGQLKAM(O)LR	15-1-63-16-54-55-32-81-21-83-66-72-91-91-91-99-45-40	HVKHC(Cam)NLTDGKLQAM(O)LR	11-12-33-11-17-41-72-86-84-69-88-93-93-93-91-37-25
1034	9553	3252.92	741.407	2	SQIHDIVLVGGSTR	SQLHDLVLVGGESK	29-32-98-99-99-95-5-95-88-84-71-48-15-43	TNLHDLVLVGWSK	21-23-82-93-95-84-40-79-90-76-40-34-37
1035	9562	3255.07	1019.0143	2	IHNANPELTDGQIQAM(O)LR	HLNANPELTDGQLEGC(Cam)LR	42-17-34-72-88-96-85-99-93-78-51-81-64-84-27-56-98-99	HLNANPELTDGQLQAM(O)LR	46-61-72-94-92-76-94-96-95-94-59-85-96-90-57-56-77-52
1036	9581	3259.49	396.7341	2	SLFLGQK	SLFLANK	68-75-92-83-99-85-99	VTFLANK	75-75-85-90-73-67-94
1037	9594	3262.28	494.6073	3	SQIHDIVLVGGSTR	FNTGGVFVALQSNK	19-27-8-21-36-51-71-38-1-9-82-18-75-87	YPSKFLLGVGDASK	18-13-21-57-28-59-77-31-86-86-93-76-50-33
1038	9595	3262.48	399.2409	3	TAITVEHLAIK	TALTVYTLGTR	84-98-99-25-47-21-1-1-13-61-69	RETVVVHVTR	18-71-56-54-31-38-18-27-32-17
1039	9598	3263.47	576.3246	2	HIEIQVLGDK	HLELQVLGDK	80-99-99-70-20-71-96-98-99-99	HLELQVLGSR	90-96-99-98-85-86-97-92-90-85
1040	9606	3265.41	705.85	2	KSFNDDAMLIEK	KSFNDWMLLEK	99-70-95-89-37-88-98-78-99-97-99	KSFNDDAMLLEK	82-90-95-85-90-88-86-90-99-98-93-78
1041	9612	3266.45	809.4044	2	AQAVHPGYGFLSENK	KAAVHPGYGM(O)LSENK	10-35-62-99-91-99-91-95-70-75-99-36-43-63-99	QAAVHPGYFGLSENK	54-60-63-92-96-90-82-89-75-54-94-84-95-77-74
1042	9613	3266.64	527.5778	3	SEQEFQEQLESAR	LSGSDTNSEDLESAR	48-4-50-46-66-7-29-63-33-67-96-96-32-75-92	WTPC(Cam)MMAKLESAR	19-33-29-11-43-59-60-72-94-96-83-67-20
1043	9626	3269.4	563.6033	3	QGDEVSVHYDPMIAK	KGYMMPTKSKGMDSK	14-12-62-13-23-1-29-71-1-46-0-62-50-52-68	WRM(O)GFDLWPAEHK	7-5-7-5-23-59-55-35-10-45-78-20-34
1044	9629	3269.94	730.6656	3	HTPLVEFEEEESDKRESE	HTPLPGPGNGPGEEAC(Cam)MAELR	62-90-46-63-45-5-2-77-29-11-1-62-53-76-22-15-6-29-70-18-40	RWC(Cam)YETTEEESASSVSLR	5-5-21-15-30-12-14-23-40-43-16-54-31-18-26-43-18-14
1045	9630	3270.12	669.3196	2	YALYDATYETK	YALYDATYETK	65-91-99-99-99-99-95-31-86-74-99	YALYDASMYLK	61-82-98-98-98-97-88-82-89-70-66
1046	9632	3270.5	555.2652	2	LMEEIMSEK	LMEELMSEK	95-96-96-92-83-99-16-9-97	LMEELMSTR	83-88-95-95-94-93-57-70-38
1047	9633	3270.7	904.9585	2	SQVFSTAADGQTQVEIK	KSVM(O)STAAENGTQVELK	34-37-71-91-95-99-99-96-62-82-13-99-91-99-97-99-99	QWFSTAAWGGTKVELK	29-60-95-96-97-97-96-88-51-54-95-98-97-94-79-61
1048	9637	3271.93	539.9396	3	AQAVHPGYGFLSENK	AKAKQC(Cam)HGFMTPNK	13-29-92-47-13-12-32-70-92-84-25-39-75-70	FLMDPVPMPQAMLK	14-17-20-20-19-21-14-26-56-50-41-60-30-51
1049	9641	3272.62	645.3152	2	TFYNQAIMSSK	TFYNGAALMSSK	90-52-99-94-31-2-2-99-99-99-99-99	TFYGGQALMSSK	70-73-97-82-77-93-98-98-98-94-92-88
1050	9644	3273.14	598.3559	2	TAITVEHLAIK	GDLTVLLSHLK	43-52-87-98-99-2-3-2-3-99-99	TALTVMRYLK	44-56-92-95-79-63-50-69-79-63
1051	9648	3273.84	626.3112	2	ALYETELADAR	M(O)LSETELADVK	84-39-95-88-85-69-91-88-99-99-99	FSLETELADAR	63-79-95-98-84-91-90-85-95-82-77
1052	9651	3274.37	871.3969	2	AATGEEVSAEDLGGADLH	AGDGEEVSAEDLGGHGNK	43-32-26-63-78-99-99-99-98-98-96-96-98-97-57-19-12-97	YHEEVSAEDLGEAHR	34-34-65-97-95-97-87-93-95-96-89-91-54-32-18
1053	9656	3275.88	672.8276	2	GTPLDTEVPMER	GTPLDTEVPMER	31-64-86-96-99-53-18-71-92-88-99-99	GTPLDTEVPMER	29-61-66-94-90-81-82-82-68-75-92-70
1054	9669	3278.05	746.381	2	TALINSTGEEVAMR	VWLDGNTTEVAMR	6-74-94-95-19-37-93-99-67-83-94-99-99	DLGLDHLNVGWPR	45-44-31-91-66-45-50-79-55-67-75-51-52
1055	9670	3278.23	776.4102	2	SLGGGTGSGM(O)GTLLISK	EANGTGSGFTGLLLSK	82-51-46-98-99-99-99-59-73-89-98-98-99-99-90-99	EANGTGSGFSALLLSK	71-46-79-82-97-96-98-75-85-79-90-99-99-99-85-51
1056	9671	3278.43	554.3075	2	TIAQDYGVLK	TLAQDYRLK	90-52-99-96-99-77-98-99-97	TLAAGDYKLR	73-84-93-85-71-90-88-90-94-72
1057	9672	3278.6	773.3931	2	LESEGSPETLTNLR	NKSEGSPETLTNLR	31-69-99-99-99-99-97-90-99-97-99-85-99-99	ELSEGSPETLTNLR	74-61-89-95-92-95-71-92-87-96-93-90-88-78
1058	9684	3281.04	1249.109	2	YLSSVSSQETQGGPLAPM(O)TGTIEK	VSFDTSSQETQNPLAPFTGNTKK	15-4-10-2-18-74-81-99-96-89-52-95-68-57-99-99-39-98-68-52-21-9-78	TERYSSWATKGGPLAPFTWWR	14-34-10-26-44-39-26-70-90-76-49-66-15-45-90-37-46-68-21-21-14
1059	9691	3282.25	732.3687	2	ALIENPTFDSQTK	ALLENPTFDSQTK	19-20-86-99-99-96-62-44-99-82-98-82-99	SPLENPLKDAHDK	38-34-86-99-95-89-91-70-73-92-71-41-59
1060	9703	3284.79	470.9029	3	KSFNDDAMLIEK	C(Cam)DMKGDAMLLTR	24-62-11-38-9-98-91-84-92-36-32-81	RTMLMATGSVGMR	6-8-30-79-75-86-65-68-82-67-69-92-23
1061	9707	3285.45	599.296	2	ITLDNAYMEK	LTLDNAYMTR	96-99-99-99-93-95-93-95-98-93	LTLDNMAYTR	91-93-94-92-90-70-57-89-72-56
1062	9709	3285.79	585.7561	2	TEMEDLMSSK	VMMEDLMSSK	99-88-99-93-58-87-96-68-6-48	VMMELDMSSK	63-72-95-98-79-74-90-86-59-48
1063	9710	3285.97	640.7966	2	LMIEMDGTENK	LMLEMDGTENK	98-84-99-88-91-86-98-99-98-99-99	FPLEMDGTENK	72-81-98-99-97-95-77-75-95-46-39
1064	9713	3286.5	726.3359	2	DFMIQGGDPTGTGR	FDMLQNDPTGTGR	19-26-78-99-99-94-99-84-71-95-95-99-99	FDMLGAGGDPTGTGR	39-39-90-98-93-96-74-72-94-68-85-69-78-52-54
1065	9725	3289.1	758.0388	3	NIDDGTSDRPYSHALVAGIDR	NLMTGAGVKTLYDDYGGDLLR	33-31-19-21-31-66-4-12-3-47-9-36-55-1-28-48-4-83-79-94-98	RNMEYSKKC(Cam)TC(Cam)ALNDLLR	9-12-25-48-18-11-30-10-21-25-40-89-91-54-60-66-54-44
1066	9732	3290.38	481.769	2	TFEVTPIR	TFEPEALR	80-88-96-89-86-54-96-99	TM(O)ELALLR	67-69-92-82-46-62-69-27
1067	9737	3291.72	833.0779	3	YLSSVSSQETQGGPLAPM(O)TGTIEK	LPSASALARNNDNPLAM(O)TGRHM(O)K	47-2-6-19-5-5-5-16-86-67-41-8-81-89-91-84-65-20-7-4-30-83-74	RHLQWEMTQGGPLAM(O)TETVAPK	5-5-9-10-5-8-5-14-19-10-22-12-40-62-15-14-38-14-12-12-5-5
1068	9753	3295.13	633.3256	2	TNAENEFVTIK	QSAENEFVTLK	31-84-96-99-95-64-93-96-94-99-99	KSAENEM(O)VTLK	74-89-95-98-81-91-94-94-97-92-52
1069	9763	3297.3	459.2274	2	NSVSNFLH	NSVSQTGPK	96-99-98-80-94-36-50-31-52	NSWQTGPK	62-82-82-57-61-40-71-75
1070	9767	3298.04	453.7581	2	TMLVSSLR	TMLVSSLR	97-31-99-64-98-99-99-99	TMLVSSLR	75-80-98-98-98-93-97-86
1071	9784	3302.48	601.3066	2	DLEAQIEAANK	LDEAEANGAALK	91-72-63-93-97-97-34-63-27-71-75-98	VVDLMAHMASK	74-77-95-98-98-97-96-83-82-81-67
1072	9786	3302.86	717.8343	2	HIMGQNVADYMR	HLMSPDTPDEHR	99-96-93-95-63-21-59-84-63-42-99-99	HLMGQGRADYMR	72-85-92-59-70-45-55-81-90-59-48-72
1073	9793	3304.64	685.3506	2	SDHPGISITDLSK	NTMM(O)LRLM(O)LSK	49-77-88-30-25-18-38-38-93-99-99	MHAPGLSLTDLSK	43-44-72-92-63-85-71-67-70-82-88-74-70
1074	9795	3305.01	762.8552	2	M(Acetyl)DDREDLVYQAK	GC(Cam)KYVLDGSDGEPK	19-40-95-98-99-84-37-56-38-52-71-73-3-99	C(Cam)GQYVLDQMTGPR	27-35-88-96-97-96-85-62-61-79-30-27-45
1075	9801	3306.59	709.8578	2	AVHPGYGFLSENK	GLHPGKFGM(O)GM(O)VR	61-50-55-57-69-66-66-95-29-1-1-60-43	SGYPGKM(O)GEVHLK	29-20-57-67-40-50-56-54-67-62-59-68-46
1076	9805	3307.29	593.7927	2	PLDTEVPMER	PLDTEVSPSNK	84-84-99-79-87-94-3-31-53-63-48	LPDTEVLDER	56-40-70-90-88-70-30-49-82-54
1077	9806	3307.46	423.2609	2	SGVSLAALK	SRSALALK	96-96-92-15-99-80-99-99	SGVLSAALK	78-61-90-49-43-90-89-91-78
1078	9821	3311.03	534.2835	2	M(O)AALEVYVR	FAALM(O)PM(O)VR	72-31-96-99-91-13-71-96-99	FAAFDLEVR	84-95-97-96-93-96-99-99-92
1079	9824	3311.51	489.2695	2	AFLIEEQK	AM(O)LLTERK	49-27-99-96-94-23-86-99	AFLLEEQK	68-77-98-98-90-79-82-71
1080	9837	3314.27	529.958	3	LPRPPPPEMPESLK	LRPPPPPEMAFAHK	94-1-50-33-36-59-43-86-84-34-12-22-35-40	WVKFPPEMALTLR	10-23-22-10-61-82-95-86-62-71-50-27-38
1081	9839	3314.63	926.4355	2	TLQAHDQFSPFSSSSGR	NLDAHDKFALM(O)SSSSGR	42-11-45-98-99-99-98-88-2-38-83-99-99-86-57-93-93	WRAHDQFSPFGANYR	14-11-82-94-94-86-89-60-43-70-52-44-24-45-31
1082	9860	3319.52	474.9091	3	VHVGDEDFVHLR	VHVATEDM(O)VHLR	23-36-94-10-16-76-93-97-7-37-63-94	WLSHVEYYGLR	9-30-8-11-14-34-18-24-21-45-23
1083	9864	3320.2	590.8174	2	ISGLIYEETR	LSGLLYEETR	99-93-87-99-99-98-87-96-93-91	LSGLLYEETR	77-75-62-92-98-95-96-98-82-54
1084	9865	3320.37	617.9587	3	TLQAHDQFSPFSSSSGR	LTAFEVYSVDFSSMQK	44-36-66-34-23-66-57-57-22-50-47-90-81-36-17-60	WWPWWWPQHLSSR	8-14-12-12-48-32-30-39-46-81-15-14-7
1085	9873	3321.92	651.2869	2	DQFSPFSSSSGR	ENM(O)SPFSSGAMK	57-6-99-99-99-90-94-82-71-41-37-93	RSFSM(O)DAMQGR	23-34-85-88-22-22-67-67-54-20-21
1086	9886	3324.68	594.3342	2	KEELTLEGIR	KEELTLEPTK	99-89-99-99-93-85-89-63-11-98	KEELTLEGLR	77-96-99-98-93-95-98-77-85-79
1087	9888	3325.03	563.7419	2	ADMEDLMSSK	ADMGGKDMSSK	61-56-99-91-79-80-21-99-97-91-48	WMEPMMSSK	88-89-97-67-75-95-94-66-55
1088	9897	3327.28	518.291	2	PLISVYSEK	PLLSVYESK	80-79-96-96-99-98-62-98-97	LPLSVYESK	56-82-96-94-82-67-84-81-61
1089	9899	3327.61	547.6427	3	VYNVTQHAVGIVVNK	VYLVETHAVGLVANR	97-93-42-79-54-60-49-82-91-69-61-65-11-21-56	YVQWKHAVGLVANR	8-8-12-21-12-27-18-28-21-77-51-18-45-21
1090	9900	3327.78	484.2191	2	ENGMDVFR	SRGMDVM(O)R	21-19-99-87-95-99-99-99	ENGMDVFR	71-40-69-81-85-94-97-97
1091	9918	3331.43	601.3075	2	VVDLMAHMASK	VVDLMAHMASK	89-37-98-99-99-98-96-62-98-99-99	VVDLMAHMASK	78-80-97-99-93-92-95-91-94-81-72
1092	9922	3332.12	917.8832	2	YDAFGEDSSSAMGVENR	YWM(O)GEDSSSAMGVENR	49-67-97-99-91-98-64-78-82-99-99-98-99-97-90-85	YWFGEDSSSAMGVENR	43-41-90-71-95-99-98-97-93-95-98-95-96-99-54-67
1093	9934	3334.86	401.2074	3	VVDLMAHMASK	VVDLMAHGFGR	97-93-96-99-71-71-61-13-6-5-79	LTPDMAAVDLR	25-23-8-25-32-22-31-13-23-46-15
1094	9935	3335.02	587.3293	2	RDELTLEGIK	KMGEGKAAEPR	43-29-94-79-19-60-27-77-62-4-98	QMGELTLLLR	45-52-91-98-95-95-96-93-77-45
1095	9941	3336.07	723.0198	3	SGVSDHWALDDHHALHLTR	M(O)LGKHADAGSDGGNAKDHNKK	33-31-15-62-76-46-62-5-14-34-86-48-14-86-72-72-37-67-80-93-66	HWHMRVHDDGWALHNKK	5-5-5-10-8-18-75-83-33-18-14-76-85-63-21-18-12
1096	9943	3336.46	799.4358	2	TVPEELVKPEELSK	EPAEELVPGSLELSK	71-48-63-80-99-95-87-22-62-78-38-94-81-99-99	QLGQELASSSGAKPPK	21-49-28-68-91-90-29-29-59-63-72-87-90-61-43-28
1097	9952	3338.55	542.5164	4	SGVSDHWALDDHHALHLTR	RMTHGSVALSWEHGWTRR	31-15-16-34-25-33-64-71-71-24-54-53-9-1-15-3-32-93	WC(Cam)WHC(Cam)LRKDDALHLTR	16-31-15-9-9-14-6-15-16-16-45-67-63-65-19-15
1098	9961	3340.13	572.8101	2	LQQLPADFGR	SPGQLPVGPHR	21-1-10-96-96-94-52-65-12-82-99	KLKEYGNHR	44-72-75-91-75-68-78-90-49
1099	9967	3341.62	506.245	2	DMYDQVLK	DMYDQVLK	68-91-95-57-81-87-99-99	DMYNELVK	73-74-86-66-87-73-77-95
1100	9982	3344.73	442.7097	2	MGGMVSFR	MGGMVSFR	80-95-84-67-24-49-91-99	MGGMVSFR	87-83-88-90-84-81-79-46
1101	9987	3345.52	500.7939	2	VLSIGDGIAR	VLSLGDGLAR	80-88-99-98-46-52-93-93-98-99	VLSLGDGLAR	82-90-95-97-76-79-68-96-87-34
1102	9992	3346.34	551.7773	2	ELAMPGEDLK	ELAMPWGGNK	92-52-99-97-66-42-24-53-63-99	QNAMKGSGGPR	46-52-90-82-72-55-82-39-44-46-60
1103	9994	3346.7	509.2635	3	VAVQFADLHDTPGR	VAVKFWSAFSPMR	75-94-99-81-33-81-59-41-38-43-10-17-79	WRM(O)AYWAVLASR	10-16-34-21-9-29-44-21-41-45-44-12
1104	10011	3350.35	760.8658	2	ELVYPPDYNPEGK	GQGVYAGHHQNPQK	40-32-6-90-99-21-76-5-94-96-77-90-48-93	QNVYGGC(Cam)KGANPQK	15-17-44-76-43-8-28-57-35-61-79-46-55-40
1105	10021	3352.73	857.4102	3	GPPDFSSDEEREPTPVLGSGAAAAGR	GEEGLDSPQNATM(O)PTPVLGSGAAAKR	15-6-2-79-16-19-95-29-22-8-17-6-46-4-81-92-26-84-47-77-49-87-78-42-49-40	HNDLWM(O)RTM(O)EPTVPLGSQAAQR	5-5-10-9-7-7-5-5-5-31-23-49-32-39-84-51-62-45-28-8-5-5
1106	10032	3355.17	608.8202	2	NFGIGQDIQPK	NFGLGGEGLQPK	55-23-90-98-98-19-41-2-95-78-99-43	M(O)NGLGKDLAGPK	57-61-90-98-95-96-96-96-95-93-65-34
1107	10045	3357.81	441.2955	2	IQAVLLPK	LQAVLLPK	99-99-94-59-30-99-98-94	LGAAVLLPK	76-54-86-93-67-52-65-74-52
1108	10058	3360.66	679.3654	2	GSVLEPEGTVEIK	GVSLEPWTVELK	31-1-12-99-99-99-68-95-94-92-99-99	DKLEPWTVELK	33-35-94-98-54-52-70-69-95-86-77
1109	10059	3360.82	599.3323	2	LDIDSPPITAR	LDLDSPPLTAR	96-62-98-97-99-94-59-67-62-98-98	LDLDSPPLATR	71-70-93-96-93-70-82-91-89-91-79
1110	10062	3361.32	492.2744	2	HGSLGFLPR	HGSLGFLPR	80-92-98-99-98-85-79-13-81	HGSLGFLPR	90-88-96-92-61-72-78-79-88
1111	10065	3361.92	804.9278	2	ASYVAPLTAQPATYR	EKYAPLGDKDVAM(O)R	82-29-38-92-84-84-19-38-99-89-93-62-98-99	SSFVADKSLDRVER	20-22-31-61-93-94-92-73-45-51-73-55-79-50
1112	10070	3363.29	876.4229	2	IHNANPELTDGQIQAM	M(O)NSLQGDTLEPLMMR	47-6-22-97-60-13-84-87-2-51-99-64-20-17-39	YGQLQGDTLPELDFR	20-10-21-79-34-21-55-50-39-8-56-75-21-21-35
1113	10071	3363.48	626.8192	2	YGEPGEVFINK	YWPWVM(O)LGGK	72-91-96-39-44-95-99-98-99-99	EYGPVVSM(O)LGGK	45-23-38-74-63-54-48-62-87-70-59-74
1114	10073	3363.83	563.8338	2	GVTIASGGVLPR	MPRGADNLPR	68-48-23-21-69-17-87-75-94-81	RTLASGGVLPR	34-70-94-96-90-82-87-93-99-91-21
1115	10076	3364.33	530.2976	3	THINIVVIGHVDSGK	THLNLVVLGHDVGSK	25-12-68-60-44-60-83-96-70-38-30-37-11-24-59	KFFRVVLGENSHR	21-21-38-59-74-86-83-50-82-65-37-25-16
1116	10090	3367.71	414.2187	2	FASFIDK	FASFEVK	96-99-96-97-88-91-96	FASFEVK	90-93-94-90-88-72-90
1117	10111	3372.54	514.9085	3	Q(Pyro-Glu)ADVFPDRDHFGR	LPSVTEDAVDHM(O)GR	30-2-11-86-71-8-60-6-57-9-8-27-3-81	RNNMMKHMMHGR	14-31-40-33-12-11-10-28-65-46-28-25
1118	10115	3373.28	1079.0004	2	PVTVEPM(O)DQLDDEEGLPEK	EPAVEPM(O)DQEVDEEGLPTR	34-3-16-50-95-99-76-96-97-67-43-92-77-85-56-37-86-7-99	C(Cam)HVEPFDQLDDEEGLVVR	44-46-60-93-71-77-79-79-49-46-83-97-93-56-79-48-46-33
1119	10130	3376.98	786.3526	2	EASFEYLQNEGER	LSSM(O)EYLQNEGER	19-22-49-99-99-94-69-20-99-98-85-82-43	AESFEYLQNEGER	26-55-61-90-98-91-69-59-85-95-35-70-66
1120	10131	3377.15	820.0964	3	VFQSLPHENKPLTLSNYQTNK	VFQSLC(Cam)KAVFTNNKKTGC(Cam)VEK	25-9-98-97-79-23-45-21-2-2-22-66-42-68-68-27-27-50-64-39-28	WRFYRENKLPTLYMGQVTR	5-5-10-5-10-18-22-25-15-8-34-49-49-32-13-25-51-15-9
1121	10145	3380.14	836.9167	2	AQVVHLLSTM(O)DSPAST	FQVSDFTSLSVSLDK	43-7-63-30-62-91-49-90-66-68-14-93-93-97-67	FNLSDM(O)TSLLALGM(O)K	32-30-72-93-93-82-90-95-95-93-61-73-51-30-24
1122	10146	3380.33	471.7905	2	SIVQLVQR	SLVQLVQR	72-36-96-84-99-99-88-99	AEVQLVKR	57-76-88-95-97-98-98-85
1123	10156	3382.68	801.4092	2	VALVYGQMNEPPGAR	LLGVYGQMNEPPGAR	63-7-72-97-99-95-43-91-88-96-96-59-91-64-99	RPEYGKMNERGHK	9-9-60-86-77-86-86-81-92-69-50-21-16
1124	10197	3392.76	627.7877	2	LGDLYEEEMR	LGDLYEEEMR	96-94-81-98-99-96-88-96-20-93	LGDLYEEEMR	76-72-90-98-98-99-99-99-91-72
1125	10208	3395.12	526.7908	2	SVHSSVPLLN	C(Cam)HSLVPLAR	68-54-3-72-79-99-43-94-62	MLLPHQSAR	28-49-28-31-15-9-15-23-15
1126	10212	3395.84	1367.5779	2	NDQDTWDYTNPNLSGQGDPGSNPNK	YVPMAPTDYTNPNLSGQGDQAPRNK	6-8-3-2-6-1-11-94-98-99-99-99-13-60-99-6-4-64-37-78-6-2-21-8-54	YYYNRDYTNPVQSGQGDDEFFR	15-8-8-7-5-73-81-85-75-10-7-18-61-12-18-37-30-21-30-10-10-5
1127	10225	3399	511.7638	2	SYSIYVYK	SYSLYVYK	96-98-84-99-20-51-94-99	SYSLYVYK	49-81-97-95-78-83-89-81
1128	10233	3400.82	757.3481	2	EVSFQSTGESEWK	NNSM(O)QSHVDQLPK	49-67-97-88-99-98-5-3-95-88-62-87-99	NNSFQSPMYSNPK	33-39-77-84-91-96-79-77-87-92-75-30-69
1129	10237	3401.98	664.3586	2	GGVLEPEGTVEIK	GGVLEPWTVELK	14-1-37-99-99-99-47-71-95-98-99-98	VNLEAHKM(O)ELK	31-33-86-97-73-66-48-55-95-82-69
1130	10239	3402.32	861.9259	2	SIGPAPSQQSYLSMEK	EAGPAPPLRVQLSMEK	82-77-15-93-97-96-59-10-59-2-67-98-94-99-99-99	KEPAPSKHDTC(Cam)VPEK	35-56-43-60-54-71-85-41-45-74-69-63-40-82-52
1131	10257	3406.51	587.9682	3	MKPQEQLTLEPYER	MQHLTMLTLEPYER	10-21-67-5-1-54-77-75-72-92-87-22-40-93	KYRYMLTLEYEPR	20-13-17-18-28-52-85-92-90-70-76-45-50
1132	10264	3408.22	417.7392	2	ALEAVFGK	ALEAVFGK	96-86-99-72-65-97-56-19	ALEAVFGK	71-81-96-81-79-89-89-65
1133	10284	3414.56	599.8373	2	ASGPPVSELITK	GTGPPVSELLTK	24-50-92-73-98-94-86-88-99-99-99-98	ASGPPVSELLTK	57-62-76-96-98-97-93-97-99-99-93-65
1134	10298	3418.51	583.8087	2	AASITSEVFNK	AASLTSEVFNK	6-37-93-99-99-99-86-95-96-48-98	AASLTSEVFNK	61-65-82-98-98-88-95-96-97-85-86
1135	10305	3420.19	408.7169	2	EHALLAY	DHLLYR	11-24-86-24-37-81	QAARGGEK	25-27-49-39-13-12-63-30
1136	10307	3420.56	595.3123	3	QGPQHGMLINTPYVTK	LSPLLVLLLNMC(Cam)AGGGR	44-7-38-42-15-61-14-94-81-91-84-36-17-1-1-2-99	WDRDYLLNMVRFR	14-20-6-10-26-57-76-60-33-52-26-18-9
1137	10309	3421.02	422.2677	2	LILIESR	LLLPMTR	95-94-99-63-71-17-99	LLLVETR	50-89-97-76-88-66-84
1138	10315	3422.49	483.7797	2	TTVEYLIK	TTVEYLLK	97-31-99-92-95-99-92-99	TTVEYLLK	93-92-90-94-74-94-98-61
1139	10317	3422.83	551.9503	3	QVAVQFADLHDTPGR	LANVQSLSGNHGNSQK	31-1-62-70-37-15-37-51-70-42-46-46-17-7-31-60	WMPVWLGHLLDMR	11-14-10-18-19-51-23-55-33-56-16-21-8
1140	10335	3426.62	754.3967	2	LGVQTVAVYSEADR	LRAGTVAVYSEADR	6-26-37-37-99-99-93-98-99-97-95-88-82-99	RLQTVAVC(Cam)GANYR	35-57-91-97-97-98-95-85-59-81-54-40-51
1141	10345	3428.96	430.2426	2	LDLLEEK	LDLLEEK	95-99-96-97-82-98-99	LDLLEEK	94-96-99-99-100-98-97
1142	10353	3430.41	737.8682	2	LVTDQNISENWR	GQKDKNLSEPC(Cam)AK	40-54-54-98-77-98-77-49-99-77-26-1-12	LVTDAGNMTPNWR	54-49-79-95-84-79-90-77-79-79-85-43-50
1143	10360	3432.18	771.8585	2	Q(Pyro-Glu)ADVFPDRDHFGR	GPHSPHSLVDHM(O)GR	13-6-52-34-42-53-68-45-84-88-59-73-99-99	SSGFHPAEVSFSYK	31-33-22-63-82-82-66-72-62-90-89-67-52-51
1144	10366	3433.19	892.9775	2	QGPLHGM(O)LINTPYVTK	QHGPLSALVPPPTAASNK	34-37-54-1-45-82-86-18-13-6-59-27-59-30-97-57-45-99	YTYNLANALAFVPVTK	29-18-31-37-31-51-26-27-40-49-41-16-18-22-16-32
1145	10367	3433.39	650.3484	2	ILDEIGADVQAR	M(O)SHVLGASPKEK	72-56-36-90-99-40-77-68-31-53-99-99	FAHDLGRLNTR	52-56-69-76-88-46-49-80-79-51-24
1146	10375	3435.21	814.9117	2	MVDPEKPQLGMIDR	ETDPEKPKLGMLDR	32-16-94-76-99-99-99-25-95-36-54-73-94-99	VMDPEKPKAYDAHK	27-28-57-70-87-90-56-55-71-79-68-61-54-60
1147	10390	3438.96	595.6488	3	QGPLHGM(O)LINTPYVTK	LFFTGGNLLNTPVYTK	15-5-29-1-6-63-32-98-84-91-91-80-46-43-48-60	WTHRRLLNTSC(Cam)GKR	8-20-21-17-37-61-77-56-61-60-29-7-14-9
1148	10399	3441.56	644.3634	2	ILTITEDGQGLK	LLTLTEDGQGLK	91-29-99-99-98-97-94-54-17-89-3-99	LLTLTEHGLYK	82-85-96-99-92-96-94-57-90-61-56
1149	10401	3441.92	955.4882	2	ATAAPAGAPPQPQDLEFTK	KDAPAGAAKGQYDLEFTK	29-24-64-76-90-99-99-0-60-1-66-49-73-94-66-80-99-99	EANPAGAPPQDVLGAAYLR	61-33-29-66-81-78-91-69-57-57-31-27-56-29-74-57-41-49-29
1150	10417	3446.2	782.3986	2	AYIAYELNSVQHR	SFLAYELNSVQHR	21-22-99-87-99-94-89-98-99-88-99-99-99	YALAYELNSVQHR	28-29-92-95-97-99-98-85-76-94-82-51-73
1151	10441	3452.21	842.7345	3	SNVEEADAAMAASPHAVDGNTVELK	KATEEAWAMAASSSRGDM(O)TVDAPK	19-8-18-99-99-95-73-68-33-33-80-63-72-30-23-5-24-31-16-30-64-44-18-60	SNRQMQWSAARPEC(Cam)PSRVTHK	12-12-10-17-25-10-24-22-18-37-6-6-67-38-31-70-21-10-15-10-17
1152	10448	3453.98	639.3447	2	AITGASLADIM(O)AK	LATGASLWLM(O)AK	5-37-95-95-96-99-98-55-89-99-97-98	SPTGASLWLFAK	38-54-77-82-92-96-95-92-97-88-79-50
1153	10460	3456.72	446.879	3	SGNIMFHSFGNK	SGGTSGLM(O)EMPKK	47-75-50-29-34-20-79-63-21-73-51-50-81	EELMGASHTHAR	41-72-87-84-38-56-65-68-80-80-82-63
1154	10467	3458.39	673.3657	2	AGVNTVTTLVENK	ARNTVTTLVENK	6-74-93-96-99-78-24-99-92-99-99-99	NLNTVTTLVENK	41-57-92-95-96-90-86-90-96-95-67-49
1155	10468	3458.57	1045.4939	2	ESTGAQVQVAGDMLPNSTER	FAARQVQVGDAMLPNSDDR	22-1-3-36-96-95-99-99-7-67-33-67-99-49-46-91-60-28-88	EC(Cam)RQVKVAGDMLPNSTER	61-35-20-69-88-88-96-94-48-44-43-84-68-69-75-76-63-23
1156	10493	3463.98	465.2642	2	LVVWAADR	LVVWAADR	98-86-96-36-49-94-84-98	LVVWAADR	91-90-94-90-92-94-98-94
1157	10494	3464.14	735.8881	2	DEILPTTPISEQK	FPMLGAANPTLPNK	49-85-63-99-91-93-83-85-9-50-84-89-13-99	FPLMGAAGGTPPVQK	43-34-86-78-24-56-56-15-37-65-72-51-48-37-55
1158	10514	3468.27	767.3669	2	VEEAEPEEFVVEK	NNEAEHHVEVVEK	13-32-88-94-99-6-54-92-84-64-88-99-98	LDEAQVEELNMDK	37-32-98-96-89-88-95-89-77-79-74-66-56
1159	10529	3471.55	410.253	2	VAIFIEK	VALM(O)KNK	80-99-99-94-95-62-94	VALFKNK	81-90-95-93-91-84-81
1160	10538	3473.69	722.3706	2	VLQDMGLPTGAEGR	VLQDMGPLTGAEGR	6-74-44-98-99-94-75-43-71-99-82-99-99-67	LVQDMGLPTGAEGR	39-33-79-89-94-92-96-88-90-85-92-97-55-56
1161	10546	3475.63	573.8079	2	ILLEPESMSK	LLLEYGSHSK	96-86-99-96-85-51-2-12-98-92	LLLEYGSHSK	61-97-98-97-79-32-43-54-67-61
1162	10550	3476.34	437.2557	2	DLAGSIIGK	EVAGSLLGK	80-98-99-94-73-88-67-79-59	EVAGSLLGK	95-91-97-90-92-93-93-91-81
1163	10558	3478.26	665.3525	2	IAYELNSVQHR	LAYELNSVQHR	65-26-81-94-99-93-97-98-93-20-92	LAYELNSVQHR	55-60-75-97-98-95-85-92-95-83-86
1164	10561	3478.76	543.611	3	MVDPEKPQLGMIDR	MVDSSATSKMGEETR	84-93-99-29-29-86-38-1-53-9-31-41-2-27-56	VMDVDRGRANSPRR	14-15-33-9-9-6-7-19-8-18-15-15-30-17
1165	10562	3478.95	733.4161	2	AQIHDLVLVGGSTR	KALHDLVLVSQDK	32-15-81-99-94-93-99-94-99-86-57-48-43	RRHDLVLVGGTSR	23-27-87-95-89-86-96-90-62-52-43-27-35
1166	10571	3481.08	541.2994	3	VEGIVHPTTAEIDLK	AKC(Cam)KFVLSTPPMSR	22-46-33-1-80-8-8-38-24-7-2-32-28-56	FNLLFWLMWVPR	7-7-34-12-8-13-15-15-51-24-13-17
1167	10572	3481.26	668.3556	2	IM(O)NTFSVVPSPK	LFNTM(O)SVVPSPK	99-84-85-99-99-97-99-99-98-56-22-85	M(O)LNTFSVVPSPK	51-83-93-96-97-96-97-95-91-88-65-61
1168	10581	3483.42	624.3359	2	SFSAALNAPIEK	SFSAALNAPLEK	44-37-94-99-99-78-99-99-99-71-99-99	YASAALNAPLEK	56-63-93-96-97-90-82-96-72-70-74-63
1169	10583	3483.77	693.3426	2	EVDDLGPEVGDIK	LDDDLGVPEGDLK	91-93-92-99-99-99-34-19-53-84-95-99-99	EVDDLGPEVGDLK	52-32-81-85-91-76-17-48-71-59-78-74-59
1170	10596	3486.94	608.8082	2	AYELNSVQHR	FSELNSVQHR	76-35-93-99-60-78-96-95-62-99	FSELNSVQHR	55-61-98-98-95-85-84-90-90-84
1171	10598	3487.31	530.7867	2	TLLDIDNTR	LTLDLDNEK	98-31-99-99-99-14-63-20-80	LTLDLDNTR	76-77-98-97-97-91-76-70-45
1172	10608	3489.67	679.3651	2	VIDPATATSVDLR	SGVLEPWSLELK	28-44-92-99-99-99-65-72-63-85-82-99	LVDPATATMTLPK	50-44-90-72-83-90-89-89-72-80-92-79-84
1173	10610	3490.01	606.3401	2	QITVNDLPVGR	QLTVNDLPVGR	82-77-92-89-69-94-99-99-95-95-81	LQTVNDLPVGR	43-35-81-88-79-82-95-41-60-46-35
1174	10611	3490.17	768.8387	2	SNEDQSMGNWQIK	C(Cam)AQAETMGNQDALK	31-6-80-77-99-94-93-77-64-93-44-86-99-99	TEEAETMGNQDALK	25-54-81-78-90-80-90-70-78-82-78-75-72-60
1175	10646	3498.08	744.3551	2	TTPSYVAFTDTER	GNKSYVAFTDDDR	32-18-46-94-99-98-99-95-99-98-50-68-99	SDSPYVAFTTASNK	24-40-51-45-96-96-96-96-96-92-85-51-41-25
1176	10648	3498.4	576.2852	2	ESYSIYVYK	HLELPMGNLK	80-88-99-70-31-96-19-75-9-93	HLESEFVYK	77-90-98-87-67-40-70-68-78
1177	10654	3499.43	691.8499	2	Q(Pyro-Glu)QVPSGESAILDR	FAALMSSNSVLSR	61-1-4-99-84-82-89-83-68-54-63-32-98	NKC(Cam)MSVFKVNR	46-51-71-87-75-92-89-77-80-66-51
1178	10661	3500.8	497.2556	3	WKDSDEADLVLAK	LAYGAGVEADLVLAK	24-9-69-16-37-3-19-83-84-86-88-61-96-75-70	WEC(Cam)READLVRR	27-52-17-41-88-86-91-86-89-66-32
1179	10670	3502.86	1257.5305	2	NSMHVDM(O)ADEAYSIGPAPSQQSY	MDMM(O)SPAPGLVAYSLGPNGAM(O)TDR	31-1-1-3-2-6-36-19-28-11-28-97-98-95-93-74-68-57-46-53-14-7-18-54	EM(O)TFSPAPGLSYAETYSGAPM(O)M(O)K	19-8-7-15-8-14-18-18-70-92-82-39-33-73-41-41-39-15-22-15-12-13-9
1180	10684	3506	660.31	2	AVSDWIDEQEK	GLSDWLDEQEK	10-50-95-99-95-95-97-82-63-97-99	GLSDEGLDTWAR	19-45-67-90-88-20-72-91-79-75-61-52
1181	10690	3507.17	518.2758	2	DILIQYDR	M(O)PPLKYDR	90-80-67-96-77-62-73-85	MPLLQYDR	51-44-95-96-88-84-92-72
1182	10699	3509.37	565.802	2	FPGQLNADLR	M(O)PGKLNADLR	90-99-99-96-97-91-77-95-94-81	M(O)PGKLNADLR	71-72-66-89-93-73-78-91-94-75
1183	10707	3510.83	650.7695	2	NMQDMVEDYR	SSAQDMVEDYR	22-1-39-99-94-87-88-93-97-59-99	NMQDMVEDYR	52-55-93-96-88-87-98-97-77-48
1184	10708	3511.03	595.8193	2	LDLTENLTGSK	LDLTEVAGTGSK	96-88-99-99-98-95-97-91-96-81-60-85	LDLTEVAGTGSK	66-82-97-97-99-96-94-85-95-77-54-31
1185	10710	3511.43	453.7387	2	DVQEIFR	DVQGKGFR	68-75-98-19-86-9-95-94	DVKELM(O)R	39-55-89-96-96-92-92
1186	10725	3514.58	528.2914	2	DINELNLPK	NPTKAVGSGPK	32-12-76-86-87-98-19-63-9-94-43	DLNELGGLPK	55-79-90-95-85-61-66-98-89-60
1187	10737	3517.26	725.8635	2	TTPSVVAFTADGER	SPDSVVAFTADVSR	30-13-39-83-99-99-99-99-99-99-94-59-55-93	AMPSVVAFTADWR	40-44-61-74-95-99-98-98-97-97-96-60-54
1188	10741	3518	469.7931	2	STLHLVLR	STLHLVLR	51-1-97-87-74-86-87-99	TSLHLVLR	49-55-88-72-88-94-99-86
1189	10752	3520.52	527.7635	2	EGEFVAQFK	VSEFVAQM(O)K	72-63-97-99-21-21-99-99-98	C(Cam)AVQSSKFK	26-34-41-65-44-77-90-90-39
1190	10761	3522.55	706.8528	2	DLQSNVEHLTEK	DLKSAFTGDTTEK	61-70-7-82-42-51-42-55-67-77-98-99-67	NYSNDMNLSKVK	24-44-77-86-79-75-69-75-44-56-29-18
1191	10769	3524.44	788.3986	2	ILGADTSVDLEETGR	LLQDTSVDLEETGR	98-29-98-99-99-99-85-65-99-99-94-98-68-80	LLQDTSVDLEETGR	79-75-93-97-98-99-97-97-98-99-99-81-26-29
1192	10771	3524.79	763.8864	2	LDNASAFQGAVISPH	EVNASAM(O)KGAVMFR	31-27-80-78-88-97-98-99-97-96-99-33-31-88	DHSLVQQTLLGC(Cam)R	45-52-95-98-94-79-79-93-91-95-31-39-30
1193	10773	3525.15	542.9361	3	GPSLNPVLDYDHGSR	MSM(O)SLVLDPGNVYGK	84-99-85-95-16-75-21-86-15-84-10-50-26-17-60	WWEYLRC(Cam)VMKR	15-6-15-5-15-10-19-22-15-13-5
1194	10778	3526.22	426.2787	2	TLHLVLR	LTHLVLR	52-27-85-81-70-77-81	TLHLVLR	56-72-87-94-81-94-84
1195	10785	3527.99	617.8013	2	IETIEVMEDR	LETLEVMEDR	96-88-93-99-81-88-99-94-98-99	LETLEVMEDR	84-93-97-98-98-95-98-100-98-94
1196	10797	3530.56	859.4313	2	QISNLQQSISDAEQR	QNANASVQSLSDAERK	36-40-44-23-74-99-99-99-98-94-99-88-93-85-48-97	ELANASVQSLSDAERK	57-74-77-91-97-96-95-94-88-92-94-94-95-94-26-29
1197	10799	3530.89	534.3134	2	ESTLHLVLR	FAVSLYVLR	90-56-94-67-89-96-99-95-99	FAVLSYVLR	52-59-75-69-51-60-91-97-89
1198	10802	3531.41	489.2756	3	AQIHDLVLVGGSTR	LSLSSSMALRMNR	17-2-52-30-1-1-80-54-89-93-3-96-97	RKFSKSRVGMNR	10-18-10-9-30-10-20-70-52-24-24-18
1199	10816	3534.58	673.3672	2	TAVVVGTITDDVR	ATVVVGTLTDDVR	43-16-87-99-99-93-96-99-88-31-48-99-99	RDVVGTLTNENK	19-55-88-96-88-90-96-93-93-92-59-46
1200	10818	3534.93	684.3339	2	LLETESFQMNR	LLETESFQMNR	91-70-99-95-99-95-99-99-99-99-99	LLETESFQMNR	85-85-99-98-97-89-96-94-98-85-77
1201	10819	3535.11	703.3315	3	IPDPEAVKPDDWDEDAPAK	LPDVPAEQSM(O)SSQVVTM(O)EK	94-70-98-18-10-5-40-28-33-34-63-76-59-86-26-1-8-10-74	QWWEDREEGLGM(O)MRLR	11-8-21-28-10-14-33-54-13-23-10-55-35-14-17-22
1202	10821	3535.48	663.8392	2	DDPSKPVHLTAF	DDPSGGPLHLYR	63-81-93-63-63-65-6-56-70-99-16-80	DDPSGAVLDNVPK	30-51-54-45-20-40-49-66-57-37-38-20-22
1203	10822	3535.66	815.8925	2	QDLPNAMNAAEITDK	SRLNPAMNAAENNTK	44-64-88-58-94-94-99-90-94-94-96-99-57-32-99	QDLNPAMNAAELTDK	30-39-93-92-92-96-91-91-83-95-99-85-49-46-50
1204	10831	3537.75	652.3441	2	PM(O)FIVNTNVPR	PFM(O)LVNTNVPR	43-70-99-99-46-80-93-62-88-99-93	EDFLVNTGGVPR	79-61-95-98-85-71-88-50-59-86-63-62
1205	10833	3538.12	1040.1187	3	NSM(O)HVDMADEAYSIGPAPSQQSYLSM(O)EK	GYGYC(Cam)GM(O)C(Cam)GSGLTSLGPAPPM(O)SVYLPEHK	25-4-1-2-5-6-29-5-0-8-2-11-65-46-18-54-89-89-93-15-4-58-29-41-81-96-2-10-84	M(O)WYWQC(Cam)RWAPVGTYAEM(O)GRFSEFK	5-5-11-15-5-6-5-6-27-16-55-37-51-68-70-60-24-10-22-69-56-15-6-11
1206	10835	3538.5	825.4028	2	NQVAMNPTNTVFDAK	KNVAMNPLAAC(Cam)M(O)DAK	29-26-95-98-88-96-96-6-14-21-14-99-99-68-99	ELVAMNWVQVM(O)WK	67-76-96-98-97-97-80-73-86-95-94-70-61
1207	10836	3538.71	918.9748	2	SQIFSTASDNQPTVTIK	GSALM(O)STASGATQPTLSLK	18-1-37-67-99-99-94-99-92-17-1-21-92-90-54-96-19-83-99	QSYPSTASDNKTPVTLK	32-35-32-79-96-96-96-86-80-90-92-51-39-69-76-76-43
1208	10859	3543.98	569.7612	2	YEWDVAEAR	YEWDVAEAR	76-86-74-99-96-95-98-36-93	YEWDVAEAR	69-93-96-98-98-98-99-93-82
1209	10860	3544.14	478.2735	2	AGTHILCIK	AGTHGQRTK	80-24-71-97-19-60-42-6-99	KTHELATR	60-75-96-92-68-37-56-60
1210	10862	3544.52	844.8889	2	HTPLVEFEEEESDK	HTQGNVTQC(Cam)VSQSDK	31-26-71-1-29-77-82-42-86-29-72-6-6-32-99	HTPSDESVGPPGDTHR	24-25-35-34-44-88-45-27-8-20-31-33-54-55-22-28
1211	10866	3545.26	728.894	2	GIHPTIISESFQK	GLHPTLHKPASGNK	61-53-99-98-80-99-62-80-31-29-93-19-1-99	C(Cam)FPTLKLLPPDR	39-44-86-89-93-91-92-81-60-45-48-54
1212	10872	3546.92	543.7839	2	VELDNMPLR	VELDNMPLR	89-84-96-91-98-98-94-59-99	VELDNMPLR	75-95-94-96-95-94-75-82-29
1213	10877	3547.77	798.0472	3	MQQENMKPQEQLTLEPYER	YLEEASHSGRGGQLTLEC(Cam)GSLK	33-87-52-59-16-33-27-5-2-53-10-15-91-84-81-52-87-6-48-15-54-74	EC(Cam)C(Cam)NEKMYEKLTPLLQAHK	16-5-14-14-49-12-5-5-31-67-85-78-45-79-71-39-18-11-17
1214	10884	3549.04	440.9225	3	KLDPELHLDIK	AGYMC(Cam)LHMPLK	21-48-19-22-17-65-63-73-90-52-90	WHTQQAVLPLK	9-9-30-21-32-29-25-67-71-57-12
1215	10885	3549.23	624.3209	2	VFDGIPPPYDK	FSSPLDDPGGKK	43-52-61-27-88-4-65-76-63-19-1-91	FVGDLDPAAQSK	34-33-30-45-70-57-75-75-77-32-27-34
1216	10894	3551.37	597.8284	2	IDIIPNPQER	LDLLPNVPASR	99-62-88-99-97-99-36-11-63-91-85	MPLLAKGGHDR	43-35-88-94-56-32-45-46-48-46-18
1217	10897	3551.92	688.8774	2	YPASTVQILGAEK	YPASTVQLLGSLK	72-68-96-97-99-99-77-77-99-90-87-98-99	YPASTVQLLGAEK	51-72-97-97-95-94-96-98-97-84-82-89-63
1218	10901	3552.65	510.0243	4	VIHLSNLPHSGYSDSAVLK	KMVASDYTSASTYDSAVLK	30-4-10-23-15-30-47-40-17-3-7-8-21-95-22-75-81-1-32	YSKWVEPRC(Cam)KADSAVLK	6-16-18-8-12-37-8-12-12-29-16-76-57-65-75-59-38
1219	10918	3556.27	722.833	2	IFTSIGEDYDER	LFTSLGEYDDER	96-86-98-99-96-98-94-77-88-74-99-99	LM(O)TSLGEYETER	62-57-94-96-98-70-94-87-94-80-72-35
1220	10920	3556.68	1196.5686	2	MQQENMKPQEQLTLEPYER	QTAASATMQPQEQLTLPLAGAHK	11-17-1-1-19-28-88-92-98-90-95-31-46-97-83-96-32-57-30-22-3-8-54	FTHMNMKPKVPSSTLEPC(Cam)C(Cam)K	21-15-15-31-55-85-90-67-74-65-28-29-46-68-95-95-29-24-23-40
1221	10923	3557.35	393.7397	2	DLINLAK	GKVGNLAK	32-40-62-87-73-59-96-99	DLLNLAK	45-71-81-66-74-91-90
1222	10933	3559.73	604.3323	2	ITVTSEVPFSK	LTVTSEVPFSK	96-96-99-98-85-94-99-90-98-37-99	LTVTSEVPPHK	84-79-95-97-89-95-96-60-73-71-65
1223	10937	3560.41	585.2975	3	EELGFRPEYSASQLK	NGSC(Cam)GFVLNGPSAAC(Cam)SR	16-12-32-29-63-54-9-87-8-9-26-14-5-15-9-2-93	WFKC(Cam)KLDLSTNWR	15-19-18-14-32-70-39-57-81-77-56-41-28
1224	10942	3561.35	493.2858	2	LLQLVEDR	LLQLVEDR	98-86-99-98-99-89-93-98	LLQLVEDR	83-87-95-99-98-99-98-93
1225	10953	3563.95	732.8873	2	IPLSQEEITLQGH	LPLSQEELTLGHK	99-94-99-94-84-92-79-92-88-98-36-1-37	LPLSQENQTLGHK	50-84-97-96-91-97-35-34-84-95-71-50-30
1226	10960	3565.21	546.2955	2	VNFTVDQIR	VNM(O)TVDKLR	80-88-98-96-96-36-48-82-99	VNFTVNELR	54-60-93-94-93-79-96-96-78
1227	10962	3565.57	970.4817	2	QLTEEDGVHSVIEENIK	YLNPLDGSHVVLEENLK	47-68-41-69-53-99-71-78-6-27-97-94-95-99-57-87-89	WREEDGVHSVLEENLK	24-21-50-94-93-56-56-39-39-61-97-98-94-46-37-23
1228	10963	3565.79	775.3931	2	ISSMVVMENVGQQK	HHKDVMASALGQQK	4-7-22-82-99-96-8-14-99-89-89-93-65-99	MRMVVMTGLAANQK	32-16-51-88-95-92-72-26-67-76-90-75-55-45
1229	10965	3566.21	632.3736	2	LQVVDQPLPVR	QLVVDPQLPVR	61-1-96-96-99-63-53-69-63-19-99	LQVVDQPLPVR	35-30-86-93-84-55-37-76-79-79-38
1230	10973	3568.15	702.8544	2	LAPDYDALDVANK	LAPDYDALDVANK	98-67-96-94-95-98-80-96-95-77-95-99-98	ALPDYDALDVANK	41-59-60-72-88-86-82-89-90-89-88-79-81
1231	10981	3569.56	831.8835	2	VYENYPTYDLTER	YVENYPHQGGSHFK	12-5-99-95-96-96-21-86-6-55-89-52-35-39	FDENYPQQPLHM(O)K	54-60-96-88-93-59-44-45-82-82-60-49-49
1232	10982	3569.79	422.762	2	ALELTGLK	ALELTGLK	96-88-99-58-67-95-88-99	ALELTGLK	56-68-86-77-89-51-85-63
1233	10992	3572	913.466	2	TVEVAVPADPANLDSEAK	C(Cam)GGGPAVPADPANLSSLDK	12-1-53-2-1-99-94-98-99-73-54-19-54-59-2-0-55-91-99	EAEVAVPADVTYVVAHR	48-24-49-68-84-95-83-79-55-35-24-39-80-63-57-56-45
1234	10996	3572.73	468.9146	3	YYVTIIDAPGHR	YYVTLLDASGFR	98-86-94-63-90-91-88-59-45-2-28-79	YYVTLLDSQFR	26-44-73-65-79-88-87-57-66-43-21
1235	10999	3573.29	450.9264	3	LIDLHSPSEIVK	LLDLHSVPTSLR	99-99-92-47-65-71-21-10-53-38-53-81	RNHRGLANGSLR	15-10-9-7-16-43-38-12-32-17-49-37
1236	11012	3576.07	774.3711	2	AEAEAQAEELSFPR	M(O)PRAQAEELSGGSAK	68-6-53-99-99-95-95-98-98-93-36-19-19-84-99	EAEAAAGAEELSFPR	54-56-88-73-97-94-81-92-98-99-99-99-98-82-88
1237	11030	3579.83	877.4455	2	EELGFRPEYSASQLK	YGGALNGVMGC(Cam)KASKLK	12-2-88-22-62-32-13-96-78-63-86-62-77-86-43-98-99	KMKSASVYTDYWFK	41-85-92-95-95-96-93-81-81-90-93-50-38-61
1238	11036	3581.02	473.2565	2	VPELFANR	VVNSSVANR	80-96-96-2-14-88-62-98-51	VPELFANR	82-86-98-91-82-79-71-39
1239	11042	3582.55	675.8843	2	LIDLHSPSEIVK	LNNLHGSAQGLVK	91-93-85-95-99-19-59-14-62-74-99-98-99	QVNLHTNQGLVK	40-44-65-95-97-79-69-63-82-71-51-62
1240	11046	3583.24	478.2661	2	YVIYIER	YVLYLER	49-85-99-94-94-75-87	YVLYLER	86-96-96-90-95-97-86
1241	11052	3584.41	516.2822	2	LLIEMEQR	LLLEMEQR	98-31-99-85-66-62-95-99	LLLEC(Cam)DLR	62-93-98-99-91-79-90-89
1242	11058	3586.02	647.3261	3	QLTEEDGVHSVIEENIK	KLTQGSTRHAWGHVSM(O)K	17-87-99-89-2-2-21-77-48-22-45-1-43-6-46-68-78	HSFWWKHSVLEENLK	5-5-19-5-5-8-30-43-46-54-74-66-15-28-19
1243	11059	3586.2	950.1097	3	SEPVKEESSELEQPFAQDTSSVGPDR	C(Cam)KPGFHAMATNEQPFAENTSSVGVLR	10-4-2-40-7-14-3-16-21-12-28-60-68-96-87-88-85-54-49-47-78-79-84-1-21-76	WWWWRC(Cam)WEKDPAQDLLMQWK	14-15-12-7-9-27-12-31-52-29-24-50-72-66-87-54-63-41-14-16
1244	11067	3587.68	568.2818	2	ASEGPAFFPGR	NLTALM(O)M(O)GPR	61-96-92-7-27-95-98-57-12-81	RMGPAFM(O)GPR	19-27-76-66-86-79-92-70-68-18
1245	11069	3588.53	873.9683	2	QFSSADEAALKEPIIK	FKSSADEAALQEPLLK	31-24-99-94-98-98-95-34-10-5-84-99-99-69-98-99	YQASADEAALKEPLLK	43-32-39-82-91-95-98-72-40-75-83-93-65-79-80-49
1246	11070	3588.7	827.3965	2	IAEFTTNLTEEEEK	LAEFTTTNNKEEEK	91-37-89-99-99-98-45-33-29-88-95-93-99-98	LAEFTTNMTTMHTR	60-52-94-98-99-98-82-82-82-95-94-92-34-28
1247	11073	3589.24	524.2606	2	LGSM(O)HSPFR	VAYAYASFR	2-74-88-96-97-8-86-98-81	LGYAHETTR	62-34-94-96-67-95-49-82-57
1248	11081	3591.24	473.7845	2	IIEFVPTK	LLEFVTPK	99-99-99-2-7-36-31-59	LLEFVPTK	88-88-95-49-54-54-70-67
1249	11085	3591.96	818.4404	2	AVVVNAAQLASYSQSK	RLVNAAQLASYSQSK	46-54-90-82-52-99-84-47-11-94-89-99-57-46-99	RLVNAAQLASYSQSK	23-61-76-79-82-94-88-62-55-90-93-61-39-56-49
1250	11091	3593.56	709.8195	2	ENNVDAVHPGYGF	ENNVDAVHEHVR	19-40-99-99-99-99-25-8-95-95-61-80	GWNVDFC(Cam)EHVR	21-43-90-95-92-89-89-90-88-62-59
1251	11093	3593.92	560.2576	2	EDAIEHFMK	EDALHEFMK	62-26-99-99-15-1-95-89-99	EDALVPGC(Cam)MK	71-54-79-93-44-30-13-66-76-48
1252	11097	3594.65	516.5823	3	AEAEAQAEELSFPR	LSAEAQEAELAYPR	24-36-31-17-46-51-85-26-85-80-1-50-87-69	WWKDLDESSEPR	17-27-44-46-66-73-94-66-88-98-70-68
1253	11103	3596.29	702.8669	2	YYVTIIDAPGHR	YYVTLPMAPHGR	37-52-99-98-95-33-2-96-90-95-1-98	YYVTLLDAPGHR	41-49-93-95-84-35-54-79-41-33-66-50
1254	11107	3596.98	594.9892	3	HLEINPDHPIVETLR	ESYLNLVHPLVGSGAVK	64-1-62-79-43-33-60-95-91-74-27-1-59-1-55-79-68	WEKYTTFPLVTLER	10-43-20-16-25-18-33-50-51-43-18-27-37-5
1255	11114	3598.32	580.312	2	TADDPSLSLIK	TADDNPPSGGTK	97-46-88-99-81-13-59-96-36-63-2-99	TVSM(O)YLSSKK	30-28-45-72-38-55-61-52-54-35
1256	11115	3598.53	495.7681	2	M(O)NVLADALK	M(O)NVLWRR	61-64-96-94-62-62-81	M(O)NVLWRR	68-80-95-95-88-50-44
1257	11121	3600.04	437.907	3	VDPVYIHLAER	VDPVPVMGPGMGR	97-98-90-70-40-9-63-56-9-24-53-12-40	WHERKFPVGR	20-17-50-11-35-43-20-43-33-17
1258	11123	3600.39	609.9852	3	GIYAYGFEKPSAIQQR	HPLGYGFEQPASLGAQR	7-2-52-79-99-28-80-20-76-77-2-71-59-27-50-55-74	HNLFMRQAKASGSPQR	5-5-5-5-5-5-31-7-7-16-19-5-15-14-10-8
1259	11129	3601.65	479.7844	2	ISLADIAQK	LSLARSSPK	95-99-99-99-76-63-86-31-93	LSLADLAQK	79-85-97-79-72-79-27-43-74
1260	11142	3604.51	744.8834	2	IFVGGLSPDTPEEK	DWDGLSVLTAAVGGK	12-54-78-84-99-99-29-76-89-5-71-63-89-65-91	FLVGGLSQQGPEEK	40-68-95-91-83-96-90-60-61-82-51-82-87-56
1261	11143	3604.7	739.8899	2	ETLLNSATTSLNSK	KTNLNSATTSLNSK	5-29-85-98-99-96-99-99-98-95-95-98-99-99	KTNLNSATTSLNSK	35-67-89-95-95-97-97-98-95-95-94-70-51-62
1262	11159	3608.14	488.2795	2	YDGIILPGK	YDGLLLPGK	80-31-58-89-99-99-98-89-99	YDGLLLPGK	76-83-76-84-94-94-60-71-67
1263	11164	3608.99	528.7916	2	VLGMDPLPSK	VLGMPNNRR	80-88-91-88-53-24-98-98-81	VLGAAEANRR	62-80-71-70-61-88-67-90-59-55
1264	11174	3611.23	513.8013	2	AVDSLVPIGR	ERSLVPLGR	15-70-98-98-97-99-81-97-14	AVDSLVGLPR	35-38-80-96-97-95-41-70-35-62
1265	11185	3613.27	541.2997	2	DNPLDPVLAK	QTPTSHVLAK	77-88-96-49-86-41-48-16-28-99	KTAAGQGHRR	51-50-49-46-34-62-68-92-77-56
1266	11194	3615.35	492.744	2	AFFSEVER	AFFSEVER	80-88-99-98-99-99-97-99	AFFSGNWR	70-74-96-97-90-83-86-80
1267	11199	3616.33	538.2817	2	YPEAPPFVR	YPEAPPFVR	68-32-99-94-93-93-22-59-99	YPEAPPFVR	62-73-99-97-91-63-50-57-74
1268	11217	3620.69	582.9804	3	QFSSADEAALKEPIIK	FKSSAPFAALKETGHR	13-46-99-98-93-74-50-51-4-51-61-64-8-68-22-74	WRYKC(Cam)LLRTAHSR	6-5-5-14-10-31-44-16-49-61-35-31-6
1269	11218	3620.87	457.2243	2	TFEDFVR	TFEDFVR	80-88-99-57-27-99-90	TFEDFVR	89-90-99-85-82-92-91
1270	11223	3621.76	672.8627	2	TVIIEQSWGSPK	EALLEKESGGSPK	14-15-95-99-94-77-99-10-2-92-99-94-12	TVLLEKESGGSPK	23-28-85-96-95-62-72-60-52-89-92-48-49
1271	11224	3621.93	711.3602	3	VHTVVASNNGSVFSVEVDGSK	HVPRSGLTMSVM(O)SVEVDGSK	7-11-15-62-34-65-45-12-32-69-81-84-73-91-65-75-93-34-74-78	WWYRRMSVFSVEVVC(Cam)K	16-18-35-8-7-46-50-82-87-77-85-78-41-31-24-34
1272	11225	3622.12	603.2944	2	AAYFGVYDTAK	AAYFGVYDTAK	50-88-81-98-98-98-96-99-56-82-99	AAYFGVYDTAK	66-68-84-98-93-95-95-89-82-76-69
1273	11232	3623.43	536.7876	2	VPEWVDTVK	VPESVVAESR	80-92-99-36-97-98-8-41-73-81	VPEWVDTVK	82-85-98-94-90-89-70-49-43
1274	11250	3627.24	572.8298	2	QPLALNVAYR	LAQLGRPAYR	11-26-97-98-84-24-99-48-59-81	KPEAPNVVYK	19-17-73-68-72-56-79-75-49-57
1275	11253	3628.22	581.8337	2	GQVLPAHTLLN	GKVLPVDAHAR	31-52-99-98-99-21-42-3-73-20-43	KGVLEFGWVK	29-19-75-96-88-37-15-48-54-52
1276	11257	3628.91	751.6936	3	SLVQANPEVAM(O)DSIIHM(O)TQH	AQVEANAPTQSELMNVAARPR	38-15-82-96-93-99-29-31-21-60-59-6-35-6-45-18-30-82-22-18-54	WRRM(O)DRM(O)DPVGSPRNGYK	10-7-5-15-6-5-6-12-7-26-38-70-69-32-20-10-10-6
1277	11260	3629.46	631.3323	2	LVNHFVEEFK	LVNHFVEEFK	70-26-97-98-93-53-97-89-99-99	LVNHFVEEFK	63-73-89-97-97-95-97-99-85-77
1278	11262	3629.8	563.7958	2	KTVTAMDVVY	GSSVTPPATPGR	41-1-1-36-62-31-59-87-89-63-87-62	DSATVVAGPGPR	41-37-37-63-88-63-52-26-48-37-52-49
1279	11263	3629.98	466.7661	2	AVVM(O)DLLR	AVVM(O)DLLR	80-88-91-92-86-97-99-99	AVVM(O)DLLR	65-74-91-91-81-95-99-95
1280	11281	3633.81	604.3347	2	YSQLVVETIR	DGRYVVETLR	63-21-80-21-99-96-82-70-55-91	SYQLVVETLR	31-54-91-97-97-95-94-92-79-69
1281	11282	3633.99	421.2243	3	LVNHFVEEFK	LVNHM(O)VNSGM(O)K	99-70-62-65-71-89-6-17-4-11-43	KTYAFVEFTR	18-18-17-23-70-56-61-37-26-32
1282	11290	3635.86	435.7744	2	LAVEAVLR	LAVEAVLR	96-60-99-91-44-73-99-99	LAVAVELR	73-79-94-87-67-89-98-92
1283	11300	3638.15	757.8978	2	IGQLEEQLEQEAK	LKGLEEQLEQEAK	98-85-15-96-99-97-96-99-89-86-98-99-99	LQGLEEKLEQEAK	57-73-79-98-99-99-98-99-99-96-96-80-65
1284	11302	3638.58	542.2714	2	SPFEVYVDK	SRLLDAPSPK	68-91-44-89-15-3-85-36-93-93	SPFEVPDHR	54-63-80-95-83-39-29-59-35
1285	11317	3642.07	545.3118	2	SSEQILATLK	SSEGAGLGKKR	82-87-54-91-93-90-99-62-88-62-99	RFGAAVANKR	32-44-51-92-72-70-70-85-94-62
1286	11328	3644.62	865.9368	2	VSDTVVEPYNATLSVH	MLGTVVEPYGGATPPNK	61-40-33-71-89-99-99-69-9-65-63-89-62-31-59-84-98	DWTVVEPYGTVVTHK	21-21-56-71-95-96-33-55-30-55-68-70-54-57-44
1287	11334	3646.17	469.2525	2	TGISDVFAK	TGLSDVM(O)AK	80-88-96-96-66-83-95-98-81	TGLSDVFAK	75-68-95-86-55-56-85-92-61
1288	11339	3647.11	512.7954	2	KFVADGIFK	KFVSRLM(O)K	77-76-98-2-80-3-94-69	KFVRSLM(O)K	90-93-94-60-49-83-87-78
1289	11352	3649.99	699.8507	2	YNILGTNTIM(O)DK	YNLLGTNTLM(O)DK	44-68-99-99-94-51-77-66-99-99-99-99	YNLLGTNTLM(O)SR	56-60-98-99-95-86-80-92-97-90-55-38
1290	11357	3650.93	568.3236	2	YIIIGDTGVGK	LYLLETAGAGK	91-70-99-99-66-21-6-69-19-98-69	LYGAPMLSKR	50-51-74-75-65-84-91-65-76-31
1291	11361	3652.17	829.931	2	NQVALNPQNTVFDAK	LEVALNNPKTVM(O)DAK	19-39-45-99-99-99-58-10-77-71-78-71-99-82-99	LEVALNAHMTVFWK	35-57-90-96-98-92-45-51-71-89-90-82-68-63
1292	11364	3652.69	461.2394	2	IEDFLER	LEDFLER	95-99-99-98-96-99-99	LEDFLER	92-98-98-97-98-98-95
1293	11368	3653.43	445.7593	2	FLENVIR	FLENVLR	96-99-96-99-89-99-99	FLENVLR	90-94-98-90-93-97-95
1294	11370	3653.78	638.3469	2	VIGGDDLSTLTGK	VLGGDALMTLTGK	72-70-99-95-65-93-31-37-96-92-92-99-99	VLGGDDVTTLTGK	62-73-65-41-81-88-83-90-93-95-84-56-52
1295	11372	3654.15	586.8508	2	KQELLEALTK	KQELLEALTK	99-89-99-99-93-98-56-56-89-93	KQELLEALTK	66-86-99-97-98-99-93-97-81-57
1296	11378	3655.66	498.2542	2	SDVEAIFSK	SDVEALFSK	96-86-91-98-66-79-99-99-99	SDVEALFSK	85-88-94-98-86-91-80-89-82
1297	11384	3656.81	451.2245	2	LFEMAYK	LFEMAYK	99-99-94-77-93-82-59	LFEMAYK	88-88-97-82-76-78-89
1298	11393	3658.82	613.8602	2	APILIATDVASR	APLLLATDVASR	6-74-94-98-99-73-67-96-95-98-57-93	APLLLATDVASR	46-44-90-99-99-91-91-93-95-86-52-29
1299	11394	3659	778.0348	3	QPYAVSELAGHQTSAESWGTGR	QNTDGNGNSHQQNKYGLSQNK	19-4-16-40-29-29-21-6-94-21-38-99-48-48-51-28-51-22-55-52-74	NFYWRLSWQYQNGAQGWK	11-12-23-24-13-9-7-29-65-44-28-62-41-60-39-9-26-18
1300	11401	3660.77	642.8433	2	DIPGLTDTTVPR	EVPGLTDTTVPR	43-52-92-91-99-73-84-86-89-96-99-76	EVPGLTDTTVPR	78-60-92-94-98-92-92-91-99-99-88-82
1301	11407	3661.87	638.8143	2	SVVSDLEADDVK	WVSDLEADDVK	34-92-89-99-87-86-92-82-98-99-99	WVSDLEADDVK	79-96-96-95-90-95-92-79-84-74-67
1302	11413	3663.48	836.3878	2	Q(Pyro-Glu)GDEVSVHYDPMIAK	SM(O)GGYSVVRC(Cam)PMLAK	49-5-71-2-86-91-99-83-36-68-99-73-99-99-99	C(Cam)GLMPDQLGTSVEHK	27-15-51-39-29-71-15-15-9-32-82-78-90-51-46
1303	11423	3665.4	801.3742	2	ANFESDEVELSYAK	KGM(O)ESDEVELSYAK	14-37-91-99-98-62-85-90-77-96-99-99-87-96	ANFESDEVELSHPK	20-21-60-98-95-95-97-92-98-98-96-54-28-68
1304	11425	3665.86	492.3071	2	LAILQVGNR	LALLQVGNR	98-62-85-99-36-71-99-63-81	LALLVQGNR	65-74-95-98-92-86-70-56-39
1305	11452	3672.26	770.9147	2	KVVVVVPNEEDWK	QVVVVVYNGSYWK	31-29-44-59-59-93-23-46-54-1-36-86-96	QVVVVVNYGGAGHNK	37-40-67-82-94-83-35-33-38-31-63-37-51-35-21
1306	11469	3676.03	437.2498	2	GLQFPVGR	AVKEDVGR	6-74-99-94-51-31-90-62	AVQFRPR	46-44-69-85-62-61-89
1307	11481	3678.79	667.8182	2	DLMVGDEASELR	EVMVGDEASELR	43-67-99-70-99-34-34-97-68-73-99-99	EVMVGHGSPMYK	52-31-72-85-51-35-7-25-50-28-24-19
1308	11489	3681.09	853.4392	2	VFVGGLSPDTSEEQIK	VM(O)VGGLSPDAVASVM(O)LK	72-32-87-91-91-98-94-99-70-21-64-38-18-1-7-94-99	VFVGGLSPC(Cam)FPAGRNK	45-67-90-80-75-97-96-54-66-40-68-92-69-73-55-79
1309	11494	3682.53	686.8325	2	TAQIMFQAYGDK	TAQLMGFAAYGDK	90-52-63-99-99-43-6-1-96-99-93-97-67	TAQLMM(O)KAYGDK	44-46-67-94-91-30-31-90-95-67-45-37
1310	11496	3682.87	738.3843	2	LPAAGVGDM(O)VMATVK	LPAAGVGDM(O)VMATVK	99-94-95-99-99-99-93-92-22-71-77-97-99-82-99	LPAAGVGDM(O)VMATVK	76-80-93-97-92-96-89-93-76-78-95-94-86-73-54
1311	11503	3684.59	726.3752	2	QISQAYEVLSDAK	LQSQAQLEQAHAK	98-93-94-90-99-71-90-47-77-62-85-99-99	LKSQAESFM(O)LGPK	41-29-51-48-82-93-56-52-76-73-32-38-40
1312	11520	3689.18	561.2969	2	EYQDLLNVK	YEQDLLNVK	44-86-84-94-99-99-95-36-99	EYKDLLNAR	63-40-91-92-94-97-90-82-48
1313	11523	3689.7	525.28	2	YSVDIPLDK	YSVDLPLDK	80-95-99-99-59-31-97-36-99	YSVDLPLSR	85-95-96-93-89-71-85-79-48
1314	11538	3692.74	677.3782	2	ILLTEPPMNPTK	PELTEPAGSLALR	6-75-98-96-99-98-4-63-86-50-19-75-43	LLLTETMLEYK	27-70-93-90-95-54-21-46-69-55-38
1315	11540	3693.18	633.8148	2	LESDYEILER	ELSDYLGGKER	76-99-94-87-92-8-69-63-70-98-93	ELSDYDALGKR	86-85-93-95-94-80-73-72-37-50-51
1316	11548	3695.04	713.3571	2	YTEGVQSLNWTK	YTEGVQVTNWTK	61-37-88-91-99-81-20-7-96-81-99-99	YTEGVKYAMVHK	50-78-96-89-95-89-83-68-78-60-51-54
1317	11550	3695.43	447.7287	2	VFDMLNR	VFDPFNR	80-96-96-63-53-77-98	VFDMLNR	76-82-86-55-63-57-50
1318	11561	3698.36	408.7401	2	LQFPVGR	LQAPLM(O)K	52-97-97-19-27-41-79	LKEGLEK	75-67-94-70-73-72-49
1319	11562	3698.52	856.3727	2	FAQPGSFEYEYAM(O)R	M(O)AAGPGSFEYEYAFR	15-23-67-87-96-65-62-95-92-84-86-94-74-64-99	C(Cam)WPGSDGDPLAYAM(O)R	25-29-50-22-43-65-18-43-38-66-56-63-46-32-33
1320	11582	3703.23	1257.5323	2	NSM(O)HVDMADEAYSIGPAPSQQSY	MDHGFGPC(Cam)DEAYSLGPAALAAHAR	19-5-3-21-7-1-29-70-32-86-31-70-99-99-94-97-68-17-12-1-1-12-44-64	M(O)HWNDMADEAYSLGPANGPHER	15-11-11-28-29-30-59-69-89-63-74-90-93-83-34-41-30-15-20-17-38-20
1321	11583	3703.42	817.9372	2	S(Acetyl)ETAPLAPTIPAPAEK	EVDSMYANLPLALAK	44-15-23-81-66-6-76-52-77-89-65-12-8-45-93	FPWLHPGKVGNQVR	25-18-34-32-23-20-18-61-56-49-77-50-21-27
1322	11587	3704.19	586.3441	2	TQSIVQLVQR	AASSLVQLVQR	5-2-47-94-96-99-96-96-96-99-99	NDSLVKLVQR	60-69-97-98-97-97-96-97-95-55
1323	11589	3704.57	538.9598	3	LPVPAAAPTPWETHK	PLVPAAHGGAGASRLLK	1-36-92-14-38-81-76-37-55-23-65-52-15-63-54-29-40	WYKAAVVYNLPYK	7-7-7-33-12-33-16-12-28-49-31-46-51
1324	11594	3705.72	485.2581	2	LGEFFQTK	LGEPLNGGGR	99-93-99-47-21-86-65-65-19-81	LGEPPGPFR	49-30-82-60-15-17-39-63-59
1325	11601	3707.47	787.4319	2	KAEVNTIPGFDGVVK	QVTVNTLAMVDGVVK	31-1-52-97-82-53-73-2-86-38-96-79-43-99-99	KAEVNTYGATHRVK	41-43-68-63-91-93-87-78-74-84-80-75-69-62
1326	11606	3708.85	752.3899	2	IFVGGLNPEATEEK	EMVNLNLLATEEK	14-12-99-98-99-73-2-3-96-77-71-99-99	LFVGGLNHC(Cam)MVTR	71-70-92-88-89-97-92-74-67-82-75-65-48
1327	11609	3709.42	700.8378	2	LTFDSSFSPNTGK	LTM(O)DSSM(O)RAATGK	96-99-95-99-99-99-69-51-41-70-69-99-99	LTFDSSDFPLMK	57-76-79-96-97-81-77-74-76-88-46-52
1328	11610	3709.61	630.3195	2	SGDAAIVDMVPGK	NESALMLTVPGK	49-77-82-89-99-93-85-96-95-94-99-91	HYVDMLVTPGK	25-27-86-93-93-93-90-79-61-20-24
1329	11614	3710.43	597.3541	2	RIPIPELEAR	SSAELKPNGYK	12-1-72-65-79-86-90-42-24-39-93	SSGVKGVVHPVK	33-66-54-71-62-35-57-79-86-81-63-34
1330	11627	3713.49	625.3192	2	EVYELLDSPGK	DLYAAGRDSPGK	49-36-91-48-67-1-50-98-79-69-15-85	DLYELLDSPGK	44-51-77-93-89-94-92-91-81-43-50
1331	11633	3715.17	1081.9899	2	AENNSEVGASGYGVPGPTWDR	MC(Cam)HSEVGASGYGVPGVVWDR	21-9-6-86-85-99-95-88-76-93-20-20-99-83-84-6-64-60-87-99	NWQSEVGASGYGVPGTPWDR	23-24-26-65-89-85-63-84-88-62-57-40-90-80-71-52-48-63-67-59
1332	11636	3715.81	867.4668	2	YGLIYHASLVGQTSPK	RSSTNSNAVTVGLSANR	49-77-55-67-67-78-29-97-17-10-99-79-65-57-19-41-43	WFLYHASLVGKTSPK	41-31-88-96-97-81-55-89-93-69-88-90-89-70-61
1333	11645	3718.04	640.8179	2	FVMEVEVDGQK	FVMEVEVDANK	76-84-98-99-95-4-20-73-62-99-98	FVMEVDLDANK	76-91-96-99-85-68-88-91-96-51-54
1334	11650	3719.39	814.9613	2	VVEIAPAAHLDPQLR	VVELAPAAHLDQPLR	12-6-59-99-96-93-92-91-95-90-67-96-13-91-99	VVKNPAAAHLDQPLR	23-27-22-21-28-35-76-88-86-88-89-49-49-61-26
1335	11653	3719.93	715.8913	2	ASPLLSVSVDGTQR	GKSPLSGFGPPTGTK	53-1-63-31-90-95-36-3-91-22-27-56-73-31-1	QQLLSGM(O)GSGVLPK	10-11-27-35-25-7-31-29-59-50-35-28-14-11
1336	11659	3721.46	571.3072	2	GDLGIEIPAEK	DGLGLELPAEK	43-41-94-99-99-96-99-98-88-55-99	DGLGLELEPAK	26-13-66-86-96-97-93-69-30-37-55
1337	11663	3722.16	913.97	2	TVAGGAWTYNTTSAVTVK	SKAVAWTYNSPFAGTVK	68-45-1-62-97-78-97-69-73-82-12-77-65-59-36-87-99	AFKKPATYNVNGDHHK	23-27-38-33-23-37-69-41-51-37-55-23-51-33-23-39
1338	11666	3722.79	651.8245	2	GIYAYGFEKPSA	LGYAYGFELNR	98-59-94-98-99-91-78-99-66-98-60	FWAYGFEQVR	46-48-92-95-88-91-97-95-60-49
1339	11674	3724.66	507.7439	2	DLTDYLM(O)K	DLTDPPDNK	61-1-99-98-12-2-94-85-99	MPTPPMNAR	52-46-88-55-28-52-50-68-49
1340	11680	3726.18	658.8351	2	LQIWDTAGQER	LQLSVGDDGQER	91-93-99-58-83-19-29-15-92-98-98-99	LQLWTWGQER	68-62-97-88-41-37-78-90-97-93
1341	11684	3726.85	674.3509	2	SIPEYQDINLR	SLPEYQDLNLR	38-31-73-82-97-98-96-89-62-84-94	TVPEYQDLNLR	46-55-85-99-97-92-93-93-84-90-69
1342	11688	3727.57	909.4675	2	SLETENSALQLQVTER	QC(Cam)AAENSPKSLKVTER	68-54-1-8-97-99-99-49-47-89-99-91-98-97-99-99	SSFTHNSALQLKVTER	26-44-52-59-87-95-96-90-79-72-98-96-96-92-92-52
1343	11692	3728.82	460.769	2	IGYPVMIK	LGYPVMLK	95-92-99-98-14-17-90-99	LGYPVMLK	90-83-95-49-40-68-90-79
1344	11701	3730.36	530.3028	2	VWQVTIGTR	VWQVTLSAR	72-31-99-54-67-99-99-93-99	WVQVTLSAR	59-77-96-98-98-97-93-92-85
1345	11703	3730.77	636.3225	2	STGEAFVQFASK	STGEAM(O)VKFASK	33-44-82-88-99-97-96-89-88-94-99-98	TSWAFVKM(O)ASK	31-32-89-97-98-95-94-92-94-86-79
1346	11710	3732.72	706.3969	2	GALQNIIPASTGAAK	GALQNLPLASTQAK	32-4-34-84-96-82-32-21-29-72-71-95-80-99	KQLNLLHDAGFR	17-18-32-55-77-70-62-48-52-23-28-16
1347	11714	3733.37	647.8055	2	FNVWDTAGQEK	M(O)NVWDTAGKEK	68-31-98-97-90-95-93-95-93-99-97	FNVWDTAGQEK	72-86-98-92-91-96-93-52-77-71-39
1348	11727	3736.11	765.4275	2	VEIAPAAHLDPQLR	LLDAPAAHLDLQPR	63-48-63-91-47-71-96-77-77-43-75-55-5-99	LEVAPAAHLDQPLR	33-54-25-69-37-49-68-69-84-84-57-27-39-30
1349	11729	3736.49	663.8574	2	SQVVAGTNYFIK	SQVVAGTNYFLK	21-40-98-99-99-98-94-86-93-99-99-99	NTVVAGTNYFLK	51-55-96-99-98-90-92-89-94-95-85-73
1350	11740	3738.93	559.3097	2	PAAHLDPQLR	PAAHGPPMALR	65-83-89-96-6-5-67-89-88-94-99	APAHLNPELR	29-46-92-92-96-57-24-92-85-69
1351	11742	3739.27	669.375	2	HLAGLGLTEAIDK	HLAGLGLATELDK	99-99-99-84-87-98-76-42-63-54-99-99-98	HLAGLGLTEALDK	79-89-78-52-82-51-71-67-68-63-91-76-65
1352	11748	3740.88	594.8281	2	APAAHLDPQLR	APAAHLDPQLR	7-5-82-96-98-51-31-84-50-70-38	APAAHLDPAGLR	37-65-95-90-95-89-80-54-79-61-85-38
1353	11750	3741.23	622.3305	2	IQLVEEELDR	LKLPMEELDR	91-70-96-89-53-99-97-93-20-99	LQLVEEELDR	56-49-98-98-95-90-95-95-92-82
1354	11754	3741.99	888.4368	2	S(Acetyl)YGRPPPDVEGMTSLK	EGC(Cam)TMWVPPPDVFLK	34-3-2-47-97-74-36-98-59-59-53-77-75-99-99	KMSTMGEVYGWVPYK	55-75-92-95-94-75-91-85-57-31-80-45-33-31-51
1355	11755	3742.21	917.393	2	NPDDITNEEYGEFYK	YYDLTNEEYGEFYK	22-68-93-99-99-99-81-95-94-95-99-85-99-99	YYDLTNEEYGEFYK	56-61-97-99-99-97-99-99-98-85-98-96-77-73
1356	11765	3744.61	635.8553	2	NTVEITELPVR	SQVELTELPVR	44-38-97-99-99-51-51-94-63-37-87	NTVELTELPVR	45-48-95-99-98-97-99-97-55-56-24
1357	11770	3745.62	432.253	2	FTDILVR	FTDLLVR	96-91-99-78-89-89-99	FTDLLVR	88-91-97-96-98-98-97
1358	11771	3745.81	857.9272	2	THPVEIFYTPEPER	THPVELM(O)YAVNPATR	12-14-99-90-99-96-81-84-2-38-93-90-6-32-99	HTPVELFYTDTHVR	27-26-62-75-96-96-78-77-89-70-65-61-50-46
1359	11774	3746.86	680.2803	2	Q(Pyro-Glu)GDEVSVHYDPM	DHC(Cam)VSSAPNMNK	10-1-2-71-77-1-1-67-6-12-9-1	MDDYHVDAEHK	30-33-73-60-33-29-32-31-67-34-27
1360	11781	3748.11	565.3104	2	LSELEAALQR	LSELEAALQR	95-56-99-98-97-97-99-88-62-99	LSELEAALQR	62-77-96-99-98-96-98-98-96-88
1361	11786	3749.48	579.3331	2	VFDPVPVGVTK	FVDPVTHNTK	90-70-92-98-95-3-7-96-82-85	FVDPVPVKTR	56-55-95-77-76-67-63-61-61-59
1362	11794	3750.91	625.2949	2	GGYIGSTYFER	NYLGSTYFER	37-26-96-99-94-89-96-31-80-98	NYLGSTHGGSTR	39-59-96-95-97-93-79-34-67-56-41-52
1363	11803	3752.96	631.306	2	LMMDPLSGQNR	LMMDPLSGQNR	98-70-99-95-96-98-99-90-81-98-85	LMMDPLSGQNR	71-66-94-96-90-93-94-67-86-79-71
1364	11804	3753.14	675.8788	2	LLIVSTTPYSEK	LLLVSTLTM(O)SEK	98-36-99-96-95-99-54-29-27-68-18-99	LLLVSTDTVDFK	59-95-99-99-98-88-77-74-65-62-70-61
1365	11821	3756.74	605.9952	3	NGPLEVAGAAVSAGHGLPAK	GNPLPGGWTVSAGHGLPAK	16-17-60-94-66-66-21-32-63-83-61-71-79-81-65-79-96-21-16	RRSSHNAAVSAHGGLPAK	8-9-10-7-7-16-11-14-45-48-49-56-52-57-65-20-17-13
1366	11833	3759.58	750.3647	2	HPDVEVDGFSELR	HPDVEVDFDTGLR	99-71-63-98-99-88-95-2-21-70-59-85-93	HPDVEVDSMVMLK	54-66-86-91-97-93-86-35-39-82-56-52-68
1367	11835	3759.93	495.2751	2	SPIAEAVFR	LAMDALLSR	95-96-99-96-88-98-99-88-34	LALAEAVM(O)R	61-65-98-96-84-63-92-97-88
1368	11849	3762.96	556.3263	2	TGAAPIIDVVR	GTAAPLLTDPR	49-47-40-96-96-89-98-93-77-90-93	KTAPLLTDPR	65-68-92-90-95-90-68-73-59-54
1369	11856	3764.68	458.2738	2	AGVIFPVGR	QVLFPVGR	96-98-99-36-31-94-91-99	KVLSQQGR	60-80-95-71-30-32-80-75
1370	11859	3765.17	570.3022	3	KAYVEANQM(O)LGDLIK	VC(Cam)LPGMM(O)VM(O)LGGRKK	97-40-32-14-2-14-4-31-93-97-58-55-42-9-82	HHRC(Cam)ANKM(O)LDGLLK	7-7-5-10-25-39-15-51-59-39-43-79-38-25
1371	11860	3765.35	811.3962	2	TEIMSPLYQDEAPK	TELMSPWLEGYAPK	19-12-90-99-99-99-75-31-51-36-19-80-97-85	MVLMSLPGELESC(Cam)R	11-21-73-81-78-31-23-16-68-60-76-22-41-11
1372	11869	3767.47	651.3707	2	IAPAAHLDPQLR	LAPAAHLDPAAVR	55-59-93-60-88-99-93-63-84-17-8-13-99	LAPAAHLDQPLR	48-50-85-91-97-95-90-89-73-51-72-50
1373	11872	3767.96	854.9515	2	KAYVEANQM(O)LGDLIK	KAYVEANGSMLGDLLK	31-71-72-94-99-98-86-71-72-5-99-99-94-87-99-99	KAYVEAMEELGDLLK	60-86-88-98-100-97-92-96-96-97-92-97-98-86-72
1374	11878	3769.6	543.6435	3	VVEIAPAAHLDPQLR	VVELASEKGREKQR	97-98-99-53-37-2-2-5-2-10-1-3-41-69	VVEALAKDPFWVVR	16-20-59-26-15-12-11-17-6-16-45-30-30-19
1375	11883	3770.47	691.8959	2	LATQLTGPVMPVR	LATQLTGPVMPVR	96-62-83-93-99-99-92-47-53-99-63-37-99	REKLTGPVMVPR	27-65-39-93-95-49-27-39-86-75-66-69
1376	11884	3770.64	609.3318	2	SQWSPALTISK	SKWSVHKMSK	51-64-88-95-58-51-86-71-78-93	SKWSEEKPVK	45-41-78-93-93-93-59-51-49-28
1377	11904	3775.21	734.7421	3	LLHYLGHVM(O)VNGPTTPIPVK	LLHMGTKAGNVFVGHLYC(Cam)GK	63-81-57-12-2-44-1-21-69-59-51-80-81-15-24-62-76-10-23-28	HYKTM(O)KKFVNGEGLLPPVK	5-5-5-9-5-5-5-26-50-50-29-49-5-8-24-8-7-6-5
1378	11907	3775.77	780.8289	2	FNADEFEDM(O)VAEK	FNADEFEDM(O)VAEK	90-92-96-99-99-99-99-75-86-88-85-98-99	FNADEFEDM(O)VAEK	45-76-97-97-99-90-96-96-82-89-90-73-48
1379	11908	3775.98	669.9977	3	PDEGFKPSSGTVQELNFR	TSQLNWLLM(O)VQELNM(O)R	23-1-67-63-74-67-51-59-51-83-84-78-76-93-8-40	YKRC(Cam)C(Cam)THPVKELNFR	15-15-18-12-10-17-25-24-62-83-95-82-71-16-15
1380	11925	3780.09	908.4907	2	NGPLEVAGAAVSAGHGLPAK	GNPLEVAGAAVSAGHGLPAK	13-12-14-93-90-99-99-99-99-86-90-98-98-95-99-89-43-99-39-99	KWVPVAGAAVSAGFQAEK	34-33-33-43-95-96-90-96-96-96-81-86-88-94-87-39-57-45
1381	11926	3780.32	659.6395	3	YPIEHGIITNWDDM(O)EK	MPAGTPDPGVTNWDEYVK	30-15-31-12-31-53-16-1-21-87-57-84-23-13-12-5-48-60	WKWHWVTNWDYEAR	14-38-39-20-37-83-90-76-75-86-49-86-31-11
1382	11932	3781.9	593.2924	2	TLGDFAAEYAK	SPSVYAAEYAK	33-1-53-93-94-97-97-82-73-99-99	TLGDFAAEYAK	63-74-88-96-96-95-86-95-77-46-67
1383	11935	3782.42	676.8187	2	MLDM(O)GFEPQIR	MLDM(O)GEM(O)PKLR	82-87-77-89-99-77-79-99-59-99-99	M(O)PDM(O)GMAVVTLR	54-44-87-85-66-67-33-32-43-48-74-50
1384	11939	3783.67	525.2917	3	KAEVNTIPGFDGVVK	RTTPVSNPGFDRVK	25-1-4-19-7-3-16-90-25-40-28-9-9-59	WRWNLPGFDRVK	9-6-8-8-52-40-24-21-19-27-41-10
1385	11941	3784.02	644.3492	2	HALIIYDDLSK	HALLLDYDLSK	99-81-96-99-67-81-58-62-84-98-92	HALLLDYDLSK	80-82-95-98-91-85-65-82-87-79-77
1386	11942	3784.19	409.7242	2	PGFDGVVK	PGFDGVVK	80-92-99-98-97-86-96-99	GPFDGVVK	51-63-91-96-88-94-97-79
1387	11951	3786.2	715.8916	2	EIAPAAHLDPQLR	ELAPAAHLDPQLR	61-87-84-82-71-98-99-95-99-93-14-59-99	ELAPAAHLDPQLR	74-59-74-48-63-95-95-96-90-45-46-48-20
1388	11960	3787.81	1101.6088	2	LLHYLGHVM(O)VNGPTTPIPVK	RWALLGHVM(O)VNPDGSPLVPK	13-18-51-48-96-89-79-71-85-43-64-24-17-74-68-22-57-79-94-86	RHLHNGHGNVFVHGLLAVPK	17-32-44-27-26-40-66-88-94-95-95-98-98-95-98-90-85-28-18-18
1389	11969	3789.89	623.2947	3	SKPGAAMVEMADGYAVDR	DLHAATAADMEPNAAVDR	35-1-1-29-18-19-62-23-65-61-48-10-30-28-90-49-75-74	M(O)NRVPKEMADGYAVDR	15-13-5-20-12-33-85-68-80-56-13-30-69-37-34-22
1390	11971	3790.25	564.8409	2	TLAVSGLGVVGR	LTAVSGLGVVGR	98-15-99-97-99-91-95-96-94-99-95-92	TLAVSGLGVVGR	43-62-93-97-97-67-86-61-88-96-72-73
1391	11973	3790.65	631.3376	2	TVVTGIEMFHK	LMMDPLSGKAAK	98-70-88-95-83-90-97-56-41-81-1-99	LSVTGGADSGKNR	62-57-84-93-81-50-51-74-88-63-81-68-44
1392	11976	3791.7	488.2493	2	IDTGWLDR	LDTGWLDR	96-99-96-73-88-99-99-99	LDTGWLDR	92-96-99-89-95-99-99-95
1393	11995	3795.86	1040.1196	3	NSM(O)HVDM(O)ADEAYSIGPAPSQQSYLSMEK	STSESVAGGM(O)C(Cam)DVVSLC(Cam)EAMSSSYLEAM(O)K	25-8-41-8-12-2-1-13-3-5-14-16-64-63-41-94-18-22-61-2-1-3-6-0-77-47-6-20-64	YYFC(Cam)QYC(Cam)DPWLGWQEC(Cam)VRLRYR	5-5-5-5-5-5-5-5-5-14-16-14-6-5-14-8-12-5-20-5-5-5
1394	12002	3797.6	532.7851	2	LGFEDGSVLK	LGFEDGSVLK	95-81-86-73-89-94-97-95-36-99	LGFEDGSVLK	87-86-98-97-90-65-84-97-94-61
1395	12007	3798.47	597.312	2	ALELDSNLYR	ALELDSRAYR	6-6-95-96-99-59-80-21-99-99	ALETEAAGLYR	38-49-97-95-95-79-79-62-98-98-88
1396	12012	3799.39	988.9566	2	YPIEHGIITNWDDM(O)EK	M(O)LLEAHLVNTWDDM(O)EK	43-52-80-97-0-38-96-93-51-12-42-81-89-70-84-85	FKM(O)GSSGLVM(O)HHC(Cam)NALR	23-25-44-20-44-90-69-86-85-73-78-63-48-41-29-26-31
1397	12021	3801.42	706.3934	2	DLKPQNLLIDDK	DVVMFPMKSDDK	90-1-3-27-77-10-10-51-14-93-97-99	KKLNLMGHLDDK	26-20-51-82-90-70-50-77-91-88-61-46
1398	12026	3802.35	490.7669	2	Q(Pyro-Glu)MVEILHK	GGQVELHLK	53-74-35-97-97-87-86-99-93	HLRQSPSR	62-85-83-72-79-71-82-66
1399	12039	3805.22	475.2434	2	LIDSWMGK	LLDTM(O)RGK	95-88-75-1-12-61-86-96	LLM(O)ETNGR	90-90-81-89-63-60-46-45
1400	12045	3806.72	880.8846	2	GYAYVEFENPDEAEK	KYYVEM(O)ENPDEAEK	31-67-88-99-99-67-84-99-99-63-43-91-93-99	YKYVEM(O)ENPDEAEK	61-59-92-96-99-90-94-92-68-85-95-85-90-59
1401	12048	3807.33	425.2354	2	MGIPLYR	MGLPLYR	96-18-91-96-75-87-99	MGLPLYR	84-72-94-77-88-74-69
1402	12054	3808.9	924.4024	2	NPDDITQEEYGEFYK	QPTDLTQEEYGEM(O)YK	31-17-43-92-99-99-99-94-92-99-97-88-94-99-99	YYDLTQEEYGEFYK	52-57-96-99-98-96-99-99-98-89-98-89-78-67
1403	12060	3810.5	648.8162	2	M(O)ADALDNYVIR	M(O)ADASSLSMVLR	76-84-98-96-3-6-97-84-34-96-99-99	FADALDSSEVSR	55-57-93-96-97-89-34-30-85-78-86-62
1404	12065	3811.38	583.2941	2	WFVETEGAVK	YVAVETELNK	96-37-96-99-94-96-77-93-99-99	YVAVETEGAAR	66-79-90-97-98-94-97-55-79-67-21
1405	12076	3813.96	498.2679	2	QFFVAVER	FQSGVATGTK	88-95-62-31-99-87-21-9-87-89	APTHALTER	30-26-35-79-68-52-69-91-71
1406	12083	3815.65	652.0258	3	VAPEEHPVLLTEAPLNPK	GWNAPLYGLLTTVPLNPK	28-4-38-38-49-23-58-2-80-99-96-21-74-89-79-27-48-60	C(Cam)HKRRMLGFEAKRHK	5-5-10-5-16-40-55-23-55-71-70-22-5-7-5
1407	12084	3815.84	540.2995	3	LQMEAPHIIVGTPGR	QLMEAVLMQKGSKR	25-74-70-97-97-80-77-41-12-26-17-6-50-77	KHM(O)YLLAPYTPLR	17-12-45-32-33-56-12-8-48-43-24-56-22
1408	12103	3819.73	701.724	3	VNNSSLIGVGYTQTLRPGVK	VNNSSLLREYPFKMNYK	97-95-95-99-99-99-99-61-41-51-6-19-27-22-17-8-31	RWYWRPRGGSLVLMGLR	5-5-5-5-5-5-13-12-17-35-40-12-13-16-5-8-5
1409	12104	3819.92	723.381	2	VNDTIQIDLETGK	VNDTLQLDLETGK	72-87-91-99-99-97-99-99-98-99-36-68-98	VNDTLQLDLETGK	52-55-89-96-99-86-92-97-97-99-76-56-76
1410	12106	3820.31	809.9446	2	LQMEAPHIIVGTPGR	QLMEAPHLLVGTPGR	42-37-70-89-99-98-54-38-96-96-84-87-63-13-99	LQMEAPHLLVGTGPR	38-31-82-98-96-82-66-79-97-90-67-81-39-35-44
1411	12108	3820.69	484.7642	2	GNVGFVFTK	GNVGFVFTK	41-36-99-96-77-93-62-98-99	GNVGFVFTK	38-79-92-95-96-90-93-92-60
1412	12118	3822.93	952.4453	2	ENNVDAVHPGYGFLSER	SGRGVDAVHGPYGM(O)LSER	20-2-46-66-62-99-99-99-99-36-31-71-84-84-96-91-32-99	HYRDAVHPGM(O)VADTYR	32-33-51-75-87-95-96-79-67-51-69-62-61-54-39-50
1413	12122	3823.72	1022.4633	2	DDANNDPQWSEEQLIAAK	QLC(Cam)QDPQDTGEPC(Cam)LLAAK	61-4-72-62-99-96-89-37-46-13-79-63-54-99-80-99-93-99	KC(Cam)LQDPKDTGESGAMHNR	27-40-75-44-90-30-38-75-48-39-96-75-45-62-38-31-44-29
1414	12123	3823.97	601.3211	2	ESIVDVEGVVR	SQNVDVERVR	12-64-37-99-99-97-98-88-99-99	DTLVDVEGVVR	33-56-92-96-91-88-98-55-84-90-56
1415	12154	3830.47	1052.0837	2	VNNSSLIGVGYTQTLRPGVK	QAQSSLLGVGAGYTTLRPGAR	43-30-52-63-72-90-96-99-91-95-82-3-1-49-22-71-79-29-21-10-88	VLMASLLGVGAGYTTLRPQR	18-27-21-59-67-86-95-84-92-79-62-48-86-82-78-85-76-22-60-34
1416	12155	3830.68	1017.9828	2	GNFGGSFAGSFGGAGGHAPGVAR	GLAC(Cam)PAPAGSFGGAGGHAPRAR	26-38-1-4-43-15-15-98-98-73-81-59-69-36-95-24-66-93-80-90-93-99	SSAHHFAGSFGGAGGHAAPRR	21-28-27-18-35-57-77-60-78-78-50-44-80-81-65-84-95-31-12-16-24
1417	12158	3831.7	824.4265	2	NFILDQTNVSAAAQR	SSSLLDQTNVSAAAKR	12-2-13-99-96-61-44-13-26-79-90-99-99-99-99-93	NFLLDQTNWAAAKR	29-32-93-98-96-89-49-50-85-89-97-79-68-51
1418	12160	3832.06	472.769	2	AGLQFPVGR	AGLKM(O)PVGR	80-76-94-99-94-96-89-91-99	QLKM(O)PVGR	51-77-81-87-85-90-85-88
1419	12161	3832.21	977.5415	2	VAPEEHPVLLTEAPLNPK	GLPEEHPVLLTEAPLNPK	21-38-77-27-97-88-91-93-69-69-66-85-99-89-62-95-37-9	GWNAPHPVLLTEAHKKR	9-20-44-23-39-84-83-88-77-74-57-88-89-54-32-46-33
1420	12162	3832.4	414.7631	2	GLVGEIIK	VAVGELLK	72-87-96-98-93-97-97-99	LGVGELLK	63-43-93-79-96-93-98-96
1421	12168	3833.47	741.7012	3	LPLQLDDAVRPEAEGEEEGR	LPEGPADDFC(Cam)LLKSLDYGGR	82-54-66-19-1-38-65-59-8-26-42-30-21-4-64-60-2-1-68-40	KWFYWMC(Cam)NGKVRDPAHK	6-5-12-15-15-7-15-9-5-10-10-20-28-10-14-8-5
1422	12181	3836.36	614.9739	3	MPFPVNHGASSEDTLLK	EVSGTPDHGAMRMTLLK	44-60-34-5-39-5-63-78-70-83-22-53-38-54-56-35-71	TPWPGFHGASAYPGNKR	7-5-10-6-12-11-29-19-39-39-55-71-37-24-18-15-5
1423	12185	3837.12	760.873	2	LQLEETMPSPYGR	SPGLEETMPPLHGR	17-1-36-96-98-96-85-88-99-69-57-59-99-99	QLLEETMPSWMR	30-63-95-96-96-89-86-80-91-73-50-51
1424	12188	3837.76	453.7378	2	NFDEILR	NFDGKGLR	68-98-94-19-60-2-99-99	NFDELLR	68-80-90-89-86-94-88
1425	12189	3837.96	580.3215	2	LAVNM(O)VPFPR	LAVNM(O)VPFPR	96-99-89-98-51-90-75-89-90-97	LAVNFVPM(O)PR	73-66-85-84-86-94-90-96-91-79
1426	12208	3842.29	460.2835	2	LTFLVAQK	LTM(O)LVAKK	99-99-92-78-99-85-94-99	LTFLVAQK	93-95-95-96-97-93-93-96
1427	12213	3843.18	1064.0073	2	AASADSTTEGTPADGFTVLSTK	ATKDSTTEGTPWGM(O)TVLSTK	15-6-21-69-80-54-89-99-94-93-89-41-79-89-94-99-92-95-91-99	ATKDSTTEGTPWGFTVLC(Cam)R	24-26-37-49-82-89-95-98-90-95-70-69-44-61-81-81-86-51-35
1428	12215	3843.55	877.7214	3	DSDKEGTSNSTSEDGPGDGFTILSSK	SNHFTGGAHNVSEDGPGDTGM(O)LLSSK	30-1-2-59-29-16-46-15-1-24-37-63-60-83-91-41-25-55-6-11-53-73-52-23-25-60	YYM(O)NC(Cam)WRTFDGFDTNLPTWK	5-5-5-5-5-5-5-5-8-40-25-18-13-34-34-63-10-19-5-10
1429	12232	3847.23	718.8478	2	MMADEALGSGLVSR	FWDEALGSGLWR	49-85-99-98-99-97-73-73-98-67-86-99	MMADEALGSGLVSR	49-73-78-93-99-96-96-49-67-86-95-82-48-32
1430	12233	3847.41	508.9518	3	LLDSVPPTAISHFK	LLDSPVGSDLPKAGR	94-99-90-28-43-21-71-34-42-59-29-29-1-19-56	RRQSPPPNFALNK	6-5-15-7-10-12-8-18-15-27-44-19-25
1431	12235	3847.79	585.8464	2	IALTDNALIAR	LALTDNALLAR	96-88-96-98-99-91-99-99-88-98-97	LALTDNALLAR	76-90-99-93-92-96-98-99-99-99-51
1432	12236	3847.97	883.9512	2	Q(Pyro-Glu)GPQHGMLINTPYVTK	DC(Cam)ALAGMLLNTPYVTK	21-37-82-35-38-93-88-85-66-94-99-99-49-99-99-99	QHQHGMLLNTPYVTK	49-52-90-94-97-98-97-95-96-96-90-93-85-78-72
1433	12240	3849.26	652.0266	3	VAPDEHPILLTEAPLNPK	GLMLLELVAVM(O)EAPLNPK	25-38-9-63-16-1-1-51-19-30-72-85-78-76-79-31-74-53	YRRHM(O)VLLTEAPLNPK	5-5-5-5-24-28-71-90-78-93-81-34-50-51-15-18
1434	12248	3850.71	659.8188	2	VAWVDPEDPYK	VAWWQTDWVK	89-98-89-51-37-77-70-75-79-92	VAWVDNMAWAR	50-54-79-97-98-82-82-82-95-60-40
1435	12263	3853.97	564.3373	2	IGVPSATEIIK	LRPSAVESLR	99-98-97-95-89-77-14-51-64-68	LRPSKEELR	74-50-80-84-55-77-94-87-75
1436	12270	3855.27	498.7517	2	DLTEYLSR	DLTEYLSR	48-26-99-99-84-96-99-99	VETEYLSR	60-85-94-94-73-93-92-83
1437	12273	3856.29	635.3028	3	ENNVDAVHPGYGFLSER	KDNVDAVHM(O)PLNMTM(O)R	18-22-99-99-73-22-54-75-24-27-9-31-48-6-3-46	C(Cam)FMFRHPGM(O)GLPVNPK	15-9-14-8-6-39-27-18-19-7-38-32-69-65-35-35
1438	12285	3858.46	568.6093	3	SDSFENPVLQQHFR	SDSVVVQC(Cam)AGC(Cam)SLPPK	44-87-89-33-5-2-44-80-21-1-21-24-64-92-48-43	WWC(Cam)M(O)SKTNVGPPPK	7-15-10-13-25-7-14-6-6-23-39-57-25-10
1439	12286	3858.65	393.26	2	IGIEIIK	LGLELLK	99-18-99-94-92-99-94	LGLELLK	89-76-95-98-93-98-93
1440	12287	3858.84	990.9642	2	SDKTEEIAEEEETVFPK	KAMTEELAEEEETVFPK	47-27-52-92-92-89-99-99-64-58-98-76-96-99-99-99-12	KDSTEELAEEETEVPFK	37-43-83-96-98-99-98-98-99-98-98-79-73-69-35-34-61
1441	12300	3861.72	578.3356	2	RGDLPFVVPR	RDVAPSSNPGR	77-88-88-99-90-63-59-17-84-19-92	RDGLPGGLKSR	50-73-74-89-60-27-41-61-54-79-50
1442	12306	3862.87	960.4651	2	TELEDTLDSTAAQQELR	DDLETDLDSTAAKQELR	21-32-70-85-66-97-99-99-99-99-99-99-99-99-91-99-99	DDLEDTLDSTAAKQELR	41-41-80-97-96-97-98-96-97-98-98-99-98-97-97-66-56
1443	12316	3865.26	530.293	2	IANWELSVK	LANWTEVAR	95-99-99-78-97-99-66-98-91	LANWTEVVK	89-91-95-95-88-96-76-90-76
1444	12322	3866.35	611.3652	2	TPLHEIALSIK	TPLHELALSLK	90-9-99-99-81-95-91-96-96-99-98	TPLHELALSLK	67-62-90-97-95-89-95-94-95-84-57
1445	12334	3869.02	505.2728	2	AMDVVYALK	AMDVVYALK	80-88-91-98-98-75-93-82-99	AMDVVYALK	65-70-90-97-95-85-86-92-65
1446	12335	3869.19	618.6711	3	ITDIIGKEEGIGPENLR	VNDLNVVASEAGGLTAVPK	18-9-46-68-39-77-12-63-38-26-59-5-97-48-18-7-2-29-60	WRWVGLNEAAAPTKVR	15-8-12-35-29-80-49-77-52-63-75-54-27-26-24-21
1447	12337	3869.57	921.9573	2	MPFPVNHGASSEDTLLK	EVFPVNHGNMEDTLLK	12-62-98-96-93-93-97-98-59-33-68-75-59-43-95-99	DLFPVNHGGTDESTLLK	37-41-50-39-54-78-75-38-34-52-77-89-78-74-51-65-45
1448	12340	3870.24	412.8977	3	QMVIDVLHPGK	MVDHSLGPVPGK	64-84-23-80-78-60-10-1-36-96-43-86	YFLVYGVTFK	14-15-37-55-45-59-74-86-61-15
1449	12342	3871.05	851.4135	3	ITSENPDEGFKPSSGTVQELNFR	ETAKDNDMTGSSVVVLMLKPNM(O)R	15-23-23-93-89-66-31-4-25-5-59-59-49-29-8-51-38-4-45-27-9-65-40	HRHNNM(O)QRQLC(Cam)GVVKELNM(O)R	10-5-12-30-19-6-15-13-10-7-5-6-33-27-10-52-19-14-13-15
1450	12350	3872.48	1276.618	2	ITSENPDEGFKPSSGTVQELNFR	WWGDPDEGM(O)KPKFGVKELC(Cam)EK	15-15-56-30-29-78-83-93-99-99-93-37-1-14-89-70-53-78-3-18-78	RLWWDEGM(O)KMAAGVVFLFDHK	12-20-10-12-31-92-61-79-38-14-12-15-15-41-76-75-41-26-15-13-26
1451	12351	3872.67	596.3414	2	LSILYPATTGR	LSLLYPFPNK	91-41-94-99-99-94-67-69-11-91	VTLLYPATTGR	27-30-88-97-89-68-88-75-50-32-40
1452	12357	3873.82	658.8304	2	PMEINPEMLNK	GLALC(Cam)C(Cam)GNLPNK	51-70-1-93-36-10-65-96-98-88-94-39	NDELNTGDLVAR	43-51-92-88-85-67-35-41-46-39-55-18
1453	12361	3875.01	668.823	2	TAFQEALDAAGDK	TAM(O)KEALDAAGDK	97-46-81-99-94-92-99-96-98-78-99-97-93	TAM(O)KEALDANEK	55-60-88-97-98-93-95-90-98-94-90-75
1454	12362	3875.17	892.4836	2	PEEHPVLLTEAPLNPK	M(O)LTMPVLLTEAPPLNK	27-22-77-45-93-93-97-98-58-99-99-6-1-72-59-39	FDVMPVLLTEAKPAPR	38-40-25-27-69-79-94-96-91-97-96-54-39-33-25-18
1455	12370	3876.68	557.8271	2	INEILSNALK	LNELLSAARK	95-96-96-98-97-97-2-24-98-99	LNELLSNALK	75-81-99-99-97-89-71-81-79-66
1456	12374	3877.88	435.7568	2	SLPDLGLR	LSPDLGLR	52-31-96-47-90-99-89-99	LSPDLGLR	79-79-89-93-96-85-96-73
1457	12385	3879.81	693.3604	2	IMNVIGEPIDER	EDNVLGELELVR	29-59-77-99-99-96-97-2-54-43-79-89	MLNVLGEPVEER	33-45-90-96-99-94-99-68-78-91-71-29
1458	12386	3880	738.3843	2	LPAAGVGDMVM(O)ATVK	LPAAGVGSSTC(Cam)AGTVK	99-81-88-96-99-94-98-63-63-21-86-37-63-59-84-99	LPAAGVGDTEM(O)ATVK	63-71-85-95-84-89-77-84-92-95-71-77-75-61-46
1459	12400	3883.02	625.3481	3	LTEVPVEPVLTVHPESK	LTEVPEVHDHTLVVASK	82-83-99-98-93-68-56-74-14-1-30-29-1-1-43-48-60	FVPVPEVLYNRYLHK	13-8-11-43-16-34-8-32-15-22-25-26-59-15-11
1460	12403	3883.66	502.2835	2	PITIFQER	PLTLM(O)RTR	80-79-99-94-48-71-94-99	LPLPVDGHR	21-22-54-32-54-54-34-88-25
1461	12410	3885.37	456.7341	2	LTQGYISM	HVLWDDK	2-16-99-36-80-55-43	HVLDAMAR	59-76-96-70-51-70-59-46
1462	12419	3887.56	469.7696	2	SVHSSVPLL	MLPVSHVR	90-95-84-9-91-44-20-81	MLPVSHVR	71-84-91-79-49-51-61-37
1463	12421	3887.9	803.0031	3	NEDEEEEEEEKDEAEDLLGR	NEEDEQNQSAETGGAHHDLTPK	21-8-84-77-99-6-74-30-33-77-46-10-6-2-3-2-6-84-85-68-75-60	WWFC(Cam)C(Cam)FFQGAGEGNSDLTPK	5-5-11-7-10-21-8-5-5-7-13-33-12-8-19-56-75-45-8-16
1464	12422	3888.09	495.7662	2	EIEFLPSR	ELEFLPDK	61-85-99-89-99-93-20-92	KGGEFLPSR	27-18-46-97-87-95-62-82-68
1465	12431	3889.84	1014.9883	2	VGDGDLSAEEIPENEVSLR	ENEALSAEELPSGVEVEAR	31-17-36-77-90-95-95-95-98-95-99-1-1-68-49-96-17-10-99	WTRLSAEELQPDEVAER	18-21-31-78-90-91-96-95-86-19-7-19-56-61-20-44-20
1466	12433	3890.29	412.5458	3	MVNHFIAEFK	MVGGHFLAEFK	78-99-5-1-86-91-84-54-51-53-79	NYM(O)GFLVTFK	28-20-20-25-86-91-59-72-69-18
1467	12439	3891.76	927.5029	2	ITDIIGKEEGIGPENLR	LTDLLGQEEGLGPSLVGR	65-46-7-87-99-98-99-99-88-94-97-98-22-17-20-55-54-99	LTDLLGKEEGLGRGMHK	41-56-72-92-99-96-97-99-99-77-91-91-43-32-50-38-24
1468	12440	3891.95	629.8056	2	VYFFGSGQPEK	VYM(O)M(O)GM(O)PLLR	89-70-93-89-90-12-51-53-36-93	VYNGDVAHDLR	50-54-90-71-86-92-93-83-90-83-59
1469	12469	3898.81	546.2971	2	SIAFPSIGSGR	VTATNSVPFR	72-87-99-79-62-68-94-84-7-94	VTAFPSLGGSR	59-63-94-92-45-52-86-51-51-67-28
1470	12470	3898.98	628.8546	2	IYVGNLPPDIR	LYVGNHAAGAKR	98-35-99-99-77-10-3-77-36-41-19-99	LYVGNVPEPLR	71-67-96-90-95-86-82-93-92-98-91
1471	12471	3899.19	874.4312	2	GPDGLTAFEATDNQAIK	TPAGLTAM(O)EATDGGQALK	4-2-65-83-90-99-99-99-98-97-99-95-36-24-37-98-99-99	EYFTAFEATDNKALK	70-37-48-97-99-98-99-97-97-95-90-91-76-80-54
1472	12476	3900.62	548.951	3	LSLTQSDISHIGSMR	AELTQDSEGLKAVQR	24-29-99-95-37-2-59-90-70-2-53-20-18-50-81	WRAEPWGLETPFR	27-11-38-39-12-33-18-27-35-65-40-34-19
1473	12478	3900.99	679.3536	2	LNDLEDALQQAK	LNEEVDALQQAK	91-70-66-88-99-97-99-99-83-99-99-99	LNDLEDALGAQAK	62-56-94-98-99-98-97-98-85-96-89-85-85
1474	12485	3902.47	407.9131	3	TPLHEIALSIK	TPLHELALSLK	64-87-45-45-91-96-73-74-91-65-94	HKVRGLAAGANK	23-25-29-21-14-72-80-67-65-59-52-62
1475	12495	3904.79	800.9131	2	FPSLLTHNENMVAK	M(O)PSLLTHHAELHAK	68-71-63-95-99-99-86-49-63-20-82-55-99-99	GC(Cam)VQLTC(Cam)VDPKPVK	22-43-85-74-92-96-84-70-52-52-75-39-37-35
1476	12497	3905.2	704.8555	2	IGIFGQDEDVTSK	LGLM(O)GKDEDVTSK	96-18-41-99-98-91-77-71-77-83-56-84-39	LGLFGKDDDLGMK	56-54-82-96-94-95-93-88-90-97-91-73-76
1477	12516	3909.59	559.7838	2	GDEELDSLIK	GDEELDSLLK	24-70-88-99-99-51-35-99-36-99	DGEELEVSLK	57-43-95-99-97-88-85-91-91-59
1478	12518	3909.93	822.9243	2	LSLTQSDISHIGSMR	TGSSPLSDSLHLGSMR	90-2-1-20-47-53-98-99-20-93-99-96-98-99-99-99	TLVTQSDSLHLGSMR	37-46-40-93-92-95-92-80-91-95-99-92-93-68-56
1479	12549	3917.18	1034.792	3	NSMHVDM(O)ADEAYSIGPAPSQQSYLSMEK	TAMTVNSDGEPLSYGGGAPPPPSPVGGDSPYK	19-4-5-11-23-19-69-8-0-11-2-12-1-4-48-56-45-6-1-98-27-9-1-3-59-20-11-56-94-9-11-68	WEYRMWRNHYDPAPSYNLNDSPYK	5-5-5-5-5-5-5-5-5-5-15-5-5-7-11-5-5-27-9-15-10-5-5-5
1480	12555	3918.72	773.931	2	VLEQLTGQTPVFSK	LLTAALTGASAPVM(O)SK	63-48-6-38-98-99-99-91-2-59-38-99-53-98-99-99	RNAGALTGKTPVFSK	19-28-67-79-93-98-97-70-44-55-76-65-74-80-80
1481	12556	3918.9	534.2767	3	FPSLLTHNENMVAK	M(O)PSLDVHSVGSGTVAK	65-87-99-80-60-80-97-29-15-44-23-4-5-31-9-82	RC(Cam)KLTHNSEGKDR	13-21-28-67-26-30-60-24-48-39-29-22-27
1482	12573	3922.56	901.456	2	LLVDVDESTLSPEEQK	EPVDVDESTLSLLEQK	42-34-53-21-89-41-96-51-83-98-97-17-2-90-84-99	LLVDVDESTLSPEEQK	35-43-46-56-85-90-96-92-92-96-95-65-86-90-65-52
1483	12574	3922.77	511.7532	2	AAVEWFDGK	AAVEWFDGK	80-95-86-99-57-73-97-65-93	AAVEWFDGK	66-56-59-95-50-56-73-69-78
1484	12585	3925.24	959.4571	2	EVYTSNNQLGGIQIMHN	MLM(O)TSNNQLGGLQLPER	46-15-52-95-99-69-88-98-99-98-91-92-84-85-5-10-39	EMMTSNNQLGGLQLEPR	62-31-34-89-95-81-79-94-98-90-87-98-96-95-76-30-35
1485	12589	3926.44	753.8928	2	ISSLLEEQFQQGK	LSSLLETRM(O)QQGK	98-70-21-94-99-99-1-50-88-98-97-98-99	LSSLLEEKM(O)QQGK	48-41-63-89-98-99-99-93-97-96-74-62-74
1486	12592	3926.96	918.9465	2	SQDFTVFGGSLSGAHAQK	SGEGFTVFNSLSQHAQK	28-13-64-1-66-99-99-99-77-95-99-99-99-98-85-97-99	QSDFTVM(O)GGSLSKHAQK	43-39-80-92-98-99-99-89-83-98-98-99-99-98-89-82-87
1487	12594	3927.36	607.3252	3	LVARPEPATGYTLEFR	VLTGPGRFGVGNTLEFR	25-15-59-6-13-20-6-30-26-51-1-48-86-82-89-29-40	FKKGYPLTGYTLEM(O)R	5-6-39-21-23-19-69-50-48-65-70-81-95-39-15
1488	12596	3927.75	828.4001	2	YDGQVAVFGSDLQEK	QDGYVAVM(O)GSDLKEK	31-21-33-51-99-99-99-44-29-95-94-82-92-99-99	HYYVAVFGSDLQEK	17-18-56-89-90-66-34-32-51-69-74-67-65-25
1489	12598	3928.6	839.1351	4	SGNSDVYENEIPGGQYTNLHFQAHSM(O)GLGSK	ADGLNAHAVM(O)VLESADSEHSAHGADAAPAGSGPPK	53-17-3-51-51-6-1-4-15-21-16-96-34-5-3-4-8-1-1-4-2-8-15-5-15-1-1-11-4-1-3-1-1-42-57	WWWC(Cam)WREWWWWPNLYESRVGC(Cam)PK	6-5-5-5-13-5-23-6-5-5-5-5-5-48-12-23-21-7-15-5-5-10-8
1490	12602	3929.33	818.9489	2	LSQYQEPLHLPGVR	LQSYQEPLHLPGVR	48-16-38-99-89-99-90-92-67-99-99-43-82-99	EAKYQEPLHLPRR	70-43-43-86-94-99-63-79-91-98-73-61-59
1491	12605	3929.91	488.9489	3	YQILPLHSQIPR	YQLTKLAEDDLR	29-23-75-51-19-49-1-52-6-40-9-81	YKYFLYLAKQK	20-52-15-17-49-43-67-27-30-43-22
1492	12609	3930.78	706.8329	2	FVNWQVDGEYR	FVNDAQVDGEYR	6-26-98-88-88-88-96-98-93-90-99-99	M(O)VNDAKVDWYR	38-62-88-82-81-90-92-92-93-73-62
1493	12617	3932.66	669.8336	2	AMVEYEIDLQK	AMVEYGKGLDQK	10-15-95-99-99-2-17-88-84-71-99-69	MAVEYGKGLNEK	31-33-79-98-85-22-59-68-87-80-82-55
1494	12618	3932.83	631.8348	2	IELLGSYDPQK	ELLLGSYDPGAK	82-92-99-99-98-94-71-99-63-19-20-99	LELLGSYDPQK	68-85-98-99-95-95-97-95-56-56-81
1495	12622	3933.53	453.7268	2	SSSPELMR	NM(O)GKERR	68-98-3-34-38-27-99	M(O)NPLM(O)LR	68-72-79-84-74-84-90
1496	12624	3933.9	538.7822	2	LAFLDPDTGK	LAFLDGSPEK	95-86-99-99-99-86-89-90-32-92	LAFLDAAEAR	69-79-95-94-90-30-28-90-59-27
1497	12632	3935.85	449.244	2	AVYLFER	AVYLFER	80-88-99-33-34-99-99	AVYKFNR	63-70-86-41-41-83-91
1498	12638	3936.89	573.7993	4	QEILQASGELSHVHIQSM(O)LR	ENPLTVDSGPSYLPLPGPPSVR	30-11-34-28-19-6-64-52-15-5-46-1-11-31-58-4-20-18-42-17-82-74	WVRYFYMTLLC(Cam)FGPLAVR	14-10-18-25-25-29-27-10-10-20-31-51-43-50-55-22-37-21
1499	12639	3937.09	1031.4996	2	YIDSADLEPITSQEEPVR	FLMSADLEPLTSQEEPVR	61-3-2-72-65-86-94-99-99-99-99-99-92-92-98-97-41-99	YWEADLEPLTSKEEPVR	22-24-49-69-88-94-97-30-46-89-86-79-92-90-72-71-62
1500	12640	3937.32	395.7454	2	NVGIFLK	NVGLFLK	92-78-93-91-85-62-99	NVGLFLK	60-69-88-92-93-93-63
1501	12652	3939.93	793.9012	2	AVGYTNYPDNVVFK	GLGYTNYPPSGSVFK	61-17-94-97-99-99-99-99-59-59-71-38-92-99-99	FRSTNYPPC(Cam)AVFK	29-15-41-81-91-95-51-31-59-76-88-79-45
1502	12654	3940.33	882.9997	2	KGVNLPGAAVDLPAVSEK	KRNLPQAVDLPAVSEK	31-67-43-94-96-77-91-93-88-40-63-71-95-20-68-99	KRNLPQAVDLPAVSEK	25-15-39-67-75-82-90-90-93-95-79-83-79-71-79-46
1503	12656	3940.75	876.3842	2	EDLTELLNGM(O)DEELD	M(O)PDDYANELDLLAQK	27-51-21-38-99-99-66-69-94-95-94-94-94-87-99	ETDEYAWGLDLM(O)HR	51-49-67-88-78-91-61-48-95-96-96-48-35-55
1504	12663	3942.48	694.3551	2	LPGGNEIGM(O)VAWK	LPNNELGM(O)VAWK	99-94-79-66-99-94-86-64-96-99-86-99	LPGGNELGM(O)VAWK	82-88-79-91-95-99-99-90-95-98-99-88-77
1505	12666	3943.04	554.3267	2	VFSGLVSTGLK	VMVTAAFAAVK	89-63-78-84-2-20-85-89-20-43-99	VFSGLKSTLR	69-73-94-89-89-85-63-63-89-54
1506	12668	3943.41	811.4019	2	DFTVFGGSLSGAHAQK	DLAYM(O)GGPPNGAMALK	42-6-21-38-98-84-50-12-16-50-19-57-43-76-45-99	WLYFGGPGGPPFAQK	28-57-59-75-66-49-55-18-34-52-45-68-61-45-19
1507	12670	3943.81	603.3254	2	TDLLLEPYNK	TDLLLEPYNK	90-52-98-99-97-99-63-71-99-99	TDLLLENYPK	45-54-94-98-90-94-55-51-29-52
1508	12673	3944.45	657.8461	2	DHPFGFVAVPTK	DHPM(O)ARFVGLR	57-25-96-82-21-21-82-99-79-48-93	FDSFGLGFVGLR	45-59-78-84-35-46-44-84-90-62-44-37
1509	12674	3944.69	507.2953	2	DLAQALINR	GGNAKPLSNR	80-23-26-77-88-1-6-81-62-75	VEAKPSLNR	30-69-86-93-60-63-89-89-72
1510	12685	3947.13	642.8307	2	S(Acetyl)AHLQWM(O)VVR	FSDTKWFPTR	76-84-93-88-93-86-79-94-20-99	HVTLQWM(O)PTR	38-38-67-92-89-70-61-63-63-52
1511	12696	3949.58	1551.6781	2	NSMHVDM(O)ADEAYSIGPAPSQQSYLSMEK	GDC(Cam)HVDLMMSAYSLGPAPSQQHLLM(O)GDR	20-9-19-2-19-11-2-1-2-1-76-99-95-97-91-63-53-93-70-23-37-1-2-67-15-2-18-54	DWC(Cam)WWRRAYSLGPAMTYAM(O)HWWR	5-5-5-5-5-5-5-54-70-44-54-57-30-31-26-26-11-12-19-10-7-7-5
1512	12699	3950.15	583.8501	2	AVAQALEVIPR	GLAKALPMLPR	53-69-93-72-99-82-50-53-99-94-81	AVAQALVELPR	24-26-70-83-90-75-39-85-95-90-79
1513	12702	3950.69	922.4424	2	TAESQTPTPSATSFFSGK	QDGESTPTLAATSFFSGK	36-15-30-66-5-99-99-95-10-23-71-99-68-73-97-11-68-80	WDSQTPTDDTPRLRR	32-39-24-66-89-39-70-63-63-40-41-70-83-57-41
1514	12703	3950.91	578.3063	2	GLGLDDALEPR	AVGLDWLEPR	43-6-64-94-77-80-99-99-98-93	AVGLDDALEPR	37-34-46-84-82-78-76-92-98-89-75
1515	12707	3952.17	526.2851	2	MAALEVYVR	MAALEVYVR	80-86-92-60-91-99-92-89-99	MAALEVYVR	82-91-90-97-97-89-93-97-92
1516	12708	3952.33	598.8198	2	LVQAFQFTDK	LVKAFQM(O)TDK	99-98-99-99-93-99-97-99-99-99	LVKAFGAM(O)TDK	80-81-98-99-98-72-85-97-97-86-77
1517	12717	3953.94	610.367	2	VLVLYDEIKK	VLVLNC(Cam)MDQK	89-31-99-96-21-67-82-70-98-99	VLVLYKGGDKK	49-77-96-98-94-90-46-27-83-72-65
1518	12726	3956.17	1034.7896	3	NSM(O)HVDMADEAYSIGPAPSQQSYLSMEK	GSDM(O)NGSDPGPDAYSLGPAMSHATYLSLM(O)K	53-47-1-2-16-2-1-2-2-7-1-3-31-68-72-95-92-97-54-18-2-7-8-15-51-80-89-31-6-35	EWFWLWWYAPGTVYAEC(Cam)SYLATM(O)R	8-5-8-6-5-8-8-11-10-8-46-28-33-55-52-71-38-31-60-70-6-7-8-5
1519	12727	3956.35	612.9679	3	SQDFTVFGGSLSGAHAQK	TNDFTVM(O)GGPPLTGASKK	27-22-99-77-46-5-63-82-43-3-2-7-4-5-9-50-46-78	HHWVHKNSMMAFRR	5-5-14-5-5-13-8-10-21-14-33-51-8-6
1520	12729	3956.7	581.2902	2	GGNEIGMVAWK	NNELGMVAWK	41-26-94-99-92-90-99-99-86-99	NNELGMVAWK	55-62-98-97-85-91-97-98-82-72
1521	12737	3958.59	718.8848	2	LFIGGLNTETNEK	M(O)NLGGLHPLGGLNK	61-84-91-96-90-99-36-1-72-12-94-40-90-99	M(O)NLGGLHPLGVANK	35-50-71-52-56-63-28-20-54-39-62-57-46-63
1522	12748	3961.1	830.8952	2	VLNSYWVGEDSTYK	VLNSYVWGEDSTYK	17-12-60-97-99-3-80-56-98-97-95-58-99-99	LVNSYWREDSTYK	48-38-76-95-96-92-82-97-93-87-68-78-72
1523	12754	3962.19	843.3918	3	TGDFQLHTNVNDGTEFGGSIYQK	RLC(Cam)AHC(Cam)DESGRGTEFGGSLYKK	33-12-20-14-28-1-18-6-72-24-12-77-45-92-92-95-74-50-60-93-54-93	WWLKNPC(Cam)QNDGTEFGGSLYQK	15-13-35-20-32-14-18-23-78-83-70-78-97-97-86-63-71-88-50-16-38
1524	12766	3964.92	617.3309	2	FVPTVIMDPSK	VM(O)PTVLMDRR	6-74-75-64-99-71-93-83-96-76	VFPC(Cam)EGGRALK	59-60-62-80-94-72-46-45-48-59-66
1525	12767	3965.09	913.003	2	VGINYQPPTVVPGGDLAK	LRNSWLGELVYYLAK	48-17-80-63-65-60-12-60-94-88-90-94-35-99-99	QRVYQPPTVVYYRR	50-25-59-82-89-89-73-79-79-96-62-60-38-32
1526	12768	3965.31	936.9632	2	MASNIFGPTEEPQNIPK	GWC(Cam)LM(O)GPTEEPKNPLK	21-32-57-94-99-99-98-68-84-89-76-14-71-57-70-98	DKC(Cam)LFGPTEEPQNLPK	33-34-37-71-91-85-34-57-86-95-39-48-45-40-35-45
1527	12769	3965.56	462.7365	2	GDASPGAPPR	DALTHDPR	96-99-98-6-5-89-90-87	DALSYLSR	74-75-93-93-85-90-92-79
1528	12775	3967.11	660.3555	2	IMNTFSVVPSPK	LMNTFWVPSPK	96-96-96-99-95-96-99-98-85-71-79	LMNTFALTPSPK	66-60-90-97-92-88-91-93-95-95-62-55
1529	12777	3967.46	509.2722	2	MGLAEELVR	MGLAEELVR	96-92-89-96-99-96-99-98-99	MGLAEELVR	90-91-99-99-100-99-99-100-98
1530	12778	3967.61	553.7929	2	AGTVEFLVDR	KTVGM(O)NAVDR	68-60-99-10-10-67-96-99-98-94	YEGALLAVDR	39-73-48-82-91-91-76-95-89-75
1531	12779	3967.77	588.9993	3	KGVNLPGAAVDLPAVSEK	YAKQFVAVDLPAVSTR	19-1-47-37-3-7-58-71-86-96-76-20-65-44-68-74	WKFKFAVDLRNNAR	5-5-9-6-5-43-57-59-49-32-34-30-11-12
1532	12785	3968.91	520.827	2	LALGQINIAK	LALGQLNLAK	98-31-99-96-96-94-94-76-86-99	LALGQLANLK	82-92-97-94-91-87-80-85-92-88
1533	12788	3969.9	762.4066	2	SQYQEPLHLPGVR	FAC(Cam)QEPLHLPRR	43-1-1-72-83-84-53-94-94-84-68-96	TNYQEPLHLPRR	24-27-76-85-92-54-72-83-95-71-56-49
1534	12793	3970.76	621.8473	2	DAGQISGLNVLR	GEGQLSGLNVLR	47-53-69-94-99-97-93-67-75-89-99-99	WQGLSGLNVLR	54-49-31-96-88-55-78-84-94-96-85
1535	12796	3971.26	496.2673	2	QLAEDFLR	QLAEDFLR	88-88-91-97-96-99-77-62	QLAEDFLR	54-72-94-97-91-83-94-92
1536	12798	3971.61	746.8391	2	DGQAM(O)LWDLNEGK	YHAM(O)LWDLNEGK	44-15-98-99-97-88-98-95-95-98-93-99	YHAM(O)LWDLNADK	43-46-93-95-96-95-94-95-87-50-37-52
1537	12815	3975.15	586.303	2	STLNEIYFGK	MGLNELLLLR	8-1-99-98-94-99-77-96-99-99	STLNELYFGK	37-60-82-88-97-95-93-93-52-66
1538	12818	3976.21	546.299	3	LSQYQEPLHLPGVR	SKLVLHAFPNEEPR	15-6-72-51-71-26-65-84-10-33-16-6-7-81	FYVVHLEAHLVGPR	10-13-18-18-11-28-56-39-18-38-28-18-15-10
1539	12826	3977.59	898.4188	2	SVGDGETVEFDVVEGEK	WGDGETVEFDVVEWK	34-59-66-84-63-96-99-96-88-92-92-98-99-86-99	WGDWTVEM(O)DLLTWK	41-27-50-90-96-97-99-96-95-98-95-83-72-63
1540	12827	3977.79	914.9514	2	GANAVGYTNYPDNVVFK	QNAVGYTNFLDNVVFK	24-37-77-94-98-99-99-99-36-62-65-92-95-85-99-99	KNAVGYTNYPDNVVFK	32-33-35-86-89-96-95-85-61-33-87-77-82-92-82-45
1541	12849	3982.29	723.8986	2	IESLSSQLSNLQK	LESLSSQLSNLQK	98-67-94-94-98-99-87-96-99-86-99-99-99	QNSLSSKLSNLQK	46-50-94-96-96-91-94-98-96-95-96-77-75
1542	12850	3982.5	990.0508	2	TIQVENSHLILTGAGALNK	GREVENSHLLLTGQALNK	13-6-67-86-99-77-87-99-36-84-96-94-99-98-93-96-98-99	RWVENSHLLLTKQLNK	15-21-85-98-90-92-92-93-96-99-98-93-85-75-69-52
1543	12852	3982.9	675.8205	2	SNNVEM(O)DWVLK	SNNVEM(O)GM(O)PVLK	8-9-89-99-94-64-36-3-90-98-82-99	NSNVEFDWALR	44-46-91-93-99-79-80-85-81-57-38
1544	12856	3984.14	473.2787	2	AVFPSIVGR	GLFPSLVGR	67-26-99-98-82-96-99-84-81	AVFPSLVGR	48-54-87-71-65-92-90-57-49
1545	12858	3984.47	765.8896	2	NHPGLLLM(O)DTTFR	SFNGLLLM(O)DTFTR	31-46-49-92-98-99-75-85-98-36-57-12-88	NHPGLLLFDTTM(O)R	34-38-66-62-70-95-96-86-85-79-80-49-45
1546	12859	3984.64	611.8004	2	SSSGLLEWESK	SSSGLLEGEESK	82-14-59-98-98-99-99-51-51-94-91-39	SSSGLLEWESK	43-93-98-93-98-99-99-95-99-85-76
1547	12861	3984.99	683.8478	2	ITSGPFEPDLYK	LTSGPFPDELYK	98-70-93-98-92-50-97-95-77-95-99-99	LTSGPM(O)VLGGQYK	60-55-92-80-68-73-56-63-49-23-70-55-41
1548	12863	3985.35	834.4434	2	VMIPVPAGVEDGQTVR	ETLPVPSEEMVSPPR	21-9-96-70-97-99-10-85-58-42-37-57-17-11-97	M(O)PVPVPSKPGGPYGLR	34-26-62-66-74-57-35-76-45-12-19-34-55-29-39-38
1549	12870	3987.13	660.3695	3	TIQVENSHLILTGAGALNK	TLKVMGTMC(Cam)LLSAAKLNK	36-36-99-34-47-43-5-37-54-99-91-2-31-67-64-35-18-64	WEWKTLKFM(O)ALTALPK	9-24-16-14-12-68-28-10-24-63-65-55-39-37-17-8
1550	12874	3987.82	632.8303	2	LWDLTTGTTTR	LWDLVC(Cam)TTTR	96-96-99-99-1-50-86-99-57-68	WLDLKMTDSR	54-81-93-93-51-52-88-95-89-76
1551	12898	3993.17	550.268	2	YMTDGMLLR	YMTDTSLLR	68-73-99-97-3-27-96-92-99	YMTDGMLLR	74-90-98-92-86-93-96-97-96
1552	12911	3996.14	586.3373	2	ELLQESALIR	STLNELLLLR	44-37-99-29-85-99-90-99-99-99	NKLQESALLR	48-49-96-84-96-86-86-99-98-45
1553	12916	3997.22	494.2634	2	PTVIMDPSK	PTVLMDRR	96-96-99-92-9-12-62-99	TPVLTPGM(O)R	49-41-84-97-84-75-83-95-79
1554	12922	3998.87	645.8444	2	VQQTVQDLFGR	LNQTVKDLM(O)GR	47-46-98-99-99-95-99-96-97-79-99	RAQTVQDLFGR	39-52-89-97-98-95-97-98-98-88-81
1555	12923	3999.04	610.3033	2	AAYFGIYDTAK	AAYFGLYDTAK	27-50-81-99-92-99-99-91-56-83-99	AAYFGLYDTAK	70-73-86-98-82-91-93-85-87-81-76
1556	12927	3999.74	629.6239	3	HM(O)FHVAWVDPEDPYK	C(Cam)MNPMNDVWAVHGSLR	20-1-66-15-2-38-21-81-50-71-98-5-20-21-26-40	M(O)HRQVAWVDHGM(O)PYK	18-18-15-26-29-51-68-90-93-68-30-28-43-32-28
1557	12930	4000.28	502.5871	3	VKEGMNIVEAMER	SGPM(O)LGNVVVTMER	14-1-7-54-12-2-29-84-91-96-50-92-76-79	MEQRNLVVTMER	13-33-29-29-48-60-85-77-86-90-89-37
1558	12932	4000.68	576.7886	2	LDELYGTWR	LDELYGEASR	98-62-97-99-99-84-89-3-59-93	LDELYGEASR	46-34-95-96-94-73-83-51-39-51
1559	12935	4001.3	440.9388	3	LIAHAGSLLNLAK	LYASKSLLNLAK	99-36-86-26-39-69-88-36-65-27-48-79	LLAHAGSLLNLAK	40-56-39-65-57-34-75-84-85-59-51-55-48
1560	12951	4005.05	510.9302	3	NHPGLLLM(O)DTTFR	NPPPLLLM(O)DTTFR	25-1-1-1-21-45-24-89-91-72-65-75-77	WWMKLFDTTFR	10-23-11-18-76-88-86-77-79-33-19
1561	12952	4005.21	652.3334	2	YLYLTPQDYK	YLYLPTGADYK	65-31-99-57-98-19-23-8-91-99-99	YLYLPGTADYK	70-81-96-97-69-33-30-62-94-87-82
1562	12975	4010.07	902.1199	3	GSVPLSSSPPATHFPDETEITNPVPK	KLVLSSSPVVAHFYHPSSASSSGGM(O)R	36-18-60-79-99-92-99-33-17-2-1-75-74-54-11-54-1-1-9-10-12-6-6-2-6-90	HKWMRWRHFRGSRDASSSNFR	5-5-5-5-5-5-5-7-13-5-5-9-5-12-22-21-15-8-5-5-7
1563	12976	4010.26	669.7135	3	VIQVENSHIILTGASALNK	KMDSALERTTLTGASSPNK	15-8-48-15-20-42-50-49-52-38-91-89-84-76-38-52-34-39-41	HHRRRKVYLTGASSPNK	5-5-5-12-15-10-48-51-86-50-22-69-78-78-49-10-10
1564	12989	4013.17	516.796	2	LFEGNALLR	LFEGNALLR	99-99-96-90-90-91-99-98-99	LFEGNALLR	91-95-99-95-96-97-99-99-60
1565	12991	4013.56	641.8029	2	SFNDDAMLIEK	SM(O)NDMWLLEK	12-27-93-93-36-50-96-95-99-99	SM(O)NDPVPHLEK	43-57-62-66-66-52-86-74-85-88-60
1566	13005	4016.7	772.8477	2	DQGTYEDYVEGLR	NEGTYEDYVEGLR	68-77-46-99-99-98-36-51-99-99-94-45-99	QDGTYEDYVEGLR	46-55-91-97-97-99-86-86-95-99-71-82-66
1567	13010	4017.65	531.2847	2	AANPVDFLSK	AANEEMKLR	49-87-95-62-70-20-65-70-62	AANPVSAYLR	52-56-74-90-88-70-44-60-60-33
1568	13012	4018.08	929.4536	2	ALEYTIYNQELNETR	GVHLATLYPSGENSGVTR	21-1-12-59-38-71-99-89-64-2-4-67-40-1-1-46-99-97	WQYTLPTGGGAGNRSHR	25-39-61-63-71-21-27-29-49-44-60-54-57-72-60-24-14
1569	13024	4020.79	874.473	2	Q(Pyro-Glu)VENSHLILTGAGALNK	LM(O)LQTSTVVGSLQLNK	19-26-14-75-52-59-20-71-74-6-66-37-99-93-97-99	EEPNAHLTAGLLQLNK	35-32-18-35-35-79-79-67-60-46-80-74-54-66-45-40
1570	13025	4020.99	1004.0699	2	VIQVENSHIILTGASALNK	LLNVENSHLLLTKSALNK	63-36-5-99-99-67-94-86-57-99-94-97-93-99-92-74-87-99	VLQVENSHLLLTKSALNK	22-32-39-95-98-94-97-93-96-100-99-99-98-96-95-77-72-55
1571	13031	4022.29	1008.0346	2	QLTHSLGGGTGSGMGTLLISK	YSNDSLGSKKTGGGLSKTSK	47-31-30-78-99-98-95-78-50-42-82-70-91-82-82-95-3-63-87-95	HLNDSLGGM(O)KLLGLSC(Cam)RK	21-30-62-92-91-93-43-34-55-30-66-87-60-82-68-50-20-21
1572	13035	4023.55	1034.7894	3	NSMHVDMADEAYSIGPAPSQQSYLSM(O)EK	HVHTPETAC(Cam)PSM(O)SLGPAPSQQSYLSEM(O)K	34-10-56-42-15-10-7-17-4-1-23-47-56-95-45-95-54-95-52-2-3-38-27-86-22-1-9-68	WWWWRWEPAPGLSYAAWSEM(O)STM(O)R	8-8-8-8-6-11-35-12-8-7-35-60-48-60-39-15-14-33-63-19-9-18-8-5
1573	13038	4024.08	673.3721	2	ILNVPQELYEK	LLNVPQELYEK	98-31-99-96-99-44-97-67-62-99-99	LLNVPPGDQGAHK	83-82-90-96-85-30-17-55-56-76-59-49-55
1574	13040	4024.42	486.7899	2	AALQELLSK	AALQELLSK	80-34-88-99-86-96-99-99-99	AALQELLSK	91-91-98-87-96-97-96-91-68
1575	13046	4025.51	596.3217	3	HLEINPDHSIIETLR	HLEGNPNGHSLLEKNK	34-81-68-1-66-4-43-40-45-84-88-80-73-14-17-82	FLWC(Cam)VLHSLLVGQSK	7-10-26-31-25-34-79-85-74-76-44-21-17-11-8
1576	13058	4028.25	585.8066	2	FLDGIYVSEK	FLDGLYVESK	50-88-93-40-99-99-97-84-28-67	FLDGLYVSTR	87-92-98-92-97-93-91-92-74-49
1577	13066	4029.77	602.8266	2	SSEELLSALQK	LM(O)LVWSARGR	99-75-90-84-80-97-86-98-43-43	M(O)LLVWSARGR	45-70-93-95-94-91-88-75-69-51
1578	13077	4032.18	533.2832	2	TALFEEISR	TALM(O)WGKSR	90-52-96-82-67-6-27-62-94	TALFWGQSR	61-66-89-79-68-57-71-93-73
1579	13078	4032.38	558.3376	2	VIGTLLGTVDK	LVGTLLSGLDK	91-93-19-71-95-86-63-65-70-95-85	VLGTLLTGWR	57-69-56-87-92-93-68-63-87-55
1580	13085	4034.09	799.0665	3	ASSQVALENANAVSEGVVHEDLR	DEEVALQAAVNVAGTPPDATASLR	13-45-79-98-93-99-43-19-62-16-48-75-42-1-20-35-27-17-22-17-9-18-93-59	RKC(Cam)WEALDPVQEPELAANLR	5-5-21-12-18-6-7-9-16-25-29-19-8-83-79-62-14-12-12-6
1581	13089	4035	529.298	2	A(Acetyl)TAEVLNIGK	NLVGSEVALR	61-84-93-56-27-52-49-20-62-85	NNVSVAQGLR	32-37-70-68-50-21-44-45-62-34
1582	13097	4037.09	504.2682	2	YIQELWR	YLVRDWR	68-88-5-48-82-45-99	YLQLEWR	75-94-77-62-72-88-83
1583	13099	4037.44	1132.9088	3	TPETVVPTALELQPSTSTDRPVTSEPTSQATR	AGAGATVVPTALSAVLRNM(O)DPHNQLAVPYHGPR	53-13-13-13-3-44-76-99-97-8-19-48-26-36-15-83-8-6-10-15-1-19-35-15-28-35-2-3-32-45-7-9-67	HWWVEWWYRYRLVGQGQGLLRVPM(O)HK	5-5-5-5-9-5-5-5-5-5-5-5-5-5-5-5-5-5-19-5-5-18-5-5-5-5
1584	13100	4037.64	1071.0055	2	PVTVEPMDQLDDEEGLPEK	VPTVEPMDKLDDEEGLPEK	4-6-89-89-95-99-90-99-97-36-51-86-84-94-99-70-68-28-99	VPTVEPMDQLDDEEGLTPR	33-27-54-86-95-50-72-88-74-68-61-84-96-91-30-71-56-23-18
1585	13102	4038.04	1249.5337	2	NSMHVDMADEAYSIGPAPSQQSY	VEWQSNAADEAYSLGPAPSM(O)C(Cam)AK	21-22-1-16-1-87-33-89-63-85-66-63-94-96-98-67-43-89-24-14-4-18-54	MHKQSPAPGLSPHEDAMDQM(O)M(O)K	16-14-12-34-29-37-60-60-83-96-84-39-45-94-74-71-45-25-44-21-21-16
1586	13103	4038.24	577.9782	3	VKPAPDETSFSEALLK	VKPSPVETSM(O)TGLNQK	23-12-47-72-22-34-52-53-81-72-65-59-39-1-86-82	KWKFFTSFTGHAFK	12-9-19-15-10-61-79-86-55-46-61-60-52-31
1587	13105	4038.61	724.6995	3	KFYPLEIDYGQDEEAVKK	EYKKVLGGGAYMGDSNGAVKK	15-19-21-51-54-64-28-16-15-52-88-84-72-88-7-30-63-54-35-61-60	VLC(Cam)LYELDYKGDEEAVKK	15-13-24-30-65-83-68-70-46-55-65-90-94-90-35-41-30-21
1588	13106	4038.8	866.4623	2	VKPAPDETSFSEALLK	KVPAPDETSSM(O)EALLK	31-66-96-95-90-99-98-94-64-51-62-99-56-85-99-99	KVPAPDETSFSEALLK	46-65-65-92-65-91-98-81-70-60-82-93-59-68-79-51
1589	13119	4041.82	1551.6783	2	NSMHVDMADEAYSIGPAPSQQSYLSM(O)EK	GPGYALPC(Cam)ANEAYSLSSYAEKSGC(Cam)VEGHK	15-17-2-2-12-20-9-15-13-11-13-70-36-20-78-5-9-58-46-86-84-89-1-1-78-15-2-18-54	WWWYYEWLAPGTVYAEDAMDVC(Cam)YK	9-5-5-5-5-12-5-29-20-15-37-9-10-70-79-67-25-6-6-18-14-7-8-5
1590	13125	4042.92	430.7556	2	QMSLLLR	KMSEPLR	33-26-64-1-1-94-99	QMSLLLR	32-62-69-40-45-49-22
1591	13131	4044.5	474.7981	2	LHIPDIIK	LHLPVELK	52-31-96-99-5-88-99-87	LHLPVELK	84-92-99-73-69-88-98-94
1592	13150	4048.29	732.357	2	SPYQEFTDHLVK	SPYQEFTDHLVK	71-80-80-99-99-93-92-88-82-99-99-99	SPYQEFTDHLVK	50-68-71-94-99-95-82-74-82-91-77-57
1593	13153	4048.92	854.3879	2	GSLGGGFSSGGFSGGSFSR	EKGGGM(O)SSFAM(O)LFWK	43-77-65-63-63-97-99-98-2-38-98-56-86-93-85	FKGM(O)NFMDGANFANK	38-67-46-74-92-85-85-80-62-80-84-74-67-30-19
1594	13161	4050.96	607.7866	4	DKLESEMEDAYHEHQANLLR	RSLESEMLMAPPNNGSEVHMAK	26-3-34-34-26-9-87-29-38-66-32-1-16-29-2-2-36-17-21-3-28-78	WWWWWWYWEMLFGPLR	6-6-18-6-5-7-14-19-77-57-63-34-8-8-45-5
1595	13164	4051.53	438.7635	2	GAVEIIFK	KVEPLYK	56-95-99-93-24-37-99	QVLLEFK	86-88-76-71-83-92-67
1596	13168	4052.31	567.6061	3	HGYIGEFEIIDDHR	HGYSPDFELLDDHR	34-9-20-29-11-13-81-78-96-97-95-89-91-98	HGYLLALEFDDDHR	20-15-30-44-35-29-92-91-71-84-83-78-82-25
1597	13170	4052.76	747.6738	3	MQAHIQDLEEQLDEEEGAR	SSKEEASSYPEQLDEEEKR	11-12-54-39-48-32-11-16-36-8-69-83-84-69-84-79-64-80-97	M(O)HM(O)EEDQLNYLERLLM(O)K	5-5-7-55-55-18-18-39-24-39-65-86-29-85-57-15-18
1598	13180	4055.5	818.8847	2	M(O)ATEVAADALGEEWK	FATEVAAADLGEESAR	49-77-75-99-89-96-99-44-72-87-99-60-93-91-3-99	FATEVAADC(Cam)MLVGPR	54-82-85-99-98-98-97-93-85-80-97-82-37-32-52
1599	13182	4055.86	902.4407	2	EVYTSNNQLGGIQIMH	MPYTSNAQRGGLQPVGK	21-17-96-98-99-77-94-15-50-99-99-99-75-26-10-12-93	LDYTSNPEEGGLQRPK	20-16-57-82-92-88-77-88-88-82-83-95-89-35-35-34
1600	13200	4060.17	722.3626	2	NFDLTAIPCANHK	FLKTTAMGGC(Cam)DDK	61-72-52-21-99-99-93-19-69-50-98-98-99	FNDLTAMKQM(O)TK	37-25-76-90-89-95-72-55-67-26-28-45
1601	13209	4062.35	646.2968	2	GYFEYIEENK	YGFEYLEENK	7-37-99-99-94-90-92-93-90-99	GYFEYLEENK	23-45-95-100-98-99-99-99-86-79
1602	13212	4062.84	833.361	3	NSMHVDMADEAYSIGPAPSQQSY	MHQMQAPGPSPGVDMGPAPLHSQK	13-1-84-33-50-66-29-19-29-38-48-31-1-21-81-91-15-9-88-85-7-9-79-68	MHQRYM(O)DSLWSLGAPMC(Cam)NER	5-5-12-7-7-5-5-5-6-5-15-25-33-5-5-8-20-5-12-5
1603	13227	4066.52	777.376	2	EAYPGDVFYLHSR	HPEPGDVFYLHSR	49-2-53-95-95-82-85-20-20-95-92-85-98	HLLPGDYPFDHSR	37-40-73-87-76-91-52-29-39-70-73-62-52
1604	13240	4070.02	1093.6183	2	LLHYLGHVMVNGPTTPIPVK	SSPALALGHVMVNGLVLLAPAR	15-4-2-7-19-82-96-79-98-96-93-36-65-99-2-17-16-29-70-5-20-43	WRLALVLGNVMVHGSKLHR	18-13-61-73-82-57-76-82-90-92-95-95-96-79-87-60-51-33-29
1605	13241	4070.21	884.4612	2	Q(Pyro-Glu)GPLHGM(O)LINTPYVTK	YASGHGFLLNTPYVTK	22-9-1-1-86-98-83-85-77-93-99-98-49-97-95-99	QHLHGM(O)LLNTPYVTK	31-33-44-57-90-96-96-97-95-94-69-79-83-71-65
1606	13255	4073.28	700.8807	2	TPQGAVPAYLLDR	TPKGAVTTGMPGVGK	97-41-95-98-99-99-69-44-4-50-31-71-19-1-98	TPKGAVLTPEMTR	40-33-84-63-87-92-29-20-23-86-67-69-57
1607	13260	4074.74	545.2961	2	FANPFPAAVR	FANPFPAVAR	24-52-99-99-87-99-85-92-93-99	FANPFPGLAR	62-65-89-79-78-71-51-87-84-55
1608	13263	4075.27	618.8876	2	ILITTVPPNLR	EPLTTTKGDFK	49-16-98-96-99-2-86-9-66-99-39	LLLTTVPKSHK	38-85-89-96-94-95-67-63-75-61-54
1609	13264	4075.46	736.8555	2	VWDDGIIDPADTR	VQNSSGLLDPADEK	6-74-86-86-3-99-78-86-99-99-71-94-91-39	VWDDGLLDAPDTR	41-45-92-95-87-86-85-91-59-63-89-41-27
1610	13268	4076.24	638.8718	2	IIVIGNDITYR	LLVHVYLTYR	98-70-99-66-93-81-81-84-99-99	LLVLGC(Cam)PTYLK	86-86-97-99-95-95-88-89-86-62-43
1611	13282	4079.66	488.5767	3	SPYQEFTDHLVK	SPYKEM(O)TDHLVK	66-87-98-38-25-78-61-76-16-76-64-79	MASWEFTDHVLK	14-14-23-14-76-79-69-81-79-52-67-21
1612	13283	4079.83	647.3419	2	FVVM(O)VTPEDLK	M(O)VVM(O)VAKGADLK	72-84-99-97-99-2-38-71-3-95-99-97	M(O)VVM(O)VEAKNLK	74-88-97-96-88-90-61-60-89-55-39
1613	13294	4082.38	1144.5542	2	VIAINVDDPDAANYNDINDVK	VPSLNVDDPDAANYNDLNTLK	41-2-1-87-58-96-91-47-98-95-87-36-71-95-77-88-97-62-3-17-63	LWPNVDDLVAANYNDLNWR	19-15-11-68-91-95-86-26-21-79-60-55-89-86-89-90-63-48-34
1614	13326	4089.64	536.3255	2	LLLIGDSGVGK	LLLLGDSRGK	95-86-99-96-98-96-82-71-99-96	LLLLTANEGK	55-66-99-99-74-69-81-91-60-69
1615	13338	4092.45	594.3324	2	GPLQSVQVFGR	GPLQSVQVFGR	22-74-88-92-95-99-96-95-99-84-93	GPLQSVQVFGR	44-80-88-95-98-98-84-88-95-79-82
1616	13342	4093.32	426.2446	2	YGVFPLR	YGVFPLR	88-99-99-96-89-71-99	YGVFPLR	81-79-95-94-79-86-79
1617	13346	4094.5	787.8322	2	NSVTPDMMEEMYK	GSGVGSPNYGEVVAPGK	32-12-1-70-11-94-13-53-10-2-71-57-86-19-80-11-99	NSVTPEEGDSM(O)QHK	34-34-63-92-44-85-94-69-69-43-49-50-44-46
1618	13351	4095.49	783.9039	2	YGPLSGVNVVYDQR	GYPLSGVPSKYDQR	37-69-32-87-99-94-95-89-63-38-86-93-98-98	WMLSGVQLAYDKR	33-32-59-94-89-85-70-73-85-93-95-60-45
1619	13358	4097.28	459.2601	2	QMLGDLIK	YLLMHLK	90-98-93-58-3-89-99	KMLGFGHK	70-77-97-57-45-24-50-70
1620	13359	4097.45	733.9041	2	Q(Pyro-Glu)IGVEHVVVYVNK	FLVYVVVPAMSNK	84-85-39-93-89-93-80-6-71-82-55-82-99	VLHC(Cam)HVVVYVNK	21-38-54-60-82-96-97-94-95-94-75-72
1621	13361	4097.83	644.3491	2	PMFIVNTNVPR	PMFLVNTNVPR	65-96-98-96-96-96-95-86-95-97-98	NNFLVNTNVPR	38-45-95-99-98-95-89-86-94-77-73
1622	13366	4099.26	520.2641	2	FVNDIFER	FVNDLFER	88-99-99-98-97-93-98-99	M(O)VGFLAETR	86-88-88-95-98-96-96-88-91
1623	13369	4099.79	1241.1174	2	YLSSVSSQETQGGPLAPMTGTIEK	MLAFSSSKETQGGPLAPMTGMALR	33-1-1-1-2-99-59-77-91-92-51-80-98-80-94-99-99-84-94-79-24-21-23-63	M(O)M(O)RVSSKETKGGPLAPMTWWR	24-26-27-61-80-59-51-95-90-86-65-83-77-94-95-41-54-85-34-33-23
1624	13381	4102.69	881.4461	2	KVDDDLGTIESLEEAK	KVDDDLGTLESLEEAK	47-57-65-97-99-99-98-95-86-99-98-76-79-97-93-99	KVDDDLGTLESLEEAK	61-88-89-97-99-99-95-90-93-99-98-98-98-88-72-55
1625	13382	4102.92	815.9576	2	YVVVTGITPTPLGEGK	FDVVTGLLWSAHTGK	90-77-91-98-99-99-96-0-58-95-44-48-32-98-99	FDVVTGLTERHTKK	31-27-83-96-95-91-97-93-79-62-56-33-46-28
1626	13386	4104.17	1137.0682	2	GVVPLAGTDGETTTQGLDGLSER	GVVPLQTDGETMAQGLDGLEDK	15-24-53-41-96-97-99-99-93-95-81-9-21-99-70-50-94-70-55-33-8-54	RVPLAGTDGETDSQGLDGLLMK	15-29-16-68-85-67-89-92-60-90-38-24-24-80-25-48-84-21-48-28-20-14
1627	13399	4107.32	640.8196	2	MADALDNYVIR	MWALDNYVLR	68-85-99-95-94-97-98-99-99-99	MADALDNYVLR	80-92-95-99-99-98-94-90-95-96-90
1628	13404	4108.24	624.7063	3	LAAAILGGVDQIHIKPGAK	LAAALLNVDGC(Cam)NPHAAHK	65-56-99-99-99-75-12-61-70-71-17-12-71-2-20-4-29-84	RVLLKRDFALGYAPPR	9-10-26-23-11-5-13-21-35-34-9-23-25-15-9-10
1629	13406	4108.65	559.3021	2	LQEVDSLWK	LQEVDLSGTR	91-70-96-98-99-10-1-89-75-51	LKETDTPGTR	70-62-97-89-65-79-76-83-89-81
1630	13440	4116.01	827.7473	3	YLSSVSSQETQGGPLAPMTGTIEK	TAKSSGAYPTM(O)RGPLALDTPSGMR	19-8-33-19-33-62-33-43-57-65-29-60-62-31-71-87-18-11-41-81-18-2-8-46	RWFLLC(Cam)ALPGC(Cam)C(Cam)ADTLPFKR	5-5-11-21-12-8-20-13-12-10-22-18-43-14-12-21-20-6-6-5
1631	13459	4120.03	505.3111	2	GIRPAINVGL	MGVYSPVTR	68-91-78-77-33-1-53-52-38	MGVLLVHLK	52-45-79-74-37-30-39-65-22
1632	13461	4120.84	893.0697	3	SGNSDVYENEIPGGQYTNLHFQAH	EESDVYQPM(O)LPELYTGGLNVAHAK	30-25-86-97-97-70-4-1-13-50-89-66-66-88-55-2-1-26-17-3-28-4-6-35	WWEM(O)HYKMPELAYC(Cam)PPVMHR	5-5-21-10-5-5-10-18-10-46-29-5-5-8-14-19-14-5-5-5
1633	13463	4121.19	1339.101	2	SGNSDVYENEIPGGQYTNLHFQAH	GNC(Cam)EVYENELPLEYTNLPHETR	13-12-23-61-62-42-29-63-98-99-99-2-38-70-97-79-45-47-9-11-20-64	DHC(Cam)FYEDKLPGAANKEYPETHR	19-20-28-49-57-88-79-80-96-50-9-31-27-51-56-70-44-29-65-25-24-34
1634	13469	4122.4	454.7478	2	FVSELWK	FVSNKWK	96-91-96-29-3-95-96	FVSYAPPK	86-88-91-67-70-66-81-41
1635	13480	4124.99	573.7587	2	FNFGEEEFK	FNFGEEEFK	88-93-99-91-77-62-83-99-99	FNFGEEEFK	68-82-97-90-98-96-93-48-38
1636	13486	4126.54	556.317	2	RVDPVYIHL	NPGLYASFSR	80-1-2-96-87-2-86-27-91-80	GPNLYVPPVR	6-12-15-89-71-32-32-35-48-27
1637	13487	4126.71	790.9047	2	AYVEANQM(O)LGDLIK	YAVEANQM(O)LGDLLK	22-38-92-99-97-99-88-96-87-99-82-99-99-99	YAVEANQM(O)LGDLLK	48-65-88-99-98-95-95-96-98-90-90-80-80-67
1638	13490	4127.27	809.8896	2	EAMVQAEEAAAEITR	M(O)ALVQAEEAAAELTR	49-12-70-97-99-99-84-96-98-99-99-99-99-99-99	AEMVQAEEAAAELTR	23-54-40-94-94-98-98-98-97-94-96-99-98-83-72
1639	13495	4128.64	680.3559	3	IPLSQEEITLQGHAFEAR	LPM(O)PLVGWTLQGHAM(O)EVK	95-93-77-65-52-32-24-77-54-47-84-71-50-49-24-44-57-60	YKYNVELTLGAGHASLFR	5-5-8-6-11-46-41-43-32-17-24-46-68-51-29-21-14-7
1640	13500	4129.55	796.8953	2	AFLDALQNQAEASSK	M(O)ALDALKNQAEASSK	49-67-96-98-99-99-97-67-87-99-96-98-98-99-99	M(O)ALDALQNKAEASSK	44-45-86-95-96-99-86-83-95-97-99-98-92-86-50
1641	13503	4130.21	584.6478	3	Q(Pyro-Glu)GPLHGMLINTPYVTK	FVLRGMLLNTAASAC(Cam)K	15-24-50-58-24-59-74-84-86-91-1-7-38-1-17-68	WRVMMLLNWALYR	29-48-59-26-68-93-97-91-65-92-95-67-45
1642	13511	4132.12	708.3904	2	QKVDSLLENLEK	KGAVDSLLENLEK	35-1-2-99-99-93-86-94-99-83-75-99-99	QKVDSLLENLEK	63-68-93-96-84-87-90-98-92-92-93-75
1643	13515	4132.84	813.4531	2	QVLIASHLPSYELR	KVLLASHEPAYELR	43-37-78-99-99-99-99-90-63-71-94-87-99-99	KVLLASHMPTMELR	49-74-94-98-97-97-96-63-41-63-65-97-90-74
1644	13516	4133.03	467.2603	2	SFGLPSIGR	SM(O)GLLALGR	62-74-84-97-1-8-62-84-68	SM(O)GLALLGR	51-56-84-95-71-49-71-63-39
1645	13518	4133.39	964.9585	2	SLGYAYVNFQQPADAER	SLGYAYVNSSTQPAWER	42-11-16-11-95-99-99-92-1-4-38-84-99-71-93-99-99	TRYAYVNDC(Cam)KPADAER	31-28-24-60-93-96-70-62-80-90-69-61-81-78-85-52
1646	13529	4135.88	504.2745	2	LGSLVDEFK	LGSLVDEFK	95-93-94-99-87-54-63-98-93	LGSLVDFTR	81-72-92-97-71-52-46-57-41
1647	13533	4137.06	1020.0364	2	IPLSQEEITLQGHAFEAR	LPLSKEELTLKGHAM(O)EAR	30-2-95-57-83-99-92-99-77-16-81-99-98-86-62-93-93-99	LPLSKEELTLGAGHAFEAR	24-21-82-90-87-98-99-99-95-91-69-82-96-98-97-69-81-60-37
1648	13543	4139.37	859.9572	2	IIDVVYNASNNELVR	GGLGGVVYNASNNELVR	34-2-18-54-23-78-99-95-99-98-99-99-94-94-99-98-99	LLDVVYNASNNELVR	27-27-21-61-98-98-96-95-95-93-95-98-95-76-54
1649	13566	4144.54	542.6391	3	QVLIASHLPSYELR	QVLLAEQLC(Cam)GLLLR	29-70-99-98-70-19-78-68-1-1-12-4-10-40	WHLRRLPSLEYR	18-12-35-20-33-76-49-26-40-49-25-16
1650	13575	4146.67	590.32	3	QGPLHGMLINTPYVTK	TKGMFGVLLNTPYVTK	34-13-2-1-1-1-58-94-84-91-86-80-36-49-45-60	WKKM(O)MLLNTM(O)LVTK	15-13-11-39-45-87-95-82-85-61-49-37-35-29
1651	13577	4146.99	884.975	2	QGPLHGMLINTPYVTK	YTMHGMLLNTPYVTK	47-31-34-99-94-87-69-78-99-67-90-57-70-54-95	YTMHGMLLKSLFVTK	65-82-80-92-91-85-90-90-76-72-45-33-54-41-54
1652	13582	4147.93	807.0366	3	SDVYENEIPGGQYTNLHFQAH	DSVYEPEERNAHMWDYLHK	26-8-86-99-90-66-41-21-86-80-52-22-27-24-1-50-64-14-28	WWEC(Cam)WTFWC(Cam)VLALGYWR	6-5-31-15-5-18-5-8-5-7-35-44-52-34-15-9-12
1653	13583	4148.13	577.8275	2	AQPLEDLAGLK	GAAPLENLELK	38-1-4-96-97-84-59-77-89-36-99	KAPLEGGALNGK	35-44-82-95-93-50-56-67-80-33-21-38
1654	13609	4154.25	880.9379	2	KGFNEGLWEIDNNPK	KFGNEGLFGHSDNNPK	47-54-33-80-99-99-90-1-1-82-67-91-94-85-68-79	KDNFAGLLSDLDPNNK	50-61-75-62-66-43-82-40-16-45-75-79-62-65-33-33
1655	13619	4156.99	705.8922	2	QLFHPEQLITGK	GLAM(O)HPAWLLTGK	61-31-15-99-97-99-1-27-94-97-83-82-99	QLM(O)HPLGSLLTGK	57-71-85-95-63-57-18-49-86-97-89-65-65
1656	13624	4157.89	768.4141	2	SLGGGTGSGMGTLLISK	VTNGTGSGGMTLLLSK	7-74-82-13-99-99-99-75-56-68-46-82-99-99-99-98	VTGGGTGSGMASLLLSK	34-37-44-71-85-95-92-96-67-66-54-65-84-98-97-62-22
1657	13627	4158.47	622.8375	2	LMDEVAGIVAAR	LWSAAGVGSVAAR	98-85-86-3-88-99-94-36-3-93-84-70-99	LMDEVAGLVAAR	61-54-90-96-83-83-86-96-99-99-78-23
1658	13631	4159.65	470.9297	3	QLFHPEQLITGK	KLFHDANLMHGK	35-64-87-85-72-71-72-1-4-33-83-79	NHHHPEKLLTGK	25-15-14-39-54-84-72-85-77-62-41-24
1659	13638	4160.96	740.371	2	GLAITFVSDENDAK	GLALTM(O)VSDENWK	30-11-93-99-97-99-95-56-17-92-44-82-99	LQLTM(O)VGQWMEK	31-25-90-94-97-78-46-82-92-50-66-57
1660	13648	4163.24	602.3223	2	ALELDPNLYR	SPELDNPLYR	51-34-98-96-99-1-4-88-36-99	SPELLAPASYR	62-49-96-98-98-86-66-38-69-86-62
1661	13649	4163.42	1551.6802	2	NSM(O)HVDMADEAYSIGPAPSQQSYLSMEK	GPPDHEHSDGTSYSLGTM(O)AEDAMDGGVKPK	71-45-3-4-32-8-9-8-31-15-11-68-56-64-90-91-31-67-22-41-41-52-45-57-27-30-12-2-18-57	WFC(Cam)FYRWAYSLGTFAEWMDSWHR	6-6-5-14-14-8-10-49-54-54-67-29-28-43-63-62-17-21-25-13-11-9-5
1662	13656	4164.85	657.8768	2	EHALLAYTLGVK	EHALLAYVATVK	43-29-99-98-99-82-52-76-49-59-18-98	HEALLATLYRK	60-85-96-98-96-95-92-88-92-65-71
1663	13676	4169.28	573.6418	3	IIDVVYNASNNELVR	LLTLGM(O)GDASGGTAALVR	63-81-18-65-36-39-71-52-63-71-65-65-55-56-76-48-56-98	LLC(Cam)TKASNSNTALAVR	35-31-35-50-31-13-21-21-71-78-89-82-68-50-35-31
1664	13681	4170.62	538.7576	2	DNLAEDIMR	DNLAEDLMR	6-43-99-99-83-82-88-99-99	DNLAEDLMR	44-43-94-91-92-80-86-90-92
1665	13691	4172.9	658.8755	2	TSIAIDTIINQK	GMLALDTLLLTR	32-51-87-97-99-85-99-94-99-4-1-80	LMGALDTLLNQK	34-29-74-91-97-86-86-91-95-78-39-34
1666	13696	4173.96	487.7696	2	MNVLADALK	MNVLADALK	88-88-94-57-67-93-77-62-99	MNVLADALK	78-89-98-93-85-92-89-94-82
1667	13697	4174.23	414.2677	3	LINRPIIVFR	LLNVGPLLVFR	77-99-79-19-9-31-53-91-55-61-69	LLLPPKASVFR	33-44-49-17-41-30-21-26-75-69-32
1668	13709	4176.9	691.4272	2	KGLTPSQIGVILR	KGLTPSQLRLLR	99-74-37-99-77-87-15-97-92-81-82-99	KGLTPVLLELGNK	72-66-87-96-89-59-60-78-90-79-43-46-43
1669	13714	4178.24	757.397	2	GVVDSEDLPLNISR	RVDSEDLPLNLSR	12-88-97-95-99-99-95-99-93-99-99-85-99	RVDSEDLLPNLSR	21-51-86-90-97-88-88-43-26-69-84-45-29
1670	13716	4178.6	905.0972	3	YHGDSVASLGTQPDLGSALYQENYK	YHSM(O)YTFLLLPDQMLYKENYK	13-1-1-19-70-44-24-54-54-59-8-47-33-90-89-91-92-87-78-74-84	HWRYKWMQPDLGSALYQENYK	5-5-5-9-5-9-22-22-6-8-59-21-33-45-85-82-67-79-25-13-9
1671	13737	4183.15	581.8103	2	AQALEDLAGFK	AQALELDAGFK	5-13-98-99-96-47-69-91-84-48-99	AQALELDAGFK	39-39-95-98-99-87-81-91-78-78-56
1672	13738	4183.32	597.0041	3	IIVDELKQEVISTSSK	LLVRSNAGGAEVLSM(O)KK	65-99-69-66-4-62-33-62-16-64-85-83-95-87-22-48-60	KYGWYVALWLSFKK	8-8-5-11-7-6-28-39-32-63-39-25-31-12
1673	13754	4187.16	594.8279	2	IDTIEIITDR	LDTLELLTDR	96-86-99-99-95-99-99-66-99-99	LDTLELLTDR	78-88-96-97-99-99-98-97-70-56
1674	13758	4187.91	943.447	2	E(Pyro-Glu)NNVDAVHPGYGFLSER	FQYDAVHPGYGFLSER	40-40-80-51-79-96-96-92-90-88-99-55-84-73-15-99	RHPYAVHPGYGPDYTR	39-32-44-41-82-93-98-94-84-90-80-61-88-70-76-61
1675	13759	4188.12	823.4274	2	GQPAIIDGELYNEVK	GQPALLPSMVYNEVK	82-83-80-78-94-96-84-63-38-77-62-62-98-99-99	GKPALLDGYGNANEVK	18-26-29-45-91-95-89-51-25-19-80-61-73-88-57-48
1676	13760	4188.34	558.2659	2	SFDFEIETK	SFDFELETK	50-88-99-96-99-96-92-62-99	FSDFELETK	33-35-95-91-97-95-94-78-54
1677	13762	4188.76	488.7579	2	PLELSDFR	PLELAMM(O)R	80-96-96-89-21-52-94-81	NDTTVTVAR	60-70-86-93-90-79-82-93-82
1678	13765	4189.77	723.3862	2	AEVNTIPGFDGVVK	AEVNTLATEDRVK	19-6-92-95-88-99-2-8-76-92-94-99-99	AEVNTLPQPVSYK	32-62-70-86-90-96-38-39-44-70-52-54-77
1679	13767	4190.1	785.8922	2	TATESFASDPILYR	LC(Cam)ESFASDPLLYR	98-12-99-99-99-96-15-10-99-53-99-99-99	ATTESFASDPLLYR	32-35-77-98-95-96-98-96-92-71-88-96-88-79
1680	13769	4190.48	706.8593	2	MVDIIHSVVDER	ETDLLHSVVDER	68-86-85-89-96-15-28-88-96-87-98-99	ETDLLHSVVDER	75-45-75-91-94-31-30-90-96-97-97-85
1681	13772	4191.08	555.9453	3	YEDFSNLGTTHLLR	AEHQKFGAGVLHESR	47-37-29-60-21-40-89-89-79-67-10-47-59-24-56	WWC(Cam)HAQDLVVVPR	22-31-12-21-23-63-37-48-37-73-62-51-10
1682	13773	4191.29	882.9142	2	PSGEAFVELESEDEVK	PSWAFVELESEDEVK	61-83-91-93-97-99-98-34-17-99-99-62-98-99-99	SPWAM(O)VM(O)LVVEDEAR	59-75-77-93-97-98-93-95-93-91-98-81-93-65-45
1683	13779	4192.99	470.5826	3	IGVPHGGFPEPFR	LGVPHGGFPEDER	99-81-99-93-43-12-3-23-28-17-76-17-94	NC(Cam)C(Cam)PLLRLAHR	8-8-8-14-31-31-13-27-31-26-11
1684	13788	4194.67	837.3856	3	EIETYHNLLEGGQEDFESSGAGK	RKSVKASNEPGGGESEDFESSGQK	25-3-24-33-66-50-34-16-34-50-40-63-9-80-84-84-26-41-62-82-78-68-79-68	FKC(Cam)WC(Cam)PFKGGEMYLLSSSGQK	5-5-7-9-12-24-32-40-54-38-83-55-31-56-73-67-67-57-17-19-12
1685	13789	4194.87	652.3036	2	NSLESYAFNMK	SNLESYAFNMK	68-87-88-99-99-99-99-99-44-80-99	NSLESYAFNMK	52-57-97-99-98-96-96-95-86-61-82
1686	13791	4195.28	1106.499	2	NQSQGYNQWQQGQFWGQK	ELSKGYNQAENQGQM(O)NGEAK	26-50-30-75-83-78-75-99-62-64-64-88-93-99-99-95-81-82-59-76	QNSQGYNKAENQGQFWGQK	19-20-69-79-86-92-88-91-97-99-94-96-94-96-98-95-33-45-50
1687	13794	4195.92	864.9626	2	VAPEEHPVLLTEAPLN	MLEGRNGTLLTEAPAR	68-47-59-12-17-80-63-80-38-80-45-85-99-99-10-80	WRAVMLGLLYESYK	23-21-88-66-69-91-29-34-38-30-82-55-23-18
1688	13795	4196.13	514.7503	2	DIEDVFYK	NNEDVGPGVK	24-86-99-77-96-62-31-62-86-99	EVEDVFYK	80-62-98-94-92-90-86-78
1689	13796	4196.34	939.4566	2	LSPPYSSPQEFAQDVGR	SPLPYPHYMFAQDVGR	34-2-36-97-94-47-53-29-82-49-93-85-97-88-81-80	LSPPYSSPKEEMSNRR	27-24-28-52-67-78-92-57-70-93-92-59-65-77-55-52
1690	13801	4197.68	1357.1425	2	YHGDSVASLGTQPDLGSALYQENYK	GSHMM(O)VASLGTQPDLGSALNAWSAPAK	15-3-4-1-1-8-42-58-79-98-56-98-87-68-98-98-55-99-96-47-75-60-4-1-35-20-86	RRC(Cam)WASLGTQPDLGSALYQEYNK	13-11-15-35-54-83-94-81-86-85-28-37-86-52-83-92-95-65-40-62-21-22-38
1691	13802	4197.87	705.3702	2	IGVPHGGFPEPFR	LRPHGGM(O)PMLER	34-26-95-99-73-69-96-63-54-99-93-99	RLPHGGM(O)LLDER	31-54-88-92-68-60-89-82-90-66-81-70
1692	13804	4198.23	816.4202	2	AILVDLEPGTM(O)DSVR	SPLVDLEPGTFDSVR	33-17-83-98-99-99-99-34-2-77-89-90-59-82-99	VVVVDLEAALDM(O)WR	21-26-43-79-85-93-97-69-32-62-56-52-61-54
1693	13821	4201.82	1043.9985	2	IYAEDPSNNFM(O)PVAGPLVH	YLAEDPSNNM(O)M(O)PVAGSC(Cam)AK	17-19-60-74-89-98-62-95-81-82-90-43-68-97-85-4-11-59-67	LYAEDPSNNFFPVAGGNFK	27-20-80-92-92-89-80-75-78-82-92-30-54-83-73-48-29-27-18
1694	13826	4202.91	564.8414	2	SLAVSGLGVIGR	SLAVSGLGVLGR	25-28-94-99-99-96-63-99-98-96-84-97	LSAVSGLGVLGR	59-54-87-97-93-73-94-84-96-96-60-50
1695	13840	4206.05	743.3726	2	HIEVQILGDQYGN	HLETDGLPFNSQK	10-1-76-95-96-87-81-77-42-70-85-68-85	VPRQDGVGVGGC(Cam)ER	30-21-21-86-93-86-71-59-79-79-54-65-54-13
1696	13851	4208.67	746.9253	2	AQLLQPTLEINPR	GAALLQPTLELNPR	32-17-26-79-98-99-92-29-3-93-99-75-97-93	AKLLQPNQTLNPR	33-43-79-97-88-40-44-52-59-95-83-49-21
1697	13883	4215.83	868.7407	3	SIMAAAGVPVVEGYHGEDQSDQCLK	AEEGSAGVTDPSTM(O)LVMDNNLALPR	38-4-1-2-19-95-99-93-17-5-23-16-46-29-10-21-1-8-23-17-86-84-35-52-67	WERWHYYC(Cam)WANTPAVGAALPR	6-20-5-5-5-10-15-16-15-21-22-15-5-17-25-14-28-45-19-5-5
1698	13890	4217.63	642.6629	3	PLSQEEITLQGHAFEAR	PLSASVELTLAGGQQLDVK	13-54-35-12-33-61-73-59-67-90-31-5-64-20-20-29-30-57-60	DC(Cam)DHRLTLQRQAWVK	13-8-17-16-17-63-41-21-13-7-20-34-63-21-34
1699	13891	4217.81	683.9063	2	LGGIPVGVVAVETR	LGGLPVGRLVETR	98-9-7-95-77-88-84-77-24-87-77-91-43	LARPVGVVAVEEK	21-16-15-74-69-67-81-81-69-78-91-56-22
1700	13907	4221.4	577.7914	2	FEDENFILK	FEDENFLLK	88-99-77-99-99-99-98-99-97	FEDENFLLK	88-97-96-93-63-79-95-86-37
1701	13913	4222.46	755.691	3	ADRDESSPYAAMLAAQDVAQR	HFSSGTADSSWMLAAQDVAKR	17-7-10-5-63-12-16-6-2-72-60-68-96-97-69-95-95-95-92-98-88	RWNVC(Cam)MC(Cam)RMLAAQDVAQR	5-5-16-14-10-13-34-45-44-80-90-79-88-92-91-88-44-29
1702	13914	4222.65	476.7353	2	DLSLDDFK	MPSLDDFK	68-81-96-92-95-89-89-99	LDSLDDFK	60-56-96-87-76-86-93-91
1703	13917	4223.19	961.9738	2	Q(Pyro-Glu)LTEEDGVHSVIEENIK	SHTEEDGVHSVLEENLK	12-18-59-67-97-95-98-89-16-56-99-98-86-98-96-99-99	QMPQVDGVHSVLEENLK	40-43-24-65-56-93-87-89-72-80-95-99-99-98-67-78-57
1704	13925	4225.31	717.8657	2	GFVDDIIQPSSTR	FGVDDLLQPSSTR	14-4-58-95-88-78-4-68-97-97-97-99-99	GM(O)VDDLLKPSSTR	17-34-76-90-88-80-85-86-80-89-85-46-30
1705	13938	4227.66	574.8203	2	YIIEELNVR	FELEELGGVR	90-91-99-84-55-77-56-63-19-94	YLLEELNVR	69-85-97-91-90-91-71-57-52
1706	13951	4230.61	848.3802	2	FAQPGSFEYEYAMR	M(O)AKPGSFEYEYAMR	38-52-89-96-62-35-98-94-85-54-82-98-91-99	M(O)AQPGSM(O)EMPTVAWK	43-43-45-68-54-79-96-97-91-72-88-88-85-38-34
1707	13952	4230.81	872.9583	2	TTLQVDTLNAELAAER	MPSKVDTGQLELAAER	13-2-77-99-99-98-99-1-67-38-99-99-99-91-99-99	TTLKVDGSSPAELAAER	21-26-52-77-92-85-60-40-39-79-94-99-97-95-83-85-49
1708	13955	4231.44	531.8167	2	ITFLIAQEK	LTFLLAQEK	99-99-94-99-99-81-95-95-93	LTFLMGPKR	84-89-96-94-79-56-27-75-33
1709	13969	4234.62	980.9637	2	DATNVGDEGGFAPNILENK	LC(Cam)KVGDEGGM(O)APNLLENK	91-7-38-98-91-87-99-98-99-97-99-90-84-93-94-99-98-39	LC(Cam)QVGDEGGM(O)APNLLENK	49-43-40-91-90-97-98-87-82-98-95-65-79-88-89-85-67-60
1710	13973	4235.38	750.3727	2	HLEVQILADQYGN	HSQQDALLQAM(O)NK	49-1-36-84-99-96-18-84-75-31-73-1-93	HKSQDATGPNGYPK	26-21-35-82-93-95-67-38-31-69-76-37-19-49
1711	13977	4236.17	694.2906	2	MSFSSNLNHYGM	SMM(O)SSNLNSSGTR	61-77-99-98-95-93-98-88-98-68-65-75-10	MSM(O)SSNLNSGSEK	45-73-94-98-96-82-86-90-94-65-77-85-52
1712	13980	4236.81	558.3141	2	Q(Pyro-Glu)IFLGGVDKR	PHHLGGVDRK	6-10-84-89-63-65-63-89-55-96	FSHLGRDKR	21-23-55-85-84-86-91-80-49
1713	13986	4238.35	648.8272	2	GVPHGGFPEPFR	RPHGGPAQGYEK	82-86-88-94-98-22-10-77-79-43-28-69	RPHGGC(Cam)VNLMR	38-66-74-86-80-39-44-46-73-75-72
1714	13987	4238.52	620.8476	2	TNIIPVIEDAR	KSLLPPDEDAR	6-26-99-95-91-53-19-62-84-59-60	TNLLPVLEDAR	44-48-97-99-94-91-94-95-92-74-61
1715	13999	4240.8	456.2729	3	LGGIPVGVVAVETR	KLVYAVVC(Cam)SATR	5-21-65-50-24-84-63-1-1-73-82-81	QFEVAVVRPPPK	18-32-65-59-92-83-88-49-82-51-20-12
1716	14027	4246.9	676.3167	2	FEIWDTAGQER	FELWDTAGQER	90-77-99-97-93-99-89-99-72-99-99	FELWDTAGQER	69-89-98-90-91-97-97-92-96-96-82
1717	14028	4247.07	758.9176	2	GLGSTVQEIDLTGVK	GLGSTVQELDLTGVK	17-57-89-34-99-99-98-96-94-77-88-99-65-91-99	GLGSTVQELDLTRK	16-50-24-39-93-97-95-99-97-98-98-90-41-72
1718	14032	4247.92	782.4019	2	GYIAYELNSLQHR	LGYAYELNSLQHR	98-36-43-96-96-99-93-98-99-77-99-99-99	YAVAYELNSLQHR	22-51-74-96-97-99-93-88-96-95-90-84-69
1719	14041	4250.22	645.809	2	TLQAHDQFSPF	FDSM(O)KHLGSPR	49-77-98-98-78-54-13-6-87-45-52	MMSNVTPLGQGR	77-79-92-56-51-54-41-52-33-70-21-18
1720	14068	4256.01	512.8258	2	LLLGATLPRA	GPVLEALVAR	38-34-83-89-99-48-94-76-86-87	LLLRWPAR	57-94-97-54-51-59-63-34
1721	14078	4258.39	771.9297	2	LASPLLSVSVDGTQR	ALSPLLSDLGDGTKR	17-52-98-90-92-99-99-17-69-99-96-97-98-32-99	ALSPLLSVEGDGTKR	34-51-48-61-84-98-97-97-95-70-97-81-78-38-32
1722	14081	4259.03	513.8008	2	PVGVVAVETR	PVRVVAETR	80-79-27-99-15-21-90-82-93	VPRVAVETR	45-37-80-92-84-84-93-56-27
1723	14101	4263.45	638.8301	2	LM(O)MDPLTGLNR	EMMDPLTGRAR	78-99-98-88-94-53-89-56-59-19-99	LTPFTPLDMNK	55-41-30-56-86-65-80-87-90-55-66
1724	14121	4267.7	955.4965	2	VLAGETLSVNDPPDVLDR	VLQETLSVNDPPDVLDR	72-17-67-98-99-99-95-89-94-99-99-63-71-94-99-99-99	WPGETLSVNDPVLVLDR	45-34-46-88-86-97-97-96-94-97-89-90-93-88-89-78-67
1725	14122	4267.92	1211.5651	2	YHGDSVASLGTQPDLGSALYQEN	MEGNQVASLGTQPDLGSALYEGGK	22-45-1-4-60-77-94-85-99-51-48-33-81-17-79-38-54-66-87-64-90-1-18-54	WNHDLASGLDPAGTGLSAWYYK	17-9-9-26-92-87-85-84-93-59-68-51-61-92-89-98-96-94-43-33-14-11
1726	14134	4270.54	616.8378	2	LWTLVSEQTR	LWTLWEKTR	98-66-95-99-64-98-93-99-99	WLTLWEKTR	49-82-95-92-76-98-93-91-79
1727	14136	4270.91	765.4093	2	QIMENAEINNIIK	QLMENAGGKNAGLVK	31-77-93-99-94-93-36-2-38-95-42-74-19-82-97	QLTSWASDGPNLLK	37-52-66-74-88-92-92-90-25-45-77-66-60-54
1728	14137	4271.1	538.2671	2	AYNMVDIIH	SFNMVHGGVK	49-35-99-94-96-6-10-10-82-80	HPNMVQGHR	20-15-82-93-88-51-15-69-17
1729	14142	4272.07	1086.0659	2	IM(O)DQAITVGAPVIGLNDSGGAR	SSGSGAGALTVGAPVLAVTAGSQGR	19-3-14-1-1-80-34-62-87-98-99-95-99-92-36-99-25-30-62-58-90-70-18-10-99	WYPGALTVGAPVLAVNDHYK	23-23-25-39-73-96-97-96-86-83-57-67-96-70-67-79-72-62-34-41
1730	14150	4273.98	644.3073	2	NALESYAFNMK	KGLESPHM(O)MNK	11-28-88-98-95-76-19-95-62-90-99	NALESFSFMNK	50-55-93-99-96-67-57-91-95-80-83
1731	14163	4276.52	510.2834	2	SILLDMATR	LSLLDMATR	98-29-96-99-4-51-98-99-92	VTLLTTDTR	51-60-95-98-74-34-46-83-60
1732	14174	4279.03	641.6492	3	Q(Pyro-Glu)LTEEDGVHSVIEENIK	VLLEEDGVDHALEAGPMK	28-38-96-99-95-10-4-84-63-41-18-91-84-44-4-1-18-68	WLVC(Cam)WVWNFENLTR	12-23-17-7-15-56-51-33-38-90-20-24-11-5
1733	14181	4280.36	917.4919	3	VAPAPAAPTPAAPAPAPSWPLSSSVPSQK	LDVMVGRVASSHVDTSAPPVLAALGC(Cam)K	40-1-6-47-8-19-29-7-1-59-86-42-83-24-51-81-9-6-27-52-70-11-9-20-2-15-60	RRRMWKDWLAAPGQVPSPEWRK	7-6-5-19-15-7-6-25-19-7-24-18-24-26-28-31-52-30-59-10-10-14
1734	14188	4282.15	674.3467	3	IHNANPELTDGQIQAMLR	ELGHLPELTDGQLQAMLR	34-15-8-50-65-18-10-81-7-91-29-72-5-63-96-91-17-82	WYHC(Cam)ELTDGKLKAMLR	9-18-24-29-61-61-85-85-54-82-88-88-91-90-82-33
1735	14198	4284.06	888.934	2	AYNM(O)VDIIHSVVDER	M(O)YGQVDLLHSVVDER	76-9-2-98-99-99-99-47-9-99-83-95-95-98-99	HTEQVDLHLSVVDER	35-40-88-84-97-98-98-80-86-96-99-98-99-97-83
1736	14200	4284.5	1375.7341	2	VAPAPAAPTPAAPAPAPSWPLSSSVPSQK	C(Cam)C(Cam)SVAVVAPAPATDPAAPAVPAVVFKGK	15-16-2-5-81-15-31-33-1-20-37-56-37-94-10-10-49-73-21-93-57-68-75-36-11-1-10-55	YNRRWPRWSHQPAAVLSGERKR	9-6-5-11-16-12-15-32-11-11-31-5-8-82-75-40-21-10-70-19-26-15
1737	14211	4287.31	589.042	4	HVEVQVFGDHHGNAVYLFER	RSSVYVFGDGHHNAVYLSGC(Cam)K	19-3-55-19-11-81-32-70-29-8-26-41-39-22-63-81-93-40-1-7-41	WWFYRLYSPPMVYLFER	8-13-7-10-13-11-8-14-7-5-8-70-76-82-55-67-12
1738	14212	4287.5	603.3293	2	ASSGLLYPLER	NSLTLYNPGAR	6-26-89-99-98-26-5-13-89-48-93	NSLTLYNPKR	32-40-85-92-97-94-46-45-78-48
1739	14222	4289.89	857.8874	4	LAEEEDLFDSAHPEEGDLDLASESTAHAQSSK	LAEETGWC(Cam)DAFADEYPVTGVNVGM(O)NNSPLQK	47-2-5-13-6-1-14-2-25-6-26-31-48-1-2-3-9-19-10-20-13-27-12-29-10-17-77-48-1-22-54	M(O)WYRYMRWRGWNC(Cam)WPTENGALLYM(O)R	5-5-13-14-5-9-8-5-5-5-11-5-9-5-5-19-82-57-35-49-26-37-15-19-9
1740	14224	4290.26	592.9583	3	AYNM(O)VDIIHSVVDER	MTAAYGDLLHWVDER	10-24-33-14-75-15-80-51-68-82-95-71-84-68-74	WTHLGDLLHEGVDER	8-8-8-10-5-24-51-57-65-86-39-78-82-73-21
1741	14233	4291.98	483.7746	2	VFQFLNAK	VFKM(O)LNAK	80-88-99-99-94-88-62-99	VFKM(O)LNAK	86-92-97-98-98-91-95-96
1742	14236	4292.58	727.3611	2	ETNLDSLPLVDTH	DDNLDSGRLLAHK	6-1-82-94-89-98-77-79-99-77-99-59-92	C(Cam)HC(Cam)DSLKLRHK	21-24-52-88-85-93-68-61-56-56-45
1743	14242	4294.18	1011.0169	2	IHNANPELTDGQIQAMLR	LHNANPELTNWLQAMLR	70-26-73-95-99-96-91-83-98-81-78-96-84-82-97-99-99	LHNANPELTDGQLQAMLR	48-38-74-95-93-88-97-97-95-85-65-89-97-91-86-82-80-67
1744	14243	4294.37	691.8531	2	YNILGTNTIMDK	FNELGFDTVVNK	42-1-79-96-98-67-51-67-89-80-67-99	YNLLGTTAGVMDK	63-66-98-99-79-84-60-78-79-93-92-83-75
1745	14254	4296.46	503.2834	2	ILELDQFK	LLELYLNK	99-99-99-54-83-88-62-43	LLELYQAR	96-97-99-86-55-60-89-68
1746	14255	4296.65	843.451	2	GILADEDSSRPVWLK	LLGADEDLTTNPWLK	63-1-2-67-59-83-99-59-51-76-50-1-86-99-99	LGLADEDM(O)LKPNLLK	31-8-51-85-85-93-92-90-68-51-49-35-51-69-48
1747	14256	4296.87	629.7986	2	FDLSQNHPLGM	M(O)DLSKNHQNR	78-86-99-99-98-58-89-36-70-10	M(O)DLSQGGHELR	55-79-95-96-79-60-59-93-94-57-37
1748	14265	4299.06	935.478	2	TVELSIPADPANLDSEAK	EEALSLPAVPSNLDSEAK	31-17-51-92-99-99-96-98-2-13-53-82-94-49-85-64-95-78	MTPLSLPADSMTLSLHR	41-29-20-78-90-96-88-86-79-41-38-83-91-76-76-54-59
1749	14267	4299.44	574.3103	2	EQLAIAEFAR	LSGLALAEM(O)AR	98-21-15-99-83-99-36-49-89-99-99	WALALTVM(O)AR	52-79-93-94-96-31-33-90-93-85
1750	14278	4301.69	568.7931	2	NLQLFMENK	NLQLFMENK	68-75-99-97-10-17-83-90-99	NLQLFMENK	45-72-90-91-84-89-97-79-71
1751	14287	4303.96	648.3329	3	VTEGLTDVILYHQPDDK	VTEGLTDVLQMMLLHSR	97-97-98-99-99-51-18-54-42-60-42-57-99-17-20-29-28	FNHTTDVLLGKSFNGHR	6-6-8-5-7-16-22-19-33-5-9-18-60-35-8-10-10
1752	14292	4304.93	1017.9905	2	QQLSAEELDAQLDAYNAR	QQLSAEELWQLDAYNAR	17-31-66-99-99-99-99-99-66-99-97-99-98-99-48-64-99	QQLSAEELDAQLDAYNAR	38-39-89-89-90-99-99-98-82-81-97-99-99-98-96-67-69-48
1753	14297	4305.94	562.6338	3	GILADEDSSRPVWLK	VALADAKPM(O)AASPSGKR	15-22-95-99-21-46-66-1-65-1-1-38-44-15-43-27-40	YEVKFVFAASPSGKR	7-18-13-18-15-7-38-7-7-10-45-31-10-20-15
1754	14298	4306.14	1055.0129	2	ELQSQISDTSVVLSMDNSR	EGVATQLSDTWVLSMDNSR	17-23-19-2-46-90-99-99-77-87-99-99-99-99-94-97-89-54-99	QKNSKLSDTADVLSMDNSR	30-33-31-89-93-98-97-97-89-86-96-98-99-98-96-85-56-41-44
1755	14299	4306.43	433.241	3	VFIPHGLIMDR	VFLPHGLEMVR	97-93-94-93-95-70-99-72-4-26-94	VFLPHGLLMDR	37-59-85-48-38-27-54-69-81-55-41
1756	14307	4308.51	840.9405	2	SLPVPQLVPETEDEK	SLPVNSHVNVVGSDEK	28-17-36-99-98-95-89-95-6-38-42-1-2-64-84-99	AEPVNSHVAAAVPQYK	18-49-34-71-69-76-75-59-38-27-43-76-32-21-50-49
1757	14309	4308.9	531.8009	2	NILVDYGLR	LNLVDYGLR	98-98-99-96-99-87-95-99-93	LNLVDYGLR	74-78-98-86-80-70-59-89-57
1758	14311	4309.3	816.4178	2	FDSEPSAVALELPTR	FDSEPGASLLELPEK	49-77-63-78-90-65-21-59-38-96-99-94-63-7-80	FDSEPGTVALELTPR	43-46-80-94-89-76-89-95-98-98-99-98-65-32-26
1759	14331	4313.9	765.0306	3	YIMVPSGNM(O)GVFDPTEIHNR	EM(O)MPGALC(Cam)VC(Cam)ALPTPAVAM(O)NK	31-51-99-93-98-4-29-53-9-52-46-38-31-53-54-36-31-51-63-11-57	MLRYRC(Cam)FTRDM(O)MHAFNK	11-17-17-15-12-12-26-7-6-43-40-51-28-32-44-14-7
1760	14332	4314.13	971.9946	2	VTEGLTDVILYHQPDDK	VTWLTDVLLYHQPDDK	8-74-63-69-99-99-99-99-99-99-98-89-99-88-99-99	FNDPKNVLLYPGETAHK	25-32-23-43-94-90-96-98-97-68-26-48-78-29-34-23-39
1761	14335	4314.89	624.3528	2	YSLEPVAVELK	YSLKC(Cam)PAPALK	78-31-99-53-42-47-71-63-19-66-89	YSLELTLGVPR	57-61-92-96-80-67-78-44-45-28-23
1762	14337	4315.39	581.3063	2	SVAFPPFPSGR	TRFPSASGNPK	65-56-95-87-33-21-45-71-43-15-93	WAFPPLAGFR	35-83-94-95-88-84-74-59-79-39
1763	14344	4317.24	701.6929	3	RIPVQAVWAGWGHASENPK	VNNANLRAPAGWGVGLLGVPK	57-13-98-52-28-21-34-18-1-83-25-65-91-65-20-76-62-35-32-48-60	WRRHKWAGWGHASENPK	5-5-10-5-13-60-73-48-57-60-76-41-20-70-63-5-5
1764	14347	4317.82	818.951	2	GVNLPGAAVDLPAVSEK	RNLPGAAVDLGPLSTR	31-15-95-98-93-96-96-96-89-99-79-69-19-36-65-99	RNLPGAAVDLGRQNR	28-39-96-94-85-94-95-92-92-91-82-60-41-29-37
1765	14350	4318.42	1133.5508	2	IPSAVGYQPTLATDMGTMQER	LPRTGYQPTLATDMGDHGHAK	30-2-16-75-98-99-98-99-60-83-87-86-88-93-84-1-1-53-21-10-76	DRPVGYKPTLATDMGTMAWR	22-16-25-77-76-93-94-75-81-70-76-89-95-88-44-70-52-41-28-18
1766	14356	4320.12	663.853	2	TVTAM(O)DVVYALK	TVTAM(O)DVVYALK	90-48-98-99-99-98-84-98-99-94-99-99	TVTAM(O)DVVYALK	51-61-93-96-93-92-97-98-98-98-93-60
1767	14370	4322.85	399.776	2	AALGLILK	AALGLLLK	96-86-99-86-94-92-97-96	AALGLLLK	95-95-98-92-97-98-90-76
1768	14371	4323.05	467.7444	2	LMIWDTR	LMLATEEK	98-99-99-36-56-99-85-4	LMLWDTR	86-78-97-92-93-90-81
1769	14372	4323.26	870.9769	2	AIVAIENPADVSVISSR	SPVALENPWVSVLSSR	9-18-77-54-90-99-99-69-76-94-99-90-99-84-99-99	VVRLENPADVSVLSSR	17-18-21-92-98-87-51-52-82-91-97-97-97-72-55-37
1770	14381	4325.38	554.3135	2	FVNVVPTFGK	FVNVVPTFGK	90-88-99-91-96-47-53-70-69-93	FVNVLPSGFK	65-81-93-89-94-70-70-59-41-23
1771	14382	4325.55	597.8276	2	Q(Pyro-Glu)ITVNDLPVGR	LDPVNDLLAPK	65-24-13-50-89-65-90-58-55-2-52	DLPVNMPPRR	25-25-31-63-78-82-72-25-31-30
1772	14386	4326.26	578.2938	2	TAGTLFGEGFR	TAGTLFGEGFR	90-52-82-95-99-98-97-88-56-59-62	TAGTLFGEGFR	50-52-35-59-88-95-82-96-72-82-57
1773	14387	4326.45	734.9486	2	KQGTIFLAGPPLVK	KKGTLM(O)LAGPPLVK	66-81-95-54-99-99-18-68-99-79-69-86-94-99	QKGTLFLAGPPLVK	65-83-79-92-97-96-89-86-89-96-79-88-76-56
1774	14388	4326.65	490.3018	3	KQGTIFLAGPPLVK	LMLGLFLAGKYSR	17-22-19-14-37-40-95-63-89-18-3-83-79	VKFKTLAAGHGLAR	8-8-30-7-8-38-70-81-39-60-35-21-14-37
1775	14402	4329.77	475.7508	2	GFSLEELR	GFSLEELR	38-28-96-94-99-99-99-99	FGSLEELR	76-82-95-97-99-98-95-86
1776	14404	4330.14	403.7424	2	LDPHLVL	MPMGNTR	56-99-93-1-22-84-62	MPKKFR	79-86-39-26-23-23
1777	14405	4330.32	620.8618	2	LDADLLVPASVK	LDADLLVPRTK	98-56-94-99-99-98-94-99-98-54-99	LDADLLVPASVK	60-57-93-96-98-99-97-48-57-81-69-62
1778	14406	4330.54	478.7928	2	IIDLVLDR	LLDLVLDR	95-88-99-91-88-96-73-99	LLDLVLDR	93-92-97-99-98-98-98-91
1779	14428	4335.1	432.2468	2	LDDLFLK	LDDLFLK	95-88-75-93-88-98-99	LDDLFLK	86-90-95-94-87-67-44
1780	14438	4337.45	617.8287	2	EVFLVMPTGGGK	DLFLFEPTPR	63-91-94-99-23-1-24-76-69-52	EVM(O)LFGALPNK	54-48-84-95-85-51-71-85-39-37-38
1781	14440	4337.81	785.0544	3	HVEVQVFGDHHGNAVYLFER	HVEVVQFATHGHDGFKYEPR	20-78-48-46-50-39-39-38-38-38-24-88-17-3-88-24-36-27-8-54	YRWWWRNHGNAVGMYTKK	11-6-21-11-18-7-12-52-62-69-59-78-50-68-20-16-12-8
1782	14441	4338.01	506.9851	3	LLIHQSLAGGIIGVK	LLLHEAAGAGGLLRK	77-46-52-40-12-65-71-79-45-91-79-81-86-89-94	LFRLFAGAGVALKR	19-10-6-28-56-62-66-80-37-57-68-91-65-14
1783	14450	4340.18	519.831	2	GTPLISPLIK	GTPLLPSLLK	31-68-75-84-83-22-71-61-36-97	RVLLPSTPR	44-75-82-74-24-32-54-88-74
1784	14459	4342.05	580.351	2	VESLLVTAISK	VESLLVTSLAK	89-62-94-94-82-99-96-86-59-2-93	KAAVSALATLSK	52-69-86-82-67-33-63-77-81-88-70-50
1785	14462	4343.13	644.3171	2	FLSDVYPDGFK	FLSDVYPDGFK	43-70-99-96-94-99-97-96-79-82-99	FLSDVYPDGFK	85-90-98-99-97-98-85-88-81-62-60
1786	14465	4343.67	718.8558	2	ELILFSNSDNER	ELLLFSSNDNER	61-60-99-99-99-76-95-96-77-95-99-99	ELLLFSSNDNER	67-50-93-99-92-90-86-80-96-59-71-71
1787	14468	4344.27	518.2672	2	WISIMTER	WLSLMTER	80-98-93-51-60-8-59-99	SVMAFLDPR	25-26-40-45-80-94-81-89-96
1788	14476	4346.29	751.873	2	YSSAGTVEFLVDSK	SYSAGTVEFLVDSK	51-40-97-98-96-99-98-96-99-99-96-99-71-95	YSSAGTVEFLVDSK	44-78-90-91-95-98-97-99-98-99-98-97-63-52
1789	14480	4347.18	759.9705	2	LLIHQSLAGGIIGVK	LLLHQSLAGGLLGVK	6-26-58-91-99-98-95-99-86-69-77-99-70-82-98	LLLHQSLAGGLLRK	49-83-96-94-95-93-95-95-84-76-89-91-43-38
1790	14485	4348.67	580.2981	2	AQAVHPGYGFL	GAAAVHRQHGR	31-1-1-93-98-97-82-42-1-2-10	AQAVHYVDTR	57-60-90-97-92-63-44-86-74-57
1791	14495	4351.29	438.7641	2	ELLIFNK	LELLFNK	52-70-98-17-98-96-99	KNLLFNK	67-80-95-98-95-95-99
1792	14499	4352.02	920.4629	2	HSQAVEELAEQLEQTK	HSQAVEELAEQLEKTK	99-57-95-92-98-93-93-98-27-48-96-82-94-57-45-99	HSQAVEELAEKLEQTK	70-91-90-99-99-100-100-99-98-99-99-99-99-79-82-70
1793	14519	4356.74	682.3412	2	IAEEFEVELER	LAEEFEVELER	96-99-89-99-99-66-71-96-99-36-98	LAEEFEVELER	87-93-98-100-99-98-95-99-99-99-85
1794	14537	4361	495.2925	2	VFLENVIR	VFLEAAALR	80-86-99-54-6-1-49-98-99	VFLENVLR	92-95-97-94-50-76-97-90
1795	14544	4362.28	541.2893	2	IIMFDVTSR	LLMFDSMPK	91-93-99-77-82-55-70-13-67	LLMFDVTSR	80-82-93-77-66-84-76-85-43
1796	14552	4364.14	477.2602	2	LM(O)AYLAGAK	LLLPNAANK	95-86-92-99-6-1-67-94-59	LLMTYANK	88-84-52-39-82-86-90-63
1797	14560	4366.3	980.9588	2	YPIEHGIITNWDDMEK	FLLEAHLAGNEEDDMEK	42-64-77-98-2-38-99-13-1-24-93-38-97-97-59-93-99	KFMDDYHEALGYDTKK	41-44-70-93-82-31-33-91-90-95-90-69-41-39-48-45
1798	14565	4367.25	624.2889	3	HMFHVAWVDPEDPYK	AASGEHNVPVWATNMMR	25-28-3-75-38-33-56-84-47-81-78-59-18-15-17-8-40	LM(O)YEVAWVDWGGSWR	19-14-11-43-16-60-65-86-90-48-20-16-12-15-15
1799	14570	4368.33	605.7856	2	WGGATFDVAMR	WNATM(O)TLAMR	78-95-94-99-88-81-94-95-97-43	WGKTM(O)DVAMR	81-62-93-96-89-80-86-92-72-34
1800	14587	4372.39	703.8627	2	GNPTVEVDLFTSK	NGPTVEVDLFTSK	43-41-86-99-99-97-97-88-96-90-98-99-93	NGPTVEVDLFTSK	37-24-49-89-92-98-82-80-89-93-90-79-54
1801	14592	4373.31	576.82	2	EVTFVPGLYK	LDTFGPVLYK	98-67-94-95-36-8-6-89-75-80	LDTPAPVFHR	44-41-78-59-31-29-79-72-62-30
1802	14597	4374.72	746.3597	3	SLVQANPEVAM(O)DSIIHMTQH	AQVEANAPEDMDTPGKVATHR	38-9-49-77-99-91-29-5-21-21-47-60-48-1-6-48-22-9-18-8-40	WLLEHWC(Cam)WGVGEANARPR	10-9-13-17-5-22-20-9-5-26-32-74-16-56-35-31-8-6
1803	14604	4376.04	1158.0414	2	Q(Pyro-Glu)PYAVSELAGHQTSAESWGTGR	M(O)NAGVATPLAGHQTSAYGEAPQK	29-12-16-22-2-25-77-50-87-81-94-98-91-99-99-96-95-71-98-71-87-20-54	WQQVSELAGHQTSAESWGWK	22-24-34-90-96-99-99-98-96-98-97-98-98-98-100-98-97-28-30-25
1804	14618	4379.27	553.7924	2	ALDDMISTLK	SPDDMLSDAR	6-74-94-82-78-96-94-62-98-19	ALDSGKSSSVR	38-54-82-56-39-78-84-82-73-51-22
1805	14621	4380.29	654.309	3	YPIEHGIITNWDDMEK	LFFNDWNSNGLMDMEK	82-21-47-27-12-10-6-24-72-50-17-11-98-33-56-78	YLRMFLVTNWDDMEK	25-44-11-30-43-76-89-93-83-46-73-82-48-55-46
1806	14627	4381.4	1052.0452	2	RIPVQAVWAGWGHASENPK	SGVRSSAHGVSGAWVPPLNPK	13-7-43-38-63-68-48-70-54-23-40-4-42-56-9-2-1-72-91-66-89	LEDSEAHGWRTGVAKKYR	28-44-22-14-34-88-89-79-86-48-71-68-94-77-71-56-20-11
1807	14639	4384.24	1235.0687	2	NNVAIAVTYNHDGSYSMQIEDK	LM(O)HNAVTYNHDGSYSMQMLLK	30-13-32-34-75-89-98-98-99-81-57-92-82-96-99-70-60-86-23-23-86	LDPWAVTYNHDGSYSMKMEPK	21-18-11-17-92-96-98-92-89-96-93-82-91-97-98-97-95-92-73-38-41
1808	14647	4386.21	687.8622	2	PEFLEDPSVLTK	PEM(O)LEDPSVLTK	50-89-99-98-99-88-99-91-95-92-99-98	LLM(O)LEDPWLTK	85-85-96-99-100-98-93-95-97-89-89
1809	14651	4387.38	413.2759	2	LPELLLK	LPELLLK	95-99-93-99-98-90-99	LPELLLK	98-95-97-97-97-83-85
1810	14656	4388.27	1165.2499	3	TPKPVEPAASDLEPFTPTDQSVTPEAIAQGGQSK	C(Cam)APFVVLHC(Cam)NHTTFETLMKGPPPALAQM(O)GPR	7-1-1-8-1-2-40-44-38-42-14-27-5-48-26-47-1-6-6-1-1-13-35-51-66-15-46-22-4-9-67	WWFWWRRLYVTESPQSVTEPALAKDWR	5-5-5-5-5-5-5-5-5-5-14-8-5-5-18-8-15-19-16-5-12-19-10-14-5-5-5
1811	14671	4392.02	550.2894	2	ELLTEFGYK	KNLTGFEYK	23-20-99-96-19-60-44-99-99	LELTGFEYK	45-68-95-89-57-50-90-66-73
1812	14681	4394.42	646.657	3	LQQELDDLTVDLDHQR	QLQELDDLTVDLDHQR	60-68-99-99-46-38-28-43-64-73-41-60-35-22-52-84	YWFMWHFLVLWGPR	14-10-7-15-27-8-7-29-56-39-14-9-10-15
1813	14684	4394.98	428.2204	2	TDFGIFR	TDFGLFR	80-86-99-99-96-99-99	TDFGLFR	85-89-98-89-96-96-98
1814	14686	4395.36	873.9458	2	AGGAYVPAMADENIIVR	M(O)KGSVPAMADMKPLVR	68-16-9-67-99-99-85-83-30-88-54-70-66-77-82-99	QQYVPAGFENEPLVR	38-34-72-80-69-70-32-43-88-45-88-78-88-70-40
1815	14689	4396.32	1029.4601	3	NSMHVDMADEAYSIGPAPSQQSYLSMEK	YGTVADYGSSDTM(O)SLGPAGAPAGSSYLSPYK	6-2-9-1-6-76-11-47-2-1-6-1-2-47-95-18-63-53-73-2-6-19-46-2-24-41-43-87-3-13-35	WWPC(Cam)WHC(Cam)SPAPGLSYAEGSSYLRYR	5-5-5-5-5-5-5-5-7-9-7-13-41-31-12-7-18-5-6-8-10-15-5-5-5
1816	14692	4396.85	727.3449	2	HGEEVTPEDVLSAA	C(Cam)SLVAEFYSSYK	61-95-51-79-63-52-45-93-62-6-1-48	YGLMSTYGGYLTK	21-11-69-62-74-92-86-74-31-61-91-54-33
1817	14698	4398.05	1067.0983	2	LGGLTQAPGNPVLAVQINQDK	HLSVVASNTVPLAVQLVNGSK	61-1-2-90-99-85-99-69-99-1-13-76-94-99-66-88-36-43-43-61-54	VHTVVASNTPVLAVQLLSER	21-22-40-55-92-91-85-81-82-24-30-75-93-93-75-59-37-54-68-18
1818	14707	4400.21	1177.0511	2	IFQGSFGGPTLYENPHYQSPN	MKEGSM(O)GGPTLYENPPVWMGR	17-9-28-71-26-99-93-95-10-11-84-92-99-98-67-27-77-55-55-15-54	MEQGSFGGPTLYENPLDRWR	25-65-33-18-48-84-73-71-33-37-95-96-99-95-62-52-55-22-31-20
1819	14727	4405.06	805.44	2	Q(Pyro-Glu)GAVISPHYDSLLVK	QPLLSPHYDSLLVK	41-12-53-95-99-90-72-58-91-95-56-43-99-99	LQPLSPHYDSLLVK	28-23-21-95-96-77-70-72-90-92-86-87-69-45
1820	14738	4407.68	865.4565	2	Q(Pyro-Glu)FSSADEAALKEPIIK	MLTSADEAALKMAHLK	42-7-53-63-97-99-99-82-86-40-93-82-76-84-99-99	KMLMDEAALKLAMHK	49-54-68-44-93-99-93-93-98-82-85-79-45-54-74
1821	14745	4409.42	1543.6823	2	NSMHVDMADEAYSIGPAPSQQSYLSMEK	RSHGAPLEHQALPGLGTYAEDAMDPLVLK	22-2-8-1-1-4-12-1-5-11-32-25-4-2-90-98-95-76-83-79-61-78-73-90-78-12-4-42-78	WFLWYWMALAPVASYAEDAMDPHC(Cam)R	5-5-6-5-12-12-15-15-22-16-12-67-69-82-82-67-79-49-25-24-23-10-8-8-5
1822	14773	4415.7	600.3439	2	DAGTIAGLNVLR	NLVDSGRLGLR	61-93-29-63-3-75-27-79-98-98-99	WGTLAGAGVVLR	54-83-91-98-98-90-77-38-83-96-94-48
1823	14775	4416.09	708.889	2	MNTQSIVQLVQR	SQMQSLVQLVQR	17-61-70-91-99-81-82-98-98-97-99-99	MNTQSLVQLVQR	44-62-88-90-96-80-73-91-98-97-76-67
1824	14777	4416.51	670.3126	2	WAGWGHASENPK	EQGWGHGTGDAPK	43-77-98-25-91-77-56-49-71-70-93-87-85	C(Cam)PGEGGSSPAVPPK	35-22-59-92-46-54-66-73-45-73-78-85-57-39
1825	14800	4421.9	847.9296	2	NAVITVPAYFNDSQR	GKVLTVPAYM(O)NDQSR	18-31-66-99-99-99-62-65-60-72-76-59-57-64-99	FHLTVPAYWVNGYK	34-38-93-91-86-62-65-63-61-75-67-28-45-28
1826	14809	4424.05	892.8835	2	CEDENCEHFHRPLR	AM(O)EEQAEGLEHAANLR	10-6-36-99-85-78-82-63-99-87-1-6-7-85-61-99	AM(O)ENDVEGLEM(O)M(O)VLR	21-24-83-91-93-93-96-80-95-92-46-72-70-73-38
1827	14841	4431.54	905.952	2	YGPIADVSIVYDQQSR	HPPVADVSLVYDQQSR	4-13-76-83-98-99-94-98-87-91-99-77-71-95-97-99	VMTVADVSLVYDQQSR	21-21-62-86-92-97-98-94-97-96-94-94-88-72-35-23
1828	14848	4433.34	580.3162	2	VDSLLENLEK	VDSLLENLEK	99-96-94-99-99-99-62-64-98-99	VDSLLENLEK	79-92-97-98-95-96-91-97-93-72
1829	14857	4435.14	1172.0914	2	KDLYANTVLSGGTTMYPGIADR	FLVC(Cam)ANTVLSGGTTMYPGLWR	26-6-15-86-93-93-98-97-98-99-77-44-46-92-98-99-94-55-88-39-54	DKLYANTVLSGTGTMYPGLWR	20-20-26-82-94-94-96-98-99-98-79-60-40-92-94-95-70-54-79-35-21
1830	14865	4437.21	565.7816	2	GIYFADMVSK	GLYM(O)PGYVSK	30-35-95-90-54-11-71-94-98-97	VAYFAMDVSK	26-28-88-89-82-49-62-88-76-61
1831	14867	4437.54	845.3812	3	AM(O)TDTFTLQAHDQFSPFSSSSGR	SMTDTFTLQAHMVC(Cam)SPM(O)SSSTAK	15-51-73-99-95-99-99-75-21-46-37-46-27-50-83-75-39-78-35-9-83-6-60	WHQWKLC(Cam)GHDKFSC(Cam)KTEMR	5-5-12-5-5-13-22-8-15-11-15-56-28-23-7-34-32-8-5
1832	14869	4437.93	526.5283	4	RIPVQAVWAGWGHASENPK	VHLSEVVWMEEVAMNSSR	30-1-83-73-33-64-69-70-33-6-16-58-17-1-6-1-9-93	WLLWRKHYAALAM(O)NSAR	8-10-16-6-9-7-7-7-15-30-41-68-37-40-29-28-18
1833	14870	4438.12	537.6319	3	KAWPVFEHNILTR	KAWPFVEHVQLTR	87-99-71-93-64-94-84-89-22-50-43-44-81	TRKPVFEHPAATTR	14-15-28-41-63-82-95-85-76-77-44-72-67-57
1834	14911	4447.54	743.8874	2	GGSWVVIDSSINPR	GDVNTVLTSTLNPR	32-17-38-79-79-99-82-2-86-7-99-99-99-99	MKKVVLDDGDNPR	30-45-51-94-98-89-85-86-72-95-97-80-38
1835	14919	4449.01	507.7666	2	WNLDELPK	WNLDELPK	96-96-99-82-96-95-98-81	WNAGTAGLPK	78-96-89-74-93-91-68-96-92-63
1836	14925	4450.23	908.4677	2	MQLKPMEINPEMLNK	EMLC(Cam)KPVLNPEMNLK	42-15-55-56-38-69-14-54-96-98-84-97-99-91-99	YPLMQQPLNPNM(O)LLK	27-21-59-51-57-60-32-55-78-61-52-39-78-66-34
1837	14927	4450.75	637.858	2	LDKDIVALMTR	LPSSSLPADLFK	99-56-97-63-21-96-93-77-99-88-32-67	EVKDLAPFVTR	61-45-69-90-93-84-49-59-74-71-48
1838	14937	4453.08	1151.0529	2	VDSGIQPGSDISIYYDPM(O)ISK	YPPNQPGSDLVTYYDPPHLK	10-15-34-40-98-98-83-68-82-96-8-1-99-99-89-63-29-6-42-63	WWVQPGSDLVTYYDM(O)RLR	21-22-45-73-82-68-86-94-95-94-94-98-98-98-73-24-41-19
1839	14938	4453.28	1267.5623	2	AM(O)TDTFTLQAHDQFSPFSSSSGR	GSSSVAMYNKAHDQM(O)SPFSSSTAK	15-3-14-39-85-6-11-30-85-89-99-87-82-80-88-96-93-45-34-45-7-55-19-54	WWYM(O)TLKAHDQFSFPSWC(Cam)K	15-15-13-26-69-95-96-97-94-91-88-92-95-32-24-34-19-21-38
1840	14942	4454.09	687.3127	2	NMSGSLYEMVSR	NMSGSLYEMWR	68-51-99-99-99-99-95-96-77-95-99	NMSGSLYEMVSR	38-73-97-76-90-91-82-98-95-95-46-30
1841	14944	4454.5	810.8712	2	MATEVAADALGEEWK	MSLTVAAPDSGEEWK	21-54-12-88-97-99-98-63-30-38-99-94-99-86-99	MGDEVAASLVGEEWK	32-14-34-96-95-97-97-89-92-97-96-99-99-76-73
1842	14950	4456.04	584.3229	3	KQGGLGPMNIPLVSDPK	AQVGTLGQLNQKPGDPK	25-4-57-3-16-2-1-86-24-26-46-50-52-31-78-74-53	WYNYKQVKQAAVPR	11-10-10-16-26-59-35-16-18-50-38-30-23-21
1843	14955	4456.98	1116.0394	2	DLYANTVLSGGTTM(O)YPGIADR	YVEANTVLSGGTTFYPGLADR	19-22-23-32-92-54-98-99-99-96-98-61-98-98-99-98-97-73-99-40-54	DLYANTVLSGGTTM(O)YPGLWR	23-32-29-49-67-92-96-99-98-89-83-92-96-98-97-73-59-81-38-26
1844	14956	4457.18	834.9553	2	VVVSGLPPSGSWQDLK	LLASGLPMASAGGDAPLK	63-23-52-61-74-94-99-27-1-49-26-91-36-17-56-94-99-99	HC(Cam)SGLPHQKPAVPLK	46-51-82-72-88-72-40-24-33-27-76-63-56-79-49
1845	14962	4458.42	627.8269	2	YFGDIISVGQR	YM(O)GDLLSVGKR	92-86-95-83-73-86-94-89-36-59-99	YM(O)TALLSVGQR	62-81-79-81-94-95-96-94-69-57-51
1846	14970	4460.38	820.4625	2	QILIASHLPSYELR	QLLLASHMDKGSALR	82-77-92-90-99-94-96-95-64-76-63-85-6-99-93	QLLLASHLPSEYLR	38-82-92-99-98-98-98-98-82-90-97-97-88-75
1847	14980	4462.88	781.7258	3	KDLYANTVLSGGTTMYPGIADR	GSTDGNLDAPVPGGLSNYPGLWR	19-2-1-64-48-32-60-94-38-38-10-13-76-33-27-43-86-87-97-48-82-32-46	RNFRKPEAYGTTMYPGLWR	5-5-7-5-5-11-24-14-21-8-14-23-73-62-24-7-30-10-10
1848	14981	4463.07	605.9763	3	MQLKPMEINPEMLNK	GEGEQDNNLKGMGLLLK	25-7-42-47-34-21-55-88-88-48-9-5-33-49-77-54-77	WQWDDNLEWGLLLK	16-22-49-40-45-69-54-60-44-37-71-96-30-32
1849	14984	4463.63	879.1157	3	KYGGPPPDSVYSGVQPGIGTEVFVGK	SNTM(O)SSLPEATLGVKPGMTPVAM(O)VGK	16-12-3-47-5-19-31-6-83-23-1-10-66-52-91-89-13-4-32-23-68-39-20-54-33-60	LLFFKYC(Cam)MKKDDPLHPVNVDR	6-6-7-5-14-10-12-16-43-20-18-10-6-40-39-22-40-10-7-6-5
1850	14985	4463.83	924.4644	2	TAGGAYVPAMADENIIVR	EPMYVPASNANSSLLVR	14-75-92-99-99-99-24-2-50-49-63-10-63-73-84-84-99	EPMWLNAWTVVTGSTR	86-54-32-45-74-70-74-51-75-77-82-43-14-57-48-30
1851	14988	4464.47	793.8813	2	TIAVDFASEDIYDK	LTAVDM(O)APYALYDK	91-93-78-99-99-99-99-6-51-33-92-94-99-99	LTAVDM(O)ASTAGQYSR	61-56-86-97-97-97-97-95-85-80-78-86-78-50-40
1852	14990	4464.94	851.9164	2	S(Acetyl)SVAVLTQESFAEHR	M(O)PAAVLGPGKGAQSC(Cam)SR	76-3-52-81-81-99-89-98-2-80-9-98-95-99-70-12-99	EWAVLGSHDAGASQFK	45-22-46-72-92-34-19-18-61-54-50-67-66-59-45-31
1853	14997	4466.73	652.3518	2	EEAISNMVVALK	EEALSNMVVALK	6-37-99-99-99-88-95-97-99-94-99-99	EEALSNMVVALK	62-67-82-96-85-63-67-91-94-89-86-56
1854	15002	4467.68	684.7076	3	YVATLGVEVHPLVFHTNR	YVATLGNNVHNAMC(Cam)SMNR	21-33-99-99-99-83-89-99-21-64-45-33-6-27-22-57-35-40	RRKRWKNMSNFMKNR	11-6-19-12-12-8-21-24-11-15-34-44-46-14-12
1855	15007	4468.71	1022.5057	2	KFYPLEIDYGQDEEAVK	KFYPLELDC(Cam)SGAAM(O)KAVK	31-34-55-99-96-99-99-96-60-60-71-20-65-62-64-80-54-99	KFYPLELDYLGHM(O)HHK	61-87-89-90-95-99-98-95-94-89-79-87-85-55-50-51
1856	15008	4468.94	881.9587	2	YINENLIVNTDELGR	KFDENLLVNTDELGR	9-29-63-90-77-99-91-88-95-75-82-98-59-95-99	YLNENLLVNGWGSKR	22-31-81-96-78-89-97-95-93-62-79-51-48-32-41
1857	15010	4469.36	1283.635	2	YGGPPPDSVYSGQQPSVGTEIFVGK	YHYGYSVYSALEPSVGTELFQR	6-20-5-28-63-94-93-95-94-3-10-88-99-77-83-36-57-37-89-12-28-64	RRQQDSVYSGQQPSVSAELRM(O)K	11-10-11-12-38-81-88-95-93-50-57-83-51-71-79-33-34-72-50-12-18-14
1858	15017	4471.14	662.848	2	FTVASPAEFVTR	FTVASPAEFVTR	24-26-99-99-99-83-88-67-98-99-99-99	FTVASPAEFVTR	72-75-96-98-98-77-86-96-94-89-80-66
1859	15025	4472.58	513.7814	4	YVATLGVEVHPLVFHTNR	VPHTLGVSDYAARSVLNPR	30-4-65-12-93-71-65-50-6-22-2-2-49-15-45-46-13-1-93	WFTLRPVWRGVGVPEPR	26-12-9-23-9-9-11-19-13-5-15-12-25-14-45-12-18
1860	15033	4474.59	555.8019	2	FGAYIVDGLR	FGAYLVDGLR	80-56-99-97-94-18-68-65-73-99	FGAYLVDGLR	85-80-96-94-92-75-88-66-84-86
1861	15042	4476.26	499.7468	2	DLTDYLMK	DLTDYLMK	61-26-99-98-85-99-83-99	EVTDYLMK	86-71-94-81-67-90-91-89
1862	15045	4476.95	618.3319	2	LQNITGFMVGR	MRLYVAGGGVGR	65-93-94-95-94-44-63-63-9-82-81-10	LQNLTGASYLR	51-41-86-85-69-30-43-52-92-92-67
1863	15047	4477.46	482.7622	2	FDTPFLPK	FDTPFLPK	88-95-99-63-75-21-91-89	FDTQKTPK	67-71-84-37-38-45-60-50
1864	15058	4480.04	511.2555	2	TEMDWVLK	TEMDWVLK	97-84-99-73-54-92-85-99	TEMDWVLK	82-94-96-78-63-88-95-89
1865	15060	4480.42	634.8834	2	ELLLQPVTISR	LELLKPANKDK	98-51-99-99-76-66-41-86-95-33-80	NKLLKLGM(O)AHK	24-30-92-98-94-75-43-63-69-38-26
1866	15063	4481.53	744.8516	2	MGPPSQAMWALGDK	MGPPSQAFDATNPR	61-64-96-77-97-88-85-84-50-27-89-97-95-34	MGPPSQAM(O)SVTNPR	44-24-39-81-61-54-89-63-50-69-73-92-52-62
1867	15067	4482.2	875.9828	2	KQGGLGPMNIPLVSDPK	KKNLGPMAGAVTHSDPK	43-62-75-98-94-90-65-66-43-2-42-30-54-71-99-98-77	QQGGLGWLRPLVSDPK	30-33-26-52-86-77-39-31-25-30-65-82-77-75-30-26
1868	15072	4483.18	1026.5579	2	YVATLGVEVHPLVFHTNR	SPHLLGVEVHPLVM(O)HTNR	19-17-1-12-99-93-96-99-99-99-96-98-96-91-94-81-99-99	FWTLGVEVHPLVFHKSR	25-26-56-60-60-93-99-98-98-95-97-97-96-75-55-61-45
1869	15077	4484.35	464.2579	2	AGPIWDLR	QPLWDLR	88-76-96-80-97-94-99	QPLWDLR	63-73-96-95-96-94-89
1870	15103	4490.84	991.4429	3	SMHVDMADEAYSIGPAPSQQSYLSMEK	GM(O)DSSHPATHWNLGPAGGGGGPGNGEPAATAK	25-3-1-1-16-18-1-3-17-3-48-58-99-81-63-53-30-14-7-21-9-14-8-9-32-35-18-17-9-16-9-35	M(O)YYWQWWHAPGLHLNGPGLM(O)DPDR	6-5-8-12-5-8-8-12-20-15-21-55-12-16-43-9-9-14-24-46-30-5-5-5
1871	15110	4492.27	1073.517	2	YESSALPSGQLTSLSEYASR	EHLSALPSGQLTSLSEYASR	12-7-72-64-50-99-99-99-93-74-96-94-99-99-99-85-92-90-87-99	DYTSALPSGQLTSLSEYWK	30-30-44-79-79-97-88-90-79-65-82-94-94-96-94-94-72-71-69
1872	15111	4492.54	868.4107	2	LMDGEEPLPM(O)LPSYK	M(O)PDWEAHVM(O)LPHLK	61-64-42-41-99-36-21-70-90-85-80-85-12-99	FPDWEPLPEMALYK	51-69-79-89-98-89-92-94-98-95-79-66-41-59
1873	15123	4495.32	871.4344	2	ELDALDANDELTPLGR	TAANALDANDELTPLGR	12-11-1-24-65-99-98-99-64-75-78-96-99-99-1-98-99	ELDALDANDELTGLPR	43-29-32-65-95-83-82-75-77-92-93-98-68-62-30-55
1874	15127	4496.23	668.0418	3	Q(Pyro-Glu)VKPYVEEGLHPQIIIR	LPKPYVGAADNHPSLPGLR	31-5-66-58-86-41-1-75-21-29-37-91-89-48-71-6-27-9-59	LFLHPMHLPVDFLPGLR	14-10-11-11-8-19-52-44-9-14-45-60-66-19-11-16-6
1875	15132	4497.71	823.4449	2	VINEPTAAALAYGLDK	LVNEPTAAALAYGLDK	19-22-73-96-99-92-82-46-98-99-96-94-94-99-85-99	LVNEPTAAALAYGLSR	48-40-86-99-91-93-94-96-97-95-95-96-71-90-45-29
1876	15133	4497.89	916.1074	3	TTGIVM(O)DSGDGVTHTVPIYEGYALPH	DSGLVM(O)NSELNSPNLPLVVPSQYTR	23-4-3-81-98-65-34-70-27-29-39-59-31-53-74-93-46-22-9-26-18-28-25-31-76	EERWWWWC(Cam)AHALHLTAHSLEK	12-14-5-10-8-11-13-18-22-32-30-8-5-38-31-37-26-18-31-15-5
1877	15149	4501.64	431.7551	2	GLFIIDGK	GLFVKNGK	72-94-92-62-65-57-94-99	VAFVKGGGK	35-37-69-72-66-30-32-59-33
1878	15154	4502.74	508.8043	2	LTLSALVDGK	LTSLALVGSR	95-88-94-89-93-72-98-65-43-59	LTLSALVSGR	86-90-96-93-96-97-92-88-60-76
1879	15168	4505.96	549.299	3	VINEPTAAALAYGLDK	DSRPQGLLLAYGLDK	37-1-66-4-82-6-63-38-80-86-84-61-61-48-60	M(O)YQRALAHKVGLSR	11-14-21-28-33-41-28-17-17-40-54-72-21-12
1880	15179	4508.51	472.7957	2	IVEVLLMK	LVEVLLMK	99-86-96-54-64-96-94-99	LVEVLLMK	92-91-98-93-95-91-89-73
1881	15180	4508.68	736.3705	2	TPSSDVLVFDYTK	ERSDVLVFDYTK	43-41-98-99-99-81-82-95-98-94-99-93	TPSSDVLVFDYTK	68-60-86-97-96-98-96-92-96-97-90-79-77
1882	15181	4508.87	713.8837	2	LGSTVFVANLDYK	LGSTVM(O)VANLDYK	98-94-88-95-99-99-99-93-99-96-98-94-99	LGSTVFVALNDYK	57-31-45-81-95-98-96-94-84-85-96-85-82
1883	15183	4509.27	1093.9928	2	EMEENFAVEAANYQDTIGR	SDAASSNM(O)AVEAANYKDTLGR	17-1-13-12-33-46-77-99-99-99-98-98-99-92-96-86-52-93-95-81-88	AC(Cam)TWNFAVEAANYKDDRR	24-25-34-59-65-92-96-97-99-98-96-97-98-96-94-52-27-22
1884	15184	4509.49	801.4132	2	AVLVDLEPGTMDSVR	GLLVDLEPGTTSDER	8-50-87-96-95-99-99-62-46-64-42-63-19-64-99	WPVDLPGPVEVEHK	33-28-72-90-93-69-39-46-55-81-52-81-55-46
1885	15186	4509.93	707.9911	3	WQHDLFDSGFGGGAGVETGGK	YVVPMGAHSGSM(O)GGQGVETNK	17-1-62-45-46-14-39-52-72-63-72-65-72-72-72-86-41-64-77-93-93	FFWC(Cam)WKMFGGGAGVETNK	11-7-16-18-27-34-35-71-59-35-26-54-56-44-72-65-26-15
1886	15189	4510.62	502.2998	2	LGGIGQFLAK	LGGLGQFLAK	95-93-84-97-98-98-82-92-94-99	LGGLGKM(O)LAK	83-76-88-98-78-80-61-79-91-79
1887	15208	4514.63	1052.5085	2	M(Acetyl)DEPSPLAQPLELNQHSR	SSSRPSPLAQPNQLNQHSR	31-2-1-41-97-35-62-98-99-99-66-80-78-96-79-86-99-99-99	C(Cam)AWPSPLAQPLELNQHSR	25-27-28-51-86-85-93-90-81-48-67-93-95-67-63-68-68-49
1888	15218	4516.96	460.7583	2	GLFIIDDK	LGFLLDDK	52-66-99-54-67-89-14-99	LGFLLDSR	75-55-97-97-95-98-97-92
1889	15219	4517.12	648.8573	2	EGSIEIDIPVPK	WSLELPLVDPK	78-34-99-99-94-94-63-63-95-99-99	WSLELLDVPPK	51-85-92-94-93-60-55-69-79-66-24
1890	15220	4517.29	584.9411	3	KDDEENYLDLFSHK	LC(Cam)PM(O)PAAHLDLM(O)SHK	15-10-11-39-4-1-6-72-84-91-89-88-88-59-82	RSNLC(Cam)DLYNVM(O)SHK	8-14-18-15-26-77-82-75-81-69-62-38-50-28
1891	15227	4518.74	517.2977	2	IAMGIPLYR	LAMPYLGLR	95-88-98-89-53-95-56-59-94	LAMGLM(O)LLR	83-81-95-90-80-43-55-71-59
1892	15229	4519.17	538.3117	2	LNNLVLFDK	LNNLVLFDK	95-92-99-88-96-96-88-99-99	LNNLVLFSR	79-85-95-98-98-98-96-89-85
1893	15230	4519.38	579.3487	2	SNLGSVVLQLK	SNLGSVVLQLK	33-15-96-99-89-98-99-99-92-99-99	SNLGSVVLQLK	33-41-95-95-97-98-98-91-90-91-85
1894	15231	4519.61	621.3427	2	ELGLPEELVSR	ELGLPRSQVDK	61-26-96-99-90-49-71-77-82-82-93	QNGLARQLVDK	27-32-22-62-76-52-30-38-43-30-40
1895	15237	4521.26	812.9123	2	VVSEDFLQDVSASTK	VVSEDM(O)LQSTLASTK	7-74-96-99-99-99-91-99-99-62-84-97-98-99-99	VVSEDFLQDVSASTK	55-56-77-97-95-98-99-97-98-98-99-98-88-51-27
1896	15242	4522.29	954.441	2	WNTDNTLGTEISWENK	WNTDNTLGTELSWENK	34-77-62-72-86-96-99-92-44-20-99-99-81-22-32-99	YHTDNTLGDDLSWSRK	43-48-91-93-93-94-98-69-57-79-95-95-86-69-52-59
1897	15247	4523.53	816.3827	2	FLQEFYQDDELGK	FLQEM(O)YKDSVNGGK	90-77-73-99-98-98-94-70-72-57-59-99-65-99	FQLEM(O)AVLMEYNK	30-33-38-94-87-52-61-71-74-80-45-34-31
1898	15255	4525.64	718.8497	2	EEAQSLEDLAGFK	EEAKSLEDLAGM(O)K	39-32-92-79-99-99-99-98-89-99-99-99-99	EEAQSLEDLAGFK	78-79-95-94-97-99-99-96-97-97-65-60-60
1899	15259	4526.39	670.8929	2	LGGSAVISLEGKPL	LNSAVLSLEGLPK	98-67-97-82-98-99-82-97-97-98-64-44-99	LDQKLSLEVAPK	54-48-66-79-97-90-92-95-79-72-60-52
1900	15265	4527.53	693.334	2	SYNDELQFLEK	SYNDELQFLEK	33-51-98-77-98-13-91-86-99-82-99	SYNDTMKGGLGSR	31-41-49-67-22-21-50-41-73-83-56-43-49
1901	15267	4527.93	876.9109	2	KDDEENYLDLFSHK	GAELM(O)LDM(O)GWPLLM(O)K	82-83-54-55-21-92-86-60-54-29-77-95-62-92-96	MNLEEMM(O)AGFLVSHK	22-27-41-85-95-79-74-59-46-86-95-90-85-60-52
1902	15275	4529.98	848.0784	3	SLYQSAGVAPESFEYIEAHGTGTK	SLYKSAGVWVTSAM(O)QLPGSGQAC(Cam)K	36-38-72-99-99-99-99-94-52-1-37-26-42-19-68-1-11-22-22-20-52-1-28-64	C(Cam)WYNLPC(Cam)HNTVARVDLPLWK	5-5-5-5-5-5-8-9-7-8-9-19-46-45-39-44-8-15-6-5
1903	15277	4530.38	513.2568	2	EAFQLFDR	EAFQLFDR	15-15-97-96-99-99-99-99	AEFKLM(O)DR	28-59-77-78-90-95-99-93
1904	15282	4531.41	521.7573	2	DVIEEYFK	DVLEGPNGGGK	24-52-99-96-19-1-77-91-56-19-99	DVLAHTSGDK	48-50-93-83-71-74-67-52-82-82
1905	15286	4532.35	533.9421	3	FHQLDIDDLQSIR	NYPKLDDLDTHLR	37-46-50-38-79-48-56-76-49-10-46-86-97	LPEYLDDLDTHLR	34-45-65-69-70-82-95-88-70-79-79-94-54
1906	15294	4534.63	908.9443	2	AVNYVGAGTVEFIM(O)DSK	NGLYVKGTVEM(O)LM(O)DSK	13-1-48-97-98-99-99-95-82-91-97-99-99-74-93-99	RQYVGAGTYYVGAHM(O)K	21-18-46-94-88-95-91-94-93-79-82-82-90-54-51-57
1907	15297	4535.18	550.2623	2	MIFDVESMK	MLFDVESMK	96-98-99-96-95-99-36-75-93	MLM(O)LTESMK	76-90-94-85-69-92-70-73-61
1908	15301	4535.93	564.8127	2	VADIGLAAWGR	VWLGLAAWGR	99-88-99-89-98-99-99-67-98-75	VADLGLAAWGR	51-57-94-98-95-97-97-98-98-90-83
1909	15304	4536.53	782.6769	3	AFVHWYVGEGM(O)EEGEFSEAR	EPAELTYVWGM(O)EEWM(O)SEVK	34-2-5-62-88-48-21-70-63-88-98-84-94-84-97-95-66-68-60	RHM(O)LWYWGM(O)EEGEFSEAR	5-5-12-25-21-28-40-18-20-77-88-41-79-79-60-84-19-13
1910	15306	4536.97	687.8346	2	WTEYGLTFTEK	WTEYGLTFMVK	61-91-99-99-69-86-99-95-98-99-93	WTEYGLTFMAR	65-85-99-96-81-97-93-84-73-37-22
1911	15307	4537.18	663.8564	2	WEVADLQPQLK	SLDVADNPPSALK	30-27-96-99-94-99-56-16-25-71-98-99-99	EADVAVPLDNRK	56-41-79-82-52-20-28-80-81-39-18-43
1912	15311	4538.1	570.317	2	LNLGTVGFYR	LNLGTVGFYR	96-96-99-98-96-98-95-50-98-85	NLLGTVGFYR	51-82-96-90-96-96-82-91-90-48
1913	15343	4544.86	877.465	2	GPVFAPPYEPLPENVK	GPVFANPLPMVLFSHK	13-5-91-92-91-99-6-5-6-71-80-71-47-99-11-99	RPFAPLNVLYEC(Cam)FK	25-25-62-85-65-41-31-82-66-56-78-49-38-59
1914	15344	4545.06	618.8251	2	RAPFDLFENK	TVALSDLFENK	5-15-91-93-82-54-59-79-99-90-99	LSALSDLFENK	51-45-78-88-92-84-89-96-99-82-82
1915	15350	4546.19	601.8315	2	GITLPVDFQGR	GLTLPGSGKC(Cam)GR	61-90-76-99-77-56-59-71-60-85-77-60	AVTLPHVYFR	32-37-73-96-85-60-57-68-67-67
1916	15367	4549.7	644.8348	2	SVSNFLHSLER	WSNFLHSLER	76-97-69-99-21-21-99-95-87-98	WSNFLHSLER	67-94-85-85-81-74-94-95-92-59
1917	15394	4555.45	463.2422	2	IIFDDFR	LLM(O)MVM(O)R	95-88-99-10-10-94-43	LLM(O)VMM(O)R	93-93-92-79-75-65-32
1918	15401	4557.26	606.3011	3	AVNYVGAGTVEFIM(O)DSK	TC(Cam)SVVNLSAEM(O)LALHR	15-5-23-64-33-81-63-63-38-84-54-65-38-25-9-40	QRYPNPM(O)HSGHALHR	6-5-30-30-13-14-54-28-49-34-62-70-54-19-8
1919	15403	4557.65	621.3535	3	APIRPDIVNFVHTNLR	SMYNRPLNFVHTNLR	44-12-39-24-5-1-53-47-80-84-93-81-52-15-40	VKFHKVM(O)NVLFTNLR	12-12-40-10-12-88-90-86-80-79-75-62-44-52-14
1920	15404	4557.84	594.826	2	DLQMVNISLR	LDQMVNLSLR	6-26-99-92-45-88-75-99-85-99	LDQMVARVTR	57-51-85-97-94-90-77-79-63-68
1921	15411	4559.32	939.9103	2	NTSEQDQPMGGWEMIR	GGMGEQDKPMGGWEMLR	49-3-1-2-86-97-99-95-99-69-98-99-45-89-99-99-99	QSSEQDQPMGGWEMLR	55-59-63-90-92-96-93-60-66-79-90-92-97-89-87-79
1922	15419	4561.39	686.3571	2	LPGGNEIGMVAWK	LPGGNELGMVAWK	99-94-91-90-69-95-99-51-20-90-99-86-99	LPGGNELGMVAWK	82-82-77-88-93-98-87-39-80-95-97-86-76
1923	15421	4561.73	835.8977	2	YSGPEDDAAISLAFSK	KSQASM(O)DAALSLAM(O)SK	21-26-36-80-86-38-94-2-1-95-99-98-98-57-94-97	QSQAENM(O)TLPVGSHR	37-40-61-71-80-38-41-56-89-71-79-66-72-39-41
1924	15422	4561.93	823.7163	3	NNVAIAVTYNHDGSYSMQIEDK	DPDALAVSAAC(Cam)HAPGDAALPLGHDK	25-2-11-99-99-81-94-45-7-7-34-25-56-80-39-41-72-35-56-15-45-39-22-79-64	WWWMC(Cam)WNEPTAAALAYVWK	15-14-32-14-21-15-54-89-61-73-62-72-80-72-49-73-21-12-15
1925	15447	4567.74	1259.5807	2	TDLNPDNLQGGDDLDPNYVLSSR	AAWDPDNLQGGDDLDPNYVLTTK	15-8-19-39-40-92-77-83-73-99-98-83-32-43-85-98-64-97-59-19-2-18-52	EFYTDNLKGGDVEDPNYVTWR	49-28-18-38-55-48-65-91-82-67-72-55-80-93-83-84-83-81-26-26-17
1926	15448	4567.95	636.3347	2	PDIANWELSVK	PDLANWELWK	76-92-96-96-98-78-97-93-86-99	DPLANWELSVK	80-74-97-98-95-94-97-94-88-80-61
1927	15454	4569.53	478.9564	3	MALIGLGVSHPVLK	MALLGLRSMLAMK	84-98-94-72-16-58-91-65-55-49-42-1-70	RALRLHAGVNATR	10-5-20-6-13-5-5-5-35-32-18-10-25
1928	15457	4570.59	696.3809	2	DIIVIGNDITYR	GGNLVLGNDLTYR	13-3-56-84-99-96-88-95-96-93-99-89-99	EVLVLGNDLTYR	85-70-96-99-99-96-86-93-98-97-93-86
1929	15459	4570.93	702.0082	3	M(Acetyl)DEPSPLAQPLELNQHSR	ATMLPTPAGWWGAPYNTNR	62-43-9-88-58-59-3-5-2-60-57-0-49-2-15-41-45-44-46	KC(Cam)EPNSWVSDFLHSKNR	15-16-59-13-38-10-18-30-55-60-61-86-60-49-40-15-9
1930	15483	4575.91	508.2307	2	EVFFMNTQ	VEM(O)FMNTK	6-74-71-87-93-86-98-99	DPESPQNTK	39-23-71-55-46-56-78-72-77
1931	15484	4576.13	665.8248	2	GFAYVQFEDVR	GFAYVGSMEDVR	38-27-88-96-99-19-3-67-99-88-59-98	GFAYVAFGEDVR	27-63-81-96-94-30-30-40-99-96-87-82
1932	15486	4576.59	629.3663	2	NVIFQPVAELK	NVLM(O)KAPVELK	6-26-99-96-96-57-69-71-99-99-99	NVLFKAAPRNK	54-60-97-98-98-90-72-62-67-71-66
1933	15487	4576.82	624.8555	2	Q(Pyro-Glu)QHVIETLIGK	NFDVPPMMLGK	43-77-98-96-84-27-53-82-99-99-91	NFDVLVLMLGK	26-30-92-96-88-56-66-80-93-24-32
1934	15493	4578.41	609.3445	2	IIQLLDDYPK	LLQLLDDYPK	91-84-99-99-98-96-97-79-99-98	LLQLLDDYPK	88-86-94-98-98-97-96-90-55-81
1935	15497	4579.23	961.9625	2	DESSPYAAMLAAQDVAQR	MNGAPLDGVPLAAQDVAQR	21-18-1-22-5-53-94-79-26-91-68-72-94-82-89-95-70-97-99	KMNEEMNDSGAKDLGRK	30-33-49-96-98-88-80-63-63-74-90-92-76-66-45-48-45
1936	15511	4582.67	865.9208	2	EAGGNM(O)SIQFLGTVYK	M(O)LPAM(O)SLQM(O)LGTVYK	84-64-13-53-82-99-99-66-72-99-97-64-82-99-97	M(O)LAPM(O)SLKM(O)LPC(Cam)YK	39-79-66-79-90-97-96-88-86-96-90-93-73-78
1937	15514	4583.34	517.2631	3	KVNNADDFPNLFR	FPPGKDDM(O)PNLFR	18-2-23-20-50-44-51-95-96-68-74-71-79	RALWDDFPNLFR	6-13-13-30-24-32-51-65-46-57-38-18
1938	15526	4586.24	1032.9937	2	DVDDGLQAAEEVGYPVM(O)IK	EEAREQAAEEVGYPPYVK	17-25-63-63-38-97-99-89-81-88-99-94-99-99-27-55-64-99	EEWGLQAAEEVGYPVM(O)LK	62-62-39-21-75-92-97-98-99-99-97-97-98-72-79-34-49-65
1939	15527	4586.47	731.8624	2	KNFYFLEMNTR	KNFYFLEMNTR	99-89-92-82-82-98-99-41-93-97-76	KNM(O)YFLNYPEK	54-81-95-97-94-95-71-61-38-83-49
1940	15532	4587.53	830.4561	2	IINEPTAAAIAYGLDK	LLNEPTAAALSFGLSR	63-26-75-89-96-55-96-91-16-45-94-75-95-84-91-99	LLNEPTAALAAYGLDK	44-44-73-98-85-74-79-93-92-88-94-85-50-55-31-45
1941	15533	4587.78	603.3507	2	FATEAAITILR	FATEAALTLLR	76-37-92-99-98-91-18-49-98-99-94	FATEATLALLR	60-66-92-99-96-81-86-74-97-90-44
1942	15547	4591.13	466.2649	4	APIRPDIVNFVHTNLR	AHKTMVAFPASAVLSM(O)GK	53-1-31-67-1-22-60-30-63-2-6-68-37-21-18-12-26-32	RKRKRMRHDPGGPDR	5-14-6-5-6-7-6-11-30-21-9-9-10-19-5
1943	15553	4592.32	584.336	2	GSIEIDIPVPK	SLGELDLPVPK	61-21-5-99-94-35-34-99-90-99-67	EKELRGPNPK	39-35-88-90-52-51-55-71-54-21
1944	15554	4592.54	538.8015	2	ALQFLEEVK	LAKM(O)LEEVK	98-19-99-97-18-49-94-94-97	ALKFGNAEVK	60-75-90-91-25-56-49-98-92-78
1945	15562	4594.46	775.3949	2	KVNNADDFPNLFR	KVNNADDFPNLFR	82-71-97-99-98-82-54-95-93-48-99-97-99	KVNNADDFNPLFR	72-86-82-83-88-96-97-91-59-55-86-71-59
1946	15582	4598.84	528.8135	2	YPQLLPGIR	YPQLLPGLR	88-32-67-99-96-96-95-99-98	YPQLLPGLR	68-79-94-98-99-89-66-92-56
1947	15583	4599.03	941.9667	2	LEQELFSGGNTGINFEK	ELKELFSGGNTGLNM(O)EK	17-64-78-85-99-99-97-95-69-89-89-83-79-85-97-99-99	ELKELM(O)SGGNTGLNFEK	66-50-73-99-99-98-96-83-76-96-97-98-99-97-88-92-65
1948	15585	4599.45	534.2448	3	GTWQSGFFDHGSFK	TGWQSMGFEASMLR	15-51-99-99-89-1-6-1-2-20-71-35-56-70	C(Cam)C(Cam)RM(O)KAASNSMLR	17-21-10-10-19-43-22-29-26-52-55-44-32
1949	15589	4600.31	871.4127	2	ETTDTDTADQVIASFK	ETTDTDTAENVLASFK	42-37-80-80-95-85-95-99-23-81-99-99-98-85-99-98	FSPDTDTADQVLASFK	24-32-15-84-81-93-83-79-79-71-94-97-95-77-66-40
1950	15592	4601.08	474.3023	2	IAFAITAIK	LAFALTALK	99-99-99-91-98-91-50-81-87	LAFALATLK	90-93-97-98-95-67-69-93-66
1951	15596	4602.3	495.803	2	LSNIFVIGK	LSNLFVLGK	95-99-99-99-89-97-99-94-81	LSNLFVLGK	85-90-93-98-93-93-96-87-85
1952	15618	4607.27	718.3833	2	FTQAGSEVSALLGR	FTQAGSFPAALLGR	90-85-99-99-99-99-82-11-49-99-99-96-30-93	FKTAGEEGSALLGR	37-38-59-90-90-90-89-82-93-97-99-98-67-73
1953	15624	4608.52	488.243	3	KNFYFLEMNTR	SSTPGNLGVEMNTR	9-3-16-17-8-53-28-76-3-88-9-54-69-97	WGYNELETPPTR	15-17-16-25-93-68-54-18-51-57-60-41
1954	15655	4615.47	614.9962	3	QVVQGLLSETYLEAHR	KPVLTLPGAC(Cam)YLM(O)AHR	15-2-67-50-50-38-4-39-70-42-62-37-51-80-52-93	WVPM(O)LYATGLVGARHR	8-12-15-17-28-18-40-14-5-21-33-26-40-50-44-8
1955	15656	4615.74	404.2114	2	GLLMAM(O)R	NNKEFR	88-40-88-93-97-99	VAWEFR	55-59-71-90-76-92
1956	15660	4616.99	639.7949	2	EGMNIVEAMER	WMNLVEAMER	61-88-99-98-86-78-99-99-99-99	WMNLLDAMER	57-83-92-97-93-92-96-97-96-80
1957	15662	4617.36	939.1049	3	LSDGGLLLSYDGSSYTTYM(O)KEEVDR	LSLGGDLLSQPLGGGYTHGGMC(Cam)TMAGHK	69-51-4-44-79-44-99-99-95-10-67-36-26-46-38-51-42-40-26-1-1-39-64-61-4-1-9-60	WEFFFWC(Cam)WFANGGVDPLLMKHK	5-6-5-5-5-5-5-5-5-5-8-5-5-7-5-5-46-39-26-5-5-8
1958	15666	4618.16	578.3248	2	SIQFLGTVYK	SLKM(O)LGTVYK	46-54-99-67-95-99-96-99-99-99	VTQFLGTVYK	49-50-91-88-90-91-90-96-86-56
1959	15668	4618.61	575.325	2	DRPFFAGLVK	SSALGSC(Cam)AGLVK	23-15-82-44-73-55-14-86-45-87-98-96	SSALSFLATPR	35-40-77-89-67-66-57-63-86-85-43
1960	15670	4619.07	994.5105	2	QLYDNEEVPGGGIITGIGR	QLYDNEEVPGGGLLTAVGR	68-50-60-79-31-75-99-43-47-62-84-50-99-93-94-9-63-98-99	QLYDNEEVPGGGLLTARR	28-26-55-92-92-95-95-87-92-85-82-89-97-99-94-35-18-37
1961	15686	4622.81	857.4556	2	PMNIQLVTSQIDAQR	SSPALQLVTSQLDAQR	43-87-5-53-98-99-96-99-99-99-96-96-95-94-97-99	NNNLQLVTSKLDAQR	33-35-82-99-98-99-99-99-99-98-99-98-87-76-77
1962	15692	4624.05	553.9703	3	IINEPTAAAIAYGLDK	LLTHHHAALAYGNNK	77-13-59-15-66-59-30-48-84-78-98-58-89-15-4	LFNGYALAATTPPVPK	7-5-28-30-55-61-77-46-38-6-10-18-37-70-18-18
1963	15697	4625.2	1025.9924	2	YHGDSVASLGTQPDLGSALY	RHESLPDQEAASAHYSPR	12-1-5-20-32-13-53-66-8-37-38-86-80-37-4-5-37-83	YMHKVASNLHAEC(Cam)SLYK	22-15-35-49-76-85-91-80-79-63-63-91-52-60-41-24-21
1964	15706	4627.33	511.7512	2	AAIDWFDGK	AALSM(O)LTDGK	80-95-88-88-73-95-67-83-65-93	AALSMETDGK	85-86-94-82-80-92-79-92-48-57
1965	15708	4627.68	629.8165	2	PGGNEIGMVAWK	PGGDQLRMAWK	65-82-96-93-94-99-56-15-99-86-98	NPNELGMVAWK	54-45-83-98-95-31-52-89-95-79-70
1966	15712	4628.42	881.4755	2	VLAQNSGFDLQETLVK	LLGQNSGFEVQETLVK	63-1-5-98-99-99-99-97-65-71-94-91-99-99-99-99	DPAKNSGFDLKETLVK	34-26-65-90-96-98-95-95-77-81-95-98-93-91-78-46
1967	15728	4632	1236.5886	2	IAQLEEELEEEQGNTELINDR	HGGFNATQLEEEQGNTELLPC(Cam)K	13-1-1-1-47-82-41-52-96-99-85-77-99-98-91-96-99-99-78-44-13-76	WWPNTKLEEEQGNTELLPC(Cam)K	12-11-10-12-66-79-97-98-95-93-92-90-95-97-99-98-92-11-15-32
1968	15730	4632.41	665.9013	2	TVSQIISLQTLK	TVSKLLSLKGER	90-52-86-88-87-99-97-96-93-84-87-98	TVSKLLSLQSVR	48-51-78-90-97-99-96-97-96-96-84-79
1969	15732	4632.86	764.4307	2	LAAVDATVNQVLASR	ALAVDATVNQVLASR	17-6-93-97-97-99-99-99-98-97-99-99-94-99-99	VRVDATVNQVLADK	35-28-92-96-97-98-98-95-93-98-99-96-79-60
1970	15744	4635.72	631.347	2	AITGASLADIMAK	ALTGASLWLMAK	43-87-88-97-99-99-73-77-81-99-99-98	ALTGASLWLMAK	60-74-94-94-97-98-93-90-99-98-90-85
1971	15753	4637.49	673.8672	2	RPLFLAPDFDR	RPLSTKLNM(O)DR	66-44-41-82-2-24-89-43-66-60-99	RPLGKPFNFDR	30-54-79-35-57-70-60-65-92-79-71
1972	15762	4639.71	1017.0331	2	FTASAGIQVVGDDLTVTNPK	RYSAGLQVVGDDLTVTNPK	20-15-63-78-93-90-99-96-99-88-78-71-98-92-85-99-98-99-12	RSYAGLQVVGDDLTVTPNK	14-22-25-54-81-96-93-97-87-71-95-89-95-96-96-95-19-28-39
1973	15766	4640.53	816.8878	2	GFNEGLWEIDNNPK	SC(Cam)AEGLVSELDNNPK	21-6-63-97-84-99-31-74-96-99-93-99-85-99-99	WNM(O)GLVSELDNNPK	26-34-55-82-95-89-91-98-92-92-76-73-57-62
1974	15767	4640.76	537.9749	3	VIKPDIANWELSVK	VLYSLFKWELSAR	35-87-39-94-24-23-38-45-43-72-27-28-56	YVKKFANWELSVK	22-17-28-30-41-78-61-55-95-90-55-61-16
1975	15778	4643.76	610.3378	2	DFLAGGVAAAISK	LMMAGGVAAALSK	91-63-82-96-99-56-78-7-99-99-97-85-99	FDLAGGLGAALSK	43-51-96-98-94-90-90-72-97-98-98-86-56
1976	15779	4643.92	509.7261	2	WSYEMFR	WSYEMFR	96-96-99-98-99-99-81	WSYEMFR	83-97-97-98-95-90-90
1977	15781	4644.27	1156.5393	2	TTGIVMDSGDGVTHTVPIYEGY	RDSLMDSM(O)AGGRQSVAMEARK	31-1-8-48-92-84-67-44-99-2-6-53-40-63-37-84-55-84-2-28-78	WWVMDAGPC(Cam)ADAPNLPWGLR	13-18-43-71-50-27-21-34-59-68-75-67-21-24-30-14-12-6-18-6
1978	15787	4645.49	849.9623	2	M(O)IAGQVLDINLAAEPK	FALGQVLDLNLAAEPK	47-30-67-94-96-99-95-76-79-31-71-84-97-56-97-85	FLAGQVLDLNLAAEPK	41-59-82-59-78-90-94-37-44-80-83-77-85-87-43-46
1979	15792	4646.57	440.2535	3	LDPHLVLDQLR	LDPHLVLDQLR	94-99-75-65-71-91-89-58-71-39-81	WEFLVLDKLR	14-37-39-63-62-86-63-60-62-43
1980	15798	4648.06	681.3943	2	DEPIHILNVAIK	DEPLHLLGRALK	41-64-93-90-99-97-64-36-29-98-99-99	EDPLHLLNVALK	59-38-67-86-92-97-87-68-82-81-80-54
1981	15802	4648.78	925.9771	2	IIQQAGQVWFPDSAYK	LLQQAGQVWFPDSAYK	63-48-82-98-99-93-82-99-51-20-96-94-68-86-99-99	LLKAGAGQVFGEPDSAYK	28-33-59-59-43-92-84-88-91-39-23-93-88-86-72-69-59-40
1982	15805	4649.38	715.2959	2	HNFCFMEMNTR	HNM(O)SYEVM(O)SGSR	99-89-99-98-77-60-91-82-78-30-97-93	HNM(O)SYEVM(O)SGSR	74-89-97-97-96-98-94-92-95-74-50-41
1983	15812	4650.89	761.3348	2	VFDYSEYWEGAR	VFDYSEYWEQR	99-88-84-94-99-98-98-88-99-99-99	VFDYSEYWEQR	60-63-97-98-99-99-98-95-99-86-85
1984	15813	4651.1	546.3218	2	VLVLYDEIK	VLVLYDELK	89-31-99-93-92-85-49-82-99	VLVLYDTLR	67-88-98-98-94-75-77-70-39
1985	15817	4652.29	597.3145	2	WFVEVEGTVK	WFVEVEGTVK	96-81-99-81-78-96-90-92-99-99	WFVEVEGLSK	67-96-98-97-85-98-38-70-56-81
1986	15828	4654.5	557.8477	2	VLITTDLLAR	VLLTTDLLAR	80-86-99-95-73-69-99-99-98-99	VLLTTDLLAR	74-88-99-96-89-88-97-99-94-55
1987	15831	4655.18	484.5901	3	AVDIPHMDIEALK	AVDLLAC(Cam)PPAATPR	66-98-97-95-38-17-20-32-53-2-2-50-31-56	WLVPSMPGGASPPR	5-7-5-11-12-5-5-5-5-21-18-11-21-15
1988	15839	4657.12	659.8802	2	LDPHLVLDQLR	VEPHLVLDQLR	72-48-93-82-99-96-94-73-59-81-99	NNPHLVLVWAR	54-52-57-70-96-96-96-92-75-60-68
1989	15840	4657.3	559.3592	2	PIHILNVAIK	PLHLLNAVLK	24-56-99-92-65-78-93-78-99-99	LPHLLNAVLK	49-32-85-90-72-84-71-79-90-46
1990	15841	4657.47	786.357	2	MFVLDEADEM(O)LSR	MFVLDEADEM(O)LSR	68-23-98-96-94-87-95-94-77-82-99-99-99	MFVLDEADEM(O)LSR	61-69-97-98-98-98-94-97-98-85-91-76-56
1991	15862	4662.24	789.4021	2	FGGGNPELLTQMVSK	SGSSNPELSRVMVSK	57-4-1-72-64-98-96-81-1-86-14-99-97-99-85	FNGNPYNLADALLR	41-31-35-69-65-73-88-77-66-90-70-59-40-21
1992	15863	4662.5	935.4905	2	ANLQIDQINTDLNLER	ALNQLDQLNTDLNLER	17-38-15-97-94-99-89-96-92-99-77-77-77-99-93-99	RAAQLDQLGGTDLNLER	18-18-19-79-94-92-95-98-87-79-95-98-98-96-90-72-60
1993	15864	4662.75	578.8193	2	NLIDAGVDALR	NLLDARDALR	49-77-99-93-99-86-77-62-84-48	VQLDARDALR	26-28-95-86-77-61-88-83-88-65
1994	15870	4664.28	527.2864	2	YMITDIIGK	YMLGSGKLGK	96-76-99-19-63-69-14-99-94-99	YMLKGSGLGK	71-90-97-91-34-43-20-86-62-68
1995	15879	4666.33	594.8332	2	MILPVGAANFR	LMLPVQANFR	96-88-99-97-99-98-80-62-98-99	LMLPVGAANFR	77-75-98-95-95-85-92-88-73-76-48
1996	15882	4666.86	719.0464	3	IMDQAITVGAPVIGLNDSGGAR	FLVSPNDVGAPVSVPPTPAYK	25-6-31-34-23-33-64-87-5-20-89-89-81-76-50-49-29-1-29-46-28	RRDDVMVKPVLGLNDSGQR	5-5-12-24-14-28-39-54-21-35-83-68-73-72-46-68-5-21-11
1997	15883	4667.05	938.4937	2	LYIGNLNESVTPADLEK	FELGGGLNESVTQLHFK	42-26-90-91-93-5-99-98-98-85-99-99-84-94-55-84-99	FELGNLNESVTKLHFK	43-67-83-68-90-89-82-99-97-96-92-80-70-68-48-50
1998	15885	4667.45	691.3225	2	TLEEDEEELFK	TLEEDEEELFK	90-52-92-99-94-88-94-96-94-99-99	TLEEDEEELFK	63-75-99-99-92-95-97-98-97-86-84
1999	15887	4667.85	867.4091	2	ESEITDEDIDGILER	ESELTDQQTDGLLER	34-8-77-99-99-99-23-56-89-88-99-99-99-99-99	QC(Cam)GLTDEEVDGLLER	33-72-68-95-98-97-91-89-88-95-92-97-97-90-54
[truncated: 1,399 more rows]
