# Supplementary material for: Novor: Real-Time Peptide de Novo Sequencing Software
Source: J Am Soc Mass Spectrom. 2015 Jun 30;26(11):1885–94. doi: 10.1007/s13361-015-1204-0 (PMC4604512; doi:10.1007/s13361-015-1204-0)
Supplement: Supplementary file 4 — (TXT 86 kb) [file 13361_2015_1204_MOESM4_ESM.txt]

scan	mz	z	PeaksDB	Novor	NovorAaScore	PEAKS	PEAKSAaScore
4504	505.9348	3	TEWLDGKHVVFGK	TEVSLDGKHVTMAK	13-25-10-29-29-52-29-67-34-38-2-20-20-48	TEWLDLDRALQR	32-52-68-77-76-31-24-73-55-73-69-57
3604	342.7876	5	KYAAELHLVHWNTK	HTTKHAHGKVVHSDR	22-4-38-1-14-2-40-1-1-1-1-1-2-5-41	WHNHRLRLFSGMR	15-16-49-13-24-31-10-20-29-59-24-46-18
13486	588.3608	2	PGLHPILTLSK	PGLHPLLTLSK	68-88-92-95-99-96-88-88-96-99-99	GPLHPLLTLSK	31-48-69-95-94-97-97-91-96-91-69
6437	912.9294	2	SLLSNVEGDNAVPMQHN	DNGWHPHGAQVGGSHLR	13-5-3-2-14-4-2-1-2-10-66-46-67-37-5-11-63	FWM(O)YNGDVAVPEPKR	21-22-12-15-22-7-14-12-14-50-46-73-29-22-29
2653	630.2719	4	TYETTLEKC(Cam)C(Cam)AAADPHEC(Cam)YAK	YANSMMMHGTC(Cam)NPGASGASLAVYK	13-6-13-9-8-27-1-1-15-9-2-22-12-44-2-17-4-1-4-11-11-22-29-54	YWWWFPGDC(Cam)HDC(Cam)VQTAVYK	6-5-5-8-5-5-5-5-18-8-9-12-11-11-10-10-19-10-11
10963	806.8887	2	ILDGMFAIC(Cam)GVSDSK	LLDGMFALC(Cam)GVSDSK	63-48-90-56-71-99-98-88-98-92-98-99-89-99-99	LLDGMFALC(Cam)GVSDSK	57-57-86-63-93-99-99-99-99-91-98-99-98-69-50
3653	428.2324	4	KYAAELHLVHWNTK	AYGAAEHLLVHC(Cam)LKK	53-29-1-49-25-69-37-47-26-57-41-24-3-9-74	KHWSHHLVHMAAKK	49-39-23-51-25-44-76-28-29-61-48-66-59-31
3581	570.6409	3	KYAAELHLVHWNTK	QYVVYMLKHWSQK	65-81-2-1-29-54-42-90-91-37-12-93-88	RWFWHLVHVHHR	15-13-24-40-41-90-87-82-43-21-33-16
1124	345.6952	2	DFPIAK	SPNSSAK	49-6-37-4-12-56-99	FDPLAK	68-79-52-67-55-69
14207	593.0024	3	LLGNVLVC(Cam)VLAHHFGK	LLGNVLVSYASYHKGR	99-99-83-99-89-16-42-59-29-17-38-25-3-2-90-40	LLKRRNYGSGGFPRR	18-30-10-7-8-11-12-7-11-8-18-27-10-12-11
8735	532.2913	3	TLFGDKLC(Cam)TVATLR	YLEALPEYGVALEK	60-9-11-40-6-45-68-1-15-90-27-57-48-60	TLFDLPEPVLADHK	35-49-68-23-29-33-70-27-37-78-62-60-40-39
8756	797.9333	2	TLFGDKLC(Cam)TVATLR	TLFGDKLC(Cam)TVATLR	72-37-83-99-59-97-99-69-94-95-98-18-76-99	TLFGDKLC(Cam)TVALTR	45-84-80-86-95-97-95-82-89-97-93-76-66-52
3462	641.6873	3	KQGGLGPM(O)NIPLVSDPKR	TLPGMTTGPRGLLSGSSYK	64-19-3-9-33-7-1-1-4-4-12-1-22-30-41-10-59-59-67	KHKFWREGAYLGKFR	18-18-10-9-23-6-22-22-30-26-50-18-14-33-7
3474	481.5166	4	KQGGLGPM(O)NIPLVSDPKR	TVLVKLMHTMMMC(Cam)ATR	43-4-4-1-4-40-1-8-6-38-2-10-36-12-83-74	AKFC(Cam)VYDKLLKTHGSR	9-10-10-11-18-37-29-11-22-60-68-55-22-10-26-10
4393	571.3497	2	KLVAASQAALGL	MGLAAGTKAPPK	88-89-93-85-82-82-82-27-79-15-11-96	MGLAKTKKHK	72-63-97-90-86-56-50-52-45-54
1096	386.7232	2	AAC(Cam)LLPK	AAC(Cam)LLPK	90-99-97-77-88-94-96	AAC(Cam)LLPK	85-92-98-97-97-93-68
6947	596.6462	3	TITLEVEPSDTIENVK	M(O)VLVVLDPSDTLEAAAK	38-10-52-2-2-11-71-89-62-48-74-43-76-17-12-27-78	WRMKTTPTEAPKWR	11-12-22-18-24-22-12-37-71-24-14-39-34-16
7201	529.6455	3	RIEAIPQIDKYLK	FSTSKDLPKLAHSR	23-10-29-31-64-65-80-89-67-59-77-6-3-76	RLEALPKLDGRYR	11-23-49-44-61-38-46-79-55-29-43-77-54
6644	578.2861	3	YFPHFDLSHGSAQVK	LLETVVAAENESSENK	77-81-8-24-58-32-21-21-2-11-2-3-9-7-48-60	FYSHNMGRKHNWR	20-23-29-32-29-21-5-13-10-50-31-22-15
6691	894.4656	2	TITLEVEPSDTIENVK	DVTLEVEALDTLENVK	54-10-49-99-99-99-99-1-16-99-99-92-96-90-98-99	WELEVELADTLENVK	44-73-72-98-98-99-62-45-88-89-95-95-72-73-68
3638	500.8042	2	QTALVELVK	TQALVELVK	97-70-99-99-92-89-98-66-99	TQALVELVK	59-61-82-94-89-90-63-72-90
523	438.2589	2	LSQRFPK	KDM(O)KLPK	56-89-51-39-5-68-52	LSAGRFPK	63-65-73-44-76-76-74-71
10158	591.8094	2	SDGLAHLDNLK	AMGLAMFSNLK	5-6-37-87-87-18-21-65-33-99-99	WWAKGYMLK	25-26-62-40-15-31-24-71-50
933	717.7711	2	ETYGEMADC(Cam)C(Cam)AK	TEYGEMADC(Cam)C(Cam)AK	52-82-99-98-98-49-25-99-98-98-98-99	ETYGEMADC(Cam)C(Cam)AK	82-78-93-93-99-88-88-98-98-94-86-62
7205	886.4669	2	LALLSVTTGGTAEM(O)YTK	LSPLSVTTNTAEVPGGTK	60-36-85-28-99-92-79-99-74-80-91-96-1-18-12-23-98-99	LHC(Cam)SVTTGGTTVPWKK	43-68-79-96-96-98-98-79-87-97-99-98-62-54-39-61
7147	639.811	2	LGM(O)FLYEYAR	LGM(O)FLYEYAR	98-4-15-99-98-94-58-84-91-99	LGFM(O)LYEYAR	52-46-62-96-98-97-97-87-59-67
12963	926.3967	3	NIC(Cam)DISC(Cam)DKFLDDDITDDIMC(Cam)AK	KPEGGM(O)FRM(O)DDDLNADTDDLMC(Cam)AK	25-17-20-3-1-19-48-9-13-33-33-45-43-5-48-28-77-78-36-80-99-82-14-82	WWWWYVMDLDTNQTDDLMC(Cam)AK	11-8-9-15-29-23-18-20-35-77-27-61-45-90-84-77-82-84-39-32-22
1345	646.8092	2	LSQEDPDYGIR	AEKEDVLM(O)WR	2-34-18-99-95-77-90-31-75-99	KEAEDPDYGLR	43-72-68-98-99-95-96-89-33-76-69
4700	598.9883	3	QGGLGPM(O)NIPLVSDPKR	LELGADGDLTGLALPSPR	30-11-60-91-4-6-1-21-94-9-22-62-1-3-29-6-19-54	HHFNFKKAFKFTSR	37-35-25-19-18-20-63-75-60-76-49-32-32-11
13730	726.4271	3	QKVTGLDFIPGLHPILTLSK	NKLTAVDEMPAVVKSTATSSK	25-9-10-13-21-30-29-32-70-46-36-61-6-50-1-22-31-42-63-32-28	KKVLRYTLPAVHPAYRHK	9-11-43-30-6-30-35-81-35-69-69-89-48-22-18-10-34-11
713	492.748	2	TYETTLEK	TYETTLEK	96-88-94-14-1-42-55-99	TYENAMKK	87-89-98-50-37-38-75-75
13435	545.0715	4	QKVTGLDFIPGLHPILTLSK	VYHARDFLNSALPLTSTSGK	30-29-62-7-9-24-31-98-1-1-67-18-1-5-58-12-2-10-14-54	KWRRDNYRLLGMVLTKK	10-10-7-22-44-24-10-8-82-43-14-41-27-46-21-19-18
7550	489.9516	3	RHPDYSVVLLLR	HRPDYSVVLLLR	10-15-4-10-58-72-88-84-88-57-92-97	RHPDYSVVLLLR	15-21-27-35-59-72-97-98-99-99-69-32
10190	1057.5122	2	M(O)DQTLAVYQQILTSM(O)PSR	PRHTLAVYGQALLTSM(O)PSR	19-16-29-68-92-99-98-97-6-2-1-98-99-97-99-99-61-70-99	NFDNNAVYQQLLTSM(O)ALR	38-44-44-50-57-95-97-94-75-76-98-100-99-99-98-66-75-60
7447	734.4236	2	RHPDYSVVLLLR	RHPDYWPDLLR	76-86-93-95-91-64-10-52-54-99-99	GVHPDYSVVLLLR	35-62-88-79-85-91-74-78-48-67-92-65-26
11366	457.7759	2	LHVLAFSK	LHVALFSK	21-15-81-2-8-87-20-99	LHVLAFSK	76-79-94-83-80-84-94-68
7272	367.7156	4	RHPDYSVVLLLR	QLPDGTKDVLLLR	60-33-3-24-1-17-1-30-55-50-87-45-79	WYYRWVLLLR	52-35-28-39-82-92-98-99-89-31
10258	599.9998	3	KVLGAFSDGLAHLDNLK	KVLQFSDGLASYDKVK	37-54-91-54-61-42-55-38-94-91-46-38-74-57-71-95	QVLKM(O)SDGLASAPLPVR	37-54-94-48-31-68-48-26-72-88-41-79-35-77-27-35-16
10127	450.2516	4	KVLGAFSDGLAHLDNLK	RSLGAMSGYGDSFMYR	26-2-70-53-2-68-75-18-1-96-32-35-64-19-13-99	RRRYWFLKTPSC(Cam)K	8-8-15-28-21-33-14-37-46-24-31-44-26
10138	899.4964	2	KVLGAFSDGLAHLDNLK	KVLGAM(O)SDGLAHLQTLK	34-70-63-99-53-98-95-87-70-99-81-86-97-57-74-71-95	KVLGAFSDVAAHLDNLK	33-79-84-72-96-99-98-98-86-88-99-99-99-98-65-60-30
3794	450.7601	2	PTLVEVSR	PTLVEVSR	88-99-98-96-98-98-95-99	TPLVEVSR	77-79-98-99-99-86-92-87
12585	775.9514	2	DFIPGLHPILTLSK	DFLPGLPHLLTLSK	90-63-86-99-95-98-94-55-54-94-52-75-99-99	YVLPGLM(O)SLLTLSK	56-63-94-72-67-95-54-67-86-93-91-89-83-60
1494	522.4645	4	VHTEC(Cam)C(Cam)HGDLLEC(Cam)ADDR	AC(Cam)DEC(Cam)ELSDM(O)LEMLQAR	53-7-66-40-43-87-76-28-49-43-54-20-51-37-3-10-64	WMWENM(O)M(O)WVVGEADDR	15-21-13-37-13-33-21-29-14-50-46-83-90-93-77-19
1503	696.2846	3	VHTEC(Cam)C(Cam)HGDLLEC(Cam)ADDR	AHEQQGNLLDGQC(Cam)SSGDDR	25-1-35-58-40-3-9-42-47-19-35-29-36-68-4-1-80-95-90	KM(O)WWSMDNNLC(Cam)EWDR	10-11-11-11-10-15-12-19-23-79-43-63-18-56-32
12023	620.3056	4	LQTIWKEEPIPC(Cam)TAHWHFGQ	YGSLYTPDLNVLNMQNAHNASR	30-1-2-12-8-2-2-24-8-19-48-3-1-18-7-54-2-6-18-4-56-41	RWYPHC(Cam)QWC(Cam)HRVTNKPPR	5-5-10-8-21-5-5-5-15-9-9-14-54-22-35-6-5-5
3078	609.3038	2	LVRPEVDVMC(Cam)	DGHVNLGVGPPR	5-1-59-42-68-69-2-4-15-67-59-34	KYSGPVGC(Cam)PPR	25-18-35-9-18-37-10-21-40-43-22
6049	920.4683	3	SLLSNVEGDNAVPMQHNNRPTQPLK	AQNSNVEQTGASSQASVKDGGFPPALAK	15-40-57-84-39-44-96-38-15-42-23-1-11-18-2-26-44-4-2-1-2-21-19-3-3-69-11-35	VRKMVWYHVEHAVDNNSPVHWR	5-5-5-8-16-11-6-6-21-8-5-5-9-12-15-10-11-5-6-6-5-5
5911	690.6021	4	SLLSNVEGDNAVPMQHNNRPTQPLK	LSLSNANVLSTVSGTSKGQDGEVAPEAK	47-48-48-16-55-28-13-22-9-5-31-31-1-1-38-1-18-6-25-2-4-25-14-2-1-28-15-54	KWWLLKREWPHVDHVLDC(Cam)WR	5-5-5-12-15-10-5-24-5-5-7-21-14-12-26-56-14-6-6-5
5789	552.6823	5	SLLSNVEGDNAVPMQHNNRPTQPLK	DGRSGNEALSLSHHVHMMGEVNLLR	30-8-2-22-2-2-8-13-60-31-11-12-19-4-3-2-2-2-1-33-36-54-1-21-32	YYKWWWWVHHSAELASNVLKR	18-15-17-10-10-33-23-34-9-35-12-28-52-61-34-49-31-51-34-14-7
11207	729.3747	2	GAFSDGLAHLDNLK	QFSDGLAHLDNLK	31-91-95-96-99-99-76-92-92-77-48-99-99	KM(O)SDGLAHLDNLK	51-77-92-97-83-97-97-98-99-99-81-87-76
4908	743.8829	4	SLLSNVEGDNAVPMQHNNRPTQPLKGR	VQGETPDSVKAAFALKMVAQGKM(O)APPER	41-22-9-51-40-25-6-1-2-2-1-1-4-2-77-3-4-32-16-6-1-16-4-3-17-25-28-54	RRDWLWVWNM(O)WQVYRSPVWHR	5-5-5-5-10-6-6-5-5-5-5-5-5-7-6-29-7-15-5-10-7
5006	595.3068	5	SLLSNVEGDNAVPMQHNNRPTQPLKGR	SLLSPQSSDNAVPGAASHHPAQLHLAAAPK	36-40-38-43-4-22-25-9-22-8-18-34-29-3-4-1-1-14-3-7-1-1-15-39-49-22-32-1-7-57	WWHMC(Cam)LRKTWKC(Cam)VYYSTAALRR	5-5-7-8-8-5-6-5-5-18-5-5-5-8-12-12-19-14-5-7-5-5
4803	991.5098	3	SLLSNVEGDNAVPMQHNNRPTQPLKGR	VVNSNVEGNGHNGPGGPEAVGDGDFLPPGGR	30-24-72-28-11-37-37-61-5-2-14-3-19-12-5-15-39-6-3-4-1-3-20-22-25-2-1-25-26-48-46	YRKFYWRWLWTDAKYVLMYRK	8-5-9-9-6-6-5-17-20-9-10-23-19-25-37-25-13-15-10-6-6
8161	604.9769	3	LGPNYLHIPVNC(Cam)PYR	EHDYLHLPVNC(Cam)LFR	18-21-59-30-51-82-95-89-73-79-85-29-12-76	RYFKNPVLGGNNDYR	10-8-8-8-34-20-33-81-46-12-38-19-22-38-28
8826	511.287	2	ISFDLSLAR	MLLTDLSTK	13-12-29-49-24-1-68-46-15	VTMAKGMKR	14-15-17-19-21-21-12-22-12
11101	680.4019	2	GLFIIDDKGILR	GLFLLDDKGLLR	73-31-81-97-96-99-98-94-99-66-99-96	GLFLLDDKGLLR	41-75-94-100-99-98-99-98-92-97-96-59
11177	453.9372	3	GLFIIDDKGILR	LGM(O)LLVMQGLLR	23-3-62-91-32-39-22-85-65-82-12-23	GLFLLDDKGLLR	32-63-92-93-79-70-67-74-62-96-87-35
8063	906.9642	2	LGPNYLHIPVNC(Cam)PYR	LGPNYLHPLVNC(Cam)AC(Cam)GK	70-4-57-23-86-99-99-19-33-83-94-89-29-4-1-1	AVPNYLHLPVNC(Cam)LM(O)R	40-48-38-33-50-95-94-60-35-87-91-93-66-45-49
2171	619.5729	4	TSETKHDTSLKPISVSYNPATAK	STLGKNYSVSKSEGVSSYNSVGPK	15-1-38-4-21-21-28-60-52-24-22-3-48-2-13-31-49-19-11-77-52-12-31-78	HVKRSRSWTHKC(Cam)FYDSRPK	14-11-7-15-25-10-74-32-13-9-12-32-28-56-72-40-31-33-14
6090	581.3252	2	LVVYPWTQR	LVVYPDKGDR	30-54-99-95-27-39-25-63-37-96	LVVC(Cam)KSATQR	62-76-91-89-82-60-39-38-35-46
2099	495.86	5	TSETKHDTSLKPISVSYNPATAK	PNPC(Cam)VTLVTKDAAVAEHAVHSMK	3-7-7-16-14-2-12-19-38-6-25-1-1-2-25-6-40-1-28-9-34-47-89	RRRRLLWWWEC(Cam)NWSATAK	7-7-9-5-16-18-7-12-7-12-6-15-21-77-51-43-18-16
2113	825.7643	3	TSETKHDTSLKPISVSYNPATAK	FGLTQHDTEAQPLSVSYNRRR	22-1-19-48-19-25-60-19-4-3-49-97-26-97-79-38-67-69-3-15-92	TMWKHDDWKPLSVYSNRRR	16-16-15-50-54-49-46-41-50-59-73-71-69-71-85-60-16-33-25
809	487.747	2	NLSVEDAAR	LNSVM(O)GLPK	85-36-76-78-70-29-6-15-81	LNSVVDGDR	48-50-86-92-71-37-23-39-21
10242	483.7641	4	SLHTLFGDKLC(Cam)TVATLR	DATTAVTC(Cam)LSGPAKVATLR	37-10-12-16-9-18-3-33-24-2-47-4-10-49-88-86-73-51-93	WYYFSWRRKVATLR	12-14-9-8-16-8-5-10-43-80-86-46-46-38
10206	644.6832	3	SLHTLFGDKLC(Cam)TVATLR	SLTHLM(O)TAKLC(Cam)TVATLR	25-38-11-16-74-78-15-9-65-87-67-70-67-50-14-18-43	VTHSFWLKLC(Cam)TVATLR	9-16-14-13-8-26-32-21-82-74-79-56-60-17-23-14
1236	409.7242	2	VDPVNFK	VKAM(O)PEK	97-1-20-84-47-41-77	DVTEARK	62-61-75-82-79-34-66
2554	567.7642	2	C(Cam)ADDRADLAK	C(Cam)AVVADGDEAK	15-39-67-25-1-13-2-75-92-99-99	AC(Cam)DDNLDLAK	48-41-90-96-60-46-61-96-91-90
14070	861.0039	2	GLDFIPGLHPILTLSK	MLMGLPGLHPLLTLSK	67-7-4-1-98-62-85-81-96-12-4-87-47-90-83-99	YRLLPGLHPGVLMVR	22-18-34-91-54-48-70-60-12-10-39-62-26-28-18
13748	574.3369	3	GLDFIPGLHPILTLSK	GLDM(O)LPGLHPQLGSNR	25-38-77-99-71-37-2-6-62-2-8-95-1-1-46-74	RLYLVYHGMLKLSK	8-20-10-69-22-25-44-38-41-72-44-37-41-16
10515	966.5229	2	SLHTLFGDKLC(Cam)TVATLR	LSHTLFGDKLC(Cam)TVATLR	48-24-48-95-94-99-98-75-40-95-66-35-95-60-30-98-99	LSHTLFGDKLC(Cam)TVATLR	52-34-66-96-99-100-98-99-98-98-97-90-89-88-74-81-59
11274	571.831	2	DLLHVLAFSK	DLLHVLAFSK	90-94-98-94-98-94-40-84-99-99	EVLHVLAFSK	88-76-96-97-97-99-99-99-96-74
11456	381.5565	3	DLLHVLAFSK	DLLHVLAFSK	65-96-9-75-94-73-97-5-34-79	DLLHVLAFSK	61-67-67-57-72-88-69-52-74-33
7073	749.3776	2	FSALEVDETYVPK	FSALEVDETYVPK	42-15-70-94-97-98-76-66-91-75-75-85-83	YAALEVDETYVPK	52-56-82-92-99-98-92-97-98-99-99-83-85
7775	997.9745	2	GTGGVDTAAVGSVFDVSNADR	KRSDTAAVGSVM(O)DVSNADR	29-17-38-99-92-98-99-95-99-96-98-99-99-97-97-93-64-99-99	RSQDTAAVGSVFDVSNWR	41-50-45-96-97-99-99-99-98-99-99-99-99-99-99-88-73-71
12587	899.9824	2	DEFKPLVEEPQNLIK	DEFKPLVEEPLLLEK	50-57-62-98-99-94-98-79-92-32-30-1-3-42-99	DEM(O)KPLVEEKPLNLK	81-95-81-79-59-78-91-96-95-66-39-67-66-79-69
10120	774.3892	2	VYDLTKFLEEHPG	VYDLTKM(O)LEYEK	63-73-88-94-99-99-91-91-77-51-38-67	MMDLTKFLEEYK	71-74-94-98-99-99-98-99-100-99-83-68
6043	482.2672	2	SPILGYWK	SPLLGYWK	82-97-99-99-98-83-65-69	SPLLGYWK	92-95-99-99-90-90-94-86
11299	700.0148	3	MDQTLAVYQQILTSM(O)PSR	EEDSQAVSM(O)GKLLTSFPDK	34-25-2-4-3-22-56-63-17-5-75-83-82-30-92-99-66-13-67	HPWWSLLQNQKSSFPDK	18-7-8-16-45-67-85-71-28-29-38-74-90-93-19-18-27
11497	1049.5173	2	MDQTLAVYQQILTSM(O)PSR	M(O)DGRLAVYAANLLTSM(O)PSR	29-2-1-24-94-96-99-91-6-1-17-99-97-65-99-96-55-7-99	MNMVLAVYQQLLTSM(O)PSR	20-22-32-43-71-90-92-88-21-23-96-100-99-99-97-68-76-52
12525	509.551	4	VGEANPKLQKVLDALQAIK	LLRNSSAPGGLAEVPNKLAK	63-1-9-74-6-5-1-29-27-5-12-12-43-17-13-25-6-42-6-41	KKYARRYVVLMHVMLK	11-12-27-23-15-22-26-18-22-41-46-48-35-22-45-18
12544	679.0679	3	VGEANPKLQKVLDALQAIK	VFKTGNSHVDMMVLSTLR	41-20-75-42-24-11-13-27-58-6-35-1-1-13-17-44-32-40	KRWWYKTRGNGLLKTK	22-14-18-21-20-60-78-34-24-44-39-44-43-59-48-14
10109	516.5951	3	VYDLTKFLEEHPG	VYLNTEFLEYTR	57-27-46-74-55-86-86-98-85-13-12-56	VYLDTKM(O)LEYTR	48-59-46-31-52-30-76-71-83-65-66-60
7040	676.8415	2	YAAELHLVHWN	NM(O)GHVVSGVHTAK	55-7-3-80-62-16-68-5-52-82-30-37-89	YAAELHLVHGDK	33-71-93-97-98-98-99-99-99-61-52-41
7120	451.5623	3	YAAELHLVHWN	YALSHLGM(O)MVSK	98-30-68-40-3-75-22-6-1-17-6-70	NHYNTYKPTSK	15-19-14-31-13-13-24-18-38-27-61
8133	783.6813	3	LC(Cam)TVATLRETYGEMADC(Cam)C(Cam)AK	LC(Cam)TVATLWVTYGEMADC(Cam)C(Cam)AK	44-15-31-99-86-24-63-29-30-44-95-84-98-70-80-84-74-39-14-82	C(Cam)LWWLRVMYGEMADYAER	28-38-28-26-62-41-39-35-68-54-90-95-93-90-59-23-49-12
4255	581.6388	3	LYPIANGNNQSPVDIK	GYGSGNPLPNNNALNLK	37-1-1-1-1-27-31-74-54-82-65-45-62-6-6-99-99	FEPLTTGPNKDPADLK	66-80-48-69-50-46-25-25-38-54-78-41-59-67-56-55
5944	871.9576	2	LYPIANGNNQSPVDIK	YLPLANGNNQSPVDLK	22-16-14-16-99-95-82-84-77-96-99-16-58-83-87-99	YLPLANGNNQSPVDLK	78-82-57-79-92-86-80-78-74-79-96-69-63-89-90-81
14380	732.0641	3	YSSLAEAASKADGLAVIGVLMK	M(O)QGPAPPMPRDGLAVLGVLMK	15-3-8-4-22-42-4-23-2-53-70-72-81-92-85-92-79-96-86-92-95	YLC(Cam)KHQLEYLSVLGVLMK	18-18-10-28-15-14-43-34-8-41-72-95-97-82-89-79-63-55
4507	925.7986	3	SLLSNVEGDNAVPM(O)QHNNRPTQPLK	SLLSNVEGDNAVPTVDPNNVGSLAPPAK	36-38-6-42-97-84-88-98-12-74-31-99-46-2-3-64-25-53-47-13-22-14-28-2-2-34-68-67	VVRC(Cam)VRHC(Cam)MFNKGNLFC(Cam)VWHR	5-5-5-13-11-10-9-7-5-12-15-5-8-21-10-13-15-10-5-5-5
14403	1097.5933	2	YSSLAEAASKADGLAVIGVLMK	YNMGGKAASQWGLAVLRLMK	17-30-43-3-1-54-99-99-99-97-85-97-69-95-94-83-85-85-61-59	YLNYPAASKADGLAVLLRMK	29-40-72-90-90-98-98-99-98-88-90-71-96-98-99-99-45-20-48-40
4483	694.6001	4	SLLSNVEGDNAVPM(O)QHNNRPTQPLK	SLLSNVETANAVMTYEHKAAFMYGK	36-38-63-55-28-44-79-38-3-8-42-91-10-3-17-4-37-19-6-24-39-4-3-15-54	TRRRM(O)VKHWVEWYAAGSM(O)HWR	5-5-5-5-5-5-5-5-5-5-12-5-5-5-5-5-5-10-5-5-5
4655	673.9964	3	GHAFNVEFDDSQDKAVLK	PPAM(O)NVEVYDTSGQLGPTK	1-4-88-48-29-61-46-37-44-59-23-1-1-45-14-1-1-70-99	YWDC(Cam)RNPDKMHLRTK	11-11-7-6-11-17-8-8-14-12-12-27-12-27-23
6803	568.5368	4	ATAVMPDGQFKDISLSDYKGK	RVSLGGDLANPKPDSSNSDADR	31-1-4-24-8-15-10-18-23-31-17-4-1-9-8-76-2-7-19-2-11-82	WRWC(Cam)HYWKVPAGPAGMLR	11-5-6-26-15-6-7-6-6-8-7-27-48-43-13-22-21-5
6820	757.7156	3	ATAVMPDGQFKDISLSDYKGK	LGGDMDPLAPFFLSLMAPPGPK	40-4-1-3-99-23-57-52-3-6-60-40-99-55-49-39-3-20-14-31-34-64	WTWWHVNC(Cam)SDAKFPLVPK	11-10-9-7-10-10-16-7-8-34-10-11-15-23-31-16-10-14
10587	493.6377	3	HGATVLTALGGILKK	HGASLLTALGGLLKK	78-48-39-5-30-90-81-64-84-72-9-61-36-42-48	HKSLLTALGPWKK	29-46-50-61-80-92-95-92-70-63-52-80-68
10596	739.959	2	HGATVLTALGGILKK	HGATVLTAKVLLQK	60-54-90-99-97-99-97-32-42-42-81-99-76-99	HGATVLTPSVKLKK	41-50-85-97-98-98-75-60-89-51-54-85-69-48
4252	733.8823	2	PIANGNNQSPVDIK	PLANGNELSSSHLK	1-57-67-78-75-83-0-37-98-2-8-78-63-99	LPANGNNQSPVDLK	62-50-78-91-78-68-70-74-90-55-60-95-93-85
9613	878.4642	2	LALLSVTTGGTAEMYTK	RPLMVTTGGTAEMYTK	24-2-56-33-99-99-99-90-41-88-95-94-97-98-91-99	RKNVVTTGGTAEMYTK	27-29-26-38-94-98-97-89-86-93-97-99-97-88-85-82
10102	697.6785	3	GAGAFGYFEVTHDITKYSK	QQM(O)GEVGPTGHGFKFLSVR	78-64-35-96-46-6-15-15-8-6-6-18-1-2-2-2-6-6-43	KKYTTLDC(Cam)QHMC(Cam)PPRR	31-41-20-10-20-28-14-13-23-14-21-35-32-11-24-21
13093	1164.8611	3	SHC(Cam)IAEVENDEM(O)PADLPSLAADFVESKDVC(Cam)K	QLYRHDEYNEHNDLPSLAC(Cam)PNEVEALHTK	47-6-38-6-1-59-2-7-55-24-32-53-97-54-6-52-13-35-30-80-71-92-90-87-13-77-0-5-35	QQQLREYWMVM(O)RLC(Cam)RNFPNEVEYC(Cam)AR	10-7-5-31-5-17-14-22-16-9-8-5-76-25-29-39-50-12-35-88-68-82-10-7-7-5
13117	873.8952	4	SHC(Cam)IAEVENDEM(O)PADLPSLAADFVESKDVC(Cam)K	EM(O)DNLDRALVEESFDLGEEEDNEVEALLPR	19-4-22-16-68-7-16-3-92-1-40-39-9-14-51-30-4-46-33-6-52-47-77-61-64-51-25-4-15-57	WWWMWRHRFRYNRFEDNEVEAC(Cam)YR	12-7-7-10-7-5-6-9-18-5-17-5-5-65-82-52-33-89-56-57-17-8-10-5
2495	658.357	2	EPISVSSEQVLK	GAPNSVSSPKMLK	38-2-19-19-99-89-99-68-11-24-85-99-99	AHMSVSGRVPFK	18-20-30-80-85-52-15-20-49-31-26-35
8778	477.6119	3	IEAIPQIDKYLK	ELALPKEFVAWK	67-80-96-99-9-27-78-31-6-2-34-23	LEALKMRQKWK	62-69-59-72-25-30-48-41-49-39-31
9318	707.8768	4	QLEDGRTLSDYNIQKESTLHLVLR	KFVTDTHYALSEPQLTTNSGLGPPVR	25-2-8-23-20-3-12-1-4-48-5-4-8-1-5-18-26-15-50-11-4-1-48-25-11-45	WWWEC(Cam)WRFVMYLKWVLRRK	7-7-14-23-6-5-11-11-10-22-9-9-9-44-29-72-10-15-17
3027	585.2634	2	SADFTNFDPR	GTDFTNFDPR	21-24-68-81-99-97-92-97-99-99	ASDFTNFDPR	45-56-89-94-96-97-99-100-99-97
5544	550.3105	3	VWPHKDYPLIPVGK	VWPHKDYPLPAVVK	37-72-70-72-96-65-63-56-57-29-10-61-68-71	WC(Cam)PKLLQPLLPQR	9-8-5-8-18-44-19-12-62-61-10-14-6
5480	824.9625	2	VWPHKDYPLIPVGK	VWPHKDYLAAPVPR	20-73-92-87-88-89-94-31-83-63-10-4-13-34	VVSPHKDYLPLPQR	34-45-50-30-48-93-94-89-83-75-83-68-37-17
5105	559.8319	2	EKVFDVIIR	KEVM(O)DVLLR	38-45-96-99-94-85-85-98-99	KEVFDVLLR	55-80-95-95-95-97-97-99-96
5514	412.9849	4	VWPHKDYPLIPVGK	VWLNGDLPALGLPVGK	18-29-9-58-50-50-45-43-4-6-18-72-98-40-41-93	WVKRDLPEAPGPVGK	11-31-10-7-35-34-12-55-26-9-30-56-72-18-52
4928	494.2883	2	VVDVLDSIK	VVDVLDSLK	99-99-99-98-97-71-88-90-99	VVDVLDSLK	99-98-99-98-98-97-90-97-97
5306	507.3018	2	LVAASQAALGL	MGLAAKSAHK	96-92-53-86-74-86-69-97-12-19	MGLAAKAPVR	93-91-99-99-99-95-60-39-48-29
426	537.7745	2	LDELRDEGK	LDEHRYGGK	98-32-50-0-2-1-1-94-98	LDESTPVEGK	41-51-73-56-31-23-66-97-74-77
425	358.8529	3	LDELRDEGK	LLNHDFMGK	95-1-16-4-48-2-3-40-48	LDKM(O)VMHGK	89-85-43-48-37-52-61-81-63
6913	622.3346	3	TFIIGELHPDDRPKLN	TM(O)LLGELHPDGRPGSLR	19-87-99-72-98-42-58-60-75-40-18-15-1-38-27-17-40	KHVVYDKWGFENSKK	14-10-8-8-12-29-13-10-6-13-49-12-38-12-9
2178	482.042	5	HGEVC(Cam)PAGWKPGSDTIKPDVQK	HGEPMSSC(Cam)GYLPPNKAKYNKK	22-2-55-19-16-4-1-3-2-3-11-8-1-6-27-15-13-39-54-7-82	WYLWWWWRYTAVGELYK	5-15-21-6-8-23-14-7-5-5-9-21-6-38-20-20-18
2188	802.7327	3	HGEVC(Cam)PAGWKPGSDTIKPDVQK	GHEVYQLTGHPGSDNGNGKVLVK	15-14-72-76-74-23-17-13-14-66-25-6-5-6-1-1-38-38-75-1-8-48-99	WHKMLHC(Cam)EKNNTLKYFEK	18-17-35-41-38-44-26-78-31-19-35-74-81-83-78-20-44-14
2244	602.3014	4	HGEVC(Cam)PAGWKPGSDTIKPDVQK	HGPMSGM(O)AQPQM(O)GAAAHAGVLAKR	22-13-40-11-40-40-28-3-16-2-43-1-1-1-1-1-4-22-22-14-3-1-7-32	WPRC(Cam)VKPVNFQWPKC(Cam)TM(O)R	13-10-11-18-9-10-10-27-8-15-60-77-54-65-77-18-38-10
11557	623.3064	4	GPLLVQDVVFTDEM(O)AHFDRER	LPGLVQDVVM(O)TDGEVTDTELGGTK	47-6-51-69-65-47-25-62-27-24-80-4-9-49-7-4-12-31-45-3-1-8-7-52	NLWWWFSSWEFVVDGAVHPK	10-16-12-7-7-17-14-6-7-40-31-79-85-54-15-40-72-27-20-18
13373	550.9685	3	AEFAEVSKLVTDLTK	LSM(O)AGLLSWVTVETK	48-15-99-82-31-30-30-28-96-86-75-37-47-67-59	YKLQNSQLVTGASNK	21-24-41-33-30-33-32-67-82-68-33-67-38-25-18
10420	587.6974	5	RLVRPEVDVMC(Cam)TAFHDNEETFLKK	SHPVRGLPFAPPVESPAMGSQRTESGDK	25-4-4-2-39-1-7-2-1-1-1-3-27-28-7-13-3-46-4-19-20-23-25-1-1-1-7-41	WWWRYWYFLWWKRASEKTQK	14-10-11-12-6-11-7-7-9-31-11-5-23-46-60-78-25-21-26-20
1325	324.7079	2	LIFAGK	LLFAGK	95-96-0-42-71-48	LLKM(O)K	94-92-63-48-37
1287	617.9663	3	FSTVAGESGSADTVRDPR	AYTVAGVDGAGLAGVMM(O)PR	37-21-68-60-98-52-22-11-23-1-31-4-36-3-27-52-11-93-67	RDDRYATHQTAKSM(O)R	11-15-44-22-21-30-29-10-17-34-44-44-46-24-32
1742	542.3016	2	YLYEIARR	GVHTAVMGRR	6-12-37-60-67-15-1-1-87-99	YLHTSPLPR	24-63-56-65-88-79-86-89-85
12947	1095.7891	3	NSDSEC(Cam)PLSHDGYC(Cam)LHDGVC(Cam)MYIEALDK	EMNAELNTSHDHKNNSTAC(Cam)HGC(Cam)TTNDQAK	15-14-9-79-89-8-31-28-9-47-31-47-48-1-4-37-2-2-2-2-1-4-2-52-1-2-39-3-96	RRYGMGC(Cam)NFHDRYQM(O)VNM(O)C(Cam)TTEDRR	7-6-10-5-5-5-10-21-18-14-5-5-12-8-7-10-29-18-26-19-27-63-21-9-9
13194	1038.9911	2	LQGSLQDM(O)LWQLDLSPGC(Cam)	NSMSLDLQLWFDQPPGTK	19-10-36-80-38-93-88-89-28-71-34-48-59-31-27-11-61-52	NSMSLDLQGEEMDKPRAR	34-35-40-96-92-93-96-85-33-76-68-51-75-70-63-49-32-19
12941	822.0958	4	NSDSEC(Cam)PLSHDGYC(Cam)LHDGVC(Cam)MYIEALDK	NM(O)VTLEYDC(Cam)YVGDTGHDVGLPMNLVDVSR	25-4-15-44-63-12-6-33-40-15-1-1-6-3-3-1-56-15-1-17-1-17-56-41-1-2-39-32-54	WWC(Cam)C(Cam)REWTM(O)M(O)DVRM(O)GPHETLERDR	6-9-14-14-12-26-5-8-15-13-15-18-7-23-11-11-15-41-31-49-31-9-10-12
4601	504.6178	3	VPQVSTPTLVEVSR	DVVGLQPTLVEVSR	7-11-21-1-11-16-24-54-54-51-37-95-86-97	RWFVLPHNTVSR	11-35-25-77-88-10-14-44-79-94-83-77
4662	756.4232	2	VPQVSTPTLVEVSR	VPKVSTPTLVEWR	97-59-91-99-98-99-99-81-87-96-85-68-53	VPQVSTPTLVEVSR	76-82-89-98-99-99-91-92-95-92-95-89-82-71
6731	741.3718	2	AFYVNVLNEEQR	AFYVNVLNEEQR	9-17-78-99-98-94-99-93-92-99-99-99	SMYVNVLNEEKR	57-62-92-99-99-99-100-99-100-100-95-89
6744	494.5827	3	AFYVNVLNEEQR	MSKPAC(Cam)LSPATYR	41-12-8-5-15-20-76-38-6-8-6-68-81	M(O)ANNFVNAEATKR	18-16-11-31-14-18-52-15-35-67-44-65-24
9237	728.6942	3	NFTEVHPDYGSHIQALLDK	FNTQHVVNYVANYC(Cam)VLDK	16-4-68-51-11-60-5-29-26-8-8-38-20-24-38-36-93-88	C(Cam)C(Cam)C(Cam)FRRKPGGGHPPRVDK	9-21-23-24-20-14-7-5-10-26-7-21-8-7-32-21-40-16
13507	654.3795	2	LLGNVLVC(Cam)VLAH	PEGNVLKTAPGPK	61-89-6-21-62-97-44-3-43-12-1-2-79	LLQAALVNSNHK	72-74-44-48-52-90-84-59-74-50-40-29
5298	770.8654	2	AFTEC(Cam)C(Cam)VVASQLR	SMTEC(Cam)C(Cam)VVASKLR	12-13-83-90-99-16-47-88-99-99-98-99-99	AM(O)TEC(Cam)DGSVASKLR	21-23-61-94-88-45-10-55-94-99-98-94-89-65
8906	829.3789	2	QNC(Cam)ELFEQLGEYK	QNC(Cam)ELM(O)EKLGEYK	31-36-87-99-99-99-99-99-99-98-95-99-99	KNC(Cam)ELM(O)EQLGEYK	63-68-95-100-99-100-100-98-99-98-100-97-95
8423	528.2731	2	VSFELFADK	VSFELFADK	88-99-91-93-97-87-96-97-97	VSFELFADK	92-96-96-98-99-95-89-92-89
4157	514.2445	3	AFTEC(Cam)C(Cam)VVASQLR	SSGC(Cam)GGPAPPVASKLR	11-10-67-33-2-2-1-22-5-3-98-88-77-71-80-97	DWM(O)C(Cam)C(Cam)VVASKLR	26-14-14-55-40-50-95-96-88-85-89-60
12392	686.9858	3	FFESFGDLSTPDAVMGNPK	DMGAATPLEGSTNGNPAEAAGK	30-21-39-33-37-1-1-23-9-16-44-71-32-7-10-12-33-1-1-40-32-28	M(O)WALYC(Cam)STSLTDVDRPK	8-9-14-18-15-20-43-31-17-32-57-72-51-43-14-9-22
8935	553.2549	3	QNC(Cam)ELFEQLGEYK	LAEEAMM(O)EQLGEYK	30-13-19-2-16-68-28-23-76-89-91-43-72-93	YYTC(Cam)GFEKLGEYK	15-14-33-10-15-82-94-89-97-72-95-71-50
5670	833.0354	3	TC(Cam)VADESAENC(Cam)DKSLHTLFGDK	M(O)GGVADESAEGSDVRVSPGTM(O)AVDK	30-7-1-31-96-77-97-39-52-26-16-19-9-6-49-78-4-1-1-25-3-37-30-85-84	NM(O)WEWAEDLWSLVAGNM(O)AWR	11-11-33-57-18-21-44-20-26-15-49-55-54-39-10-32-38-32-45-24
10601	721.1087	4	KLNC(Cam)QVIGASVDSHFC(Cam)HLAWVNTPK	SSHLGPYEGHAAGSGTSDTRGLQTGVNPK	15-4-6-1-1-3-3-64-5-50-1-1-48-5-2-2-3-7-10-1-36-84-17-52-61-35-5-37-57	RHM(O)YHDGAWDSHM(O)VLTPNGKGKRR	6-5-15-11-20-29-20-35-44-23-25-23-11-18-21-13-8-66-18-18-11-8-7-7
12424	1029.9777	2	FFESFGDLSTPDAVMGNPK	QTGHSM(O)DGLMGVLAVMGNPK	50-1-15-7-78-97-1-4-96-23-88-10-45-27-99-96-96-65-75-83	MYESM(O)ATLMGVLAVMGNPK	22-15-65-66-74-15-18-94-75-45-32-45-88-90-81-41-50-31-28
5571	625.0284	4	TC(Cam)VADESAENC(Cam)DKSLHTLFGDK	GGFVADESAQGMAGFGFHPSDAWR	39-17-13-44-27-26-34-44-4-27-10-2-1-1-1-1-33-1-15-19-37-57-55-54	M(O)NFC(Cam)WRHC(Cam)RHYSGAAWVDK	5-7-12-11-5-5-6-5-5-5-9-6-10-10-10-22-37-14-8
4127	562.6238	3	EIEIDIEPTDKVER	NQDGANLPMSGGKGVLK	40-29-42-27-3-4-46-52-4-1-1-1-2-1-14-14-60	KKDVELFMLDYER	10-10-16-10-28-32-12-21-52-56-27-66-18
7084	806.0527	3	YKAAFTEC(Cam)C(Cam)QAADKAAC(Cam)LLPK	SGFAAM(O)TYAPGSNGGMQAAC(Cam)LLPK	30-12-64-97-99-99-78-75-50-11-16-40-47-1-2-62-61-29-27-52-57-33-52-74	C(Cam)NFLAAFTEWLYNSKHADTK	10-12-26-37-15-14-14-9-54-8-19-49-63-25-14-19-55-14-28-14
7161	604.791	4	YKAAFTEC(Cam)C(Cam)QAADKAAC(Cam)LLPK	QM(O)SAVPAQAAC(Cam)PGC(Cam)AAM(O)PVELPK	30-11-21-28-7-2-30-24-47-85-49-23-26-69-12-28-54-18-39-2-32-49-57	C(Cam)MWWREKHMPYEPVELPK	8-9-14-10-18-41-24-12-15-15-16-93-80-62-45-50-30-18
4119	551.7861	2	GIDYWLAHK	GLDYWLAHK	36-90-95-99-78-99-85-39-97	GLDYWLAHK	35-76-84-98-95-97-87-91-94
6288	489.7957	2	VLTLELYK	VLTLELYK	89-31-97-96-70-54-87-99	VLTLELYK	85-90-95-87-83-70-89-78
703	437.8899	3	QSPVDIDTHTAK	SKKGSSDLAMC(Cam)K	5-9-19-19-46-2-43-56-1-22-5-48	YYEALYYKAK	16-15-40-39-52-76-35-29-30-22
12433	450.9407	3	HGATVLTALGGILK	KVYTSTALGGLLK	5-1-24-10-50-26-86-92-82-79-61-55-48	YVKTSTALGGLLK	25-19-17-27-55-89-95-92-51-49-50-88-40
5644	494.261	3	KYAAELHLVHWN	VVM(O)AMAGHLVHSGR	6-12-36-5-21-2-56-31-40-81-36-1-1-40	LHRREDTVGNQR	31-18-20-25-90-57-52-56-15-40-43-20
12425	675.9095	2	HGATVLTALGGILK	HGATVLDGLGGLLK	99-95-91-99-97-99-82-52-77-97-25-62-91-98	HGATVLDGLVKLK	83-84-97-96-97-99-91-74-96-82-74-86-55
11558	619.641	3	EQLKAVM(O)DDFAAFVEK	YEPVVAAC(Cam)RC(Cam)EFVTR	25-5-27-10-8-31-64-34-13-63-83-43-11-10-37	FFHGVLQGC(Cam)FAAFVEK	7-7-10-5-7-25-11-5-8-32-70-46-41-35-29-7
1902	499.9875	4	NEC(Cam)FLQHKDDNPNLPR	SPSLGGNQSVNSGAGAMPLPR	27-6-47-45-8-2-16-82-25-1-4-1-1-36-29-6-50-34-20-87-93	WM(O)M(O)M(O)NTLWYLPPLPR	18-18-18-15-14-28-16-18-14-52-35-63-90-43-63
1107	747.3554	2	FNTANDDNVTQVR	SSSTANDDVNTQVR	22-1-1-13-99-97-92-94-77-95-99-94-99-99	SSSTANDDVNTGAVR	40-51-82-88-95-85-92-95-81-79-97-77-79-78-75
10818	508.4482	5	LIQFHFHWGSLDGQGSEHTVDK	VVTDDGEHM(O)TAPQC(Cam)VLGM(O)PPVPR	25-14-40-15-10-4-2-2-1-3-2-1-6-1-4-14-7-4-52-3-2-7-57	WWRRWWMPQPRC(Cam)M(O)AFSLK	14-10-12-15-28-29-29-18-6-7-5-44-68-28-45-18-51-22
13253	685.7029	3	RHPYFYAPELLFFAKR	LLM(O)NGTMSAPELLFFAKR	77-11-29-36-3-3-43-31-42-95-23-72-92-72-93-35-36-40	RPHEEKSAPELLFFARK	18-21-20-52-46-12-32-66-18-55-78-97-89-74-35-25-26
5982	544.2765	2	M(O)FLSFPTTK	M(O)FLSFPTTK	80-88-97-96-99-93-96-39-80	M(O)FLSFPTTK	86-93-99-99-99-91-90-93-90
6457	700.8431	2	STDYGIFQINSR	GMDYGLFKLNSR	6-74-16-72-99-99-98-99-91-53-91-93	MM(O)TSGLFQLNSR	43-45-51-87-75-91-97-95-98-63-74-52
6605	917.4503	2	TYFPHFDLSHGSAQVK	YTFPHFPMSHGSAQVK	36-28-46-77-95-83-76-19-97-87-71-63-97-74-69-99	YTFPHM(O)DLSHGSAKVK	56-68-79-82-80-96-81-85-93-93-76-85-82-74-55-43
11719	931.1147	3	HTGPGILSMANAGPNTNGSQFFIC(Cam)TAK	FGGGC(Cam)LYMQSGNTNPGANLLFLC(Cam)TAK	23-1-1-13-22-48-19-11-12-8-3-33-48-28-29-80-68-74-2-3-82-46-92-72-68-82	KKEQRFFWGPNTNSGKM(O)FLC(Cam)GSR	18-12-20-11-23-21-15-8-24-18-30-49-62-25-14-63-90-89-86-61-22-29-14
8920	699.3565	4	LIQFHFHWGSLDGQGSEHTVDKKK	LC(Cam)DKPTASVHGVYTVGMGTYDAPAKR	40-5-12-26-9-12-2-45-6-23-21-42-12-11-25-35-1-1-1-2-1-1-1-17-51-59	KRWYMRVRWRWYSQSYMRR	11-5-11-13-18-18-12-20-10-14-25-10-46-18-10-11-11-7-7
709	656.3293	2	QSPVDIDTHTAK	SGAPVDFTPQHR	7-12-4-33-10-64-26-1-1-12-63-13	SQVPDFQPTHR	21-22-22-12-48-55-19-10-24-24-14
6593	611.9679	3	TYFPHFDLSHGSAQVK	TYFPHM(O)DLSHGGTKAR	46-28-62-63-68-33-65-27-43-58-61-70-22-10-52-83	TYPHFM(O)DLVNMGHKK	52-52-19-31-33-45-62-66-37-34-54-35-56-45-46
1763	659.8115	4	QEPERNEC(Cam)FLQHKDDNPNLPR	PAAASTLAAM(O)C(Cam)EQGARVGHNLELPR	3-1-11-4-4-25-70-1-1-3-3-8-1-1-10-1-1-7-19-22-29-9-38-18-57	RRWMPGRYSLC(Cam)GC(Cam)MDNPNLPR	11-10-7-35-10-6-22-8-14-18-15-5-7-15-75-79-35-51-45-15-5
6564	459.2274	4	TYFPHFDLSHGSAQVK	VSGM(O)RAPAYSAVGHMGVK	26-1-1-1-11-2-1-5-2-2-2-3-15-2-23-8-76-78	NMRYNQM(O)VWATLYK	5-5-5-5-5-5-11-5-11-23-32-20-25-5
1771	879.4133	3	QEPERNEC(Cam)FLQHKDDNPNLPR	C(Cam)QGFTLQTSSLHAHQDDPDLLPR	7-2-4-1-1-22-16-15-4-4-53-1-2-78-45-40-81-60-1-19-52-75-67	WWYMWNTHKLLHDDNPNLPR	7-6-9-7-21-21-21-12-40-51-77-62-83-88-76-9-15-30-8-5
491	358.2127	2	MVPIQK	MVPQLK	99-96-99-62-1-75	MVAVAPK	69-68-29-50-34-41-46
7005	626.8589	2	FLASVSTVLTSK	FLASVSTVLTSK	65-99-99-91-99-85-70-95-89-96-87-48	FLASVSTVLTSK	67-81-98-98-99-98-94-92-97-95-66-33
2174	528.051	5	QEPERNEC(Cam)FLQHKDDNPNLPR	AAFSMAPGC(Cam)SDSMSKSKC(Cam)GPPPLPR	38-2-12-9-2-7-5-2-16-6-1-3-61-10-1-4-18-15-1-4-53-17-31-87-82	YWYRWYC(Cam)REFC(Cam)NRPNLPR	14-7-6-9-10-7-15-15-46-9-23-11-21-20-37-52-31-13
680	686.2874	2	AAFTEC(Cam)C(Cam)QAADK	AAM(O)TEC(Cam)C(Cam)KAADK	22-32-42-99-99-15-4-87-96-64-99-99	AAFTEC(Cam)C(Cam)QAADK	48-66-66-96-99-66-61-92-98-95-90-79
14346	973.5036	2	VNPTVFFDIAVDGEPLGR	PKLATM(O)M(O)DLAVDGEPLGR	16-1-13-11-35-64-90-53-69-99-76-40-69-83-89-39-87-96	LYYAFFDLAVDWPVVK	30-22-34-61-88-77-69-78-97-98-99-94-52-38-59-31
14351	649.3383	3	VNPTVFFDIAVDGEPLGR	LVAASGMLVFDVDWPLGR	31-9-21-24-47-24-1-46-60-18-50-90-58-90-69-45-31-46	YVWRHYKAVDGEPLGR	16-21-27-21-11-11-33-48-78-85-60-82-23-40-10-15
8907	559.6859	5	LIQFHFHWGSLDGQGSEHTVDKKK	SNTWLLLLHYLAAC(Cam)GQPDDGNPPNK	16-11-12-5-7-58-14-4-11-22-16-1-1-28-5-29-11-25-35-28-4-5-45-26-41	YYRRWRC(Cam)HM(O)WRWVVPVWNK	10-9-7-6-16-5-10-6-20-13-6-17-14-68-10-10-17-11-12
832	337.193	2	AWAVAR	AWAVAR	88-86-99-97-91-99	AWAVAR	68-70-89-70-79-66
7744	955.9692	2	RPC(Cam)FSALEVDETYVPK	KDVYTEDVELASSAMPR	49-37-63-92-78-98-69-51-24-44-56-91-55-1-38-94-83	KDVYTEDVEPSSRTER	37-44-83-87-94-99-93-56-79-35-55-46-26-60-56-17
10831	846.7434	3	LIQFHFHWGSLDGQGSEHTVDK	SVGKEHPGPGYGSLDGQGSEHTTLK	25-1-1-10-14-30-4-9-2-49-40-88-63-58-84-13-33-79-78-11-64-55-2-68-82	WWREKHWGSLDKTSNDHLDK	13-7-5-33-28-54-56-38-43-59-66-25-43-30-35-39-11-22-17-9
11452	668.6926	3	IAYSKDFETLKVDFLSK	MTNKTYKSTLKVDM(O)LSK	47-5-54-28-29-39-4-18-60-98-96-58-89-1-38-93-82	MQYRFVETLKVDLFSK	20-21-24-27-46-31-66-61-85-76-77-79-43-33-49-24
10817	635.309	4	LIQFHFHWGSLDGQGSEHTVDK	LLQM(O)LGNHSASSSSWHLPNTVSR	49-23-35-44-62-14-23-8-8-3-3-59-1-2-51-40-2-1-12-57-32-39-32	RRWVRSRPFAHYC(Cam)SGC(Cam)TWR	5-5-21-24-5-10-20-21-12-27-11-6-11-25-19-51-23-11-10
7901	637.6479	3	RPC(Cam)FSALEVDETYVPK	EVGGYTEVDENVLYVPK	34-1-1-1-15-35-67-33-33-76-8-2-98-76-64-77-91	RPNYGMLEVDETYVPK	8-7-15-9-7-21-43-55-76-51-85-87-88-94-79-80
13227	514.5281	4	RHPYFYAPELLFFAKR	HPRYFYAKKYM(O)GPPKR	22-6-44-73-81-75-26-53-33-50-24-20-22-27-8-93	YNLYFYKKALLGETGFK	17-11-19-45-57-35-15-38-55-59-60-59-56-35-20-56-11
11451	501.7715	4	IAYSKDFETLKVDFLSK	LAHTALAFKSKDSSEDRK	47-29-62-19-75-65-36-23-6-1-4-17-1-3-4-3-41-82	RRKSKWRWVNC(Cam)ANDK	11-10-8-12-12-8-10-12-11-7-12-18-9-21-14
12184	754.011	3	EFNAETFTFHADIC(Cam)TLSEK	STSDAEVHLM(O)GQGSMGAAGFYK	21-4-41-87-90-99-96-43-90-97-6-1-1-49-34-7-1-3-35-61-35-60	WWYYTMRHNSVYEAPEK	5-5-5-5-5-5-11-7-7-5-20-24-85-40-10-20-6
965	468.2328	2	GGPLDGTYR	NPLDTGYR	68-82-90-98-23-20-83-99	NPLDSAYR	49-50-79-92-40-63-71-39
12067	1130.5149	2	EFNAETFTFHADIC(Cam)TLSEK	AGFSVETFTFHADLC(Cam)GNMKK	13-36-10-34-86-99-99-99-99-99-99-99-96-81-94-56-17-34-61-59	KFSVETM(O)TFHADLC(Cam)TDWR	45-84-82-95-99-99-99-99-99-99-99-99-100-98-97-63-49-44
7479	679.8175	2	AVM(O)DDFAAFVEK	GLFDDFAAM(O)VEK	61-81-93-95-98-92-99-99-99-99-98-99	AVFDDM(O)AAFVEK	49-84-95-99-99-99-99-100-100-99-98-88
7323	453.5479	3	AVM(O)DDFAAFVEK	FAGVC(Cam)C(Cam)AAFVEK	13-5-5-42-2-1-80-91-68-20-41-97	M(O)KVM(O)AAM(O)LSSNK	18-19-31-60-93-85-71-88-57-30-25-37
9259	602.7081	5	KLNC(Cam)QVIGASVDSHFC(Cam)HLAWVNTPKK	SSPGPGMSGPDSGPGNGMKTLLQLVTNGQPK	12-17-51-1-4-2-4-6-5-1-15-2-6-44-1-1-1-6-5-5-1-89-50-54-43-54-15-1-12-42-57	WC(Cam)WWHWRRRVWHGYTGDVLKPK	8-10-5-21-12-5-5-5-5-18-5-14-5-10-14-7-12-16-18-19-7-13
12311	754.4035	2	LSVEALNSLTGEFK	LSVEALNSLTGEFK	55-15-93-67-99-99-99-97-99-99-99-98-91-99	LWEALNSLTWFK	66-82-96-99-99-98-99-99-99-99-96-92
10852	993.5125	2	VLAPQISFAPEIASEEER	LVAPQLSFAEPLASEEER	19-22-57-62-19-96-98-99-98-24-10-71-71-99-98-66-84-99	VLAPQLSFAPELASEEER	38-51-59-21-45-96-97-98-97-63-85-92-93-84-94-90-85-56
2469	483.006	4	HDTSLKPISVSYNPATAK	LLFLNSYVKSYNWGPK	63-30-4-28-27-2-1-6-23-99-65-24-43-7-23-82	KWHWRRKSYNWGPK	20-21-35-18-23-18-68-92-95-91-71-75-74-82
2439	643.6732	3	HDTSLKPISVSYNPATAK	HDSTLQPLSVSYNRLAK	84-4-66-62-65-78-89-81-86-91-86-82-72-1-19-31-88	HDTTVQPLSVSYNRRR	25-41-63-54-48-78-33-74-97-97-97-89-86-50-26-31
12469	735.693	3	GPLLVQDVVFTDEM(O)AHFDR	GPLLVQVVDM(O)TDVDVQASM(O)R	25-17-98-99-99-99-52-62-56-52-60-9-40-10-76-88-1-6-35-92	RFYFC(Cam)FEELHAPQVSFK	5-5-5-8-6-19-18-18-25-5-5-20-52-59-10-11-27
10024	667.333	4	LIQFHFHWGSLDGQGSEHTVDKK	GGC(Cam)PEM(O)PSDHLWSDTGPVVKKPKK	39-13-4-55-26-4-12-8-1-1-48-45-1-2-21-5-42-11-11-29-14-16-76-59	WWWVRRWKWLC(Cam)NSPYEWK	14-9-19-11-7-12-19-17-28-41-38-68-31-39-76-30-14-10
9855	534.0667	5	LIQFHFHWGSLDGQGSEHTVDKK	HHEWMGKPFTRSTAHAAMTVDKK	19-6-12-6-19-8-1-1-6-16-8-2-34-2-19-2-13-44-13-3-21-37-41	WFQQMWWKWC(Cam)C(Cam)NLNPLLKK	10-11-5-18-15-6-8-18-7-32-6-8-40-46-19-25-27-11-6
9792	889.4412	3	LIQFHFHWGSLDGQGSEHTVDKK	KPKM(O)HAGYAGSQLDDQHVPTVDKK	15-2-12-99-43-68-15-75-57-15-48-48-27-60-18-28-61-4-1-71-50-83-16-35	EPQRQM(O)HWVM(O)DLLVGSHTVDKK	35-10-10-23-26-40-26-22-16-11-57-61-27-33-24-66-54-46-48-50-35-11
14775	659.3886	4	AVQQPDGLAVLGIFLKVGSAKPGLQK	KKQRPC(Cam)DTHAPAAVRGRPPSGYGK	30-13-55-19-60-37-14-17-2-1-1-15-25-4-10-5-54-1-1-8-1-3-10-77	KKGYKVTWNGHVMPVLRVRLPR	10-10-8-18-10-5-16-8-18-5-5-5-11-6-20-23-18-60-14-39-7-11
14789	878.8492	3	AVQQPDGLAVLGIFLKVGSAKPGLQK	AVKKDTKFVHVVGLNTGPGGSTEHR	38-24-5-29-55-1-1-77-12-1-37-48-43-5-13-1-3-8-1-1-50-57-18-8-46	KKRRVVVHVLWKWPRAAPDHR	8-5-5-5-7-8-5-5-9-15-5-11-5-5-19-12-14-8-8-8-5
12510	725.0538	3	VFDEFKPLVEEPQNLIKQ	KYYLDNGSPGHTQATKHKK	25-11-33-33-4-29-33-17-3-9-17-7-1-6-1-22-52-92-99	LHHHWKQQNPLADRHKK	12-7-21-17-7-9-25-9-11-17-21-24-28-31-17-43-34
9902	382.541	3	DLKWWELR	DLQWSVELR	67-99-13-32-24-85-90-45-79	EVQWSVELR	72-37-55-77-76-55-98-96-89
10010	573.3071	2	DLKWWELR	DLKWWELR	95-88-94-45-40-92-89-99	DLKWWELR	85-92-88-94-95-99-97-94
2390	965.0051	2	HDTSLKPISVSYNPATAK	HDTSLPLSKVSYNPATAK	29-8-32-94-94-93-80-80-50-50-93-93-98-63-19-85-59-82	HDTSLKPLWSYNPSKR	55-61-62-85-91-97-56-87-89-82-75-78-52-61-44-48
1088	505.8932	3	HPGDFGADAQGAMNK	LM(O)MAGYNAQQMNK	24-36-24-17-61-36-19-90-87-57-47-87-48	WLMHNDAQGAMNK	33-55-23-25-68-72-56-79-45-76-90-74-62
882	516.2701	3	LKEC(Cam)C(Cam)EKPLLEK	LKEDLC(Cam)ALTNELK	99-46-96-22-46-42-15-17-1-6-39-98-96	LKFKC(Cam)C(Cam)GM(O)FVLK	18-26-22-49-17-18-61-41-25-49-60-26
11688	695.3439	4	LVRPEVDVMC(Cam)TAFHDNEETFLKK	YQSDSLDVHDHQGPC(Cam)MVTLLLPPR	13-6-40-25-5-4-1-23-9-6-9-61-1-1-70-65-64-1-3-43-73-1-15-57	RKRRPLTLWWWC(Cam)MTMRDDDR	7-9-5-14-5-29-18-20-10-6-13-61-69-55-71-33-57-22-11-11
11094	556.4773	5	LVRPEVDVMC(Cam)TAFHDNEETFLKK	LVRLDPLRANLEGYEMVDGTMGNSK	47-23-28-52-7-2-39-34-42-21-12-40-48-3-7-37-22-36-1-9-7-2-2-7-41	WFYYM(O)KRWFWPYVLARYMR	6-6-26-10-13-13-5-7-13-6-15-11-73-55-35-16-8-10-5
10023	1037.9744	2	FFESFGDLSTPDAVM(O)GNPK	FFESFGDLSTPWVM(O)GNPK	49-19-28-85-99-99-92-96-29-60-99-88-95-96-77-65-75-83	M(O)FESFGDLSTPDAVFGNPK	43-45-71-82-90-93-97-98-60-56-73-82-93-95-80-43-69-44-39
11315	926.7916	3	LVRPEVDVMC(Cam)TAFHDNEETFLKK	YHSFTEKDEYAM(O)HDDKETM(O)LKK	24-14-1-18-47-47-47-36-12-47-65-88-41-71-63-65-85-79-30-43-40-96	YHLYYLPYFFAGGFMVNC(Cam)FLKK	10-10-9-6-16-18-5-5-28-66-31-9-8-32-50-55-10-9-28-43-30-11
10137	692.3175	3	FFESFGDLSTPDAVM(O)GNPK	YMEGPGNPLATGGNPGM(O)GNPK	17-6-15-8-1-1-53-19-1-1-33-57-65-65-11-15-65-97-86-97-53	VHM(O)MHWTVEVEGHQNPK	8-13-7-7-14-12-10-14-30-26-59-25-13-16-40-10-11
8070	742.7402	3	LC(Cam)ENIAGHLKDAQIFIQKK	LC(Cam)ELFMTLQDAKLFLKKK	69-53-42-60-28-45-37-58-47-68-66-58-45-63-88-3-10-99	KC(Cam)LMKMDTKLGRTFLEVR	12-13-14-8-34-31-14-18-26-37-20-24-31-26-52-71-15-9
8042	557.3065	4	LC(Cam)ENIAGHLKDAQIFIQKK	KFLSGEKGYHC(Cam)EC(Cam)NVGNVK	30-9-83-1-4-45-47-3-38-48-21-51-15-47-38-2-3-26-41	WYYRRVVLWQLFLEVR	7-11-5-5-5-6-6-10-7-15-65-26-22-30-30-8
9648	518.053	5	GTFATLSELHC(Cam)DKLHVDPENFR	TGEMSTMSKGLEPNLTFVNNFLR	42-14-42-44-1-3-1-1-1-6-5-1-31-13-27-54-1-1-3-21-30-19-82	RRWYFWKEEFYMRTANFR	22-25-27-39-24-15-43-59-55-21-30-25-30-87-39-29-28-35
1594	481.7675	2	DAQIFIQK	GEQLTSTVK	38-72-97-66-2-6-24-55-97	WKWPAFK	45-61-73-77-59-43-85
9670	862.7527	3	GTFATLSELHC(Cam)DKLHVDPENFR	YRGTLADGPDGNDQYWDAFRLR	13-24-79-9-14-8-31-12-16-10-7-18-80-66-71-88-86-6-29-25-65-90	WWMWWYSKQAGLSVDAM(O)RLR	17-18-10-9-31-31-8-39-15-30-14-68-57-79-57-43-45-18-45-10
9754	647.314	4	GTFATLSELHC(Cam)DKLHVDPENFR	FASAPSTDGVMDSEVLLGM(O)PTFLGK	19-1-55-31-34-3-14-1-6-1-1-46-12-36-1-1-37-7-52-95-13-13-21-15-54	RMWWC(Cam)TRDERFSNEATKNAK	12-17-10-21-9-10-6-12-29-10-24-18-27-82-25-22-17-15-30-15
950	387.4549	4	LKEC(Cam)C(Cam)EKPLLEK	KLLSFSSGQPHAM(O)K	28-29-19-12-15-27-3-3-90-37-1-12-68-78	LKEMRFYTTTEK	34-35-69-23-17-23-56-39-66-41-72-33
10469	703.3669	2	RHPYFYAPELL	MLPEAPRGYPFK	76-88-86-18-95-74-1-1-36-28-2-1	MLEPAAVLLSSM(O)K	68-66-89-51-88-59-25-61-40-46-50-38-17
2318	501.2739	2	PPVQAAYQK	PPNATVKM(O)K	80-92-54-43-14-46-56-43-99	GHVKVGYNK	37-63-86-86-84-33-52-84-66
2815	480.7845	2	FQNALLVR	M(O)KNALLVR	24-75-58-94-94-60-65-97	FQNALLVR	50-67-90-92-98-99-99-97
8330	714.0344	3	YDPSLKPLSVSYDQATSLR	ATDSTKADYSFYGWATSLR	38-4-50-33-48-4-64-81-24-21-88-88-65-34-84-75-74-80-43	HWLWNRFFYDKATSLR	11-10-12-34-10-9-11-67-73-84-93-96-92-73-74-24
903	669.3286	2	LVNANGEAVYC(Cam)K	TQPANGLWYC(Cam)K	90-52-73-82-89-65-18-48-99-87-99	LVNANWAVYC(Cam)K	67-61-85-91-74-86-88-96-99-86-88
8113	1070.5497	2	YDPSLKPLSVSYDQATSLR	DYPSLQPLWSYDKATLSR	52-5-85-80-99-99-88-84-84-86-71-59-96-73-91-12-10-99	M(O)WELKPLSVSMFKATAER	22-24-49-57-93-79-85-89-88-89-65-78-85-59-52-37-63-48
8480	593.6561	3	QGGLGPMNIPLVSDPKR	NAGLARGDLPLGMLPQR	29-12-74-34-7-47-1-70-94-98-54-56-6-85-33-17-74	QNLRENLLNNGLPQR	13-10-27-6-43-19-39-29-32-34-18-68-10-14-7
7256	546.2783	2	GTPWEGGLFK	GTPWEGMWK	6-13-59-45-96-15-10-42-97	SAPWELNFK	44-54-80-83-96-69-52-81-77
459	518.2037	3	C(Cam)C(Cam)AAADPHEC(Cam)YAK	GVVM(O)DMSAPGNC(Cam)GNK	39-17-68-2-4-25-17-4-18-48-1-5-20-76-84	M(O)LHC(Cam)C(Cam)WDAC(Cam)QR	15-31-15-15-32-14-30-14-24-40-30
3265	675.8406	2	SALEVDETYVPK	GTLEVGC(Cam)QYVPK	23-67-14-89-99-23-15-85-89-95-99-93	RDEVGC(Cam)KYVPK	25-38-96-89-28-37-56-93-99-95-96
8730	889.4242	3	LVRPEVDVM(O)C(Cam)TAFHDNEETFLK	KMFTPAPGVAASGTAM(O)HSVM(O)AVTDEK	47-24-25-19-14-16-32-9-3-2-7-6-17-64-72-85-84-65-27-12-8-1-61-26-91-99	KFWEWMFC(Cam)TAFHDAFGPTFLK	21-22-16-39-15-20-43-19-26-72-66-52-33-41-29-15-20-59-59-54-40
8850	667.3197	4	LVRPEVDVM(O)C(Cam)TAFHDNEETFLK	KDTPNGPVVPEPRM(O)HSTLDDGYPK	25-11-40-63-14-48-25-25-36-51-6-42-25-24-38-40-10-49-6-9-3-23-42-57	YWLWFNYEYFVFVDRPMYK	7-6-21-8-6-9-6-30-8-9-23-40-69-84-44-15-9-16-18
8603	696.0095	3	ATAVMPDGQFKDISLSDYK	GDAVMGFGSTPVGNTLSNAYK	28-22-97-98-99-10-3-2-29-3-23-3-9-7-1-2-3-15-21-73-78	C(Cam)FKC(Cam)RHKFDMGYLVPK	8-11-6-7-5-7-7-10-23-23-41-60-52-56-11-18
5459	639.3453	3	KTITLEVEPSDTIENVK	ASSAATLTDLAEVEKKGPK	25-10-10-69-45-16-71-59-59-32-1-76-95-84-27-2-1-17-91	WLHVEVHTEAKPRWK	34-30-21-23-27-34-18-24-94-55-56-33-21-21-18
9297	481.8047	2	YSVVLLLR	YSVVLLLR	76-16-64-88-99-88-61-99	YSVVLLLR	57-70-92-91-97-96-67-31
5467	958.5139	2	KTITLEVEPSDTIENVK	SSAPTLEVEPSDTLENVK	13-1-15-13-88-92-99-99-98-92-87-82-59-94-90-84-83-99	KTLTLEVEPSDTLENVK	56-60-79-97-98-100-99-100-86-85-90-86-91-96-66-55-67
8554	1043.5116	2	ATAVMPDGQFKDISLSDYK	SRVMPDGKM(O)KDLSLSDYK	19-18-8-70-97-92-12-11-91-77-67-98-97-98-99-99-91-99	RWMPDNAFKDLSLSDYK	14-21-79-41-40-26-48-79-78-75-89-80-82-75-77-73-39
12430	603.3014	5	VADALTNAVAHVDDM(O)PNALSALSDLHAHK	VDAAC(Cam)HATPPVASDFPVSATAVSWGFVPR	25-1-28-10-2-6-30-8-2-3-24-19-7-3-47-5-1-4-6-1-1-3-1-18-9-28-6-5-57	WC(Cam)RWQWYWRLLLSMVKMPMWR	24-8-8-22-7-8-18-7-5-23-33-30-27-65-50-41-34-21-40-21-21
12438	753.8755	4	VADALTNAVAHVDDM(O)PNALSALSDLHAHK	RERMGSGPAGNTTSAM(O)AEEQSHGLAPVVR	30-11-51-18-29-5-2-6-3-4-26-7-32-1-1-31-10-17-22-45-5-21-8-12-6-77-3-8-45	WWYRRETYWEVRRPVDYTWHK	16-15-20-22-14-28-26-8-14-29-12-17-14-16-49-25-21-19-34-28-22
8028	584.3187	3	KQGGLGPMNIPLVSDPK	GWDSVHSNLPLVSALR	25-12-70-52-24-33-29-64-90-80-3-37-48-5-17-40	WRVLSLKVSDAHDPK	15-15-20-40-21-49-73-38-31-38-48-62-65-20-19
2309	689.8527	2	EFTPPVQAAYQK	FETPPVQAAYQK	19-73-90-64-48-68-85-95-95-74-59-99	EM(O)TPPVQAAYKK	88-67-92-88-83-83-82-97-97-90-82-69
6075	647.9822	3	C(Cam)IKAFTEC(Cam)C(Cam)VVASQLR	DGDAGSAVVLNGGGVVASQLR	16-4-4-3-2-22-2-5-28-60-15-6-1-4-86-86-93-96-96-97-43	WWWEGHKC(Cam)VVASQLR	23-30-45-33-14-17-14-49-79-79-97-92-90-82-65
2329	460.2368	3	EFTPPVQAAYQK	GPKC(Cam)EVKAAGSFK	14-1-19-59-26-64-84-86-74-11-13-43-48	WQKEVQAAAGYK	17-12-11-56-41-40-86-51-19-10-20-15
12921	1023.0502	2	VFDEFKPLVEEPQNLIK	GSDSGSFKPLVEEPQNLLK	19-3-14-3-1-4-72-99-96-94-52-93-85-89-81-41-74-93-99	C(Cam)VC(Cam)AFKPLVEEPKRRR	59-59-55-73-94-99-94-97-97-99-99-79-83-70-49-30
12589	682.3695	3	VFDEFKPLVEEPQNLIK	VFDFEQGM(O)VPLQAPPPEK	57-80-96-18-44-52-11-34-9-30-23-82-2-1-27-29-32-99	FVPFFKLPVEEPEEPLK	21-15-16-14-62-60-44-34-63-93-92-41-71-85-31-65-68
9550	956.442	2	FESFGDLSTPDAVMGNPK	FESFGDLSTPDAVMGPGGK	11-37-59-97-99-98-99-80-98-99-70-68-71-98-70-1-68-81-95	LMEHGDLSTPDAVMHMK	49-38-65-40-73-95-98-98-95-50-41-73-72-86-38-41-70
12368	766.9019	2	AEISM(O)LEGAVLDIR	SMLQSNEGAVLDLR	60-7-48-85-3-6-99-95-96-89-92-99-98-99	SEPSFLEGAVLDLR	41-67-24-49-62-97-99-90-95-99-99-98-95-81
14844	673.3318	4	RM(O)PC(Cam)AEDYLSVVLNQLC(Cam)VLHEK	AAPSFSSNNYTNVVHAPGNPNHPAAR	38-17-6-12-14-11-1-12-23-56-11-10-3-6-2-2-1-15-39-13-21-4-3-3-8-54	HRKWWC(Cam)WSHRMLVLHAMAER	8-5-5-5-13-8-5-5-5-5-5-8-13-73-25-8-7-12-21-11
13997	772.7034	3	NYAEAKDVFLGM(O)FLYEYAR	YNAKPSGENM(O)GSNAAAAKEYAR	16-12-66-53-32-47-0-22-4-25-13-1-8-34-47-27-2-45-76-95-99-43	WWFVVENFGLSHLYEYAR	14-11-10-37-32-45-22-62-44-90-84-86-88-94-93-74-54-23
13809	633.6693	3	HPYFYAPELLFFAKR	C(Cam)C(Cam)AFFLLYRFAFRK	7-2-14-23-59-86-86-23-17-35-1-7-59-99	M(O)PFFFLLYRM(O)FAKR	19-13-18-13-38-62-54-20-16-68-57-34-20-23
7228	447.2813	3	LQKVLDALQAIK	QLQVLDALKRR	72-52-15-59-99-86-89-98-81-63-43	LQQVLDALKALK	31-43-29-61-84-90-97-97-95-57-76-46
9807	656.3734	2	HPDYSVVLLLR	HPDYSVVLLLR	99-86-27-95-95-91-89-47-90-99-99	HPDYSVVLLLR	71-72-98-94-79-77-92-86-93-73-54
14841	897.4409	3	RM(O)PC(Cam)AEDYLSVVLNQLC(Cam)VLHEK	AGFLHSGPTASGGVLGSAPPSGC(Cam)VLHEK	38-6-29-8-21-47-38-5-5-2-7-1-16-12-98-74-15-12-54-53-8-4-19-39-61-62-83-96	WWDWYEWSVVLTYRPPLHEK	13-23-38-27-31-68-35-40-52-90-93-85-71-44-21-52-79-52-61-26
9758	437.9181	3	HPDYSVVLLLR	DGNLLSVVLLLR	10-21-13-81-33-26-84-84-96-99-92-97	RM(O)PLVVSGPALR	32-19-41-93-97-83-60-23-28-37-91-30
7234	670.4197	2	LQKVLDALQAIK	QLKVLDALQALK	6-64-88-58-94-91-58-87-81-95-99-99	LQKVLDALQALK	59-63-87-99-99-98-97-98-97-82-89-74
511	343.6608	2	YGDFGK	YGDFGK	99-33-76-11-54-99	YGDFGK	85-80-85-69-50-76
4565	517.2865	3	FGLSVGHHLGKSIPT	FGLFVRDGSVPGGNK	33-1-52-16-24-55-39-14-20-30-29-9-9-12-82	GFLVEYLHKC(Cam)KR	26-55-61-23-44-26-38-33-69-44-57-40
3260	702.8838	2	ADIPGHGQEVLIR	WLPGHGQEVLLR	19-93-50-82-47-64-91-81-53-96-84-94	WLPGHGQEVLLR	34-62-37-59-78-48-76-79-67-86-86-65
3902	501.287	2	DYPLIPVGK	YDPPERPK	16-12-80-1-9-1-1-52	FMAAPVLPR	23-24-26-32-68-50-45-29-14
534	470.7278	2	DDNPNLPR	DDNQPVPR	2-45-67-39-8-87-80-81	DDNGGPLPR	68-57-57-30-37-31-69-77-70
10285	577.0905	5	LNC(Cam)QVIGASVDSHFC(Cam)HLAWVNTPKK	DHPAHGWAAPSNAGAPGAGDGMAGSTM(O)VM(O)K	30-4-34-4-2-9-37-1-21-34-1-1-29-7-2-1-1-1-3-2-1-35-43-7-54-2-1-19-51-78	WWWRWWLQNYFWSHLVRGFK	12-8-6-6-11-6-8-10-7-8-20-5-30-11-26-11-9-13-29-35
9434	877.9192	2	PC(Cam)FSALEVDETYVPK	MVSSSALEVDETYVPK	13-43-46-3-99-97-99-99-93-98-48-70-84-95-85-67	QEM(O)SALEVDETYVPK	25-56-94-97-98-99-100-98-97-98-88-89-88-54-44
10323	721.1126	4	LNC(Cam)QVIGASVDSHFC(Cam)HLAWVNTPKK	LNC(Cam)DHGSASSKRGPSAVTLSVAVGAAVNR	47-13-55-12-1-1-6-6-4-1-8-13-4-29-1-4-18-6-37-48-9-67-65-29-9-50-17-51-85	FWWWWWFRC(Cam)RLKADAALNVNR	22-22-31-43-28-31-24-19-44-21-37-35-61-50-65-75-38-25-34-35-24
5707	438.7523	2	PILGYWK	PLLDGPHK	88-96-98-1-8-63-59-87	LPLC(Cam)VFK	34-70-92-35-38-38-60
13662	838.4056	3	LLLEYLEEKYEEHLYERDE	APGNEYLEEKYESQTLGANGSKK	38-2-9-73-33-99-99-29-51-24-46-79-90-22-1-15-36-6-11-44-1-10-99	SHRRAHEEKYEEHLYEFPR	21-20-13-10-11-10-57-59-46-45-68-88-66-94-78-79-15-11-10
13779	629.0569	4	LLLEYLEEKYEEHLYERDE	EPEHVQGPEYEAGESPKPPPPNK	30-6-25-12-16-1-1-36-56-5-7-18-4-23-7-31-15-52-27-27-27-13-54	MTWRWLEQYEEHVNPPNKR	10-6-14-15-17-20-28-6-6-23-26-10-12-14-10-21-24-11-13
4882	581.2722	2	FSGTWYAMAK	FSGTPDHAMAK	96-86-98-96-98-5-6-99-99-35-37	FSGTFAMAMAK	77-86-93-94-52-60-78-93-97-80-75
9711	705.374	3	VLAPQISFAPEIASEEERK	VLAPAGLDPGPLGMTGKAM(O)SSK	60-56-96-42-9-44-93-5-1-2-8-83-14-1-1-1-22-3-17-51-46-28	KRYSSKEKRSSDTEEKR	12-7-9-21-18-20-35-9-9-28-19-49-32-49-35-16-20
2367	564.8513	2	KQTALVELVK	KKTAVANGLVK	77-70-15-6-27-74-2-1-65-72-99	KKQAKGELVK	66-72-43-55-34-50-87-79-74-66
2401	376.903	3	KQTALVELVK	SVKNLVEVLK	14-1-12-53-87-43-65-1-20-40	MLALLVMPLK	21-19-14-30-70-81-50-25-66-51
13739	960.9801	2	ALC(Cam)TEKLEQWLC(Cam)EKL	ALYAGVQLC(Cam)PWLC(Cam)ELK	47-76-1-1-2-86-96-97-83-93-97-93-98-88-59-39	KMEWKLC(Cam)PWLMKDR	56-59-96-90-96-98-92-95-95-99-85-62-46-30
10992	1273.0907	2	EFNAETFTFHADIC(Cam)TLSEKER	PPPVAVMM(O)TM(O)HDALC(Cam)TLGFAEPK	22-22-3-10-19-42-64-98-99-93-99-62-87-97-97-92-86-79-8-43-12-8-57	WYWRM(O)TM(O)HSVLC(Cam)TLGM(O)LRR	33-31-18-24-85-96-97-96-82-82-95-91-92-90-59-54-67-28-32
11310	849.0582	3	EFNAETFTFHADIC(Cam)TLSEKER	M(O)ENAETM(O)WKAADLMKDSVTVSR	30-28-23-63-32-86-29-33-37-52-82-63-71-20-18-7-24-49-11-8-31-92	FENATFEWKAANSAM(O)TASQAEPK	11-27-20-21-13-11-54-11-15-11-29-6-6-9-32-20-29-22-11-35-27-18-21
11717	599.8167	2	YWGVASFLQK	YADGVAYALQK	72-14-94-58-98-98-66-49-51-98-99	YADRASGAFLK	33-50-69-77-92-76-17-54-73-75-39
5872	460.7566	2	GLFIIDDK	AVFLLDDK	19-43-99-99-96-80-14-93	AVFLLDDK	77-83-99-100-99-99-99-97
12728	657.0513	7	HDTSLKPISVSYNPATAKEIINVGHSFHVNFEDNDNRSVLK	HDYTPVTLGVSYRHHAYVGWSGSTSKNVC(Cam)YSAPGVGKTGKLR	11-2-3-6-19-24-1-11-4-14-60-18-5-5-2-1-1-1-3-11-2-1-16-9-10-4-1-1-4-27-24-1-1-16-2-1-22-10-2-6-21-41	WWWWWWRWWWWDWWPRRKRFRKFADGTNVLK	5-5-5-5-5-5-5-5-5-9-16-6-5-5-6-5-5-5-5-5-5-8-5-7-10-13-11-6-5-5-5
2564	487.7464	2	ADDRADLAK	WDGVADLAK	80-14-69-41-18-8-75-76-98	WYFM(O)LAK	82-54-54-57-94-92-92
8916	825.4137	3	ILNNGHAFNVEFDDSQDKAVLK	SHNGSQSTSSSNSPVMSKGSPAVLK	30-12-46-1-2-25-3-24-35-1-43-18-3-21-10-2-34-27-43-4-3-17-53-22-28	KWWWPYFDRVPYYMPVLK	7-8-7-8-16-9-8-10-8-28-24-22-17-14-10-14-16-5
1505	383.8961	3	VVAGVANALAHK	VVASKRTTC(Cam)K	61-90-61-1-16-31-3-1-17-43	RRLTFEVTK	28-28-21-16-16-65-22-43-39
1517	575.3412	2	VVAGVANALAHK	VVAGVANALAHK	61-54-93-21-51-75-85-70-14-77-97-96	VVARAPPHFR	72-84-94-83-94-90-55-72-49-26
4253	754.3542	2	GGDDLDPNYVLSSR	WDRNNAC(Cam)KNSSR	53-6-24-43-5-18-1-2-82-36-87-80	WDRDLLSC(Cam)LSDK	25-25-21-46-46-37-40-18-41-66-27-21
13847	475.5034	4	RHPYFYAPELLFFAK	HSSSLLLEPPVNLM(O)AM(O)K	22-2-4-1-18-41-18-46-3-16-55-18-31-43-25-41-82	RRWYSWPELLFAFK	49-46-67-48-50-50-45-93-95-98-97-85-84-88
13898	633.6701	3	RHPYFYAPELLFFAK	NGLPDGFYAPENAVHVAK	16-13-1-1-16-8-42-75-79-87-32-36-14-50-1-1-56-84	RAYYFYAPELLFAFK	18-24-14-34-65-62-82-66-90-59-81-82-75-59-66
13943	949.9999	2	RHPYFYAPELLFFAK	RHAM(O)LLPSLYFYPM(O)K	72-43-5-92-98-99-94-72-7-30-98-55-50-99-99	RHAFLLPEAYFYLMK	38-76-93-97-99-92-49-69-34-44-82-68-39-29-32
2107	806.8956	2	YSAELHVAHWNSAK	YSAELHVAHWNSAK	7-54-80-27-89-87-36-38-93-39-87-99-46-99	YSAELHVAHWNSAK	29-51-49-88-80-79-39-68-90-93-87-60-38-26
441	543.2471	3	ADDKETC(Cam)FAEEGKK	GKC(Cam)DNMGGFADSGRR	15-15-32-42-29-11-1-3-95-48-43-1-1-21-46	WYERNAM(O)AEQWK	24-25-62-32-30-27-66-78-95-44-39-33
13665	625.7212	5	KVADALTNAVAHVDDMPNALSALSDLHAHK	SQSTGNDC(Cam)SGLTALLKNSVLAFDFLSGPPK	25-7-22-4-2-6-25-47-6-67-6-3-6-1-3-43-15-8-22-53-45-7-19-35-27-15-4-8-13-57	YWKKRRHWRWWYRLNTTDMWR	11-12-11-11-5-5-10-6-8-10-5-21-11-20-30-40-23-38-21-11-10
14384	820.3939	2	DVFLGM(O)FLYEYAR	LTFLGM(O)M(O)LYEYAR	31-22-34-97-99-99-16-38-99-94-94-97-99	DVFLGM(O)FLYEYAR	61-56-91-99-91-96-72-86-98-100-98-95-90
13671	781.9013	4	KVADALTNAVAHVDDMPNALSALSDLHAHK	LVAGAFFTLASNC(Cam)ALDSPPNSALSDLHAHK	40-13-2-44-21-8-16-29-4-23-17-34-1-1-45-31-59-4-31-61-51-23-63-68-61-87-61-25-46-7	FRRQRHKFFWVC(Cam)SPNSALSDLMWR	10-11-5-12-16-24-18-40-31-25-27-12-12-48-57-82-80-92-71-67-77-12-13-17
13695	521.6036	6	KVADALTNAVAHVDDMPNALSALSDLHAHK	PNSMWVDEVDALDEM(O)GGSRVGKKTVLFK	3-13-10-4-13-9-22-33-1-16-1-9-15-5-1-1-2-6-26-5-2-1-1-2-1-2-31-54	C(Cam)RWYKRRREWWWPYYLHHAFK	11-5-10-17-13-9-13-15-29-16-12-25-16-18-27-18-29-15-33-28-22
2093	403.9523	4	YSAELHVAHWNSAK	HLEALHVAHPGC(Cam)GSK	22-40-34-20-73-17-21-55-61-62-25-21-14-12-68	WC(Cam)RNWYYVLPR	12-21-13-12-12-11-27-74-52-21-12
8970	525.2821	4	LC(Cam)ENIAGHLKDAQIFIQK	LC(Cam)EQVALHGAVLGSKFNVR	47-4-20-17-18-19-26-12-1-1-1-17-27-1-32-90-60-90-85	YFRRDRNWQQLFNVR	18-18-21-18-11-7-24-34-11-41-82-66-59-25-37
2088	538.2678	3	YSAELHVAHWNSAK	YSTFLTSAHC(Cam)GLGAK	14-87-8-67-68-9-4-41-10-30-12-6-7-31-12	VHWTYLSGSMYLR	14-17-11-10-21-31-15-8-14-54-19-55-17
11117	595.3508	2	FIIDDKGILR	FLLDGTRVLR	90-93-99-89-51-2-86-3-99-99	FLLDDKAVLR	77-93-98-87-79-76-54-87-89-71
11800	586.7679	2	MDDFAAFVEK	MDDFAAFVEK	76-92-99-98-18-22-78-96-97-99	MDDFAAFVEK	89-96-97-97-93-90-93-90-93-88
13058	973.4551	2	VFIGEFAYTYAAMYDKG	DHTQSHGGDMTDLTMDGK	41-5-1-25-3-37-17-62-17-28-47-72-69-20-29-92-52-19	RYDKGSNGDSSDLNVYR	11-11-11-16-10-14-20-23-55-27-29-68-71-68-44-20-11
1637	373.8577	3	LFAYPDTHR	LAFYPDTHR	94-21-15-73-97-75-35-2-81	M(O)LAYHMPLK	29-38-35-48-27-55-21-52-56
10693	754.3802	4	NFTEVHPDYGSHIQALLDKYNAEKPK	NFTEVHLVPKPPMFNGAAVDSMMEAGPK	16-23-17-42-55-21-8-72-17-1-16-7-11-4-22-10-2-1-1-5-4-1-9-26-11-15-14-57	WWPWWWWLYRRHRRATVMVDK	5-5-5-8-7-7-5-9-15-5-7-9-5-18-25-13-28-24-15-12-9
10642	503.2547	6	NFTEVHPDYGSHIQALLDKYNAEKPK	TC(Cam)TQGKPGHALVTMFC(Cam)AGQSM(O)AGSATNSK	42-27-60-10-1-10-2-3-1-4-10-5-5-2-4-1-1-17-1-7-2-5-6-3-2-33-11-14-82	WFLRLWWHMWHC(Cam)HRFALGFLSK	10-5-24-8-8-5-10-9-8-19-11-5-5-10-10-10-20-10-26-49-14-14
10687	603.7048	5	NFTEVHPDYGSHIQALLDKYNAEKPK	GGFVNKC(Cam)TFNPEYPARLVDC(Cam)VTGAVSR	39-17-29-62-6-19-3-1-4-63-67-1-10-31-16-3-17-1-1-17-1-2-6-29-28-51-82	WRRWRWWRRYRHSWATYYSR	10-5-5-10-5-8-9-5-5-5-7-6-6-6-5-9-9-9-18-6
13828	867.1038	3	QNC(Cam)ELFEQLGEYKFQNALLVR	KNC(Cam)NGESGLMKEYGAEEMPALDR	16-12-27-76-53-34-33-6-37-4-19-85-89-72-69-28-36-60-29-24-32-40-64	NYWYFFGKYWLALAGFGQLVR	5-5-5-6-14-8-5-8-35-23-31-60-37-32-10-15-5-21-34-27-18
8713	601.8431	2	ADGLAVIGVLM(O)K	QDLAVLGVLM(O)K	31-48-59-99-99-99-99-99-99-97-99	WGLAVLGVLM(O)K	56-40-69-99-99-100-97-98-99-96-95
10332	617.3351	2	GDKLC(Cam)TVATLR	GDKLC(Cam)TVATLR	22-5-92-99-94-80-89-88-96-99-99	ATQLC(Cam)TVATLR	44-69-88-99-99-98-95-95-89-88-71
13749	1300.1545	2	QNC(Cam)ELFEQLGEYKFQNALLVR	LTMGEMEGSLLGEYKFGKLQPDR	52-1-2-48-79-61-3-43-33-98-99-98-99-95-98-99-37-60-74-43-50-4-54	MQHTFM(O)EGALGEYKM(O)KGLKLVR	16-17-15-24-26-80-93-55-88-95-82-97-96-90-94-96-63-90-50-56-51-29
649	513.7581	2	YSSLAEAASK	SYSLAEAASK	4-18-99-97-2-1-77-58-95-99	YSSLAEAASK	68-71-90-94-96-94-82-94-82-45
13829	600.1031	5	VADALTNAVAHVDDMPNALSALSDLHAHK	PNDAETSGMC(Cam)QGSGLVKWSAASELLLFK	3-3-28-28-23-1-3-4-1-17-31-9-1-12-16-6-51-46-77-29-1-2-5-4-1-2-10-78	WVRWKFC(Cam)C(Cam)LLWC(Cam)RHVAVVDMFK	9-10-16-9-8-11-18-14-12-12-9-5-5-10-24-35-35-16-54-12-9-15
14653	871.9498	2	HPYFYAPELLFFAK	HPYFYAPELLFFAK	68-18-34-95-93-99-6-24-97-98-69-59-96-93	HPYFYAEPLLFFAK	49-57-86-96-92-92-59-23-54-90-51-38-68-62
13836	749.8769	4	VADALTNAVAHVDDMPNALSALSDLHAHK	LDGALTSGC(Cam)LAAGM(O)AKAVGNGVGDKLAPTHK	47-19-51-60-63-31-2-1-1-25-23-3-3-1-1-1-2-6-31-35-27-23-6-54-2-38-1-2-31-24-54	WWEDWFYWRWWNLVLPYLLPK	9-8-19-5-12-6-12-5-5-5-5-7-10-12-24-6-23-54-28-17-22
14573	581.6351	3	HPYFYAPELLFFAK	HENLMPGPELLFFAK	47-27-3-21-20-22-1-26-68-84-97-88-56-97-95	YAYFYAPELLFFAK	28-32-20-32-59-74-52-88-95-99-96-85-88-73
13855	999.5035	3	VADALTNAVAHVDDMPNALSALSDLHAHK	VNSGKTDSHHVDVPMSGGLTGLSDHLAHK	99-20-24-1-1-33-50-2-6-40-14-28-24-11-53-2-1-53-92-2-1-51-71-55-14-77-14-77-67	VNWWWYYYVLFKGLSALSDLWMR	16-15-18-18-15-15-14-16-30-21-52-16-16-45-21-45-70-79-56-35-11-12-18
3380	493.5676	3	GTFATLSELHC(Cam)DK	GTFATGASLDHNC(Cam)K	2-23-95-40-6-3-14-5-4-39-16-65-22-48	RPM(O)MC(Cam)EALPVMK	21-15-22-28-18-44-54-55-52-66-32-45
3399	739.8514	2	GTFATLSELHC(Cam)DK	GTM(O)ATLSELAPEDK	32-32-87-93-96-98-96-99-95-1-1-45-97-98	GTFATLSELHC(Cam)DK	26-38-37-73-95-95-85-92-85-96-90-82-75
8445	877.7709	3	SLLSNVEGDNAVPMQHNNRPTQPL	GAANSNVEGDQGVGC(Cam)VAAGLHAVHNVK	39-3-8-61-73-23-44-64-27-13-23-1-89-21-1-20-3-18-1-1-1-1-26-7-1-15-60	EEKKVHWYVDDMAVPSVQEWR	24-29-7-10-32-18-25-18-23-17-15-37-51-32-9-11-21-23-52-28-18
15040	845.4072	3	M(O)PC(Cam)AEDYLSVVLNQLC(Cam)VLHEK	AGM(O)EC(Cam)KGM(O)VAWVWVAGKVHEEK	38-4-12-44-38-8-17-1-30-38-62-69-37-35-9-5-8-1-2-79-54-67	KWC(Cam)C(Cam)RDM(O)EVLNEAAKTLHEK	12-14-12-34-10-10-10-51-44-33-14-54-24-85-56-46-66-35-57-24
3257	553.3089	2	PGHGQEVLIR	PGHGPASTLLR	51-91-79-95-16-27-6-4-36-99-99	QYGQEVLLR	37-40-86-75-95-74-93-96-87
12913	837.6406	4	SLHTLFGDKLC(Cam)TVATLRETYGEMADC(Cam)C(Cam)AK	HLSTVNAMGSLHGPLEC(Cam)THGHAGKMADVTYR	18-31-5-43-10-6-21-9-16-7-13-7-20-44-2-11-13-36-7-12-17-2-10-16-86-66-55-77-37-65-46	WWRWRWREHAWYVTENGHSADVTYR	5-5-5-5-5-5-5-16-5-5-5-7-5-5-39-30-5-10-11-39-17-9-5-5-5
9490	611.3079	3	SIYGEKFEDENFILK	SLYGEQAEEM(O)APHLLK	28-68-99-96-14-54-17-20-44-37-2-5-76-77-83-71	EAYWQFEDGLGYLLK	43-20-55-45-31-23-50-56-38-60-19-34-82-76-33
9547	916.4584	2	SIYGEKFEDENFILK	SLYWQFEDENFLLK	42-50-91-82-96-91-99-84-91-97-51-99-91-99	SLYGEKFEDENFLLK	45-52-71-70-95-99-99-100-99-98-91-78-87-94-56
5919	780.9027	2	PMQHNNRPTQPLK	LDQHNNVGPTQPLK	98-46-43-47-82-19-3-33-63-38-66-92-99-99	LDKHM(O)VLNNFWK	41-38-68-85-28-18-31-28-29-37-29-30
11258	835.4478	2	VLGAFSDGLAHLDNLK	VLQFSDGLAHLDNLK	75-70-90-98-99-87-94-97-99-88-99-86-95-98-99	VLQFSDGLAHLDNLK	52-89-90-99-99-99-96-99-99-99-100-99-93-92-82
10403	557.2994	3	VLGAFSDGLAHLDNLK	VLGAFSDGLFAMSLGGK	99-2-62-55-98-67-60-42-1-46-4-6-68-29-6-17-28	VLKFQMFMPMELR	56-59-50-68-22-27-18-33-30-44-66-52-24
2199	464.2493	2	YLYEIAR	YLYELAR	80-96-99-88-97-92-99	YLYELAR	92-95-99-99-97-93-95
9665	690.3807	2	VSFELFADKVPK	SVFELFADRAPK	12-74-62-67-98-94-66-98-96-55-97-89	WFELFADKVPK	67-88-97-98-98-94-94-97-99-95-56
9661	460.5895	3	VSFELFADKVPK	VSFELFVSQVPK	97-93-96-33-18-78-23-71-71-72-71-9	WFELFWKVPK	68-65-69-52-74-68-82-80-68-37
3017	588.2781	3	AQYLQQC(Cam)PFEDHVK	AQYLC(Cam)NLAAHGGMAASK	25-4-81-97-35-20-31-1-1-40-35-15-38-25-7-17-99	WRMM(O)ELNAAKEDPR	18-13-10-10-52-60-22-18-15-41-66-62-67-11
3036	881.9169	2	AQYLQQC(Cam)PFEDHVK	AQYLKQC(Cam)EDEDHVK	13-32-79-88-98-96-94-75-65-47-99-24-98-99	AKYLQQC(Cam)EDEDHVK	33-46-45-89-90-92-96-80-49-91-78-62-43-55
6859	840.6374	5	LYPIANGNNQSPVDIKTSETKHDTSLKPISVSYNPATAK	EFPNRVADFPGGVPLLPVGGGTGSSPPLGVPTLSDAGQAVLQK	19-23-60-7-1-1-1-82-23-34-13-1-1-34-5-1-1-3-1-13-13-3-41-4-1-1-45-8-1-5-1-3-1-1-49-1-1-1-15-1-1-10-78	RWRWWRRWWWWYLYRYRWC(Cam)QPLWRRR	5-5-5-6-5-5-5-5-5-5-5-5-5-5-5-7-5-5-10-19-5-5-5-5-8-5
12777	473.9335	3	VDFLSKLPEMLK	VDFLSGALKSLNR	97-85-85-37-10-20-21-84-9-47-15-5-40	WRLFSLC(Cam)KGPR	33-16-40-45-34-82-88-57-21-45-39
9329	687.351	5	QSPVDIDTHTAKYDPSLKPLSVSYDQATSLR	SKLSSSAVPGSGLAGATVLWHMGAM(O)VMDQATSLR	19-7-38-2-1-1-4-72-2-3-6-25-8-4-5-9-6-7-5-61-8-3-17-1-1-1-5-38-67-93-89-78-33-63	WRWKRWWHWWMKNFWPLM(O)QATSLR	5-5-15-11-6-5-8-10-5-9-9-5-12-5-9-7-17-20-32-73-41-30-10-10
8319	536.2796	2	MFLSFPTTK	MFLSFPTTK	96-96-99-10-98-85-95-97-97	MFLSFPTTK	96-98-100-99-98-82-86-90-86
9346	858.9365	4	QSPVDIDTHTAKYDPSLKPLSVSYDQATSLR	AKPPDNPTNGFLGRDTNGSGLPSVAYMKATSLR	53-17-3-27-21-28-55-29-8-4-28-12-9-10-13-1-1-1-1-2-6-1-59-70-45-9-50-25-22-54-31-23-63	RRRWWKRC(Cam)YAYWKC(Cam)HVSYDKATSLR	7-8-5-5-18-8-5-5-17-7-5-20-8-7-8-66-73-45-68-41-43-18-12-11-11
10861	564.9758	3	LSVEALNSLTGEFKGK	LSVEYTSAVDVRVVR	94-99-65-39-2-11-86-21-24-2-15-27-3-3-29	KWNYVVRLSWWR	16-14-18-21-11-18-21-40-63-20-40-33
11059	649.3458	3	FDEFKPLVEEPQNLIK	VYEYGTKETYVRM(O)YK	18-22-96-59-50-32-26-95-12-64-27-1-35-14-84	WWVEYLVEEVQKPLK	16-21-18-24-15-21-43-85-72-35-25-18-17-32-43
12620	973.5217	2	FDEFKPLVEEPQNLIK	YVEM(O)KMESKWMEPNK	12-3-32-7-29-71-31-11-30-11-55-1-1-18-39	MMEFKVARKLNC(Cam)KYK	13-14-61-55-55-28-25-9-44-69-33-29-20-46-39
2097	516.7959	2	LTQSMAIIR	TLQSMALLR	97-46-83-72-7-94-84-95-97	LTQM(O)AALLR	46-59-69-69-54-76-91-82-20
6353	964.4418	2	FESFGDLSTPDAVM(O)GNPK	M(O)EHPGDLSTPDTGAQMPK	19-12-34-45-84-79-98-90-69-93-36-91-26-2-6-55-37-12	YLHPGDLSTPDTDTMHK	15-23-16-18-27-55-78-77-71-29-49-63-35-22-21-23-20
11261	401.2342	2	HVLAFSK	HVLAFSK	90-81-58-94-85-93-99	HVLAFSK	93-96-97-94-90-88-71
14100	992.1189	3	SHC(Cam)IAEVENDEMPADLPSLAADFVESK	HNM(O)VAENQNTELSVDLPSLAADM(O)VDTK	7-6-1-2-74-84-50-42-16-29-33-32-33-43-54-95-90-2-45-31-27-54-55-86-84-59-90	SC(Cam)DVYTRC(Cam)LEMPADLPSLASVC(Cam)HHR	6-9-11-35-6-5-5-8-24-51-27-6-11-33-57-45-45-41-69-27-18-12-8-9-12
964	554.9131	3	YKAAFTEC(Cam)C(Cam)QAADK	LGPPDTTEC(Cam)C(Cam)KAADK	30-1-1-1-24-2-37-73-84-48-70-74-96-45-99	HHLFFEC(Cam)C(Cam)QAADK	12-19-31-17-35-86-65-56-73-78-56-52-43
433	407.6879	4	ADDKETC(Cam)FAEEGKK	GESGLGTGHGNADDRGK	39-25-29-1-7-2-3-20-1-1-2-15-9-48-3-5-77	WQWYM(O)RADSGSPK	33-46-43-65-26-35-52-39-73-60-67-32-48
11005	510.2754	3	DPILFPSFIHSQK	VLLLM(O)PENGVWNK	15-36-42-13-33-36-18-38-84-4-53-15-28	KWDRKRGYEYK	15-11-43-19-37-15-21-51-74-34-30
11006	764.9113	2	DPILFPSFIHSQK	LPDLFPTTLQDLR	82-48-6-99-99-99-71-48-87-4-7-68-83	DVLQLSQTLENLR	61-84-92-91-97-92-86-90-98-98-92-75-61
12460	966.9426	2	QNC(Cam)ELFEQLGEYKFQ	FPTGELFEQLGEYQM(O)K	24-1-16-74-54-90-99-99-95-96-98-81-99-97-78-99	QNC(Cam)ELM(O)EQLGEYKFK	48-51-80-96-93-98-99-96-99-92-99-99-99-96-95
9483	547.7876	2	MSPILGYWK	MSPLPVHWK	90-99-96-98-69-23-70-86-96	MSPLVAYWK	82-80-68-92-67-59-73-72-65
5331	396.2094	4	YAAELHLVHWNTK	APHELHLVHLGC(Cam)AK	53-1-14-32-19-13-47-16-38-41-5-3-23-79	HPAEWYLHKSWK	9-7-21-48-22-20-12-23-44-37-43-28
9333	466.8869	6	LFQFHFHWGSTNEHGSEHTVDGVK	TGSYKKAAPETC(Cam)LLGTGPPDGVC(Cam)DSSK	42-3-1-6-2-1-2-2-1-10-16-2-12-34-2-3-1-1-11-24-5-17-2-3-1-1-89	MRYYKYWWWHWPFYGQDRK	14-13-32-15-15-34-15-37-18-32-43-17-44-32-51-38-50-27-61
9249	699.8274	4	LFQFHFHWGSTNEHGSEHTVDGVK	LM(O)YQSTAC(Cam)YAFTLVSSDSHLSDQR	34-23-35-25-2-40-5-12-23-1-6-6-1-7-1-1-12-26-4-32-3-30-31-54	FWRWRKFWWWC(Cam)SEEC(Cam)YKR	8-10-7-15-6-14-8-14-17-20-31-20-71-61-12-26-34-13
3758	820.4717	2	KVPQVSTPTLVEVSR	QVPQWTVVLVEVSR	68-43-86-99-95-99-2-7-77-72-81-81-87-99	KVPQVSTPTLVEVSR	68-67-63-91-92-94-97-63-63-88-93-96-89-79-65
9322	560.0634	5	LFQFHFHWGSTNEHGSEHTVDGVK	QGVPEDAGPAANGAPQTAPSPQHVSEQR	30-4-12-34-25-1-14-44-5-2-8-1-25-17-1-6-48-43-11-7-1-3-29-19-1-44-31-54	WWWWWWYAC(Cam)QRRVDPLC(Cam)NK	8-14-10-11-6-7-11-6-12-6-6-8-13-21-31-15-10-12-17
4040	547.3156	3	KVPQVSTPTLVEVSR	LLPEVSTPTLVEVSR	63-30-1-21-37-64-22-89-22-87-42-84-62-79-96	RAPQVSTPTLVEVSR	20-24-29-41-57-50-68-39-60-85-96-99-91-85-35
9114	932.769	3	LFQFHFHWGSTNEHGSEHTVDGVK	SGDEFHMPANGGSTNEHGSEHTVDKR	12-19-12-32-79-62-1-2-3-1-1-44-23-37-72-83-52-45-48-82-15-11-11-55-65-23	YLFFWYSDHENEHAHFVRDKR	28-32-17-19-25-28-30-55-44-65-28-83-71-85-85-82-31-13-37-45-25
8998	895.1107	3	EIINVGHSFHVNFEDNDNRSVLK	AAVDLVHGTDSQGPGM(O)ADAASM(O)VLPLK	38-12-10-3-81-83-8-34-11-4-8-6-6-15-52-58-47-58-2-22-35-42-9-32-51-22-35	WWEKWEPWWGGPPTGSKDNVLK	5-5-17-5-9-16-5-5-7-10-21-43-50-26-12-37-10-9-15-5-20-8
4972	537.2815	3	AFYVNVLNEEQRK	FAPGALNGNDGVKPPR	31-43-8-62-1-4-51-31-3-62-61-1-29-5-7-54	WFFNRYALAFFK	18-23-16-41-21-10-15-26-51-31-34-34
9017	671.585	4	EIINVGHSFHVNFEDNDNRSVLK	HGDPVQVPDDAAAKYSSPPVTVAAYK	11-2-13-14-19-23-3-42-3-41-1-1-1-6-37-1-11-10-1-14-3-15-1-1-46-54	WWWWTVDWHPDLC(Cam)KRGDVLK	7-12-12-7-13-8-20-20-8-5-10-15-23-68-17-8-11-18-33-19
9717	575.3231	2	LLLEYLEEK	LLLEYLEEK	91-84-99-99-76-31-94-87-99	LLLEYLETR	54-95-98-89-82-83-94-88-77
4891	805.4193	2	AFYVNVLNEEQRK	SMYVNVMKPEKRK	34-43-79-87-87-97-24-24-5-99-91-55-99	AM(O)YVNVKLDEQRK	52-70-89-96-98-99-98-96-97-100-98-72-76
409	472.5748	3	INDISHTQSVSSK	LNDLPVLC(Cam)C(Cam)PSK	99-78-10-60-20-9-2-15-5-6-10-90	WKHRRGNC(Cam)SSK	12-19-27-8-10-26-41-18-61-24-27
4955	527.9421	3	YAAELHLVHWNTK	YAAELHLVHVSGGTK	84-91-98-19-59-27-60-65-8-17-5-9-23-6-91	HPYWTLVHLEMR	15-19-15-25-16-46-35-50-74-77-66-35
5108	791.4114	2	YAAELHLVHWNTK	YPTWHMVHPANTK	57-15-40-54-98-34-14-67-27-38-90-85-99	YAAELHMGAYLSKK	38-67-67-93-98-99-88-59-40-52-84-74-67-30
9536	562.3093	3	DPILFPSFIHSQKR	VLLLFPSTSFFDGNK	36-20-99-72-39-17-75-6-59-23-4-7-1-29-28	HRMRRGPLGANYTR	11-8-19-19-9-8-23-19-22-71-55-21-20-38
4070	471.9332	3	KVPC(Cam)VGLSIGVER	GGGPATYGRFTSSR	14-1-1-15-16-16-21-1-1-15-17-2-1-70	LMTSLRFLGTFK	21-12-13-13-17-8-25-38-66-32-52-25
4822	640.3653	2	PLVEEPQNLIK	PLVEETGDEYK	24-89-87-62-92-39-1-30-69-94-99	LPVEETLLHTK	80-85-92-99-99-73-63-61-75-59-52
3551	568.2802	5	HKTDLNHENLKGGDDLDPNYVLSSR	FNLGPVSM(O)AAGMSDEAGPTAAPLSSVTDK	22-5-24-2-4-9-39-15-1-1-2-18-1-1-6-1-1-2-59-46-4-1-22-1-1-45-4-31-54	QFRYWRRC(Cam)HRVMC(Cam)PVDGALSSR	5-5-5-13-8-5-5-14-5-5-5-5-6-5-27-30-12-13-41-23-14-5
3239	816.9399	2	VEADIPGHGQEVLIR	EPTSLTMQGSTVLLR	21-5-24-26-99-35-45-15-27-15-36-71-77-70-99	WLDLPGDAHQVLLR	30-52-65-82-78-60-84-68-66-71-92-95-93-80
3548	710.0994	4	HKTDLNHENLKGGDDLDPNYVLSSR	VPVHHPGEVPNRTM(O)AYTGKGDC(Cam)VATK	25-2-35-8-1-9-9-3-12-33-50-41-1-1-53-4-65-1-16-1-8-2-12-26-14-52	WWWKWYRHWWSPNNYVLTTK	10-10-13-25-26-19-10-10-10-24-14-5-50-59-68-79-83-39-14-22
3350	544.9598	3	VEADIPGHGQEVLIR	NNADLPGHGKEVLLR	16-9-65-69-99-39-26-19-42-32-10-68-40-9-70	VEWLYKFGQAHVR	52-77-76-76-63-31-61-39-49-66-60-48-74
4745	572.5359	4	ATAVM(O)PDGQFKDISLSDYKGK	EHNLPNPWGHMSGGYGKLHR	30-9-62-11-3-3-16-50-24-29-16-10-7-3-4-45-17-60-61-82	RWFKSFMYELC(Cam)GKELHR	8-18-50-23-21-21-19-41-35-34-45-38-91-96-93-69-46
4896	657.8454	2	DHPFGFVAVPTK	DHPM(O)VKM(O)VLGR	33-90-93-68-74-77-74-94-11-81-80	HDPSSAFEVVVK	46-59-59-44-21-49-49-85-84-52-73-28
2392	438.8925	3	VNVDEVGGEALGR	LAC(Cam)EQGVPDLGR	59-63-47-18-42-24-75-3-5-88-61-56	MRKWGNYFGR	34-28-23-28-19-55-48-67-70-59
2382	657.8353	2	VNVDEVGGEALGR	VNVDERGEALGR	61-74-83-97-87-92-99-98-81-88-94-99	VNVDERGEALGR	48-74-97-99-99-93-93-99-99-99-87-45
7175	476.2459	5	KYAAELHLVHWNTKYGDFGK	YGRWYPGGSLPLQDTLQVAAGK	30-4-14-33-7-34-6-1-28-3-7-7-25-24-60-36-2-4-1-3-2-41	WWWLWKRRNGC(Cam)NAYPKR	10-11-10-12-12-14-7-6-10-5-14-18-26-43-25-21-7
8357	799.8751	2	IIPGFMC(Cam)QGGDFTR	LLPGM(O)MC(Cam)KNDFTR	94-89-80-50-40-94-80-72-72-90-95-92-99	LLPGFMC(Cam)QGGDFTR	71-92-79-80-90-97-93-87-86-90-97-93-84-79
10015	811.9316	2	QGGLGPMNIPLVSDPK	FHAGPMNLPLVSDPK	14-38-37-99-78-35-65-59-37-83-99-94-99-85-83	QNLGPMNPLLVSDPK	25-41-44-79-39-49-74-40-59-91-95-88-87-50-50
7181	595.0573	4	KYAAELHLVHWNTKYGDFGK	RDVGSNGTENHGKVLPGPYSHR	30-3-14-12-3-7-26-4-4-1-18-4-33-61-26-32-4-26-11-1-9-15	VRFC(Cam)PHEKRRLFGAC(Cam)KC(Cam)R	12-5-7-12-14-6-44-25-5-6-10-21-48-35-34-15-22-20
6782	555.785	2	M(O)SPILGYWK	HPLPFADWK	99-96-42-16-39-10-57-86-97	HPPLFDAWK	65-59-22-40-44-43-61-63-59
6858	639.7943	2	EGMNIVEAMER	GEMNLPMAMER	6-74-65-85-96-66-10-89-99-99-99	WMNLNNAMER	55-60-93-97-75-77-94-92-94-79
10089	764.4091	2	NVIQISNDLENLR	NVLQLSNDLENLR	27-28-81-99-98-93-36-56-97-99-94-99-99	NVLQLSNDLENLR	66-74-96-98-100-98-67-72-98-100-98-97-93
10047	509.9411	3	NVIQISNDLENLR	TPKQSLNDLENLR	27-1-53-73-67-35-71-73-98-91-36-67-94	GRLQLSNDLENLR	15-57-90-86-91-92-92-96-99-99-80-65-49
13056	1049.5194	2	M(O)DQTLAVYQQILTSMPSR	SSSDLSTPYNAALLTWESR	21-1-8-54-66-72-18-39-99-16-1-43-97-99-93-32-90-98-99	FNDMPAVYKQLLTSMPSR	21-28-43-63-52-45-49-85-31-40-95-99-99-98-95-57-59-44
13063	700.0134	3	M(O)DQTLAVYQQILTSMPSR	FGTAMGLLLQGYAPTSMPSR	31-44-1-1-93-29-54-24-14-52-40-6-64-92-86-84-92-97-65-90	C(Cam)C(Cam)RKWLKGFSPTSMPDK	13-15-11-17-23-69-46-15-12-33-62-86-73-88-35-46-30
11582	1137.8687	3	TC(Cam)VADESAENC(Cam)DKSLHTLFGDKLC(Cam)TVATLR	SSSVADETGEPVMMSTAHTLFGDKLM(O)AAAAKNK	11-23-31-5-14-93-65-28-5-9-1-16-3-3-10-1-2-79-57-98-61-29-16-14-77-14-9-1-28-54-69-19-67	WRWM(O)WRWFQNHSLTFGDKLC(Cam)LWWR	10-5-5-10-5-5-21-37-51-31-54-32-66-51-90-56-69-90-91-81-83-12-9-11
11988	853.655	4	TC(Cam)VADESAENC(Cam)DKSLHTLFGDKLC(Cam)TVATLR	M(O)NVVSEAADKDGAANPGSSTVYNVPSAC(Cam)NGAVSR	19-13-55-10-35-75-8-13-35-16-10-6-1-5-2-2-41-13-1-3-1-6-20-54-26-19-15-60-43-27-28-35-51-54	WWHYWWWYKWFVDYQGSSC(Cam)TVVVSR	8-7-14-5-5-12-9-8-5-5-7-16-7-8-6-18-35-24-29-11-11-7-17-18-9
11590	683.125	5	TC(Cam)VADESAENC(Cam)DKSLHTLFGDKLC(Cam)TVATLR	GC(Cam)NGASLC(Cam)LM(O)LGATFFTVDMGMQLGTDSVVSR	39-17-12-1-60-60-51-8-48-2-22-1-2-45-1-1-42-14-1-2-3-2-29-16-6-1-3-11-37-34-65-54	WRC(Cam)C(Cam)TWHYWVYFWFTSTRAGLSVVDK	5-5-7-8-6-5-5-5-5-5-5-7-7-7-6-5-5-9-18-5-12-5-12-25-21-13
13454	694.6829	3	MDQTLAVYQQILTSMPSR	FNLMPGVYGAQLLTSMPSR	31-32-88-87-18-6-64-66-33-62-49-81-81-69-90-81-98-79-85	EWC(Cam)TTLLKQYVAVMPSR	45-16-23-35-68-81-68-32-51-72-82-87-91-79-55-39-27
4917	591.9797	3	PMQHNNRPTQPLKGR	PMKHKVAPEDAVPAQR	30-83-99-8-56-30-43-43-9-9-14-1-8-24-13-43	WWHYRTAAKVNWR	10-10-10-20-25-22-43-16-18-22-15-16-21
13466	1041.5215	2	MDQTLAVYQQILTSMPSR	TC(Cam)DVLAVYQQLLTSMPSR	19-12-83-18-88-99-97-96-21-19-97-98-88-88-99-95-93-99	TC(Cam)DVLAVYQQLLTSMPSR	40-45-51-65-85-96-97-96-60-66-99-100-100-99-98-70-78-65
869	395.2396	2	LVTDLTK	LVTDLTK	99-99-4-74-76-91-93	LVTVETK	95-93-87-88-91-88-86
3286	508.7908	4	YTKKVPQVSTPTLVEVSR	FGGVEVLVVGAARTTVDVSR	22-16-13-39-23-17-36-1-1-29-22-1-15-1-1-31-31-75-22-89	FWRVVRC(Cam)KKPADKWR	18-18-9-49-37-11-30-11-28-25-37-68-66-45-26
14583	673.3629	2	FYAPELLFFAK	FYAPELLFFAK	43-92-98-79-70-33-98-95-96-91-87	YFAPNKLFFAK	71-76-97-74-71-74-88-86-88-86-83
3295	678.0526	3	YTKKVPQVSTPTLVEVSR	TYKGGLGPAVSTELLMAVPK	25-9-47-4-1-12-1-1-22-83-36-98-1-21-90-2-1-61-39-53	KRRKEFVSTPHVHWPK	14-10-8-14-21-10-24-31-38-21-16-45-24-39-14-14
12076	1023.9656	2	QNC(Cam)ELFEQLGEYKFQN	MPSSELAWGMGGGSYQFNK	71-29-2-15-64-76-44-40-19-42-5-51-2-28-74-70-74-87-80	NYGSMYEGPVHLYQFNK	21-25-46-70-69-90-94-51-32-51-40-74-90-83-30-29-50
9645	992.0141	2	TIAQDYGVLKADEGISFR	KREDYRLQADEGLSFR	21-1-62-91-77-88-99-96-98-93-99-58-54-93-98-60	ERKDYGVLKADELGSFR	66-34-71-95-93-79-96-99-98-97-97-99-80-54-82-70-56
2490	632.2859	2	EC(Cam)ADDRADLAK	EC(Cam)ADDRWLAK	51-62-89-97-98-31-37-79-98-99	EC(Cam)WDNLDLAK	61-35-80-93-49-48-40-91-82-81
2801	738.3272	2	DM(O)ASNYKELGFQG	MMASSAAFGTLGM(O)GK	9-15-31-31-59-2-8-21-36-19-76-79-98-66-92	RHGGSDM(O)APAM(O)WK	15-21-23-54-37-26-28-37-15-24-24-23-35
11149	721.3815	2	DFETLKVDFLSK	DFETLKVDFLSK	11-55-93-61-63-99-53-88-66-99-99-99	VYETLQVDFLSK	35-38-97-78-86-92-97-97-96-97-84-55
11139	481.2565	3	DFETLKVDFLSK	DFMVLKVMMATR	37-53-2-1-87-43-68-16-23-8-5-69	VYETLM(O)VEKGTR	33-34-71-41-68-44-38-75-45-22-66-57
13823	1095.0405	2	GPLLVQDVVFTDEMAHFDR	LPGLVKDVVFTDEMAHM(O)DR	48-2-1-96-91-99-99-99-99-95-99-96-99-99-99-98-74-68-88	KHDVKDVVFTDEMAHVYR	35-26-73-97-99-99-99-100-98-96-99-100-99-99-99-83-59-56
13796	730.3606	3	GPLLVQDVVFTDEMAHFDR	GPLLVKDVVM(O)MAM(O)DTLHMR	25-17-56-89-96-68-29-21-54-25-29-6-17-32-49-86-6-8-90	FWYLLVVM(O)TDNHMAAAYK	11-14-27-14-12-15-39-40-10-8-41-51-25-38-74-23-12-7
8140	777.9124	2	HGAEVIDTPVFELK	HGAEVLDTTHVFTK	99-81-65-89-54-99-93-96-10-17-90-58-63-99	HGAEVLDTKQVETK	81-79-91-99-99-100-99-97-79-81-75-89-80-79
8142	518.9429	3	HGAEVIDTPVFELK	LTKTYDTTFHSLK	30-22-6-1-58-59-81-1-1-1-1-26-67	YKFWPTDKLSNR	22-30-24-24-32-49-38-34-79-54-33-25
4846	629.2964	2	YDGLVGM(O)FDPK	TEMSVTPMHPK	90-51-4-64-64-82-66-4-24-85-79	DDMWVPNRPK	31-37-52-68-83-65-39-48-40-39
5426	699.0063	3	SLLSNVEGDNAVPMQHNNR	AELSNVETAGQVM(O)TSM(O)VPAK	38-25-91-97-91-40-62-31-50-1-15-69-12-4-1-3-3-2-32-60	LRHVYYEWGAHGQHWR	11-10-8-14-9-12-55-26-17-32-50-38-45-11-11-7
13699	464.2676	2	DLLHVLAF	VHNDVSTR	2-2-62-14-12-1-9-14	HVFVNRR	49-50-35-30-33-48-33
1411	385.5387	3	LC(Cam)ENIAGHLK	LLPNSLMNPR	59-1-1-1-1-62-1-14-2-67	KM(O)EKPASGYK	15-51-77-48-50-90-74-74-78-18
9617	661.6765	3	TIAQDYGVLKADEGISFR	TLAQDYTGATAGKLGTTSVK	60-60-13-7-79-2-47-54-4-24-27-4-7-48-1-5-2-2-15-78	WVKMRHMEELNPVWK	10-12-22-14-10-17-16-35-62-40-35-25-15-15-26
13039	1032.9884	2	LLNLDGTC(Cam)ADSYSFVFSR	LNLLDGTC(Cam)ADSYSFVFSR	70-5-85-97-93-62-88-99-99-97-99-95-95-99-99-99-73-99	KPDLDGTC(Cam)ADSYSFVPHR	39-29-76-95-97-86-95-99-99-99-99-100-99-99-99-27-38-55
10107	992.4979	2	YDPSLKPLSVSYDQATSL	FATAAGGQPLDASYSRMLK	31-13-96-75-53-17-81-94-10-10-93-53-86-98-47-52-60-59-39	VYGAKGKPLDASYLWC(Cam)R	38-37-21-56-88-87-92-68-79-72-86-94-85-84-39-40-43
13046	688.9951	3	LLNLDGTC(Cam)ADSYSFVFSR	VPGMYNATAGPTYSM(O)VFSR	29-2-4-26-90-53-8-52-4-16-2-5-63-23-65-69-43-31-43	DHRVPHYGYVATEFMDK	16-9-31-54-19-50-19-5-25-10-19-73-60-20-40-30-21
3238	427.9758	4	NAIHTFVQSGSHLAAR	AKPKMKDEPSTSAYR	25-25-40-21-3-3-59-13-59-4-2-3-10-23-93	FDWRYYKHLGAPR	18-24-18-8-18-16-15-25-31-16-35-21-10
13874	482.7784	2	PELLFFAK	PELLM(O)FAK	88-99-98-94-98-91-82-87	EPLLFAFK	91-71-98-99-92-76-90-85
3557	591.8054	2	LPYYIDGDVK	LPYYEVGDVK	99-85-92-96-81-42-9-19-98-96	LPYYEVDGVK	74-69-95-95-90-82-56-41-67-59
3235	570.2996	3	NAIHTFVQSGSHLAAR	LGKHTM(O)VGASGSHLAAR	65-1-6-36-45-25-60-19-62-75-18-9-51-55-46-17-43	GQLHTFVHVMELAAR	15-50-81-57-79-70-82-33-39-60-91-83-61-61-51
13861	869.8957	4	SHC(Cam)IAEVENDEMPADLPSLAADFVESKDVC(Cam)K	AGMVVGSDDAHDEMPAPNGLPVGSHGKRM(O)GNATGK	53-13-17-3-51-51-4-22-8-4-6-30-68-99-46-15-15-18-1-15-1-10-4-29-8-1-30-80-1-1-25-25-4-10-77	RWRWC(Cam)WLWYRFWSMGGKSGDSTEPWR	5-5-5-5-5-5-5-5-5-5-5-5-5-5-5-5-35-11-5-7-5-8-11-5-5-5
13820	1159.5248	3	SHC(Cam)IAEVENDEMPADLPSLAADFVESKDVC(Cam)K	EEYFEVEVATSLYNQDSGMDENEVEAHTLK	11-1-3-6-73-42-23-37-8-2-22-24-34-3-4-1-6-8-33-8-3-39-78-82-92-60-35-7-21-82	KHRC(Cam)FC(Cam)WRGMVFLDSQAADANEVEAHWR	7-5-5-5-7-7-6-11-5-5-5-9-54-30-7-7-43-72-43-38-65-78-48-85-60-24-7-6
13328	619.3077	4	GPLLVQDVVFTDEMAHFDRER	SGM(O)STWVGVRPM(O)TMVVPLGSPPR	30-2-2-1-13-27-8-14-49-56-9-1-2-28-74-15-1-17-1-5-2-8-57	WRWMNC(Cam)RRC(Cam)FVVGWVAYK	17-5-14-6-10-21-11-5-5-32-68-70-21-38-60-21-18-14
3533	491.7703	4	LFKGHPETLEKFDKFK	PPVLGSSATNVEKTPNPKK	3-6-5-28-4-2-1-17-2-25-6-43-52-75-66-15-6-76-57	WRKWWWRPVKGHNK	14-6-28-10-9-22-9-30-25-41-20-51-48-8
6451	621.3381	3	PSLKPLSVSYDQATSLR	SGGPRGFMYSFAGATSLR	27-6-8-5-6-1-30-48-68-31-88-80-97-93-84-95-79-87	RLRPLWSYDAGATSLR	10-29-23-26-31-46-93-95-92-92-91-95-92-93-89-25
5430	500.7548	4	FKLNYKPEEEYPDLSK	LC(Cam)GVERPAHNGEAHDPLK	30-2-1-72-9-29-3-33-24-4-15-2-1-2-9-14-6-82	HMWRYRWVRFGDYK	12-10-21-16-19-15-14-20-8-46-33-21-20-38
13632	857.4146	3	LLLEYLEEKYEEHLYERDEG	LLLYELSNGSGFEEADSLPNC(Cam)NK	77-56-40-34-13-50-23-1-1-12-26-13-32-46-22-33-8-35-1-37-88-59-60	RRRYEAWKPYGHMAYEWDR	11-12-10-21-39-25-23-39-8-8-19-51-45-66-62-68-22-16-9
4249	410.2202	4	TFIIGELHPDDRPK	TM(O)LLWHLNRGQPR	27-29-28-64-65-7-1-14-2-8-18-17-64	WWYVKLLSC(Cam)NLR	10-18-15-15-34-28-31-19-28-21-46-41
13333	825.4095	3	GPLLVQDVVFTDEMAHFDRER	PWPVKDSAGKMSLPLYNAGNGSGK	1-12-79-99-99-32-1-6-15-8-26-15-12-6-70-8-7-4-5-1-1-4-6-60	WWC(Cam)HVRAC(Cam)VDGLGAPTKVHPK	10-5-5-10-8-5-8-9-9-9-5-16-8-17-18-9-21-48-8-5-11
5483	730.329	2	DMASNYKELGFQG	MDASNYWGALFGK	11-47-93-98-86-99-24-10-28-60-99-81-88	DMASNYKELGM(O)GK	50-50-89-94-90-90-80-93-92-90-76-26-29
12837	396.2339	3	ADGLAVIGVLMK	WGLAVLGVLMK	80-1-2-42-71-80-71-23-51-43-48	WQLVLGLVMK	43-39-30-68-90-86-85-94-75-83
747	722.3255	2	YIC(Cam)ENQDSISSK	YLC(Cam)ENQDSLSSK	44-91-99-96-95-85-97-51-65-88-92-99	YLC(Cam)ENQDSLSSK	70-70-86-99-92-82-92-72-89-97-93-90
4022	485.7992	2	VLDALQAIK	VLDALQALK	89-97-99-94-97-89-96-99-99	VLDALQALK	97-98-98-99-99-97-98-99-99
12923	593.8455	2	ADGLAVIGVLMK	ADGLAVLGVLMK	82-76-79-96-99-99-97-99-97-99-97-99	ADGLAVLGVLMK	63-70-61-97-100-100-100-98-99-100-98-98
8865	936.4459	3	HTGPGILSM(O)ANAGPNTNGSQFFIC(Cam)TAK	YVVETM(O)M(O)AGSGNTPNGAWLGFLC(Cam)TAK	24-10-60-21-36-36-2-1-20-28-20-42-56-23-11-80-29-5-9-2-83-86-67-34-68-67	FFKHWYWKPNTNTC(Cam)ASFLC(Cam)TAK	6-5-8-5-7-5-11-30-6-9-29-49-22-26-29-31-75-87-37-19-18-10
12097	671.8206	2	AVMDDFAAFVEK	STLDDFAAM(O)VEK	33-13-86-91-97-87-81-98-89-97-98-99	AVMDDFAAFVEK	44-49-89-98-99-96-97-99-100-99-97-86
11698	448.2158	3	AVMDDFAAFVEK	GLMDDFAAFVEK	9-40-29-54-21-68-84-81-41-58-75-87	FVQFAAM(O)QAGEK	22-15-14-71-96-95-86-54-56-31-67-39
1694	582.79	2	ATAVMPDGQFK	TAAVMQAPTM(O)K	33-15-92-88-99-94-18-40-27-84-99	DGAVMQATPFK	39-25-78-97-98-86-52-49-46-61-60
6889	590.3512	3	IVLKEPISVSSEQVLK	VLAAAAAALQVSSEQVLK	25-38-32-21-28-28-55-23-1-52-69-48-72-64-52-37-98-82	KLYKFLWSSEKVLK	18-15-22-10-30-21-40-68-57-90-49-34-61-25
3425	606.3398	2	QITVNDLPVGR	QLTVNDLPVGR	10-12-98-99-99-94-98-83-99-99-93	QLTVNDLPVGR	39-54-90-96-95-93-96-73-85-67-85
3458	404.5619	3	QITVNDLPVGR	GDVATPRSPRR	31-40-4-16-16-36-24-28-32-21-46	DPSKLRKDPR	24-14-43-34-57-15-18-46-46-28
12399	969.0986	3	NIC(Cam)DISC(Cam)DKFLDDDITDDIMC(Cam)AKK	QSGDDLYSMVDLSGQDLTDDLMC(Cam)AQK	15-2-4-13-96-25-17-29-3-12-39-37-72-71-38-54-68-30-37-82-36-16-53-22-9-37	KC(Cam)WWC(Cam)RYLLDDDLESDLMC(Cam)AKK	8-5-5-6-21-5-5-18-59-75-85-46-67-72-37-82-73-60-21-16-12-15
3019	508.917	3	MLFKDDYPSSPPK	MLPPVC(Cam)SKC(Cam)GGYR	24-55-56-25-16-42-37-35-9-1-1-5-40	MFMDSYRPRPPK	31-33-33-26-50-78-79-71-61-56-57-38
2327	509.2701	2	SLHTLFGDK	SLHTLM(O)ATK	43-29-88-62-87-64-17-19-91	SLHTLGFDK	33-50-61-90-90-62-50-51-60
7139	493.7862	2	IQILEGWK	LQLLPSMGK	95-93-99-43-3-16-10-1-96	LQLLEGWK	85-86-98-85-89-48-63-78
12403	758.9055	2	AEISMLEGAVLDIR	EALSMLEGAVLDLR	15-28-86-96-81-97-93-73-81-71-98-98-99-99	EALSMLEGAVLDLR	60-78-79-98-98-99-99-90-95-99-100-99-95-85
11591	601.3198	3	ERAEISMLEGAVLDIR	TPFGLEGDLEGAVLDLR	25-2-50-4-38-10-71-38-80-84-91-89-90-99-94-80-84	WYKHMALEGAVLDLR	14-18-21-21-34-60-86-96-82-91-93-98-88-75-56
13316	506.2718	3	AEISMLEGAVLDIR	EALLMGAWELDLR	27-12-17-30-4-5-43-56-98-27-49-12-43	RC(Cam)KAVANC(Cam)APTLR	14-13-33-37-79-33-21-17-26-68-71-69-54
6531	636.3546	3	KQGGLGPMNIPLVSDPKR	KQNLTSGLGPPLVGFNHK	65-15-89-43-4-1-1-21-1-1-89-91-91-48-33-26-29-41	KKNC(Cam)SHKLPLVSDPRK	29-46-51-51-27-32-14-43-79-88-92-65-57-29-18-40
6386	477.5179	4	KQGGLGPMNIPLVSDPKR	FAGHAGPC(Cam)LLNDLGHDGR	27-2-8-42-22-17-41-5-10-35-51-1-1-57-20-3-14-64	WRNPSKAAKLAGNGAPLR	11-12-8-7-14-19-35-27-19-18-10-31-40-46-54-39-51-8
5643	704.8582	4	SLLSNVEGDNAVPMQHNNRPTQPLKG	LAAGAQLTGANNVYYGAVVEARM(O)AMMK	47-21-13-1-13-11-10-1-1-5-4-27-26-1-20-14-22-43-5-4-1-1-40-1-16-61-54	WWRYYKYWVWVARWFHDLR	13-7-11-17-18-12-8-26-10-23-13-8-18-50-50-26-26-32-14
3485	564.087	5	SLLSNVEGDNAVPMQHNNRPTQPLKG	GGPC(Cam)TYPMLTQPLVNSDSPTGQGGLLR	39-13-6-21-21-2-1-27-16-18-5-4-48-1-4-47-16-31-12-12-9-17-3-16-13-21-41	WDRRFKVWFYWPYKTGGVHC(Cam)K	7-5-6-8-18-5-5-9-5-8-5-5-5-17-7-8-9-6-17-7-8
1317	467.2628	2	LC(Cam)TVATLR	LC(Cam)TVATLR	96-94-93-99-85-99-99-99	LC(Cam)TVATLR	78-83-98-96-95-68-85-74
12705	834.0112	5	HDTSLKPISVSYNPATAKEIINVGHSFHVNFEDNDNR	VHVVTWSHFSVC(Cam)AHC(Cam)TQNGGC(Cam)M(O)TEVVSGFLEDTKNR	25-12-15-3-55-16-12-2-3-4-4-2-14-21-2-5-2-3-5-46-1-1-1-5-8-2-26-1-1-54-25-13-3-15-76-64	YWWWWWWWKWKKDVHFHMSNVPGNLKHKNR	5-5-5-9-5-5-6-7-5-5-5-5-6-5-10-8-7-5-8-5-20-16-6-23-37-48-9-18-11-5
12692	695.1743	6	HDTSLKPISVSYNPATAKEIINVGHSFHVNFEDNDNR	AGC(Cam)TGAASFGGAPGGPSMC(Cam)ASSLMFAAVAPAGHHDGVATAFSEK	53-13-11-21-19-28-10-1-8-5-3-5-26-1-3-19-5-16-2-2-1-1-2-2-1-1-3-3-3-11-12-8-3-1-1-2-1-27-60-51-65-16-22-54	RKWYQFWRYWWWWWHWHVTMWAPSAKTNR	5-10-9-14-8-17-13-9-9-10-14-9-5-7-14-9-17-29-55-54-57-72-67-44-22-18-18-12-5
14186	961.0621	2	VTGLDFIPGLHPILTLSK	KAGGGDFLPGLHPLLTLSK	18-40-41-2-5-43-99-99-99-84-99-89-89-62-99-93-38-80-99	KELDFLPGLHRVEVLR	48-73-55-83-96-99-90-63-88-95-73-74-79-49-60-62
14176	641.0429	3	VTGLDFIPGLHPILTLSK	VTGKC(Cam)EAPGLHRFPVPR	97-42-90-2-4-41-37-89-14-31-72-11-35-15-2-26-54	RFKRSAPVAHRFPVPR	18-29-17-11-23-29-24-33-45-67-35-43-23-41-26-23
676	569.7526	2	C(Cam)C(Cam)TESLVNR	C(Cam)C(Cam)TESLVNR	6-7-93-96-93-95-95-95-99	C(Cam)C(Cam)TESLVNR	93-92-98-100-95-96-93-94-96
2532	554.3049	2	TIAQDYGVLK	LTPTC(Cam)DC(Cam)LK	95-74-46-3-50-12-24-27-89	LTAKAMGM(O)LR	78-71-83-81-69-48-26-56-63-49
14001	920.9597	2	EQLKAVMDDFAAFVEK	EQLKAVMDDFAAFVEK	34-45-96-89-99-99-99-39-34-98-96-88-96-95-97-99	EKLKAVMETM(O)AAM(O)VEK	52-60-91-97-98-99-97-92-79-95-97-97-97-72-86-55
14005	614.3052	3	EQLKAVMDDFAAFVEK	YNPFFMDDFAAFVEK	31-14-10-17-22-39-87-98-91-75-94-87-64-39-84	WKPKEMDDFAAFVEK	24-18-10-49-80-70-79-93-97-94-93-94-71-59-40
7567	708.9995	3	AAFTEC(Cam)C(Cam)QAADKAAC(Cam)LLPK	AATM(O)ELMGFAWEDADLLPK	19-24-58-99-99-37-1-1-28-68-65-72-8-1-14-82-92-75-40	C(Cam)EWWTHHREFKHFPK	17-50-17-16-25-20-17-15-62-24-24-34-79-57-68
1371	493.2236	2	GGPFSDSYR	NPFSDSYR	90-83-91-98-94-92-97-99	NPFSDSYR	61-74-92-97-98-94-97-89
9372	856.9172	2	GAGAFGYFEVTHDITK	KKM(O)GYM(O)EVTHDLTK	31-78-67-94-99-97-99-99-99-89-90-92-91-99	QQFGYFEVTHDLTK	59-86-97-94-98-99-99-98-99-100-99-96-90-87
7741	1062.998	2	AAFTEC(Cam)C(Cam)QAADKAAC(Cam)LLPK	DSSTEC(Cam)C(Cam)KAADKAAC(Cam)LLPK	52-31-27-40-57-88-29-71-97-92-93-71-86-51-47-79-85-93-93	DQLYC(Cam)C(Cam)QAADGAAARLWR	33-50-79-87-86-60-61-95-94-94-78-94-97-93-56-61-29-18
9441	571.6134	3	GAGAFGYFEVTHDITK	QQM(O)GPTPGSVTHDLTK	20-98-99-33-15-16-14-21-43-45-41-32-43-19-5-41	HHWYFEVYFEKK	11-12-14-21-22-46-33-26-40-60-26-14
3804	466.7624	2	SAVTALWGK	SAVTALWGK	88-83-98-94-98-99-45-98-99	SAVTALWGK	77-81-98-99-99-100-98-95-95
6226	395.2049	2	WWELR	DAVSELR	24-27-54-13-52-92-97	WWELR	82-88-99-97-94
11575	689.0865	4	LNC(Cam)QVIGASVDSHFC(Cam)HLAWVNTPK	VQC(Cam)QVLEAGGDVASNPSAGGAGLVQVNR	30-11-55-73-95-86-29-19-48-10-23-8-6-48-17-3-1-15-31-2-12-13-43-67-84-70-51-54	WWQRWGWRRVWGEHAC(Cam)QVNR	9-6-6-8-11-5-5-6-10-5-5-10-55-59-22-30-24-27-10-10
11504	918.4482	3	LNC(Cam)QVIGASVDSHFC(Cam)HLAWVNTPK	PQC(Cam)EVNSRANVATAALGAQSDPGAVAAK	1-10-91-83-13-96-58-4-38-52-29-19-19-26-9-1-8-54-51-69-24-1-55-29-61-8-20-68	WWC(Cam)HWSVNWRANGGLDLLNVNR	15-15-11-14-14-49-44-34-34-25-15-13-29-19-32-39-86-33-22-35-18-12
13287	997.4504	3	SHC(Cam)IAEVENDEM(O)PADLPSLAADFVESK	QSM(O)VM(O)WMNDEM(O)PADLPLGVVEATHLK	10-2-2-74-28-47-23-48-76-46-29-89-16-97-95-59-17-8-37-69-26-62-50-16-85-68	QMMWFC(Cam)RDEFPADLPSLAPEVWHK	21-21-21-21-43-22-19-48-69-63-15-55-79-93-75-84-71-85-67-60-31-32-37-30
3326	763.7285	3	LYPIANGNNQSPVDIKTSETK	YLPFGDLYDSPKSLKGMETK	33-12-94-10-50-14-55-38-5-5-17-27-4-62-4-3-30-50-32-28	EM(O)LPYRYLAKQHANPGRTK	35-9-12-14-18-27-13-17-18-17-26-16-23-39-14-7-13-23-30
2843	575.6175	3	LNYKPEEEYPDLSK	LNYQELLEYPDDGR	99-64-79-70-7-8-8-72-91-89-86-3-2-74	C(Cam)WDGKKVEYGVMPR	21-21-44-14-28-28-32-88-57-34-34-18-15-31
9381	1182.6461	2	ADVLTTGAGNPVGDKLNVITVGPR	DAVLTTGAGNPRDKLNVLTVPGR	50-5-3-32-98-87-98-98-99-94-98-68-63-82-99-62-69-99-93-47-15-11-55	WVLTTGAGNPRDQLNVLTRPR	24-51-72-93-84-63-78-86-87-29-25-57-83-97-85-91-95-69-33-19-18
3981	501.2865	2	TPTLVEVSR	TPTLVEVDK	90-51-66-92-94-37-48-14-80	VVTLVPMDK	70-75-68-86-93-67-69-89-50
10400	595.9907	3	LGSSEVEQVQLVVDGVK	NMGDVVLQVTLVVDGVK	25-4-55-9-4-13-13-15-45-77-97-95-73-26-62-95-99	MNVRDLKVKGAGVDQR	24-33-56-29-45-88-93-90-48-12-67-43-90-67-65-52
9349	788.767	3	ADVLTTGAGNPVGDKLNVITVGPR	ATLLTTGPRGQGDQNLVLTVGPR	53-4-45-88-19-34-90-3-42-5-35-12-50-34-32-91-83-89-58-80-79-75-67	FHNTRRRQDLGKNVLTVGPR	8-13-32-37-18-10-30-21-30-16-16-67-81-85-92-72-65-29-14-14
13675	568.0399	4	LLLEYLEEKYEEHLYER	EPRC(Cam)AMETRYGAASSAATVLK	30-6-8-1-1-59-29-24-23-70-6-1-4-1-6-1-12-15-7-7-63	EPRM(O)TM(O)QPQYFLAERVLK	18-5-8-12-10-8-8-5-12-12-10-19-12-43-8-39-16-8
10378	893.4825	2	LGSSEVEQVQLVVDGVK	TSGVEVEQVQLVVDRK	97-7-52-53-88-99-99-98-97-81-81-99-99-73-55-99	NMVEVEQVQLVVDRK	32-34-50-95-99-100-98-99-98-100-100-99-99-82-79
3123	575.3099	2	LVNEVTEFAK	LVNEVTEFAK	98-93-99-95-99-98-97-98-98-99	LVNEVTEFAK	91-88-98-100-99-99-100-98-97-97
738	1075.8884	2	C(Cam)C(Cam)YDGAC(Cam)VNNDETC(Cam)EQR	C(Cam)C(Cam)YDQC(Cam)VNNDETC(Cam)EKR	12-8-99-98-99-99-99-94-87-51-87-95-98-98-98-99	C(Cam)C(Cam)YDGAC(Cam)VNNDETC(Cam)EKR	52-68-96-98-95-98-99-99-97-92-96-100-98-87-96-79-68
13673	757.0505	3	LLLEYLEEKYEEHLYER	LLLEQGGYKEYEEHLYER	82-4-16-55-23-27-3-50-14-71-77-31-84-94-56-45-56-90	RFYLHEERDGKRYWWK	5-5-8-27-29-40-31-7-12-8-29-30-18-14-10-7
735	717.5939	3	C(Cam)C(Cam)YDGAC(Cam)VNNDETC(Cam)EQR	NMEGC(Cam)TPNM(O)YDETC(Cam)EQR	15-1-1-1-44-39-11-71-49-89-61-87-88-78-99-79-88	WC(Cam)M(O)YDDVNNDETC(Cam)EQR	10-10-10-32-28-77-70-73-56-88-94-95-93-96-49-41
7233	541.2863	2	YDLTVPFAR	FMLTVDSLR	32-32-98-95-98-15-13-80-99	YDLTVQSQK	71-76-94-95-79-65-44-46-39
7246	571.2976	2	TFIIGELHPD	TM(O)LLGQLHGR	6-1-99-88-95-2-15-2-1-68	FTLLDYVDR	49-57-96-98-86-67-37-59-28
12380	663.3206	4	LVRPEVDVMC(Cam)TAFHDNEETFLK	PDPMPGVDVSHPAAFHSVDSSLPYK	3-17-16-4-31-6-29-60-69-9-12-2-3-49-29-32-43-33-42-1-1-5-4-10-54	YYKWRELC(Cam)WDELVDVGPEHR	12-12-7-21-5-18-21-37-11-11-37-22-63-60-37-17-23-49-10-15
12287	884.0921	3	LVRPEVDVMC(Cam)TAFHDNEETFLK	NGSKHAVADDHFATC(Cam)MMTAPTM(O)LK	15-3-15-79-8-5-33-27-14-55-7-28-2-88-88-72-1-5-7-25-26-47-65-82	HHYWKWTC(Cam)TAFHSVDWTFLK	8-8-8-7-15-12-17-70-56-69-90-90-86-76-51-44-43-34-21-21
5774	663.0244	3	TITLEVEPSDTIENVKAK	TLTLEGSDNGTLALVAQVGK	36-18-96-93-99-0-3-67-11-2-38-3-26-3-35-1-1-10-15-78	WKSRARAEDTAAPPFRK	8-6-5-5-7-11-14-32-5-7-17-31-15-8-8-6-16
1074	541.2797	2	TLSDYNIQK	TLSDSRM(O)KK	97-70-66-60-9-55-18-15-99	TLSDRFSQK	67-75-65-71-44-35-43-70-50
11991	822.4122	2	SFLVWVNEEDHLR	SM(O)LVWVHAAHAHLR	49-26-58-99-78-80-93-10-17-60-96-58-99-99	SFLVWVNEEDHLR	39-51-88-95-97-99-95-98-97-95-90-89-79
11960	548.6097	3	SFLVWVNEEDHLR	SM(O)LVWVLPLNQDGR	33-28-52-69-71-92-54-29-15-27-4-1-1-46	SM(O)MYRVKVGEVSNK	17-17-21-20-8-18-21-18-5-41-31-19-17-14
4087	661.8091	2	TEC(Cam)C(Cam)VVASQLR	DDC(Cam)C(Cam)VVASKLR	63-61-72-55-38-81-99-54-55-84-99	DM(O)QC(Cam)VVASQLR	39-57-84-78-71-89-79-82-83-61-35
9380	591.8273	4	ADVLTTGAGNPVGDKLNVITVGPR	KGPQSALVQPMMPVNGSLTVPGR	30-2-25-8-1-12-1-4-11-23-1-22-1-4-1-1-49-37-54-22-47-8-82	WWRWLRRQFRHRTSHR	11-12-7-14-44-6-6-37-28-7-54-30-68-29-30-19
11648	589.3735	2	GSVLHLVLALR	SRLHLVLALR	18-47-98-94-48-46-87-87-36-93	KDLHLVLALR	34-45-92-95-98-92-93-94-94-54
478	508.5987	3	IQDKEGIPPDQQR	LKEVATGGSGNMFGR	24-48-11-2-1-7-24-30-10-1-1-6-1-3-56	M(O)RWYMPRAQLR	16-10-19-10-12-21-25-20-17-25-12
1434	765.3689	2	VGAHAGEYGAEALER	VQHAGEYQEALER	13-69-98-99-92-99-96-36-91-91-72-91-99	NLHAGEYQEALER	40-65-65-98-96-99-96-89-99-93-79-84-56
5560	658.351	3	GKTITLEVEPSDTIENVK	NMNVDGAPDGC(Cam)PNGSLQVK	25-2-47-15-18-9-2-62-6-13-76-10-29-88-53-4-52-95-91	RPFRWVEYEAHQNLK	5-5-21-8-19-29-73-26-57-69-46-13-12-38-16
8101	750.3766	3	YAAELHLVHWNTKYGDFGK	YAAELHLVHWMDVYGLM(O)GK	13-64-91-55-86-81-80-48-37-53-19-5-59-6-2-34-60-23-99	RPFMEHVHWNMALGPTLGR	9-6-5-9-26-15-37-19-11-22-29-23-22-6-14-18-23-5-8
1498	510.5823	3	VGAHAGEYGAEALER	VPVVGPVHGAEALER	37-2-1-52-19-1-6-58-43-84-88-70-89-9-99	FRMYM(O)PAEALER	30-30-73-61-61-82-92-99-97-96-99-75
4537	598.8176	2	LVQAFQFTDK	LVKAM(O)QFTDK	99-93-99-96-99-97-99-96-99-99	LVQAFKM(O)TDK	84-85-97-99-99-97-99-99-91-88
9846	1010.8096	3	C(Cam)C(Cam)TESLVNRRPC(Cam)FSALEVDETYVPK	NQVHAGQNTM(O)SYRPRAQVSADLPDGSSK	16-8-37-1-4-79-58-93-39-4-48-23-23-42-22-3-46-41-2-2-4-11-1-5-4-12-9-84	RWHKRWELEEWMDGTKPNC(Cam)C(Cam)RR	5-5-5-5-5-5-21-11-13-5-5-6-7-8-5-5-5-7-5-5-5-5
8100	563.033	4	YAAELHLVHWNTKYGDFGK	SM(O)AELHQGDYGTKLPGLLFR	30-29-57-55-14-13-8-15-37-36-25-4-54-27-5-6-57-1-3-82	FMRLKVYYEWRAGNEMR	14-14-9-44-10-11-11-11-39-21-22-50-21-20-65-41-18
9993	758.3589	4	C(Cam)C(Cam)TESLVNRRPC(Cam)FSALEVDETYVPK	DKVYTEDVM(O)SPVHPLHSEVDETYVPK	30-13-42-6-16-22-14-57-3-20-47-2-20-2-12-27-37-17-79-75-71-70-70-35-65-57	YWWC(Cam)WWWRM(O)KVRC(Cam)PPETYVPK	12-14-7-6-9-9-8-5-7-11-20-6-21-31-48-78-51-26-56-28-39
8091	450.6285	5	YAAELHLVHWNTKYGDFGK	M(O)EKNSAPPSAADGVPPRLNPGK	30-22-16-47-1-29-14-2-12-12-1-20-9-2-1-17-1-9-2-1-24-93	YARRWWFFRC(Cam)NTPGFGK	10-20-24-8-12-30-12-11-7-21-13-54-25-34-56-11-21
1934	409.5404	3	FKDLGEENFK	HHGGDGETAAFK	10-23-2-1-35-46-73-14-31-46-27-97	DHHFEGLPFK	14-14-23-46-82-31-60-55-63-23
8035	717.5646	5	LVQAFQFTDKHGEVC(Cam)PAGWKPGSDTIKPDVQK	PDPAAAYLSAQAQGATC(Cam)SDGHNVPVDENLFLKVK	4-13-3-1-4-7-22-92-1-7-14-18-44-42-24-12-14-29-2-1-33-2-6-17-2-2-16-7-54-1-20-1-22-45	WWWKRWRRKFWWWC(Cam)YEAENGVLNLK	11-14-11-18-10-14-12-6-8-5-8-6-9-12-9-69-39-50-31-15-39-37-7-11-5
8083	598.139	6	LVQAFQFTDKHGEVC(Cam)PAGWKPGSDTIKPDVQK	LVMLGADGAGC(Cam)SKFSLTTRLYGNGLEDNEELPR	47-48-27-10-2-13-4-1-14-3-40-8-2-6-9-1-1-6-6-26-3-5-3-15-3-5-8-12-7-1-11-27-57	WWWKKWRRWWWYWFQMERPFRPR	5-5-12-15-8-11-5-6-8-8-12-5-5-5-8-7-21-5-7-8-11-10-19
8084	921.5101	3	AAQKADVLTTGAGNPVGDKLNVITVGPR	LLTAADVFKPAGAARPSQLNVDVVPGR	49-30-6-5-31-95-74-23-76-62-44-43-1-1-52-24-72-45-20-54-59-15-55-64-31-21-46	HMRWWTTLRVPDSKLNVLTPRR	8-8-5-13-15-25-20-20-14-21-11-43-33-41-66-51-79-81-26-8-9-11
14441	698.3505	3	M(O)VNPTVFFDIAVDGEPLGR	DFTLC(Cam)VPNAGASSDHWC(Cam)R	31-1-3-5-8-2-2-12-33-62-16-1-2-24-15-43-46-46	WWWWPAWELHQRRR	15-12-21-11-12-27-28-48-34-30-37-14-12-9
14436	1047.0231	2	M(O)VNPTVFFDIAVDGEPLGR	M(O)VNVVVM(O)M(O)DLAVDGPLEGR	19-10-45-34-75-98-99-97-85-94-98-94-87-75-19-57-85-69-99	M(O)VNVVVFM(O)DLAVDGEPLGR	51-56-66-89-92-94-98-98-98-99-99-99-99-86-97-74-77-50-52
13337	808.4238	3	IGDYVQQHGGVSLVEQLLQDPK	NEDQLLQQVNSALEQLLQDPK	47-58-23-31-81-45-29-33-37-13-68-13-48-22-54-17-60-13-57-93-40	FLYWM(O)VNVLSGQGAKLLQDPK	9-12-12-13-15-5-5-14-17-12-10-11-23-39-76-90-82-81-88-23-25
8062	691.3842	4	AAQKADVLTTGAGNPVGDKLNVITVGPR	RNQDKVLAAGPDLEASVTRVLTVGPR	15-1-4-14-10-24-33-1-1-6-28-12-2-1-71-6-37-17-23-15-14-93-80-14-27-57	RWWLVRTEGHMWLLTRNVVGPR	7-7-33-29-23-21-34-67-44-6-14-10-10-65-30-49-34-32-67-17-11-17
10648	637.8655	2	LLVVYPWTQR	LLVVYDPATQR	45-31-91-98-96-93-77-82-50-95-99	LLVVYDPATQR	78-90-98-99-97-88-69-51-85-75-63
14989	834.9874	2	AVQQPDGLAVLGIFLK	GLQQPDGLAVLGLFLK	21-12-97-96-91-93-90-53-94-85-97-83-97-69-99-99	VAQKPDGLAVLGLM(O)LK	49-54-87-97-95-96-88-96-98-98-99-90-96-93-93-93
15008	556.9928	3	AVQQPDGLAVLGIFLK	LGKWPNLAVLGLM(O)LK	31-15-60-10-2-8-81-47-84-98-73-96-26-45-96	M(O)FLLC(Cam)KAVLGLFLK	21-14-32-33-30-34-86-93-96-86-89-72-61-30
6177	527.6005	3	ESISVSSEQLAQFR	ESLSGESEKLAKM(O)R	24-10-39-25-50-57-59-85-91-62-67-81-92-97	SELMNDEKLAQFR	21-46-35-50-23-68-93-92-98-98-96-99-81
10234	425.5794	3	LLVVYPWTQR	LLVVYPMFHR	91-19-18-12-2-43-2-1-77-82	FRRKPWGATR	12-9-9-33-32-55-23-29-28-20
6516	790.8984	2	ESISVSSEQLAQFR	ESLSVSSEQLAKM(O)R	23-32-38-98-99-99-99-93-98-99-99-99-98-99	NNTSVSSEQLAQFR	33-35-72-97-99-99-95-98-97-100-100-99-96-89
3649	780.8499	2	YAC(Cam)NC(Cam)VVGYIGER	YSSGNC(Cam)VVGYLGER	68-18-17-10-90-99-92-98-95-99-97-94-98-99	YAC(Cam)NC(Cam)VVGYLGER	63-54-80-88-98-99-99-98-99-99-82-95-92
7075	699.3422	4	LVRPEVDVM(O)C(Cam)TAFHDNEETFLKK	YGSLTNGNTFC(Cam)HLNC(Cam)M(O)TVLLLHGR	30-1-19-7-13-62-59-47-12-43-82-38-48-3-35-22-63-1-64-40-37-1-10-64	WWRRWM(O)WWWYM(O)VKGYWKK	10-11-6-6-30-21-9-10-11-12-32-61-34-11-10-41-29-25
5044	753.374	2	VKEGMNIVEAMER	VKEGMNLVEAMER	11-32-57-76-86-99-91-80-92-79-97-91-99	RAEGMNLVEAMER	40-55-99-92-98-97-99-99-100-98-88-93-71
7191	559.676	5	LVRPEVDVM(O)C(Cam)TAFHDNEETFLKK	LVMPPRDVYTGNVSPPYVDGAAAYNK	47-6-10-19-1-19-16-16-3-15-18-3-7-2-1-11-12-15-25-20-19-1-29-1-29-54	WWYWRFYYWWYVDVGHLLR	8-11-14-6-8-6-19-12-13-7-10-29-72-34-35-38-23-40-5
5195	502.5854	3	VKEGMNIVEAMER	VQMFVEHVTMER	23-46-4-31-17-44-84-44-44-87-91-89	WRYVEHVTMER	18-21-41-38-82-79-73-72-94-98-76
7041	932.1229	3	LVRPEVDVM(O)C(Cam)TAFHDNEETFLKK	LSHLPHWLSMNAM(O)HM(O)ATPATM(O)LQK	31-22-1-21-8-4-19-43-9-32-22-47-88-57-18-11-10-3-28-25-37-75-85-93	KRRWREC(Cam)FPAFHDPDC(Cam)TM(O)LKK	8-5-5-5-9-13-5-5-7-16-45-51-59-13-7-7-13-11-29-22-12
3586	520.9014	3	YAC(Cam)NC(Cam)VVGYIGER	VHC(Cam)GC(Cam)PGVGYLGER	25-1-47-33-15-15-9-84-91-83-84-99-83-56	FYC(Cam)HC(Cam)VGYLGER	31-30-28-29-55-92-89-97-98-70-90-75
2507	647.0341	4	VHTEC(Cam)C(Cam)HGDLLEC(Cam)ADDRADLAK	HAERDPPTDDQDPGEHDEAAALAK	22-1-31-29-7-2-27-23-27-6-12-2-11-5-17-3-5-5-2-4-4-41-14-54	RC(Cam)HWFHPLWYTC(Cam)GMGNSGYR	6-9-8-5-5-7-5-8-8-9-8-10-12-15-5-19-11-8-11-13
2511	517.8286	5	VHTEC(Cam)C(Cam)HGDLLEC(Cam)ADDRADLAK	EC(Cam)GAATYGYSGM(O)PQYAGSKTKADR	15-8-27-2-1-4-1-1-36-1-1-2-1-6-9-27-17-22-4-2-16-2-42-46	C(Cam)EWWWWRWEPTRSANC(Cam)FK	5-16-11-5-5-5-5-5-10-5-5-15-6-6-19-7-7-19
2833	862.3766	3	VHTEC(Cam)C(Cam)HGDLLEC(Cam)ADDRADLAK	HVTEC(Cam)C(Cam)LGGPPNEC(Cam)WDQVDLAK	7-10-1-89-28-19-6-4-2-1-59-57-84-22-24-81-35-22-55-82-68-67	HVMC(Cam)YPWC(Cam)ERDAC(Cam)M(O)KVDRR	5-5-5-5-11-5-9-5-21-6-17-8-10-14-10-8-10-6-9
6302	525.2833	2	DLFNAIATGK	DLM(O)LKQTGK	6-64-98-77-15-50-95-52-37	DLFNALATGK	57-86-97-81-81-94-90-95-55-52
14879	723.14	4	YSSLAEAASKADGLAVIGVLMKVGEANPK	LVYARGGAPGSVARQLYLGSMGYVYLK	47-48-2-1-13-8-0-11-7-4-9-5-5-11-4-30-1-4-2-1-6-15-64-53-1-21-63	KRVYRYWFTWKWKM(O)EPVRWK	5-5-8-10-12-15-9-5-6-5-6-5-16-23-43-15-25-11-8-6
5398	807.8731	2	IIPGFM(O)C(Cam)QGGDFTR	LLPVDGGDPVGGDM(O)TR	94-37-97-48-39-41-39-1-31-84-41-80-62-63-82-99	LLPGFM(O)C(Cam)QGGDFTR	50-85-54-57-74-85-68-59-32-44-81-69-72-54
8548	710.7228	3	TLSDYNIQKESTLHLVLR	VDSFMLNGKAESTLHLVLR	41-12-77-16-9-41-24-96-29-51-62-57-61-99-88-45-47-79-76	KC(Cam)KLFFNAYHALHLVLR	14-16-14-46-26-21-38-17-14-9-10-72-86-73-62-56-27
777	440.7243	2	AEFAEVSK	VTM(O)ADLSK	44-45-99-36-56-18-59-77	AEFEGLSK	45-72-90-84-30-43-86-78
8496	533.293	4	TLSDYNIQKESTLHLVLR	SVTVLHLGGAVPHGYKDSHR	30-17-44-28-9-2-12-27-29-4-7-1-39-2-4-22-80-3-14-64	WDRYRSARTMGLHLVLR	5-5-7-5-5-7-5-5-6-5-5-12-18-29-18-37-11
12526	651.7162	3	VGSAKPGLQKVVDVLDSIK	VGSAKYMTAGVVDTLLSLK	63-36-13-57-82-30-1-4-46-9-84-97-67-14-38-79-52-37-99	RYRYKAKVVDDVLSLK	13-18-8-12-15-35-86-86-95-92-78-79-86-67-62-27
12527	489.0378	4	VGSAKPGLQKVVDVLDSIK	TPPRALGVTQEEVLLTTK	27-6-1-19-5-21-2-2-4-4-8-4-7-38-39-23-17-82	WLFVKKKSFVDLDSLK	9-43-18-12-14-15-20-11-9-12-38-71-69-61-85-84
7697	1128.5262	2	EIINVGHSFHVNFEDNDNR	LELNVGHSFHVNFEDNPC(Cam)K	31-38-55-43-83-93-88-86-95-2-38-86-74-90-89-96-65-59-39	WWPVGHSFPRPFEDNPC(Cam)K	21-21-21-41-46-86-87-75-14-32-38-72-92-95-65-46-31-25
7360	752.6844	3	EIINVGHSFHVNFEDNDNR	NKGAVVYGHAHVNFEDNDNR	31-26-59-19-2-90-3-7-1-12-83-84-79-72-16-45-31-55-90-43	ELLRNHSFHVNFEDNDNR	48-34-59-21-25-52-43-69-54-92-87-76-93-94-49-49-61-45
7433	564.7652	4	EIINVGHSFHVNFEDNDNR	TQSSM(O)VPNEYLTQKDNDNR	42-11-51-13-3-45-2-6-40-18-10-18-1-2-68-71-89-14-82	RC(Cam)WWWHVKRVEDNDNR	10-9-9-9-10-13-8-7-8-15-73-87-55-60-40-23
12284	785.9016	4	KVADALTNAVAHVDDM(O)PNALSALSDLHAHK	HKSQHTGGSSAVTGTSPKGGSLSALSNNHAHK	11-31-17-19-1-1-23-2-1-33-1-34-26-24-16-26-3-6-1-14-1-14-12-40-52-47-13-3-6-3-15-7	WWLFWWWWWREDVMLMPFRRK	8-9-12-16-8-15-7-27-18-6-14-14-21-31-34-40-6-14-6-7-23
12264	628.9209	5	KVADALTNAVAHVDDM(O)PNALSALSDLHAHK	PNDPLMPC(Cam)EHVTEYRLWAGPYESGGHK	3-11-51-2-12-40-69-25-1-2-6-5-5-4-20-5-1-2-8-0-21-23-15-6-45-29-54	KLFWWRWWRAVYGNLFPGGNNHAHK	10-24-10-16-21-14-13-20-29-24-11-12-10-12-40-31-15-28-18-41-38-19-29-28-25
3371	747.8822	4	SLLSNVEGDNAVPM(O)QHNNRPTQPLKGR	QGSQPAGAVKATNAGPTGVDVSAQVQAHVSR	30-17-7-28-31-55-0-23-75-2-29-8-28-1-1-43-1-1-2-13-38-39-37-8-7-4-19-1-1-46-54	RWYYWKFSWYKLVSMAVPVWHR	5-7-5-12-8-5-11-6-9-5-5-8-7-11-11-10-20-17-15-11-7-5
3488	598.5064	5	SLLSNVEGDNAVPM(O)QHNNRPTQPLKGR	EALSSPLSDVVTPPPNANVADESQTPAPGK	23-27-60-28-35-32-9-62-6-16-28-20-63-4-22-8-2-37-61-54-12-1-9-50-22-8-39-8-8-41	YRKKRRWWRRRC(Cam)AEDSQTMYR	8-8-5-10-5-10-8-12-6-7-5-9-12-63-21-16-60-31-39-12-9
5868	577.7897	2	FEDENFILK	FEDENFLLK	96-60-77-89-83-34-51-39-48	FEDENFLLK	90-97-95-98-90-89-95-89-34
9608	597.3324	2	FELFADKVPK	EM(O)LVKFSVPK	6-21-99-56-22-9-59-86-86-77	EFLFADKVPK	68-52-75-89-80-69-51-76-70-52
